# Supplementary material for: Extensive identification of genes involved in congenital and structural heart disorders and cardiomyopathy
Source: Nat Cardiovasc Res. 2022 Feb 17;1(2):157–73. doi: 10.1038/s44161-022-00018-8 (PMC11358025; doi:10.1038/s44161-022-00018-8)
Supplement: Supplementary file 3 — Comprehensive genotype and phenotype information of all 705 significant mouse genes: abnormal cardiac phenotypes (q value < 0.05) detected by ECG (left), TTE (middle) or both ECG and TTE (right) are listed per gene. Abbreviations: QTc dispersion, QT dispersion corrected for heart rate. Note that arrows indicate phenotype direction in knockout compared to C57BL/6N mice: increased, ↑; decreased, ↓. Colors indicate sex effect: both, in males; only, in females only. [file 44161_2022_18_MOESM3_ESM.xlsx]

## Sheet: 705-Genes
Electrocardiography (ECG)		Trans Thoracic Echocardiography (TTE)		Both, Electrocardiography (ECG) and Trans Thoracic Echocardiography (TTE)
Gene Symbol	List of Parameters - Direction: up ↑ - down ↓ Sex - both, males and females	Gene Symbol	List of Parameters - Direction: up ↑ - down ↓ Sex - both, males and females	Gene Symbol	List of Parameters - Direction: up ↑ - down ↓ Sex - both, males and females
1500015O10Rik	QRS↓	1700125H20Rik	HR_TTE↓	Ap4e1	CV,HR,RR ,Stroke Volume,Cardiac Output,HR_TTE,Stroke Volume ↓,Ejection Fraction,Fractional Shortening ↑,LVIDs ↓
1700086L19Rik	CV,rMSSD,HRV↓	2210010C04Rik	LVPWs ↑	Bccip	CV, HR, Aortic diameter ↑
4931406C07Rik	HR,CV ↓ rMSSD,HRV ↑	4933430I17Rik	Fractional Shortening ↑ Fractional Shortening ↓ LVIDs ↓	Cbl	HR,QRS↓,PR,LVAWd ↑
4931422A03Rik	CV,QTc Dispersion,rMSSD,HRV ↑	Aak1	LVIDd ↓	Cib2	rMSSD ↑,LVIDd,LVIDs,End-Systolic Diameter,End-Diastolic Diameter ↓,LVPWd ↑
4933428G20Rik	QRS ↑	Aars2	LVIDd,LVIDs ↓	Col1a2	QRS,LVIDd ↑,Ejection Fraction,Fractional Shortening ↓,LVIDs,End-Systolic Diameter,End-Diastolic Diameter ↑
5330417C22Rik	HR ↑ RR ↓	Abcb11	HR_TTE ↓	Cpe	HR,Aortic diameter ↓
9930012K11Rik	HR ↑	Abhd3	LVIDd ↑, Ejection Fraction,Fractional Shortening ↓,LVIDs ↑,LVAWd, LVPWs,LVPWd,HR_TTE ↓	Csnk1g2	CV,HRV,Ejection Fraction ,Fractional Shortening Respiration Rate ↑
AB124611	QRS,PR ↓	Acsm1	LVAWd,LVAWs,LVPWs ↓	Dbn1	ST, HRV ↑,Ejection Fraction↓, End-Systolic Diameter ↑
Abca14	QTc Dispersion ↑	Adcy1	End-Systolic Diameter ↑	Dnase1l2	HR ↓,RR ↑,LVIDd, LVIDs ↓
Abca7	CV,QTc Dispersion,QTc Dispersion,rMSSD,rMSSD ↑	Adipor1	LVIDd,LVIDs,End-Systolic Diameter,End-Diastolic Diameter ↓	Erg	PQ,LVAWd , LVPWs LVPWd ↑
Abce1	QRS ↓,QRS ↑	Adprm	LVIDd,Stroke Volume ↓ HR_TTE ↑	Fam53b	CV,rMSSD,HRV,LVIDd,StrokeVolume,LVPWs ↑
Abcg2	rMSSD ↑	Akr1c12	LVAWs↓	Fbxl16	ST, RR, QTc, ,HR_TTE ↑ HR_TTE ↓
Abhd17b	PR ↑ PR ↓	Alpk3	LVIDd ↑,Ejection Fraction,Fractional Shortening ↓,LVIDs,LVAWd,End-Systolic Diameter,End-Diastolic Diameter,LVPWd,HR_TTE ↑	Gsta4	PQ,PR ↓,Respiration Rate ↑
Acap2	QRS,QTc ↓	Aoc1	Ejection Fraction,Fractional Shortening ↑,LVID↓	Gstcd	HRV,Stroke Volume ↑
Adamts16	QTc Dispersion ↑	Ap1ar	LVIDd,LVIDd,Stroke Volume,Stroke Volume,LVIDs,LVIDs,End-Systolic Diameter,End-Systolic Diameter,End-Diastolic Diamete↑,HR_TTE ↓	Hells	rMSSD,LVIDd,Stroke Volume↑,Ejection Fraction, ↓LVIDs ↑
Adnp2	QTc ↓	Ap3m2	LVPWd ↑	Igfbp3	ST,QTc,↓,LVPWs,LVPWd ↑
Afap1l2	HR,QRS ↓,RR ↑	Ap3s1	HR_TTE ↑	Klhl29	ST,QTc,Fractional Shortening ↑,LVIDs, ↓HR_TTE ↑
Agpat1	HR ↓,CV,rMSSD,RR,HRV ↑	Aph1a	Cardiac Output ↑,HR_TTE ↓,HR_TTE ↑	Knl1	CV,HRV,Respiration Rate ↑
Ahsg	RR ↑	Apol10b	LVIDd ↓,LVAWd,LVAWs,LVPWs,LVPWd ↑	Lsm1	CV, QTc Dispersion, ST, rMSSD, RR, HRV, QTc, LVPWd,Aortic diameter ↑
Aire	ST,QTc↓	Arhgap24	LVAWd ↑	Ly6e	HR↓,RR,Fractional Shortening ↑
Akap10	RR ↑	Ascc2	LVAWd↓	Mapkap1	QTc ↑,QTc ↓,LVIDd,Stroke Volume,LVIDs,End-Systolic Diameter,End-Diastolic Diameter ↑
Aldoa	QTc Dispersion ↑	Aspa	Cardiac Output ↑	Mfn2	HR ↓,ST,Aortic diameter ↑
Amdhd1	QTc ↓	Atg4a	HR_TTE ↑	Mpzl2	QTc ↓,LVAWs ↑
Amigo1	QTc ↑	Atg4d	LVIDs ↑	Mthfd2	QRS ↓,LVAWd,LVAWs,LVPWs,LVPWd,HR_TTE ↑
Ankfy1	HR ↑,RR ↓	Atp9a	Fractional Shortening ↑,LVIDs↓	Nr1d1	HR ↓,ST,RR,PR ↑,LVAWd ↓,LVAWd ↑,LVAWs,LVPWs,Cardiac Output ↓
Ano6	PQ,ST,PR ↓	Bach2	Respiration Rate ↑	Pdx1	HR ↓,QTc Dispersion,rMSSD, LVPWs ↑
Arid4b	HR,QRS ↑	Baiap2l2	LVPWd ↑	Ppp1r14d	HR, Ejection Fraction ↑,Fractional Shortening ↓,LVIDs ↑
Arl8b	ST,QTc ↓	Bbc3	LVIDd ↑,LVIDd ↓	Rnf10	CV ↑,ST ↓,QRS ↑,ST,QTc,HR_TTE ↓
Arv1	HR ↓,RR ↑	Bbs5	LVIDd,End-Diastolic Diameter ↓	Rnf144b	QTc ↓,Fractional Shortening ↑,Fractional Shortening ↓,LVIDs ↑,LVPWd ↓,HR_TTE ↑
Asb8	QRS ↑	BC055324	Stroke Volume ↓	Rnf38	ST,QRS,QTc,HR_TTE ↑
Asic4	HR ↓,RR ↑	Bcl7a	Ejection FractionFractional Shortening ↓,LVIDs,End-Systolic Diameter ↑	Scarb1	PQ ↑,HR ↓,CV,ST,rMSSD,RR,QTc ↑,Ejection Fraction,Fractional Shortening ↓
Asxl2	QRS,rMSSD ↑	Blvrb	LVAWs ↓,LVPWd ↑	Sh3tc1	ST,QTc ↑,Fractional Shortening, LVAWd ↓
Atn1	CV,rMSSD,HRV ↑	Bmp10	LVIDs ↑	Smo	PQ ↑,HR ↓,CV,QTc Dispersion,ST,rMSSD,RR,HRV,PR,HR_TTE ↑
Atp2c2	QRS ↓	Bmp4	LVPWd ↑	Stx1a	PQ ↑,HR ↓,CV,ST,rMSSD,RR ↑HR_TTE ↓
Atp6v1d	CV,rMSSD,HRV ↑	Brcc3	LVIDd ↑,LVIDd ↓	Ucp1	QTc Dispersion,QTc Dispersion,rMSSD,rMSSD,LVPWd ↑
Atrn	PR,PR ↑	Camk2b	LVPWd ↓	Unc45a	HR ↓,RR,HR_TTE ↑,HR_TTE ↓
Avpi1	CV,HRV ↑	Ccdc114	Ejection Fraction,Fractional Shortening ↑,End-Systolic Diameter ↓	Vgll4	HR ↑,RR, Cardiac Output ↓
Bbox1	HR ↓,RR ↑	Ccdc180	HR_TTE ↑	Ywhab	HR ↑,HR,RR ↓,RR,LVIDd,Stroke Volume,Cardiac Output ↑
BC048562	HR ↓,RR ↑	Ccdc83	LVAWd,LVAWs,LVPWd ↓
Bcas1	QTc Dispersion ↑	Cd3eap	LVIDd,LVIDs ↓
Bclaf1	rMSSD ↑	Cdc123	Fractional Shortening ↑
Bdkrb1	RR ↑	Cdc42ep5	LVAWs,LVPW ↓
Becn1	QRS ↑	Cdk5rap3	LVIDd,Stroke Volume↓,Ejection Fraction,Fractional Shortening ↑,LVIDs,Cardiac Output ↓
Bicdl1	HR ↑,ST ↓	Cdsn	Fractional Shortening ↑
Brd4	QRS ↓	Cep19	Cardiac Output ↑
Btbd9	PQ↓,QRS ↑,PR↓	Ces1f	Ejection Fraction, Fractional Shortening↓LVIDs ↑
Btnl4	HR ↓,ST,rMSSD,RR ↑	Cfap97d1	Stroke Volume ↑
Bzw2	HR ↑,ST,RR↓	Chst12	LVPWd ↓
C4b	QTc ↓	Clec9a	Fractional Shortening ↓
Cacnb2	PR ↓	Cnpy1	Ejection Fraction,Fractional Shortening↓ ,LVIDs ↑
Calhm6	RR ↑	Cntn3	LVPWs,LVPWd ↑
Camk1	PQ ↓	Col11a2	Cardiac Output ↓
Cap2	HR ↓,CV,ST,rMSSD,RR,QTc ↑	Col9a2	Ejection Fraction,Fractional Shortening ↑,LVIDs ↓,LVPWs,↑End-Systolic Diameter,End-Diastolic Diameter ↓,LVPWd ↑
Car13	QTc Dispersion ↑	Cpa4	LVIDd ↑
Carf	ST,QTc ↑	Creld2	LVPWd ↑
Casz1	ST,QTc ↓	Cryzl2	LVAWd ↓
Cbln3	HR ↑,RR ↓	Csk	Cardiac Output ↓,Cardiac Output ↑
Cbx4	HR ↑,RR ↓	Ctdspl2	HR_TTE ↓
Ccl9	HR,QRS ↓,RR ↑	Cubn	LVAWs ↑
Ccnd2	HR ↓,RR ↑	Cyb561	Stroke Volume ↑
Ccpg1	CV,HRV ↑	Cybrd1	LVPWd ↓
Ccr6	HR ↓,RR ↑	Cyp17a1	LVAWd ↓
Cd300e	QRS ↓	Cyp3a59	LVPWd ↓
Cd7	QTc ↓	Dctpp1	LVAWd ↓
Cdc20	rMSSD ↑	Defb43	LVAWs ↓
Cdc26	HR ↑	Derl2	LVPWd ↑
Cdc42ep3	QRS ↑	Dgcr2	Stroke Volume ↑
Cdh13	ST,QTc,PR ↑	Dhx16	LVPWd ↑
Cdk13	ST ↑,QRS ↓	Dhx40	LVPWs ↑
Cdk2ap2	rMSSD,HRV ↑	Dkkl1	LVIDd ↓,Ejection Fraction,Fractional Shortening ↑
Cecr2	QTc Dispersion ↑	Dnah1	Ejection Fraction,Fractional Shortening ↓
Ces1a	HR ↑CV,RR ↓	Dnajb11	Aortic diameter ↑
Chd2	QTc Dispersion ↑,QRS,rMSSD ↑	Dnajc18	LVIDd,Stroke Volume,Cardiac Output ↑
Chd4	HRV ↑	Dsg2	LVIDd ↑,Ejection Fraction,Fractional Shortening ↓,LVIDs,End-Systolic Diameter,End-Diastolic Diameter ↑
Chmp2b	HR, RR ↑	Dusp7	LVIDd,LVAWs ↑
Chst5	CV,HRV ↑	Eea1	Stroke Volume ↑
Clcnkb	QRS ↓	Eftud2	LVAWd ↑
Cldn19	PQ ↓,HR ↑,ST,QTc,PR↓	Emc10	LVPWd ↓
Cnbp	HR ↓,RR ↑	Emc4	LVAWd ↑, LVAWs, LVPWs, LVPWd ↓, LVPWd ↑
Cog7	QTc Dispersion ↑	Epc2	Respiration Rate ↑
Col20a1	ST ↓	Erich2	LVAWd ↓
Colca2	CV,rMSSD,HRV ↑	Esr2	LVAWd, LVPWd ↓
Cotl1	CV,HRV ↑	Fancl	HR_TTE ↑
Cox6b1	rMSSD ↑	Fbxl5	LVIDs ↑
Cox7c	HR ↓,RR ↑	Fbxo10	Ejection Fraction,Fractional Shortening↓,LVIDs ↑
Csf2rb	HR ↓,RR ↑	Fbxo22	LVAWd, LVAWs, LVPWd ↓
Ctsd	ST,RR ↑	Fbxo24	HR_TTE ↑
Cyp27a1	HR,QRS↓,RR ↑	Fbxo36	LVIDd ↓,LVPWd ↑
Cyp27b1	QTc Dispersion ↑	Fbxo38	HR_TTE ↑
Cyp2u1	QTc ↓	Fbxw2	LVPWs ↑
Cyp4b1	PQ,PR ↓	Fcgbp	LVPWd ↑
Cytip	HR ↓,HR ↑,RR ↑,RR ↓	Fcrl6	LVAWs ↑
Dbndd2	HR ↑,RR ↓	Fdx1	Fractional Shortening ↑
Dcps	HR ↓,RR ↑	Fmc1	LVAWs ↓
Decr2	CV,QTc Dispersion rMSSD,HRV ↑	Furin	Ejection Fraction,Fractional Shortening ↓,LVIDs ↑
Defb47	ST ↓	Fut1	Cardiac Output ↑
Dgkb	HR ↓,RR ↑	Fzd8	LVIDd ↓,Ejection Fraction,Fractional Shortening ↑,LVIDs ↓,LVAWd,LVAWs,LVPWs ↑,End-Systolic Diameter,End-Diastolic Diameter ↓
Diaph3	QTc ↓	G3bp1	HR_TTE ↑
Dmp1	HR ↓,RR ↑	Gad2	LVPWs ↓
Dnajc21	rMSSD ↑	Gna11	LVIDd,End-Diastolic Diameter ↑
Dnajc5b	ST,QTc ↓	Gnao1	LVIDd,LVIDs,End-Systolic Diameter,End-Diastolic Diameter ↓
Dnajc9	PR ↓	Golt1b	Stroke Volume,Cardiac Output ↓
Dnal4	RR ↑	Gpr15	LVAWs ↓
Dst	HR ↓,RR ↑	Gpr39	LVIDd,LVIDs ↑,LVAWs, ↓End-Systolic Diameter,End-Diastolic Diameter ↑
Dusp11	QRS ↑	Gprc5d	Cardiac Output ↑
Edc3	QRS ↓	Grem2	Stroke Volume ↑
Efna4	QTc Dispersion,rMSSD ↑	Gria1	Respiration Rate ↓
Efr3b	PR ↓	Gsdmd	LVIDd ↑,Ejection Fraction,Fractional Shortening↓,LVIDs ↑,LVPWs,LVPWd ↓
Elmod1	PQ ↓,CV,QTc Dispersion ↑,ST ↓,rMSSD,HRV ↑,PR ↓	Gyg	LVPWs,LVPWd ↑
Emc3	HR ↑	Hace1	LVIDd,End-Diastolic Diameter ↓
Emilin2	QRS,QTc ↓	Hectd3	LVIDd ↓,Ejection Fraction,Ejection Fraction,Fractional Shortening,Fractional Shortening ↑,LVIDs,LVIDs ↓
Enho	HR ↓,RR ↑	Hilpda	Ejection Fraction Fractional Shortening ↓,LVIDs, ↑LVPWs,LVPWd ↓
Enox1	PQ,PR ↓	Hmcn2	LVIDd ↓Ejection Fraction,Fractional Shortening↑LVIDs ↓,LVPWs ↑,End-Systolic Diameter,End-Diastolic Diameter ↓
Entpd1	rMSSD ↑	Hnf4a	LVIDs ↑
Eprs	CV,QTc Dispersion,rMSSD,HRV ↑	Hnrnpdl	LVAWs ↑
Ermp1	PQ ↓	Hoxa2	Stroke Volume ↓
Esd	HR ↑,RR ↓	Ift172	LVIDd ↓,LVPWs ↑
Esrra	PQ ↓,QRS ↑	Il17rd	LVIDd,End-Diastolic Diameter ↓
Evl	HRV ↓	Ins1	LVAWs ↓,LVPWs↑,LVPWs ↓
Exoc8	rMSSD ↓	Ints6l	LVIDd ↑,Ejection Fraction,Fractional Shortening ↓,LVIDs ↑,LVAWd,LVAWs,LVPWs, LVPWd ↓
Exph5	RR ↑	Iqce	LVAWd ↑
Fam160a2	RR ↑	Itm2c	Fractional Shortening ↑
Fam161a	HR ↑,RR ↓	Itprid1	LVAWs ↓
Fam186b	CV,HRV ↑	Kansl1	LVIDd,LVIDs ↑
Fam217b	QTc Dispersion ↑	Kars	LVPWs ↑
Fastkd5	QRS ↓	Kcng2	Stroke Volume,Ejection Fraction,Fractional Shortening,Cardiac Output↓
Fblim1	PQ, PR ↓	Kcnj13	LVAWs ↑
Fbxo9	rMSSD ↑	Kcns2	LVIDd,LVIDs ↓,LVAWs, ↑End-Systolic Diameter,End-Diastolic Diameter ↓
Fer1l4	RR ↑	Kdm1a	LVAWs ↓
Fgf12	HRV ↑	Kdm2b	LVAWd, LVPWd ↓
Fgf15	QRS ↓	Kdm5c	HR_TTE ↑
Fitm2	rMSSD ↑	Khdrbs3	LVPWs ↓
Flywch2	ST ↑	Klrb1	Ejection Fraction ↓,Aortic diameter ↑
Fnbp1	QTc Dispersion ↑	Kmt2a	LVPWs, HR_TTE ↑
Fndc3b	HR ↓	Ldah	LVPWs ↑
Fosb	ST ↑	Leprotl1	LVIDd ↓,Ejection Fraction,Fractional Shortening ↑,LVIDs ↓,LVAWs ↑,End-Systolic Diameter,End-Diastolic Diameter ↓,HR_TTE ↑
Foxj3	QTc Dispersion,rMSSD ↑	Lpo	Respiration Rate↑
Foxo3	QRS ↑	Lsm14a	LVIDd,LVIDs ↑,LVPWd ↓
Fsd2	HR ↑,RR ↓	Map3k12	Fractional Shortening,LVAWd,LVAWs ↑
Galk2	CV,HRV ↑	Mapkapk2	LVAWd,LVAWs ↑
Gas6	HR ↓,RR ↑	Mast1	LVIDd ↓
Gatm	HR ↓,CV,QTc Dispersion,ST,QRS,rMSSD,RR,HRV,QTc ↑	Memo1	LVPWs,LVPWd ↑
Gbp2	CV,QTc Dispersion,rMSSD,RR,HRV ↑	Mgat1	Stroke Volume ↓
Gcsh	RR ↑	Mir124a-2	LVAWd ↓
Gde1	QRS ↑	Mir350	LVIDd,LVIDs ↓
Ggnbp2	QRS,QTc ↓	Mpo	LVIDd ↑
Ghrh	ST ↓	Msmb	Stroke Volume,Ejection Fraction,Fractional Shortening,Cardiac Output ↓,Cardiac Output ↑
Gipc3	PQ, PR ↓	Myof	LVPWs ↑
Glycam1	PR ↓	Napb	Fractional Shortening ↑
Gna13	HR ↓,RR ↑	Nbr1	Ejection Fraction,Fractional Shortening ↓,LVIDs,End-Systolic Diameter, ↑,HR_TTE ↓
Gnb2	PQ,ST,RR,PR ↓	Ndrg4	Ejection Fraction,Fractional Shortening ↓,LVIDs,End-Systolic Diameter,Cardiac Output ↑
Got1	HR ↓,RR ↑,QTc ↓	Ndufs7	LVIDd ↑,Ejection Fraction,Fractional Shortening ↓,LVIDs ↑,LVPWs ↓,End-Systolic Diameter,End-Diastolic Diameter ↑
Gp2	RR ↑	Nolc1	Aortic diameter ↑
Gpbp1	PQ, PR ↓	Npc1	Respiration Rate ↑
Gpc2	CV,rMSSD,HRV ↓	Npffr2	LVAWs ↓
Gpr150	PR ↓	Nras	Ejection Fraction,Fractional Shortening ↓
Gpr153	ST ↑	Nrxn1	Ejection Fraction,Fractional Shortening ↑,LVIDs,End-Systolic Diameter,Respiration Rate ↓
Grin2b	HR ↓	Ntn4	Stroke Volume,LVPWs ↑
Grm7	HR ↓,RR ↑	Nubp2	Fractional Shortening ↑
Gsg1l	HR ↓,HR ↑,RR ↑,RR ↓	Nudc	Ejection Fraction ↓,LVIDs, ↑LVAWs↓
Gsk3a	QRS ↑	Nutf2	HR_TTE ↓
H1fx	HR ↑	Nxn	Ejection Fraction,Fractional Shortening,HR_TTE ↓
Hdac1	rMSSD ↓	Oplah	HR_TTE ↓
Hdgfl3	PR ↓	Pard3b	Fractional Shortening↑
Hexb	HR ↓,RR ↑	Pax5	Ejection Fraction Fractional Shortening ↑
Hipk3	HR ↓,CV,RR, HRV ↓	Pde12	LVAWd↓
Hnrnpab	QTc Dispersion ↓,QTc Dispersion ↑	Pde4dip	LVIDd ↓,Fractional Shortening ↑LVIDs,End-Diastolic Diameter,HR_TTE ↓
Hnrnph2	PQ ↓	Pdgfc	Stroke Volume,LVPWs ↑
Htra4	PR ↓	Pdhx	Respiration Rate ↑
Hunk	HR ↑,RR ↓	Pfkfb2	LVIDd,LVAWs,LVPWs ↓,LVPWd, ↑LVPWd ↓
Hyal4	RR ↓	Pgam5	LVIDd ↑
Hyls1	PQ,RR ↑	Phf21b	LVAWd, LVAWs, LVPWs, LVPWd ↓
Iah1	ST,QTc ↑	Phf8	LVIDd ↓
Ift81	HR ↓,RR ↑	Pkig	Respiration Rate ↑
Il18r1	HR ↓,HR ↑,RR ↑,RR ↓	Pla2g2e	LVIDd,Stroke Volume,LVIDs ↑,LVIDs ↓
Il2ra	PR ↑	Plscr3	LVAWd ↑
Il31	HR ↑,RR ↓	Pmel	Fractional Shortening ↑
Il33	HR ↓,RR ↑	Pmepa1	LVAWs ↓
Il4i1	PR ↑	Ppp2r2a	Ejection Fraction ↑,Ejection Fraction,LVIDs ↓,LVIDs ↑
Il6st	PQ ↓	Ppp2r5e	LVAWd, LVPWd ↓
Ilrun	PR ↓	Prdm4	LVIDd ↓,Ejection Fraction,Fractional Shortening ↑,LVIDs ↓,LVPWs ↑,End-Systolic Diameter,End-Diastolic Diameter ↓
Ipp	HR ↓	Prmt6	LVAWd, LVPWd ↓
Iqca	PQ,PR ↓	Prr27	LVPWs ↑
Iqub	PR ↓	Prxl2a	LVPWd ↓
Itga2	PQ ↓	Psmc2	HR_TTE ↓
Itga8	ST,QTc ↓	Ptch2	Ejection Fraction,Fractional Shortening ↑,LVIDs ↓
Itgb8	HR ↓,RR ↑	Pyroxd1	LVPWs,HR_TTE ↓
Kbtbd7	HR ↓,RR ↑	Rbm11	LVAWd,LVPWd ↓
Kcnj3	HR ↑	Rcc2	LVAWs,LVPWd ↑
Kcnk16	PQ ↓,QTc Dispersion ↑	Rcn3	LVIDd,LVIDs ↓,LVPWs, ↑End-Systolic Diameter,End-Diastolic Diameter ↓
Kcnv1	PQ, PR ↓	Rpl7l1	Ejection Fraction ↓
Kif26b	ST ↓	Sarnp	Cardiac Output ↑
Kmo	PR ↓	Septin3	HR_TTE ↑
Kntc1	ST ↑	Setbp1	Fractional Shortening ↓
Krt77	CV,HRV ↑	Slc10a2	LVAWd, LVAWs, LVPWs, LVPWd ↑
Laptm4a	ST,QRS,QTc ↑	Slc22a8	LVPWd ↑
Ldb3	QRS ↑	Slc25a1	LVAWd, LVAWs, Cardiac Output, HR_TTE ↓
Lep	PQ ↓,QRS,rMSSD↑	Slc44a1	HR_TTE ↑
Lin28b	HR ↑	Smarcb1	HR_TTE ↑
Lor	ST ↓	Smc5	LVIDd ↑
Loxl1	HR ↓,RR ↑	Smc6	Fractional Shortening ↑
Lpin3	HR ↓,RR ↑	Smco2	LVPWd ↑
Lrch1	HR ↑	Snx25	LVIDd,LVIDs ↑
Lrp1	PQ,CV,ST,PR ↓	Snx29	HR_TTE ↓
Lrrtm1	ST ↓	Spata16	LVAWd, LVAWs ↓
Macrod2	HR ↑,RR ↓	Spg20	Aortic diameter ↑
Maged1	HR ↓,RR ↑	Sspn	Fractional Shortening ↑, LVIDs ↓
Map3k13	QRS ↓,QRS↑	Suclg1	Stroke Volume ↑
Map4k5	QTc ↓	Sun1	HR_TTE ↑
Masp1	HR ↓,CV,ST,QRS,RR,HRV ↑	Suv39h2	Ejection Fraction Fractional Shortening ↑,LVAWd,LVAWs,LVPWd ↓
Mbd5	HR ↑,RR ↓	Syk	Aortic diameter ↑
Mdp1	HR ↑	Tbkbp1	LVAWd ↓
Me1	HR ↓,rMSSD,RR ↑	Tead1	End-Diastolic Diameter ↓,End-Diastolic Diameter ↑
Med20	QTc Dispersion,rMSSD ↑	Tfap2b	LVIDd,Stroke Volume ↓,Ejection Fraction,Fractional Shortening, ↑LVIDs ↓
Mettl14	QRS ↓	Thegl	Stroke Volume ↓
Mindy2	HR ↓,RR ↑	Tmem161b	Stroke Volume,Cardiac Output ↑
Mme	RR ↑	Tmem50b	LVPWd ↑
Mpst	PQ ↓,HR ↑,PR ↓	Tmem70	LVPWs ↓
Mpz	QRS ↑	Tmigd1	LVPWs LVPWd ↓
Mrgprd	PQ, PR ↓	Tnfrsf9	Fractional Shortening ↓
Mrgpre	RR ↑	Trim37	Ejection Fraction, Fractional Shortening, LVAWd, LVAWs, LVPWs, LVPWd ↓
Myh10	CV,QTc Dispersion ,HRV ↑	Ube2z	LVAWd, LVAWs, LVPWs, LVPWd ↓
Myl2	QRS ↑	Ubr4	LVIDd ↓, Ejection Fraction ↑
Myo1h	ST ,QTc ↓	Ufm1	Ejection Fraction, Fractional Shortening ↓,LVIDs↑,LVPWs↓
Nadsyn1	HR ↓,ST,RR ↑	Usp30	LVAWs ↓
Nav2	QTc ↑	Usp31	LVAWd, LVAWs, LVPWs, LVPWd ↓
Ncbp2	QRS ↓	Usp37	LVPWd ↓
Ncoa5	HR ↑,RR ↓	Vav2	LVAWd,LVAWs,LVPWd ↓
Ncoa6	CV,HRV ↑	Vps13c	LVPWs ↑
Ndrg1	HR ↓,ST RR ↑	Wars	LVIDd ↑,Ejection Fraction,Fractional Shortening ↓LVIDs ↑,HR_TTE ↓
Ndufa8	HR ↓,CV,rMSSD,RR,HRV ↑	Wsb2	HR_TTE ↓
Nemf	ST ↑,ST ↓	Wwp1	LVAWs ↓
Nfat5	HR ↓,ST,RR ↑	Xkr5	Fractional Shortening ↑
Nhs	QRS ↓	Yae1d1	LVIDd ↓,Fractional Shortening ↑Cardiac Output ↓
Nme6	ST ↓	Yipf5	LVPWd ↑
Nox4	HR ↑,RR ↓	Ythdc2	LVIDd ↓
Nr2f6	RR ↑	Zdhhc2	LVIDd ↑
Ntf5	ST QRS,QTc ↑	Zfp142	LVAWd ↑
Nudt13	QTc Dispersion ↓	Zfp235	LVIDd ↓,Ejection Fraction,Fractional Shortening ↑,LVIDs ↓,LVPWs ↑,End-Systolic Diameter,End-Diastolic Diameter ↓
Nudt5	ST ↓	Zfp595	LVPWd ↑
Nup133	CV,rMSSD,HRV ↑	Zfp61	Respiration Rate ↓
Oard1	rMSSD ↑	Zfp930	LVAWs,LVPWs ↑
Obp2a	PR↑	Zmym6	LVPWd ↓
Ogn	HR ↓,RR ↑
Orai1	RR,HRV ↑
Oscar	RR ↓
Ostf1	HR ↑
Otogl	QRS,QTc ↓
P3h1	HR ↓,RR ↑
Pacsin2	HR ↑
Panx3	QRS ↑
Paqr6	CV,rMSSD ↓
Pax7	PR ↓
Pbld1	HR ↓,RR,PR ↑
Pcdh18	ST ↓
Pcyox1l	CV ↑,CV ↓,rMSSD,HRV ↑,HRV ↓
Pde6b	HR ↓
Peli3	PR ↓
Pepd	HR ↓,RR ↑
Pex26	rMSSD ↓
Pfkfb1	ST,QTc ↓
Phactr4	QTc Dispersion ↑
Phf19	PR ↓,PR ↑
Phldb1	QTc Dispersion,rMSSD ↑
Pigo	CV,HRV ↑
Pipox	QRS ↓
Pitx3	HR ↑,ST,RR,QTc ↓
Pkhd1l1	QTc ↓
Pkn2	QTc ↓
Pla2g10	PQ ↑,HR ↓,CV,QTc Dispersion,RR,HRV,QTc,PR ↑
Plcb4	HR ↑,RR ↓
Plod1	rMSSD ↑
Plscr1	QRS ↓
Pnmt	QTc Dispersion,rMSSD ↑
Poc5	rMSSD ↑
Pole2	PR ↓
Poli	QRS,RR ↑
Pou2f3	HR ↓,RR ↑
Ppp1r3a	QRS ↓
Ppp1r9b	HR ↑
Ppp2r5c	ST ↓
Prag1	QTc ↓
Prdm12	QRS ↓
Prdm14	RR ↓,RR ↑
Prkab1	RR,QRS,QTc ↓
Prokr1	HR ↑,RR ↓
Prss56	QTc Dispersion ↑
Psmc6	HR ↑
Psph	CV ↑
Ptgr1	QTc ↓
Ptpn5	QTc Dispersion ↑
Ptpra	QRS ↑
Pttg1	ST,QTc ↓
Rab10	PQ,QRS,QTc,PR ↓
Rab32	HR ↓,RR ↑
Rab3gap2	PQ ↑,HR↓,ST,RR,PR ↑
Rab40b	PQ ↑
Rab4a	HR ↓,RR ↑
Rasgef1a	HR ↓, RR↑
Rec8	HR ↑,RR ↓
Rest	HR ↓,RR ↑
Retreg3	HR ↑,RR ↓
Rex1bd	PR ↑
Rfx8	HR ↓,RR,HRV ↑
Rfxank	QTc Dispersion ↑
Rgs22	PQ ↓,PQ ↑
Rinl	QRS ↓
Rnase9	HR ↓,RR ↑
Rnd2	HR ↓,RR ↑
Rock1	QTc ↓
Rpl32	HR ↑
Rps6ka1	PQ ↑
Rptor	rMSSD,HRV ↑
Rrad	HR ↑,ST,RR ↓
Rsbn1	rMSSD ↑
Rwdd3	ST,QTc ↑
Rxfp4	QTc Dispersion ↑
Samd9l	HR ↓,HR,RR ↑
Satb2	ST ,QTc ↓
Sbno1	RR ↑
Scarb2	CV,rMSSD,RR,HRV ↑
Scn2b	QTc Dispersion ↑
Septin5	PR ↓
Serpinb3d	ST ↓
Setd2	ST ↓,QRS ↑
Setd3	ST, QRS ↓
Sfxn1	QTc Dispersion,rMSSD ↑
Sh3gl2	ST, QTc ↓
Sirt1	rMSSD ↑
Slc13a5	QTc Dispersion ↑,QTc,PR ↓
Slc29a1	HR ↓,CV,rMSSD,RR ↑
Slc44a3	HR ↓,RR↑
Slc47a1	rMSSD ↑
Slc5a5	QRS ↑
Slc7a2	QRS ↑
Slc7a7	ST,QTc ↓
Slc8a3	rMSSD ↑
Slc8b1	QTc Dispersion,rMSSD ↑
Slc9a3	rMSSD ↑
Slfn1	HR ↓,RR ↑
Slitrk2	PR ↓
Smpdl3a	HR,ST ↓,RR ↑
Snai3	PQ ↓, HR ↑,RR,PR ↓
Snx3	HR ↑
Sorbs2	PQ ↓,HR ↑,ST,RR,PR ↓
Spata46	RR ↑
Spock2	HR ↓,RR,PR ↑,PR ↓
Spred3	rMSSD ↑
Sprr3	CV,HRV ↑
Srprb	QTc ↓
Srsf11	CV,HRV ↑
Sst	QRS ↑
St14	QRS ↓
Stambp	QTc ↓
Stk36	QTc Dispersion,rMSSD ↑
Stmn4	HR ↑
Stxbp1	PQ ↓
Sufu	CV,HRV ↓
Svop	QTc ↓
Sycp3	PQ, PR ↓
Syn3	CV,QTc Dispersion,rMSSD,HRV ↑
Synpo2	PR ↑
Synrg	HRV ↓
Tceal3	QRS ↓
Tcf19	rMSSD ↑
Tex2	HR ↓,RR ↑
Tfap4	HR ↓,RR ↑
Tfeb	HRV,QTc ↑
Thg1l	PR ↓
Thoc6	QRS ↓
Thsd1	ST,QTc ↓
Tldc2	QTc Dispersion ↑
Tm4sf4	PR ↓
Tmco5	HR ↓,RR ↑,QTc ↓
Tmem203	HR ↓,RR ↑,QTc ↓
Tmem256	ST,PR ↓
Tmprss11b	HR ↑,RR ↓
Tmtc3	HRV ↑
Tnfrsf17	HR ↓,RR ↑
Tnfsf18	QTc Dispersion ↑,QTc Dispersion ↓,HRV ↑
Tnnc1	CV,HRV ↑
Tox	HR ↓,RR ↑
Trh	HR ↓,QTc Dispersion,ST,RR↑
Trib2	CV,ST,RR, HRV,QTc ↓
Trim30b	HR ↑,CV,RR ↓
Trim55	HR ↓,QRS,RR ↑,QTc↓
Trip13	HR ↑,RR ↓
Trmt1	QRS ↑
Tssk5	QRS ↑
Tubb4b	QTc Dispersion ↑,ST,QTc ↓
Tyk2	PR ↓
Tyms	QRS ↑
Ubiad1	QTc Dispersion ↑
Ubxn7	rMSSD,HRV ↑
Uck2	PQ,QTc,PR ↓
Ucn3	ST ↓
Ufsp2	QRS ↓
Uhrf2	HR ↓,ST,RR ↑
Usp38	HR ↓,RR ↑
Ust	QTc Dispersion ↑
Uts2	RR ↑
Vax1	rMSSD,QTc ↑
Vgf	HR ↓,RR ↑
Vgll3	HR,HR ↓,RR,RR ↑,QTc,QTc ↓
Vps37d	HRV ↑
Vps4a	HRV ↑
Vsig8	ST,QTc ↓
Vti1a	HR ↑,RR ↓
Wbp1l	RR ↑
Wdyhv1	PQ ↑,PQ,PR ↓
Wfdc2	RR ↑
Wnt10a	PR ↓
Ybx3	ST,QTc ↑
Yju2	ST,QTc ↑
Zbtb48	QRS ↓,QRS ↑
Zc3h12b	QRS ↓
Zdhhc5	QRS ↑,PR ↓
Zfp395	HR ↑ST,RR ↓
Zfp40	ST, QTc ↑
Zfp503	HR ↓,RR ↑
Zfp597	PQ,QRS,PR ↓
Zfp689	RR ↑
Zfp706	CV,QRS,rMSSD,HRV ↑
Zfp827	HR ↓,RR ↑
