# Supplementary material for: Extensive identification of genes involved in congenital and structural heart disorders and cardiomyopathy
Source: Nat Cardiovasc Res. 2022 Feb 17;1(2):157–73. doi: 10.1038/s44161-022-00018-8 (PMC11358025; doi:10.1038/s44161-022-00018-8)
Supplement: Supplementary file 4 — Gene-based expression levels from mouse heart tissue: expression levels in mouse heart in RPKM are presented per gene across different developmental stages, stratified by ECG or TTE. [file 44161_2022_18_MOESM4_ESM.xlsx]

## Sheet: Sheet 1 - expression_percentile
expression_percentile_per_develomental_stages_mouse_04102021
gene_id	gene_symbol	procedure	category	mean_expression	logME	rank_pct_expression	dev_stage	organismus
ENSMUSG00000000003	Pbsn	ECG	negative gene	NA	NA	NA	NA	NA
ENSMUSG00000000085	Scmh1	ECG	negative gene	89.2986	6.48057	0.872517	maturation	mouse
ENSMUSG00000000085	Scmh1	ECG	negative gene	83.1342	6.37737	0.850422	development	mouse
ENSMUSG00000000085	Scmh1	ECG	negative gene	90.0603	6.49282	0.864036	postnatal	mouse
ENSMUSG00000000085	Scmh1	ECG	negative gene	90.0603	6.49282	0.864036	postnatal	mouse
ENSMUSG00000000085	Scmh1	ECG	negative gene	83.1342	6.37737	0.850422	development	mouse
ENSMUSG00000000085	Scmh1	ECG	negative gene	89.2986	6.48057	0.872517	maturation	mouse
ENSMUSG00000000094	Tbx4	ECG	negative gene	21.0708	4.39717	0.611577	maturation	mouse
ENSMUSG00000000094	Tbx4	ECG	negative gene	10.4774	3.38921	0.512804	development	mouse
ENSMUSG00000000094	Tbx4	ECG	negative gene	0.363528	-1.45986	0.271072	postnatal	mouse
ENSMUSG00000000120	Ngfr	TTE	negative gene	4.77292	2.25487	0.451248	postnatal	mouse
ENSMUSG00000000120	Ngfr	TTE	negative gene	4.77292	2.25487	0.451248	postnatal	mouse
ENSMUSG00000000120	Ngfr	TTE	negative gene	7.79328	2.96223	0.491348	maturation	mouse
ENSMUSG00000000120	Ngfr	TTE	negative gene	7.02252	2.81199	0.476477	development	mouse
ENSMUSG00000000120	Ngfr	TTE	negative gene	7.79328	2.96223	0.491348	maturation	mouse
ENSMUSG00000000120	Ngfr	TTE	negative gene	7.02252	2.81199	0.476477	development	mouse
ENSMUSG00000000142	Axin2	ECG	negative gene	23.3847	4.54749	0.618683	development	mouse
ENSMUSG00000000142	Axin2	ECG	negative gene	23.3847	4.54749	0.618683	development	mouse
ENSMUSG00000000142	Axin2	ECG	negative gene	7.78302	2.96033	0.491942	postnatal	mouse
ENSMUSG00000000142	Axin2	ECG	negative gene	7.78302	2.96033	0.491942	postnatal	mouse
ENSMUSG00000000142	Axin2	ECG	negative gene	16.2344	4.02098	0.575262	maturation	mouse
ENSMUSG00000000142	Axin2	ECG	negative gene	16.2344	4.02098	0.575262	maturation	mouse
ENSMUSG00000000168	Dlat	ECG	negative gene	216.016	7.755	0.963163	maturation	mouse
ENSMUSG00000000168	Dlat	ECG	negative gene	151.2	7.24031	0.931856	development	mouse
ENSMUSG00000000168	Dlat	ECG	negative gene	580.357	9.1808	0.98802	postnatal	mouse
ENSMUSG00000000184	Ccnd2	ECG	positive gene	395.089	8.62603	0.986394	maturation	mouse
ENSMUSG00000000184	Ccnd2	ECG	positive gene	253.204	7.98416	0.963062	postnatal	mouse
ENSMUSG00000000184	Ccnd2	ECG	positive gene	590.918	9.20681	0.992725	development	mouse
ENSMUSG00000000197	Nalcn	ECG	negative gene	1.07435	0.103463	0.350559	postnatal	mouse
ENSMUSG00000000197	Nalcn	ECG	negative gene	1.3287	0.410014	0.351731	development	mouse
ENSMUSG00000000197	Nalcn	ECG	negative gene	1.34644	0.42915	0.361352	maturation	mouse
ENSMUSG00000000202	Btbd17	ECG	negative gene	0.0943824	-3.40534	0.152373	maturation	mouse
ENSMUSG00000000202	Btbd17	ECG	negative gene	0.681199	-0.553852	0.305025	development	mouse
ENSMUSG00000000202	Btbd17	ECG	negative gene	0.0473568	-4.40029	0.0932256	postnatal	mouse
ENSMUSG00000000266	Mid2	ECG	negative gene	88.0244	6.45983	0.860898	development	mouse
ENSMUSG00000000266	Mid2	ECG	negative gene	76.7114	6.26137	0.847058	maturation	mouse
ENSMUSG00000000266	Mid2	ECG	negative gene	88.0244	6.45983	0.860898	development	mouse
ENSMUSG00000000266	Mid2	ECG	negative gene	76.7114	6.26137	0.847058	maturation	mouse
ENSMUSG00000000266	Mid2	ECG	negative gene	72.3024	6.17597	0.829807	postnatal	mouse
ENSMUSG00000000266	Mid2	ECG	negative gene	72.3024	6.17597	0.829807	postnatal	mouse
ENSMUSG00000000276	Dgke	ECG	negative gene	44.2566	5.46782	0.743618	postnatal	mouse
ENSMUSG00000000276	Dgke	ECG	negative gene	33.0387	5.04609	0.690608	maturation	mouse
ENSMUSG00000000276	Dgke	ECG	negative gene	21.4755	4.42462	0.604617	development	mouse
ENSMUSG00000000296	Tpd52l1	ECG	negative gene	5.02663	2.32959	0.454511	maturation	mouse
ENSMUSG00000000296	Tpd52l1	ECG	negative gene	6.63952	2.73108	0.471239	development	mouse
ENSMUSG00000000296	Tpd52l1	ECG	negative gene	6.24826	2.64346	0.472308	postnatal	mouse
ENSMUSG00000000305	Cdh4	ECG	negative gene	6.5283	2.70671	0.476556	maturation	mouse
ENSMUSG00000000305	Cdh4	ECG	negative gene	2.46419	1.30111	0.405752	postnatal	mouse
ENSMUSG00000000305	Cdh4	ECG	negative gene	6.06743	2.60109	0.463576	development	mouse
ENSMUSG00000000326	Comt	TTE	negative gene	77.218	6.27087	0.848196	maturation	mouse
ENSMUSG00000000326	Comt	TTE	negative gene	61.8615	5.95097	0.799544	development	mouse
ENSMUSG00000000326	Comt	TTE	negative gene	150.13	7.23007	0.927217	postnatal	mouse
ENSMUSG00000000355	Mcts1	ECG	negative gene	38.3158	5.25987	0.717566	postnatal	mouse
ENSMUSG00000000355	Mcts1	ECG	negative gene	27.6312	4.78823	0.657801	maturation	mouse
ENSMUSG00000000355	Mcts1	ECG	negative gene	23.5256	4.55616	0.619362	development	mouse
ENSMUSG00000000440	Pparg	TTE	negative gene	1.06587	0.0920304	0.336745	development	mouse
ENSMUSG00000000440	Pparg	TTE	negative gene	9.8833	3.30499	0.516425	postnatal	mouse
ENSMUSG00000000440	Pparg	TTE	negative gene	3.75693	1.90955	0.433746	maturation	mouse
ENSMUSG00000000441	Raf1	ECG	negative gene	NA	NA	NA	NA	NA
ENSMUSG00000000532	Acvr1b	ECG	negative gene	52.7267	5.72046	0.77585	postnatal	mouse
ENSMUSG00000000532	Acvr1b	ECG	negative gene	66.8669	6.06322	0.824823	maturation	mouse
ENSMUSG00000000532	Acvr1b	ECG	negative gene	62.38	5.96301	0.801387	development	mouse
ENSMUSG00000000568	Hnrnpd	TTE	negative gene	146.017	7.18999	0.924697	postnatal	mouse
ENSMUSG00000000568	Hnrnpd	TTE	negative gene	230.462	7.84839	0.966577	maturation	mouse
ENSMUSG00000000568	Hnrnpd	TTE	negative gene	330.266	8.36749	0.980599	development	mouse
ENSMUSG00000000600	Krit1	ECG	negative gene	72.3283	6.17649	0.829903	postnatal	mouse
ENSMUSG00000000600	Krit1	ECG	negative gene	57.5613	5.84703	0.797658	maturation	mouse
ENSMUSG00000000600	Krit1	ECG	negative gene	63.918	5.99815	0.806286	development	mouse
ENSMUSG00000000617	Grm6	TTE	negative gene	0.0484048	-4.3687	0.0956976	postnatal	mouse
ENSMUSG00000000617	Grm6	TTE	negative gene	0.693126	-0.52881	0.306577	development	mouse
ENSMUSG00000000617	Grm6	TTE	negative gene	0.0484048	-4.3687	0.0956976	postnatal	mouse
ENSMUSG00000000617	Grm6	TTE	negative gene	0.693126	-0.52881	0.306577	development	mouse
ENSMUSG00000000617	Grm6	TTE	negative gene	0.138953	-2.84733	0.1839	maturation	mouse
ENSMUSG00000000617	Grm6	TTE	negative gene	0.138953	-2.84733	0.1839	maturation	mouse
ENSMUSG00000000631	Myo18a	ECG	negative gene	338.63	8.40357	0.981521	development	mouse
ENSMUSG00000000631	Myo18a	ECG	negative gene	391.805	8.61399	0.986014	maturation	mouse
ENSMUSG00000000631	Myo18a	ECG	negative gene	397.585	8.63512	0.979653	postnatal	mouse
ENSMUSG00000000673	Haao	ECG	negative gene	0.0546401	-4.1939	0.0937045	development	mouse
ENSMUSG00000000673	Haao	ECG	negative gene	0.212225	-2.23633	0.223532	postnatal	mouse
ENSMUSG00000000673	Haao	ECG	negative gene	0.102464	-3.28682	0.158868	maturation	mouse
ENSMUSG00000000686	Abhd15	ECG	negative gene	0.986879	-0.0190549	0.339971	maturation	mouse
ENSMUSG00000000686	Abhd15	ECG	negative gene	0.624568	-0.67907	0.298526	development	mouse
ENSMUSG00000000686	Abhd15	ECG	negative gene	1.65511	0.726928	0.379082	postnatal	mouse
ENSMUSG00000000711	Rab5b	ECG	negative gene	69.0307	6.10917	0.820254	development	mouse
ENSMUSG00000000711	Rab5b	ECG	negative gene	100.136	6.64582	0.88001	postnatal	mouse
ENSMUSG00000000711	Rab5b	ECG	negative gene	74.655	6.22217	0.842365	maturation	mouse
ENSMUSG00000000730	Dnmt3l	TTE	negative gene	NA	NA	NA	NA	NA
ENSMUSG00000000731	Aire	ECG	positive gene	0.32824	-1.60718	0.24726	development	mouse
ENSMUSG00000000731	Aire	ECG	positive gene	0.406198	-1.29975	0.271275	maturation	mouse
ENSMUSG00000000731	Aire	ECG	positive gene	0.0263121	-5.24813	0.0433563	postnatal	mouse
ENSMUSG00000000731	Aire	ECG	positive gene	0.32824	-1.60718	0.24726	development	mouse
ENSMUSG00000000731	Aire	ECG	positive gene	0.406198	-1.29975	0.271275	maturation	mouse
ENSMUSG00000000731	Aire	ECG	positive gene	0.0263121	-5.24813	0.0433563	postnatal	mouse
ENSMUSG00000000751	Rpa1	ECG	negative gene	182.416	7.51108	0.94951	development	mouse
ENSMUSG00000000751	Rpa1	ECG	negative gene	114.142	6.83469	0.897362	postnatal	mouse
ENSMUSG00000000751	Rpa1	ECG	negative gene	152.667	7.25424	0.936614	maturation	mouse
ENSMUSG00000000753	Serpinf1	ECG	negative gene	22.8834	4.51623	0.624473	maturation	mouse
ENSMUSG00000000753	Serpinf1	ECG	negative gene	47.5524	5.57145	0.757927	postnatal	mouse
ENSMUSG00000000753	Serpinf1	ECG	negative gene	22.8834	4.51623	0.624473	maturation	mouse
ENSMUSG00000000753	Serpinf1	ECG	negative gene	47.5524	5.57145	0.757927	postnatal	mouse
ENSMUSG00000000753	Serpinf1	ECG	negative gene	22.8786	4.51592	0.615433	development	mouse
ENSMUSG00000000753	Serpinf1	ECG	negative gene	22.8786	4.51592	0.615433	development	mouse
ENSMUSG00000000791	Il12rb1	ECG	negative gene	0.154834	-2.6912	0.193477	maturation	mouse
ENSMUSG00000000791	Il12rb1	ECG	negative gene	0.355755	-1.49104	0.253904	development	mouse
ENSMUSG00000000791	Il12rb1	ECG	negative gene	0.154834	-2.6912	0.193477	maturation	mouse
ENSMUSG00000000791	Il12rb1	ECG	negative gene	0.355755	-1.49104	0.253904	development	mouse
ENSMUSG00000000791	Il12rb1	ECG	negative gene	0.0971198	-3.36409	0.153601	postnatal	mouse
ENSMUSG00000000791	Il12rb1	ECG	negative gene	0.0971198	-3.36409	0.153601	postnatal	mouse
ENSMUSG00000000792	Slc5a5	ECG	positive gene	0.212601	-2.23378	0.218983	maturation	mouse
ENSMUSG00000000792	Slc5a5	ECG	positive gene	0.244236	-2.03365	0.223543	development	mouse
ENSMUSG00000000792	Slc5a5	ECG	positive gene	0.128014	-2.96563	0.178417	postnatal	mouse
ENSMUSG00000000804	Usp32	TTE	negative gene	80.2978	6.32729	0.847207	postnatal	mouse
ENSMUSG00000000804	Usp32	TTE	negative gene	84.0461	6.39311	0.852168	development	mouse
ENSMUSG00000000804	Usp32	TTE	negative gene	72.3632	6.17718	0.837482	maturation	mouse
ENSMUSG00000000805	Car4	ECG	negative gene	24.5868	4.61981	0.639315	postnatal	mouse
ENSMUSG00000000805	Car4	ECG	negative gene	7.00576	2.80854	0.475943	development	mouse
ENSMUSG00000000805	Car4	ECG	negative gene	1.63749	0.71149	0.375243	maturation	mouse
ENSMUSG00000000902	Smarcb1	TTE	positive gene	48.5323	5.60087	0.76135	postnatal	mouse
ENSMUSG00000000902	Smarcb1	TTE	positive gene	76.2089	6.25189	0.845873	maturation	mouse
ENSMUSG00000000902	Smarcb1	TTE	positive gene	101.219	6.66134	0.882869	development	mouse
ENSMUSG00000000902	Smarcb1	TTE	positive gene	76.2089	6.25189	0.845873	maturation	mouse
ENSMUSG00000000902	Smarcb1	TTE	positive gene	101.219	6.66134	0.882869	development	mouse
ENSMUSG00000000902	Smarcb1	TTE	positive gene	48.5323	5.60087	0.76135	postnatal	mouse
ENSMUSG00000000915	Hip1r	ECG	negative gene	35.3177	5.14232	0.704926	maturation	mouse
ENSMUSG00000000915	Hip1r	ECG	negative gene	18.2125	4.18685	0.580561	development	mouse
ENSMUSG00000000915	Hip1r	ECG	negative gene	18.2125	4.18685	0.580561	development	mouse
ENSMUSG00000000915	Hip1r	ECG	negative gene	35.3177	5.14232	0.704926	maturation	mouse
ENSMUSG00000000915	Hip1r	ECG	negative gene	44.2196	5.46662	0.743428	postnatal	mouse
ENSMUSG00000000915	Hip1r	ECG	negative gene	44.2196	5.46662	0.743428	postnatal	mouse
ENSMUSG00000000916	Nsun5	ECG	negative gene	16.9574	4.08384	0.571636	development	mouse
ENSMUSG00000000916	Nsun5	ECG	negative gene	15.9482	3.99533	0.574566	postnatal	mouse
ENSMUSG00000000916	Nsun5	ECG	negative gene	16.9431	4.08263	0.580667	maturation	mouse
ENSMUSG00000000938	Hoxa10	ECG	negative gene	0.294981	-1.76131	0.239063	development	mouse
ENSMUSG00000000938	Hoxa10	ECG	negative gene	0.212781	-2.23256	0.223675	postnatal	mouse
ENSMUSG00000000938	Hoxa10	ECG	negative gene	0.178115	-2.48912	0.203575	maturation	mouse
ENSMUSG00000000958	Slc7a7	ECG	positive gene	12.0111	3.5863	0.539244	postnatal	mouse
ENSMUSG00000000958	Slc7a7	ECG	positive gene	12.4968	3.64349	0.534339	development	mouse
ENSMUSG00000000958	Slc7a7	ECG	positive gene	12.6538	3.6615	0.542597	maturation	mouse
ENSMUSG00000001018	Snapin	ECG	negative gene	71.5525	6.16093	0.828191	postnatal	mouse
ENSMUSG00000001018	Snapin	ECG	negative gene	43.5191	5.44358	0.744655	maturation	mouse
ENSMUSG00000001018	Snapin	ECG	negative gene	37.3435	5.22278	0.701571	development	mouse
ENSMUSG00000001025	S100a6	ECG	negative gene	28.9197	4.85398	0.666984	postnatal	mouse
ENSMUSG00000001025	S100a6	ECG	negative gene	10.8171	3.43525	0.524913	maturation	mouse
ENSMUSG00000001025	S100a6	ECG	negative gene	5.33442	2.41533	0.453051	development	mouse
ENSMUSG00000001027	Scn4a	TTE	negative gene	1.88805	0.916899	0.377631	development	mouse
ENSMUSG00000001027	Scn4a	TTE	negative gene	28.5357	4.8347	0.664464	postnatal	mouse
ENSMUSG00000001027	Scn4a	TTE	negative gene	1.88805	0.916899	0.377631	development	mouse
ENSMUSG00000001027	Scn4a	TTE	negative gene	1.53856	0.621581	0.370407	maturation	mouse
ENSMUSG00000001027	Scn4a	TTE	negative gene	1.53856	0.621581	0.370407	maturation	mouse
ENSMUSG00000001027	Scn4a	TTE	negative gene	28.5357	4.8347	0.664464	postnatal	mouse
ENSMUSG00000001053	N4bp3	ECG	negative gene	8.45357	3.07956	0.493016	development	mouse
ENSMUSG00000001053	N4bp3	ECG	negative gene	17.8166	4.15515	0.58683	maturation	mouse
ENSMUSG00000001053	N4bp3	ECG	negative gene	18.837	4.23549	0.596767	postnatal	mouse
ENSMUSG00000001054	Rmnd5b	ECG	negative gene	24.0688	4.58909	0.635275	postnatal	mouse
ENSMUSG00000001054	Rmnd5b	ECG	negative gene	21.6018	4.43308	0.615797	maturation	mouse
ENSMUSG00000001054	Rmnd5b	ECG	negative gene	20.6495	4.36804	0.598021	development	mouse
ENSMUSG00000001062	Vps9d1	TTE	negative gene	34.518	5.10928	0.700232	maturation	mouse
ENSMUSG00000001062	Vps9d1	TTE	negative gene	30.7459	4.94232	0.664904	development	mouse
ENSMUSG00000001062	Vps9d1	TTE	negative gene	34.518	5.10928	0.700232	maturation	mouse
ENSMUSG00000001062	Vps9d1	TTE	negative gene	40.1481	5.32726	0.726456	postnatal	mouse
ENSMUSG00000001062	Vps9d1	TTE	negative gene	40.1481	5.32726	0.726456	postnatal	mouse
ENSMUSG00000001062	Vps9d1	TTE	negative gene	30.7459	4.94232	0.664904	development	mouse
ENSMUSG00000001082	Mfsd10	ECG	negative gene	28.555	4.83567	0.651033	development	mouse
ENSMUSG00000001082	Mfsd10	ECG	negative gene	15.7793	3.97997	0.573663	postnatal	mouse
ENSMUSG00000001082	Mfsd10	ECG	negative gene	27.9012	4.80226	0.659508	maturation	mouse
ENSMUSG00000001103	Sebox	ECG	negative gene	0.0293889	-5.08858	0.0521036	postnatal	mouse
ENSMUSG00000001131	Timp1	TTE	negative gene	6.70498	2.74523	0.477442	postnatal	mouse
ENSMUSG00000001131	Timp1	TTE	negative gene	9.33796	3.22311	0.5087	maturation	mouse
ENSMUSG00000001131	Timp1	TTE	negative gene	11.2958	3.49771	0.521923	development	mouse
ENSMUSG00000001158	Snrnp27	ECG	negative gene	NA	NA	NA	NA	NA
ENSMUSG00000001229	Dpp9	ECG	negative gene	69.7327	6.12376	0.821612	development	mouse
ENSMUSG00000001229	Dpp9	ECG	negative gene	64.7023	6.01574	0.818281	maturation	mouse
ENSMUSG00000001229	Dpp9	ECG	negative gene	71.17	6.1532	0.827098	postnatal	mouse
ENSMUSG00000001270	Ckb	ECG	negative gene	102.503	6.67953	0.891907	maturation	mouse
ENSMUSG00000001270	Ckb	ECG	negative gene	90.7547	6.5039	0.865506	development	mouse
ENSMUSG00000001270	Ckb	ECG	negative gene	73.9414	6.20831	0.833896	postnatal	mouse
ENSMUSG00000001289	Pfdn5	ECG	negative gene	87.5764	6.45247	0.860122	development	mouse
ENSMUSG00000001289	Pfdn5	ECG	negative gene	82.7744	6.37111	0.86057	maturation	mouse
ENSMUSG00000001289	Pfdn5	ECG	negative gene	94.4254	6.5611	0.871547	postnatal	mouse
ENSMUSG00000001289	Pfdn5	ECG	negative gene	87.5764	6.45247	0.860122	development	mouse
ENSMUSG00000001289	Pfdn5	ECG	negative gene	82.7744	6.37111	0.86057	maturation	mouse
ENSMUSG00000001289	Pfdn5	ECG	negative gene	94.4254	6.5611	0.871547	postnatal	mouse
ENSMUSG00000001313	Rnd2	ECG	positive gene	13.8099	3.78763	0.553833	maturation	mouse
ENSMUSG00000001313	Rnd2	ECG	positive gene	52.5512	5.71565	0.767873	development	mouse
ENSMUSG00000001313	Rnd2	ECG	positive gene	6.41878	2.6823	0.474447	postnatal	mouse
ENSMUSG00000001366	Fbxo9	ECG	positive gene	73.37	6.19712	0.831947	postnatal	mouse
ENSMUSG00000001366	Fbxo9	ECG	positive gene	44.4243	5.47328	0.749016	maturation	mouse
ENSMUSG00000001366	Fbxo9	ECG	positive gene	35.6321	5.15511	0.692793	development	mouse
ENSMUSG00000001403	Ube2c	ECG	negative gene	139.373	7.12281	0.92395	development	mouse
ENSMUSG00000001403	Ube2c	ECG	negative gene	97.3038	6.60442	0.88527	maturation	mouse
ENSMUSG00000001403	Ube2c	ECG	negative gene	20.4791	4.35608	0.60889	postnatal	mouse
ENSMUSG00000001415	Smg5	ECG	negative gene	163.653	7.3545	0.940731	development	mouse
ENSMUSG00000001415	Smg5	ECG	negative gene	117.341	6.87457	0.900309	postnatal	mouse
ENSMUSG00000001415	Smg5	ECG	negative gene	128.149	7.00168	0.920353	maturation	mouse
ENSMUSG00000001420	Tmem79	ECG	negative gene	0.556002	-0.846839	0.302638	postnatal	mouse
ENSMUSG00000001420	Tmem79	ECG	negative gene	1.34272	0.425159	0.352217	development	mouse
ENSMUSG00000001420	Tmem79	ECG	negative gene	1.24872	0.320446	0.356279	maturation	mouse
ENSMUSG00000001435	Col18a1	ECG	negative gene	622.281	9.28142	0.99321	development	mouse
ENSMUSG00000001435	Col18a1	ECG	negative gene	143.68	7.16672	0.922605	postnatal	mouse
ENSMUSG00000001435	Col18a1	ECG	negative gene	395.144	8.62623	0.986441	maturation	mouse
ENSMUSG00000001472	Tcf25	ECG	negative gene	283.098	8.14516	0.968481	postnatal	mouse
ENSMUSG00000001472	Tcf25	ECG	negative gene	271.141	8.0829	0.973712	development	mouse
ENSMUSG00000001472	Tcf25	ECG	negative gene	263.356	8.04087	0.972882	maturation	mouse
ENSMUSG00000001473	Tubb6	ECG	negative gene	49.9433	5.64222	0.766342	postnatal	mouse
ENSMUSG00000001473	Tubb6	ECG	negative gene	73.5911	6.20146	0.830294	development	mouse
ENSMUSG00000001473	Tubb6	ECG	negative gene	79.2206	6.3078	0.85161	maturation	mouse
ENSMUSG00000001521	Tulp3	TTE	negative gene	21.4587	4.42349	0.616591	postnatal	mouse
ENSMUSG00000001521	Tulp3	TTE	negative gene	35.7279	5.15898	0.707012	maturation	mouse
ENSMUSG00000001521	Tulp3	TTE	negative gene	38.2423	5.2571	0.706228	development	mouse
ENSMUSG00000001521	Tulp3	TTE	negative gene	21.4587	4.42349	0.616591	postnatal	mouse
ENSMUSG00000001521	Tulp3	TTE	negative gene	35.7279	5.15898	0.707012	maturation	mouse
ENSMUSG00000001521	Tulp3	TTE	negative gene	38.2423	5.2571	0.706228	development	mouse
ENSMUSG00000001552	Jup	ECG	negative gene	319.626	8.32024	0.972902	postnatal	mouse
ENSMUSG00000001552	Jup	ECG	negative gene	132.011	7.04452	0.917596	development	mouse
ENSMUSG00000001552	Jup	ECG	negative gene	184.8	7.52982	0.953207	maturation	mouse
ENSMUSG00000001558	Klhl10	ECG	negative gene	0.761609	-0.392877	0.313803	development	mouse
ENSMUSG00000001558	Klhl10	ECG	negative gene	0.635897	-0.653135	0.307448	maturation	mouse
ENSMUSG00000001558	Klhl10	ECG	negative gene	0.670691	-0.576279	0.317138	postnatal	mouse
ENSMUSG00000001583	Tnk1	ECG	negative gene	0.35805	-1.48177	0.269408	postnatal	mouse
ENSMUSG00000001583	Tnk1	ECG	negative gene	2.44269	1.28847	0.401934	maturation	mouse
ENSMUSG00000001583	Tnk1	ECG	negative gene	1.74857	0.806176	0.372636	development	mouse
ENSMUSG00000001588	Acap1	ECG	negative gene	5.42603	2.4399	0.459821	maturation	mouse
ENSMUSG00000001588	Acap1	ECG	negative gene	3.17298	1.66584	0.422486	postnatal	mouse
ENSMUSG00000001588	Acap1	ECG	negative gene	12.2105	3.61005	0.531477	development	mouse
ENSMUSG00000001656	Hoxc11	TTE	negative gene	NA	NA	NA	NA	NA
ENSMUSG00000001663	Gstt1	TTE	negative gene	3.99485	1.99814	0.431565	development	mouse
ENSMUSG00000001663	Gstt1	TTE	negative gene	3.99485	1.99814	0.431565	development	mouse
ENSMUSG00000001663	Gstt1	TTE	negative gene	7.72635	2.94979	0.490944	postnatal	mouse
ENSMUSG00000001663	Gstt1	TTE	negative gene	4.26512	2.09259	0.442564	maturation	mouse
ENSMUSG00000001663	Gstt1	TTE	negative gene	4.26512	2.09259	0.442564	maturation	mouse
ENSMUSG00000001663	Gstt1	TTE	negative gene	7.72635	2.94979	0.490944	postnatal	mouse
ENSMUSG00000001666	Ddt	ECG	negative gene	NA	NA	NA	NA	NA
ENSMUSG00000001670	Tat	ECG	negative gene	0.529618	-0.916977	0.299025	postnatal	mouse
ENSMUSG00000001670	Tat	ECG	negative gene	0.197886	-2.33726	0.212203	maturation	mouse
ENSMUSG00000001670	Tat	ECG	negative gene	0.026258	-5.2511	0.0349209	development	mouse
ENSMUSG00000001700	Gramd3	ECG	negative gene	34.5089	5.1089	0.700137	maturation	mouse
ENSMUSG00000001700	Gramd3	ECG	negative gene	33.9318	5.08457	0.684596	development	mouse
ENSMUSG00000001700	Gramd3	ECG	negative gene	37.5838	5.23204	0.714048	postnatal	mouse
ENSMUSG00000001761	Smo	ECG	positive gene	43.8515	5.45455	0.741906	postnatal	mouse
ENSMUSG00000001761	Smo	ECG	positive gene	100.892	6.65666	0.882578	development	mouse
ENSMUSG00000001761	Smo	ECG	positive gene	43.8515	5.45455	0.741906	postnatal	mouse
ENSMUSG00000001761	Smo	ECG	positive gene	100.892	6.65666	0.882578	development	mouse
ENSMUSG00000001761	Smo	ECG	positive gene	85.6265	6.41998	0.865595	maturation	mouse
ENSMUSG00000001761	Smo	ECG	positive gene	85.6265	6.41998	0.865595	maturation	mouse
ENSMUSG00000001773	Folh1	ECG	negative gene	0.665566	-0.587347	0.311193	maturation	mouse
ENSMUSG00000001773	Folh1	ECG	negative gene	0.0515112	-4.27897	0.0889999	development	mouse
ENSMUSG00000001773	Folh1	ECG	negative gene	0.336043	-1.57328	0.263894	postnatal	mouse
ENSMUSG00000001827	Folr1	ECG	negative gene	1.131	0.177595	0.340625	development	mouse
ENSMUSG00000001827	Folr1	ECG	negative gene	0.875058	-0.192549	0.336534	postnatal	mouse
ENSMUSG00000001827	Folr1	ECG	negative gene	1.05737	0.0804834	0.345707	maturation	mouse
ENSMUSG00000001864	Aif1l	ECG	negative gene	19.0458	4.2514	0.598241	postnatal	mouse
ENSMUSG00000001864	Aif1l	ECG	negative gene	56.4034	5.81771	0.793723	maturation	mouse
ENSMUSG00000001864	Aif1l	ECG	negative gene	99.9363	6.64294	0.881075	development	mouse
ENSMUSG00000001864	Aif1l	ECG	negative gene	56.4034	5.81771	0.793723	maturation	mouse
ENSMUSG00000001864	Aif1l	ECG	negative gene	19.0458	4.2514	0.598241	postnatal	mouse
ENSMUSG00000001864	Aif1l	ECG	negative gene	99.9363	6.64294	0.881075	development	mouse
ENSMUSG00000001865	Cpa3	ECG	negative gene	0.754076	-0.407217	0.313124	development	mouse
ENSMUSG00000001865	Cpa3	ECG	negative gene	5.4596	2.4488	0.460295	maturation	mouse
ENSMUSG00000001865	Cpa3	ECG	negative gene	4.30026	2.10442	0.443737	postnatal	mouse
ENSMUSG00000001901	Kcnh6	ECG	negative gene	0.259735	-1.94489	0.24155	postnatal	mouse
ENSMUSG00000001901	Kcnh6	ECG	negative gene	1.2178	0.284277	0.346396	development	mouse
ENSMUSG00000001901	Kcnh6	ECG	negative gene	0.366141	-1.44953	0.262599	maturation	mouse
ENSMUSG00000001909	Trmt1	ECG	positive gene	40.1153	5.32608	0.726171	postnatal	mouse
ENSMUSG00000001909	Trmt1	ECG	positive gene	50.658	5.66272	0.774333	maturation	mouse
ENSMUSG00000001909	Trmt1	ECG	positive gene	50.658	5.66272	0.774333	maturation	mouse
ENSMUSG00000001909	Trmt1	ECG	positive gene	57.2687	5.83968	0.784072	development	mouse
ENSMUSG00000001909	Trmt1	ECG	positive gene	40.1153	5.32608	0.726171	postnatal	mouse
ENSMUSG00000001909	Trmt1	ECG	positive gene	57.2687	5.83968	0.784072	development	mouse
ENSMUSG00000001910	Nacc1	TTE	negative gene	85.4851	6.4176	0.856287	postnatal	mouse
ENSMUSG00000001910	Nacc1	TTE	negative gene	171.249	7.41995	0.944126	development	mouse
ENSMUSG00000001910	Nacc1	TTE	negative gene	171.249	7.41995	0.944126	development	mouse
ENSMUSG00000001910	Nacc1	TTE	negative gene	123.675	6.95041	0.916133	maturation	mouse
ENSMUSG00000001910	Nacc1	TTE	negative gene	123.675	6.95041	0.916133	maturation	mouse
ENSMUSG00000001910	Nacc1	TTE	negative gene	85.4851	6.4176	0.856287	postnatal	mouse
ENSMUSG00000001998	Ap4e1	ECG	positive gene	29.9411	4.90405	0.671928	postnatal	mouse
ENSMUSG00000001998	Ap4e1	ECG	positive gene	31.4635	4.97561	0.669318	development	mouse
ENSMUSG00000001998	Ap4e1	ECG	positive gene	32.7605	5.03389	0.688475	maturation	mouse
ENSMUSG00000001998	Ap4e1	ECG	positive gene	31.4635	4.97561	0.669318	development	mouse
ENSMUSG00000001998	Ap4e1	ECG	positive gene	29.9411	4.90405	0.671928	postnatal	mouse
ENSMUSG00000001998	Ap4e1	ECG	positive gene	29.9411	4.90405	0.671928	postnatal	mouse
ENSMUSG00000001998	Ap4e1	ECG	positive gene	32.7605	5.03389	0.688475	maturation	mouse
ENSMUSG00000001998	Ap4e1	ECG	positive gene	29.9411	4.90405	0.671928	postnatal	mouse
ENSMUSG00000001998	Ap4e1	ECG	positive gene	31.4635	4.97561	0.669318	development	mouse
ENSMUSG00000001998	Ap4e1	ECG	positive gene	32.7605	5.03389	0.688475	maturation	mouse
ENSMUSG00000001998	Ap4e1	ECG	positive gene	32.7605	5.03389	0.688475	maturation	mouse
ENSMUSG00000001998	Ap4e1	ECG	positive gene	31.4635	4.97561	0.669318	development	mouse
ENSMUSG00000001998	Ap4e1	ECG	positive gene	32.7605	5.03389	0.688475	maturation	mouse
ENSMUSG00000001998	Ap4e1	ECG	positive gene	32.7605	5.03389	0.688475	maturation	mouse
ENSMUSG00000001998	Ap4e1	ECG	positive gene	31.4635	4.97561	0.669318	development	mouse
ENSMUSG00000001998	Ap4e1	ECG	positive gene	29.9411	4.90405	0.671928	postnatal	mouse
ENSMUSG00000001998	Ap4e1	ECG	positive gene	32.7605	5.03389	0.688475	maturation	mouse
ENSMUSG00000001998	Ap4e1	ECG	positive gene	29.9411	4.90405	0.671928	postnatal	mouse
ENSMUSG00000001998	Ap4e1	ECG	positive gene	31.4635	4.97561	0.669318	development	mouse
ENSMUSG00000001998	Ap4e1	ECG	positive gene	29.9411	4.90405	0.671928	postnatal	mouse
ENSMUSG00000001998	Ap4e1	ECG	positive gene	32.7605	5.03389	0.688475	maturation	mouse
ENSMUSG00000001998	Ap4e1	ECG	positive gene	31.4635	4.97561	0.669318	development	mouse
ENSMUSG00000001998	Ap4e1	ECG	positive gene	29.9411	4.90405	0.671928	postnatal	mouse
ENSMUSG00000001998	Ap4e1	ECG	positive gene	29.9411	4.90405	0.671928	postnatal	mouse
ENSMUSG00000001998	Ap4e1	ECG	positive gene	31.4635	4.97561	0.669318	development	mouse
ENSMUSG00000001998	Ap4e1	ECG	positive gene	31.4635	4.97561	0.669318	development	mouse
ENSMUSG00000001998	Ap4e1	ECG	positive gene	32.7605	5.03389	0.688475	maturation	mouse
ENSMUSG00000002007	Srpk3	ECG	negative gene	62.0056	5.95433	0.810933	maturation	mouse
ENSMUSG00000002007	Srpk3	ECG	negative gene	43.5519	5.44466	0.730381	development	mouse
ENSMUSG00000002007	Srpk3	ECG	negative gene	62.8736	5.97438	0.805515	postnatal	mouse
ENSMUSG00000002007	Srpk3	ECG	negative gene	43.5519	5.44466	0.730381	development	mouse
ENSMUSG00000002007	Srpk3	ECG	negative gene	62.8736	5.97438	0.805515	postnatal	mouse
ENSMUSG00000002007	Srpk3	ECG	negative gene	62.0056	5.95433	0.810933	maturation	mouse
ENSMUSG00000002012	Pnck	ECG	negative gene	7.42767	2.89291	0.48746	maturation	mouse
ENSMUSG00000002012	Pnck	ECG	negative gene	7.42767	2.89291	0.48746	maturation	mouse
ENSMUSG00000002012	Pnck	ECG	negative gene	8.99282	3.16877	0.506727	postnatal	mouse
ENSMUSG00000002012	Pnck	ECG	negative gene	6.2363	2.64069	0.465904	development	mouse
ENSMUSG00000002012	Pnck	ECG	negative gene	8.99282	3.16877	0.506727	postnatal	mouse
ENSMUSG00000002012	Pnck	ECG	negative gene	6.2363	2.64069	0.465904	development	mouse
ENSMUSG00000002020	Ltbp2	ECG	negative gene	45.296	5.50131	0.753378	maturation	mouse
ENSMUSG00000002020	Ltbp2	ECG	negative gene	18.5259	4.21147	0.594105	postnatal	mouse
ENSMUSG00000002020	Ltbp2	ECG	negative gene	9.66282	3.27244	0.505626	development	mouse
ENSMUSG00000002028	Kmt2a	TTE	positive gene	157.689	7.30093	0.930877	postnatal	mouse
ENSMUSG00000002028	Kmt2a	TTE	positive gene	155.207	7.27805	0.934814	development	mouse
ENSMUSG00000002028	Kmt2a	TTE	positive gene	152.277	7.25056	0.936282	maturation	mouse
ENSMUSG00000002057	Foxn1	ECG	negative gene	NA	NA	NA	NA	NA
ENSMUSG00000002058	Unc119	ECG	negative gene	22.9047	4.51757	0.624662	maturation	mouse
ENSMUSG00000002058	Unc119	ECG	negative gene	33.3588	5.05999	0.681346	development	mouse
ENSMUSG00000002058	Unc119	ECG	negative gene	33.3588	5.05999	0.681346	development	mouse
ENSMUSG00000002058	Unc119	ECG	negative gene	11.1145	3.47438	0.53102	postnatal	mouse
ENSMUSG00000002058	Unc119	ECG	negative gene	11.1145	3.47438	0.53102	postnatal	mouse
ENSMUSG00000002058	Unc119	ECG	negative gene	22.9047	4.51757	0.624662	maturation	mouse
ENSMUSG00000002059	Rab34	ECG	negative gene	21.1884	4.40521	0.614405	postnatal	mouse
ENSMUSG00000002059	Rab34	ECG	negative gene	31.6805	4.98553	0.682027	maturation	mouse
ENSMUSG00000002059	Rab34	ECG	negative gene	31.5722	4.98058	0.669949	development	mouse
ENSMUSG00000002076	Hsf2bp	ECG	negative gene	NA	NA	NA	NA	NA
ENSMUSG00000002083	Bbc3	TTE	positive gene	5.02875	2.3302	0.44888	development	mouse
ENSMUSG00000002083	Bbc3	TTE	positive gene	4.32688	2.11333	0.444307	postnatal	mouse
ENSMUSG00000002083	Bbc3	TTE	positive gene	3.92605	1.97308	0.436448	maturation	mouse
ENSMUSG00000002104	Rapsn	TTE	negative gene	NA	NA	NA	NA	NA
ENSMUSG00000002108	Nr1h3	ECG	negative gene	3.37904	1.75661	0.419391	development	mouse
ENSMUSG00000002108	Nr1h3	ECG	negative gene	4.89542	2.29143	0.451951	maturation	mouse
ENSMUSG00000002108	Nr1h3	ECG	negative gene	9.30499	3.21801	0.509769	postnatal	mouse
ENSMUSG00000002111	Spi1	ECG	negative gene	1.80393	0.851146	0.381785	maturation	mouse
ENSMUSG00000002111	Spi1	ECG	negative gene	3.5369	1.82249	0.42957	postnatal	mouse
ENSMUSG00000002111	Spi1	ECG	negative gene	1.48835	0.573716	0.358861	development	mouse
ENSMUSG00000002205	Vrk3	ECG	negative gene	36.9436	5.20725	0.71436	maturation	mouse
ENSMUSG00000002205	Vrk3	ECG	negative gene	33.9045	5.0834	0.695127	postnatal	mouse
ENSMUSG00000002205	Vrk3	ECG	negative gene	43.274	5.43543	0.729411	development	mouse
ENSMUSG00000002210	Smg9	ECG	negative gene	14.2595	3.83385	0.56173	postnatal	mouse
ENSMUSG00000002210	Smg9	ECG	negative gene	20.3744	4.34869	0.606694	maturation	mouse
ENSMUSG00000002210	Smg9	ECG	negative gene	25.2661	4.65913	0.629887	development	mouse
ENSMUSG00000002228	Ppm1j	TTE	negative gene	41.0177	5.35817	0.729641	postnatal	mouse
ENSMUSG00000002228	Ppm1j	TTE	negative gene	22.7088	4.50518	0.62324	maturation	mouse
ENSMUSG00000002228	Ppm1j	TTE	negative gene	20.3313	4.34563	0.59579	development	mouse
ENSMUSG00000002240	Prr27	TTE	positive gene	NA	NA	NA	NA	NA
ENSMUSG00000002297	Dbf4	ECG	negative gene	52.7419	5.72088	0.781539	maturation	mouse
ENSMUSG00000002297	Dbf4	ECG	negative gene	85.235	6.41337	0.854884	development	mouse
ENSMUSG00000002297	Dbf4	ECG	negative gene	14.9334	3.90048	0.56715	postnatal	mouse
ENSMUSG00000002307	Daxx	ECG	negative gene	22.5417	4.49452	0.624863	postnatal	mouse
ENSMUSG00000002307	Daxx	ECG	negative gene	39.971	5.32088	0.714861	development	mouse
ENSMUSG00000002307	Daxx	ECG	negative gene	31.7977	4.99085	0.682644	maturation	mouse
ENSMUSG00000002324	Rec8	ECG	positive gene	3.54846	1.82719	0.429432	maturation	mouse
ENSMUSG00000002324	Rec8	ECG	positive gene	0.674691	-0.567701	0.317566	postnatal	mouse
ENSMUSG00000002324	Rec8	ECG	positive gene	5.75313	2.52435	0.459453	development	mouse
ENSMUSG00000002329	Mdp1	ECG	positive gene	61.0034	5.93082	0.808372	maturation	mouse
ENSMUSG00000002329	Mdp1	ECG	positive gene	92.2079	6.52682	0.867602	postnatal	mouse
ENSMUSG00000002329	Mdp1	ECG	positive gene	55.8834	5.80435	0.779416	development	mouse
ENSMUSG00000002393	Nr2f6	ECG	positive gene	29.1264	4.86426	0.667283	maturation	mouse
ENSMUSG00000002393	Nr2f6	ECG	positive gene	31.314	4.96874	0.668445	development	mouse
ENSMUSG00000002393	Nr2f6	ECG	positive gene	36.9652	5.20809	0.711005	postnatal	mouse
ENSMUSG00000002409	Dyrk1b	ECG	negative gene	26.5746	4.73197	0.651581	postnatal	mouse
ENSMUSG00000002409	Dyrk1b	ECG	negative gene	19.7099	4.30085	0.601384	maturation	mouse
ENSMUSG00000002409	Dyrk1b	ECG	negative gene	26.5746	4.73197	0.651581	postnatal	mouse
ENSMUSG00000002409	Dyrk1b	ECG	negative gene	18.3653	4.19891	0.581531	development	mouse
ENSMUSG00000002409	Dyrk1b	ECG	negative gene	18.3653	4.19891	0.581531	development	mouse
ENSMUSG00000002409	Dyrk1b	ECG	negative gene	19.7099	4.30085	0.601384	maturation	mouse
ENSMUSG00000002455	Prpf6	ECG	negative gene	89.0172	6.47601	0.862305	development	mouse
ENSMUSG00000002455	Prpf6	ECG	negative gene	69.5814	6.12063	0.822819	postnatal	mouse
ENSMUSG00000002455	Prpf6	ECG	negative gene	78.9153	6.30223	0.850898	maturation	mouse
ENSMUSG00000002458	Rgs19	ECG	negative gene	18.7365	4.22778	0.594083	maturation	mouse
ENSMUSG00000002458	Rgs19	ECG	negative gene	25.601	4.67813	0.632506	development	mouse
ENSMUSG00000002458	Rgs19	ECG	negative gene	9.6884	3.27626	0.514571	postnatal	mouse
ENSMUSG00000002459	Rgs20	TTE	negative gene	0.221332	-2.17571	0.222775	maturation	mouse
ENSMUSG00000002459	Rgs20	TTE	negative gene	0.386197	-1.37259	0.26118	development	mouse
ENSMUSG00000002459	Rgs20	TTE	negative gene	0.133088	-2.90955	0.181269	postnatal	mouse
ENSMUSG00000002475	Abhd3	TTE	positive gene	2.14068	1.09807	0.393638	maturation	mouse
ENSMUSG00000002475	Abhd3	TTE	positive gene	5.43937	2.44344	0.460185	postnatal	mouse
ENSMUSG00000002475	Abhd3	TTE	positive gene	1.42629	0.512266	0.356097	development	mouse
ENSMUSG00000002489	Tiam1	ECG	negative gene	53.3716	5.738	0.771316	development	mouse
ENSMUSG00000002489	Tiam1	ECG	negative gene	53.3716	5.738	0.771316	development	mouse
ENSMUSG00000002489	Tiam1	ECG	negative gene	18.3606	4.19854	0.592821	postnatal	mouse
ENSMUSG00000002489	Tiam1	ECG	negative gene	18.3606	4.19854	0.592821	postnatal	mouse
ENSMUSG00000002489	Tiam1	ECG	negative gene	33.3961	5.06161	0.693453	maturation	mouse
ENSMUSG00000002489	Tiam1	ECG	negative gene	33.3961	5.06161	0.693453	maturation	mouse
ENSMUSG00000002565	Scin	ECG	negative gene	2.5756	1.36491	0.399554	development	mouse
ENSMUSG00000002565	Scin	ECG	negative gene	6.15092	2.6208	0.470644	postnatal	mouse
ENSMUSG00000002565	Scin	ECG	negative gene	3.8736	1.95367	0.435595	maturation	mouse
ENSMUSG00000002617	Zfp40	ECG	positive gene	21.2661	4.41048	0.613663	maturation	mouse
ENSMUSG00000002617	Zfp40	ECG	positive gene	18.4713	4.20721	0.581967	development	mouse
ENSMUSG00000002617	Zfp40	ECG	positive gene	15.9749	3.99773	0.574804	postnatal	mouse
ENSMUSG00000002633	Shh	TTE	negative gene	2.49706	1.32023	0.397177	development	mouse
ENSMUSG00000002633	Shh	TTE	negative gene	6.37833	2.67318	0.474091	maturation	mouse
ENSMUSG00000002699	Lcp2	ECG	negative gene	NA	NA	NA	NA	NA
ENSMUSG00000002733	Plekha3	ECG	negative gene	29.82	4.89821	0.671787	maturation	mouse
ENSMUSG00000002733	Plekha3	ECG	negative gene	28.8107	4.84853	0.653022	development	mouse
ENSMUSG00000002733	Plekha3	ECG	negative gene	39.1103	5.28948	0.721749	postnatal	mouse
ENSMUSG00000002804	Nudt14	ECG	negative gene	7.36355	2.8804	0.486797	maturation	mouse
ENSMUSG00000002804	Nudt14	ECG	negative gene	5.1309	2.35921	0.456335	postnatal	mouse
ENSMUSG00000002804	Nudt14	ECG	negative gene	8.64917	3.11256	0.494956	development	mouse
ENSMUSG00000002808	Epdr1	ECG	negative gene	27.1325	4.76195	0.653914	maturation	mouse
ENSMUSG00000002808	Epdr1	ECG	negative gene	20.7734	4.37667	0.599088	development	mouse
ENSMUSG00000002808	Epdr1	ECG	negative gene	28.1586	4.8155	0.662135	postnatal	mouse
ENSMUSG00000002812	Flii	ECG	negative gene	159.967	7.32163	0.94145	maturation	mouse
ENSMUSG00000002812	Flii	ECG	negative gene	181.556	7.50427	0.942192	postnatal	mouse
ENSMUSG00000002812	Flii	ECG	negative gene	158.632	7.30954	0.937433	development	mouse
ENSMUSG00000002814	Top3a	ECG	negative gene	NA	NA	NA	NA	NA
ENSMUSG00000002820	Atg4d	TTE	positive gene	52.7122	5.72006	0.77566	postnatal	mouse
ENSMUSG00000002820	Atg4d	TTE	positive gene	30.2598	4.91933	0.661849	development	mouse
ENSMUSG00000002820	Atg4d	TTE	positive gene	30.3446	4.92337	0.674726	maturation	mouse
ENSMUSG00000002831	Plin4	ECG	negative gene	251.954	7.97701	0.962776	postnatal	mouse
ENSMUSG00000002831	Plin4	ECG	negative gene	33.6131	5.07095	0.694685	maturation	mouse
ENSMUSG00000002831	Plin4	ECG	negative gene	0.212515	-2.23437	0.211272	development	mouse
ENSMUSG00000002910	Arrdc2	ECG	negative gene	7.71673	2.94799	0.490849	postnatal	mouse
ENSMUSG00000002910	Arrdc2	ECG	negative gene	7.63149	2.93196	0.484528	development	mouse
ENSMUSG00000002910	Arrdc2	ECG	negative gene	4.95465	2.30878	0.452946	maturation	mouse
ENSMUSG00000002910	Arrdc2	ECG	negative gene	7.71673	2.94799	0.490849	postnatal	mouse
ENSMUSG00000002910	Arrdc2	ECG	negative gene	4.95465	2.30878	0.452946	maturation	mouse
ENSMUSG00000002910	Arrdc2	ECG	negative gene	7.63149	2.93196	0.484528	development	mouse
ENSMUSG00000002968	Med25	ECG	negative gene	60.099	5.90927	0.79748	postnatal	mouse
ENSMUSG00000002968	Med25	ECG	negative gene	58.3724	5.86721	0.787516	development	mouse
ENSMUSG00000002968	Med25	ECG	negative gene	60.099	5.90927	0.79748	postnatal	mouse
ENSMUSG00000002968	Med25	ECG	negative gene	53.7264	5.74756	0.785237	maturation	mouse
ENSMUSG00000002968	Med25	ECG	negative gene	58.3724	5.86721	0.787516	development	mouse
ENSMUSG00000002968	Med25	ECG	negative gene	53.7264	5.74756	0.785237	maturation	mouse
ENSMUSG00000002984	Tomm40	ECG	negative gene	79.9486	6.321	0.85379	maturation	mouse
ENSMUSG00000002984	Tomm40	ECG	negative gene	87.0035	6.443	0.859044	postnatal	mouse
ENSMUSG00000002984	Tomm40	ECG	negative gene	89.1053	6.47744	0.86245	development	mouse
ENSMUSG00000003037	Rab8a	ECG	negative gene	66.7589	6.06089	0.824586	maturation	mouse
ENSMUSG00000003037	Rab8a	ECG	negative gene	53.0657	5.72971	0.776896	postnatal	mouse
ENSMUSG00000003037	Rab8a	ECG	negative gene	82.8648	6.37269	0.849937	development	mouse
ENSMUSG00000003038	Hmgn2	ECG	negative gene	12.8236	3.68073	0.544114	maturation	mouse
ENSMUSG00000003038	Hmgn2	ECG	negative gene	13.3618	3.74004	0.542778	development	mouse
ENSMUSG00000003038	Hmgn2	ECG	negative gene	6.00261	2.58559	0.468267	postnatal	mouse
ENSMUSG00000003051	Elf3	ECG	negative gene	0.171206	-2.5462	0.203661	postnatal	mouse
ENSMUSG00000003051	Elf3	ECG	negative gene	0.171206	-2.5462	0.203661	postnatal	mouse
ENSMUSG00000003051	Elf3	ECG	negative gene	2.44856	1.29193	0.402171	maturation	mouse
ENSMUSG00000003051	Elf3	ECG	negative gene	1.10641	0.145886	0.339412	development	mouse
ENSMUSG00000003051	Elf3	ECG	negative gene	2.44856	1.29193	0.402171	maturation	mouse
ENSMUSG00000003051	Elf3	ECG	negative gene	1.10641	0.145886	0.339412	development	mouse
ENSMUSG00000003070	Efna2	ECG	negative gene	NA	NA	NA	NA	NA
ENSMUSG00000003119	Cdk12	ECG	negative gene	NA	NA	NA	NA	NA
ENSMUSG00000003123	Lipe	ECG	negative gene	46.6452	5.54366	0.754029	postnatal	mouse
ENSMUSG00000003123	Lipe	ECG	negative gene	11.0068	3.46032	0.527237	maturation	mouse
ENSMUSG00000003123	Lipe	ECG	negative gene	6.12125	2.61383	0.464061	development	mouse
ENSMUSG00000003134	Tbc1d8	ECG	negative gene	26.9146	4.75032	0.640702	development	mouse
ENSMUSG00000003134	Tbc1d8	ECG	negative gene	32.9275	5.04122	0.689376	maturation	mouse
ENSMUSG00000003134	Tbc1d8	ECG	negative gene	22.8785	4.51592	0.627526	postnatal	mouse
ENSMUSG00000003166	Dgcr2	TTE	positive gene	83.4356	6.38259	0.851052	development	mouse
ENSMUSG00000003166	Dgcr2	TTE	positive gene	83.909	6.39075	0.862514	maturation	mouse
ENSMUSG00000003166	Dgcr2	TTE	positive gene	83.4356	6.38259	0.851052	development	mouse
ENSMUSG00000003166	Dgcr2	TTE	positive gene	69.1497	6.11165	0.821583	postnatal	mouse
ENSMUSG00000003166	Dgcr2	TTE	positive gene	69.1497	6.11165	0.821583	postnatal	mouse
ENSMUSG00000003166	Dgcr2	TTE	positive gene	83.909	6.39075	0.862514	maturation	mouse
ENSMUSG00000003184	Irf3	ECG	negative gene	40.5239	5.3407	0.717286	development	mouse
ENSMUSG00000003184	Irf3	ECG	negative gene	43.3252	5.43713	0.739434	postnatal	mouse
ENSMUSG00000003184	Irf3	ECG	negative gene	44.1087	5.46299	0.747167	maturation	mouse
ENSMUSG00000003190	Bcl2l12	ECG	negative gene	19.9353	4.31725	0.593074	development	mouse
ENSMUSG00000003190	Bcl2l12	ECG	negative gene	12.8675	3.68566	0.547659	postnatal	mouse
ENSMUSG00000003190	Bcl2l12	ECG	negative gene	19.7766	4.30572	0.602048	maturation	mouse
ENSMUSG00000003208	Yju2	ECG	positive gene	10.9613	3.45434	0.518576	development	mouse
ENSMUSG00000003208	Yju2	ECG	positive gene	9.0236	3.1737	0.505381	maturation	mouse
ENSMUSG00000003208	Yju2	ECG	positive gene	8.06895	3.01238	0.495698	postnatal	mouse
ENSMUSG00000003208	Yju2	ECG	positive gene	10.9613	3.45434	0.518576	development	mouse
ENSMUSG00000003208	Yju2	ECG	positive gene	8.06895	3.01238	0.495698	postnatal	mouse
ENSMUSG00000003208	Yju2	ECG	positive gene	9.0236	3.1737	0.505381	maturation	mouse
ENSMUSG00000003226	Ranbp2	ECG	negative gene	283.749	8.14847	0.975313	development	mouse
ENSMUSG00000003226	Ranbp2	ECG	negative gene	221.791	7.79306	0.964728	maturation	mouse
ENSMUSG00000003226	Ranbp2	ECG	negative gene	224.472	7.81039	0.956121	postnatal	mouse
ENSMUSG00000003227	Edar	ECG	negative gene	0.253531	-1.97976	0.226841	development	mouse
ENSMUSG00000003227	Edar	ECG	negative gene	0.274185	-1.86678	0.239463	maturation	mouse
ENSMUSG00000003227	Edar	ECG	negative gene	0.82649	-0.274931	0.333064	postnatal	mouse
ENSMUSG00000003228	Grk5	ECG	negative gene	33.8714	5.08199	0.684353	development	mouse
ENSMUSG00000003228	Grk5	ECG	negative gene	41.9716	5.39134	0.733825	postnatal	mouse
ENSMUSG00000003228	Grk5	ECG	negative gene	35.1884	5.13703	0.704262	maturation	mouse
ENSMUSG00000003345	Csnk1g2	TTE	positive gene	95.4328	6.57641	0.88252	maturation	mouse
ENSMUSG00000003345	Csnk1g2	TTE	positive gene	110.063	6.78219	0.892417	postnatal	mouse
ENSMUSG00000003345	Csnk1g2	TTE	positive gene	110.063	6.78219	0.892417	postnatal	mouse
ENSMUSG00000003345	Csnk1g2	TTE	positive gene	116.212	6.86061	0.901542	development	mouse
ENSMUSG00000003345	Csnk1g2	TTE	positive gene	95.4328	6.57641	0.88252	maturation	mouse
ENSMUSG00000003345	Csnk1g2	TTE	positive gene	116.212	6.86061	0.901542	development	mouse
ENSMUSG00000003354	Ccdc65	ECG	negative gene	NA	NA	NA	NA	NA
ENSMUSG00000003380	Rabac1	ECG	negative gene	69.2345	6.11342	0.821821	postnatal	mouse
ENSMUSG00000003380	Rabac1	ECG	negative gene	24.7891	4.63164	0.627316	development	mouse
ENSMUSG00000003380	Rabac1	ECG	negative gene	35.6338	5.15518	0.70649	maturation	mouse
ENSMUSG00000003437	Paf1	ECG	negative gene	83.1709	6.37801	0.861281	maturation	mouse
ENSMUSG00000003437	Paf1	ECG	negative gene	93.7915	6.55139	0.87089	development	mouse
ENSMUSG00000003437	Paf1	ECG	negative gene	84.8148	6.40624	0.855574	postnatal	mouse
ENSMUSG00000003438	Timm50	TTE	negative gene	48.5923	5.60266	0.761683	postnatal	mouse
ENSMUSG00000003438	Timm50	TTE	negative gene	49.1842	5.62012	0.768881	maturation	mouse
ENSMUSG00000003438	Timm50	TTE	negative gene	49.1842	5.62012	0.768881	maturation	mouse
ENSMUSG00000003438	Timm50	TTE	negative gene	61.4296	5.94086	0.79838	development	mouse
ENSMUSG00000003438	Timm50	TTE	negative gene	61.4296	5.94086	0.79838	development	mouse
ENSMUSG00000003438	Timm50	TTE	negative gene	48.5923	5.60266	0.761683	postnatal	mouse
ENSMUSG00000003452	Bicd1	ECG	negative gene	12.7858	3.67647	0.546946	postnatal	mouse
ENSMUSG00000003452	Bicd1	ECG	negative gene	13.7911	3.78566	0.546561	development	mouse
ENSMUSG00000003452	Bicd1	ECG	negative gene	13.8649	3.79337	0.554355	maturation	mouse
ENSMUSG00000003526	Prodh	ECG	negative gene	8.89451	3.15292	0.503722	maturation	mouse
ENSMUSG00000003526	Prodh	ECG	negative gene	22.7297	4.5065	0.626242	postnatal	mouse
ENSMUSG00000003526	Prodh	ECG	negative gene	9.71806	3.28067	0.50616	development	mouse
ENSMUSG00000003528	Slc25a1	TTE	positive gene	25.9252	4.69628	0.634106	development	mouse
ENSMUSG00000003528	Slc25a1	TTE	positive gene	25.9252	4.69628	0.634106	development	mouse
ENSMUSG00000003528	Slc25a1	TTE	positive gene	16.7272	4.06412	0.579197	maturation	mouse
ENSMUSG00000003528	Slc25a1	TTE	positive gene	12.062	3.59239	0.539624	postnatal	mouse
ENSMUSG00000003528	Slc25a1	TTE	positive gene	16.7272	4.06412	0.579197	maturation	mouse
ENSMUSG00000003528	Slc25a1	TTE	positive gene	12.062	3.59239	0.539624	postnatal	mouse
ENSMUSG00000003534	Ddr1	ECG	negative gene	218.527	7.77167	0.963779	maturation	mouse
ENSMUSG00000003534	Ddr1	ECG	negative gene	242.968	7.92462	0.96828	development	mouse
ENSMUSG00000003534	Ddr1	ECG	negative gene	218.527	7.77167	0.963779	maturation	mouse
ENSMUSG00000003534	Ddr1	ECG	negative gene	122.54	6.93711	0.905538	postnatal	mouse
ENSMUSG00000003534	Ddr1	ECG	negative gene	242.968	7.92462	0.96828	development	mouse
ENSMUSG00000003534	Ddr1	ECG	negative gene	122.54	6.93711	0.905538	postnatal	mouse
ENSMUSG00000003545	Fosb	ECG	positive gene	0.792762	-0.33504	0.316762	development	mouse
ENSMUSG00000003545	Fosb	ECG	positive gene	1.92648	0.945969	0.386716	maturation	mouse
ENSMUSG00000003545	Fosb	ECG	positive gene	1.60655	0.683966	0.376943	postnatal	mouse
ENSMUSG00000003555	Cyp17a1	TTE	positive gene	0.218086	-2.19703	0.221116	maturation	mouse
ENSMUSG00000003555	Cyp17a1	TTE	positive gene	0.533427	-0.906638	0.287322	development	mouse
ENSMUSG00000003555	Cyp17a1	TTE	positive gene	0.147643	-2.75982	0.19092	postnatal	mouse
ENSMUSG00000003617	Cp	ECG	negative gene	NA	NA	NA	NA	NA
ENSMUSG00000003644	Rps6ka1	ECG	positive gene	40.8772	5.35323	0.71908	development	mouse
ENSMUSG00000003644	Rps6ka1	ECG	positive gene	22.8658	4.51512	0.62433	maturation	mouse
ENSMUSG00000003644	Rps6ka1	ECG	positive gene	13.5263	3.75769	0.553696	postnatal	mouse
ENSMUSG00000003660	Snrnp200	ECG	negative gene	179.871	7.49082	0.941336	postnatal	mouse
ENSMUSG00000003660	Snrnp200	ECG	negative gene	204.397	7.67523	0.960176	maturation	mouse
ENSMUSG00000003660	Snrnp200	ECG	negative gene	263.838	8.04351	0.972306	development	mouse
ENSMUSG00000003665	Has1	TTE	negative gene	0.354823	-1.49483	0.26841	postnatal	mouse
ENSMUSG00000003665	Has1	TTE	negative gene	0.0229068	-5.44808	0.0251722	development	mouse
ENSMUSG00000003665	Has1	TTE	negative gene	0.560771	-0.834517	0.297492	maturation	mouse
ENSMUSG00000003762	Coq8b	ECG	negative gene	13.9182	3.7989	0.547483	development	mouse
ENSMUSG00000003762	Coq8b	ECG	negative gene	15.5104	3.95516	0.568577	maturation	mouse
ENSMUSG00000003762	Coq8b	ECG	negative gene	11.3188	3.50065	0.533159	postnatal	mouse
ENSMUSG00000003779	Kif20a	TTE	negative gene	120.909	6.91778	0.913147	maturation	mouse
ENSMUSG00000003779	Kif20a	TTE	negative gene	30.592	4.93508	0.675446	postnatal	mouse
ENSMUSG00000003779	Kif20a	TTE	negative gene	183.032	7.51595	0.949898	development	mouse
ENSMUSG00000003779	Kif20a	TTE	negative gene	30.592	4.93508	0.675446	postnatal	mouse
ENSMUSG00000003779	Kif20a	TTE	negative gene	183.032	7.51595	0.949898	development	mouse
ENSMUSG00000003779	Kif20a	TTE	negative gene	120.909	6.91778	0.913147	maturation	mouse
ENSMUSG00000003809	Gcdh	ECG	negative gene	43.6347	5.4474	0.745129	maturation	mouse
ENSMUSG00000003809	Gcdh	ECG	negative gene	67.9896	6.08724	0.819016	postnatal	mouse
ENSMUSG00000003809	Gcdh	ECG	negative gene	41.6839	5.38142	0.721942	development	mouse
ENSMUSG00000003847	Nfat5	ECG	positive gene	187.914	7.55393	0.952226	development	mouse
ENSMUSG00000003847	Nfat5	ECG	positive gene	240.75	7.91139	0.968663	maturation	mouse
ENSMUSG00000003847	Nfat5	ECG	positive gene	238.187	7.89595	0.959591	postnatal	mouse
ENSMUSG00000003863	Ppfia3	ECG	negative gene	0.566127	-0.820804	0.30435	postnatal	mouse
ENSMUSG00000003863	Ppfia3	ECG	negative gene	2.44251	1.28836	0.401887	maturation	mouse
ENSMUSG00000003863	Ppfia3	ECG	negative gene	3.03299	1.60074	0.411437	development	mouse
ENSMUSG00000003955	Fam162a	TTE	negative gene	130.477	7.02765	0.922296	maturation	mouse
ENSMUSG00000003955	Fam162a	TTE	negative gene	93.3087	6.54394	0.87021	development	mouse
ENSMUSG00000003955	Fam162a	TTE	negative gene	130.477	7.02765	0.922296	maturation	mouse
ENSMUSG00000003955	Fam162a	TTE	negative gene	93.3087	6.54394	0.87021	development	mouse
ENSMUSG00000003955	Fam162a	TTE	negative gene	104.27	6.70419	0.885334	postnatal	mouse
ENSMUSG00000003955	Fam162a	TTE	negative gene	104.27	6.70419	0.885334	postnatal	mouse
ENSMUSG00000003974	Grm3	TTE	negative gene	NA	NA	NA	NA	NA
ENSMUSG00000003992	Ssbp2	ECG	negative gene	58.6586	5.87427	0.788583	development	mouse
ENSMUSG00000003992	Ssbp2	ECG	negative gene	59.9998	5.90689	0.797148	postnatal	mouse
ENSMUSG00000003992	Ssbp2	ECG	negative gene	64.3137	6.00706	0.817143	maturation	mouse
ENSMUSG00000004018	Fancl	TTE	positive gene	23.946	4.58171	0.621738	development	mouse
ENSMUSG00000004018	Fancl	TTE	positive gene	20.5275	4.35949	0.607453	maturation	mouse
ENSMUSG00000004018	Fancl	TTE	positive gene	17.61	4.13833	0.58764	postnatal	mouse
ENSMUSG00000004032	Gstm5	ECG	negative gene	40.3674	5.33512	0.730622	maturation	mouse
ENSMUSG00000004032	Gstm5	ECG	negative gene	41.2063	5.36479	0.720438	development	mouse
ENSMUSG00000004032	Gstm5	ECG	negative gene	43.9263	5.45701	0.742049	postnatal	mouse
ENSMUSG00000004071	Cdip1	ECG	negative gene	149.846	7.22734	0.931128	development	mouse
ENSMUSG00000004071	Cdip1	ECG	negative gene	175.277	7.4535	0.939339	postnatal	mouse
ENSMUSG00000004071	Cdip1	ECG	negative gene	166.951	7.38328	0.945385	maturation	mouse
ENSMUSG00000004085	Map3k20	ECG	negative gene	362.778	8.50294	0.98426	maturation	mouse
ENSMUSG00000004085	Map3k20	ECG	negative gene	496.562	8.95583	0.985072	postnatal	mouse
ENSMUSG00000004085	Map3k20	ECG	negative gene	232.262	7.85961	0.965904	development	mouse
ENSMUSG00000004113	Cacna1b	TTE	negative gene	3.79177	1.92287	0.428073	development	mouse
ENSMUSG00000004113	Cacna1b	TTE	negative gene	3.79177	1.92287	0.428073	development	mouse
ENSMUSG00000004113	Cacna1b	TTE	negative gene	0.395849	-1.33698	0.277157	postnatal	mouse
ENSMUSG00000004113	Cacna1b	TTE	negative gene	0.395849	-1.33698	0.277157	postnatal	mouse
ENSMUSG00000004113	Cacna1b	TTE	negative gene	1.61131	0.688234	0.374153	maturation	mouse
ENSMUSG00000004113	Cacna1b	TTE	negative gene	1.61131	0.688234	0.374153	maturation	mouse
ENSMUSG00000004187	Kifc2	ECG	negative gene	6.48526	2.69716	0.469493	development	mouse
ENSMUSG00000004187	Kifc2	ECG	negative gene	12.478	3.64132	0.544426	postnatal	mouse
ENSMUSG00000004187	Kifc2	ECG	negative gene	9.3288	3.22169	0.508652	maturation	mouse
ENSMUSG00000004233	Wars2	ECG	negative gene	23.535	4.55673	0.631709	postnatal	mouse
ENSMUSG00000004233	Wars2	ECG	negative gene	25.863	4.69282	0.645333	maturation	mouse
ENSMUSG00000004233	Wars2	ECG	negative gene	24.907	4.63848	0.62814	development	mouse
ENSMUSG00000004263	Atn1	ECG	positive gene	122.512	6.93678	0.908527	development	mouse
ENSMUSG00000004263	Atn1	ECG	positive gene	95.065	6.57084	0.872641	postnatal	mouse
ENSMUSG00000004263	Atn1	ECG	positive gene	141.262	7.14223	0.929645	maturation	mouse
ENSMUSG00000004268	Emg1	TTE	negative gene	NA	NA	NA	NA	NA
ENSMUSG00000004341	Gpx6	ECG	negative gene	0.0365422	-4.77429	0.0604326	development	mouse
ENSMUSG00000004341	Gpx6	ECG	negative gene	0.0400546	-4.64189	0.0789636	postnatal	mouse
ENSMUSG00000004344	Gpx5	ECG	negative gene	0.0167419	-5.90039	0.0112194	postnatal	mouse
ENSMUSG00000004366	Sst	ECG	positive gene	NA	NA	NA	NA	NA
ENSMUSG00000004415	Col26a1	ECG	negative gene	25.8053	4.6896	0.644906	maturation	mouse
ENSMUSG00000004415	Col26a1	ECG	negative gene	46.0241	5.52432	0.741876	development	mouse
ENSMUSG00000004415	Col26a1	ECG	negative gene	11.6784	3.54577	0.536439	postnatal	mouse
ENSMUSG00000004455	Ppp1cc	TTE	negative gene	13.5507	3.76029	0.554029	postnatal	mouse
ENSMUSG00000004455	Ppp1cc	TTE	negative gene	14.5038	3.85836	0.552527	development	mouse
ENSMUSG00000004455	Ppp1cc	TTE	negative gene	15.6563	3.96867	0.570047	maturation	mouse
ENSMUSG00000004460	Dnajb11	TTE	positive gene	134.462	7.07105	0.919488	development	mouse
ENSMUSG00000004460	Dnajb11	TTE	positive gene	90.0658	6.49291	0.864084	postnatal	mouse
ENSMUSG00000004460	Dnajb11	TTE	positive gene	134.462	7.07105	0.919488	development	mouse
ENSMUSG00000004460	Dnajb11	TTE	positive gene	92.4257	6.53022	0.878111	maturation	mouse
ENSMUSG00000004460	Dnajb11	TTE	positive gene	90.0658	6.49291	0.864084	postnatal	mouse
ENSMUSG00000004460	Dnajb11	TTE	positive gene	92.4257	6.53022	0.878111	maturation	mouse
ENSMUSG00000004462	Tbccd1	ECG	negative gene	21.3202	4.41415	0.603017	development	mouse
ENSMUSG00000004462	Tbccd1	ECG	negative gene	18.2494	4.18978	0.592013	postnatal	mouse
ENSMUSG00000004462	Tbccd1	ECG	negative gene	18.536	4.21226	0.592566	maturation	mouse
ENSMUSG00000004462	Tbccd1	ECG	negative gene	18.536	4.21226	0.592566	maturation	mouse
ENSMUSG00000004462	Tbccd1	ECG	negative gene	18.2494	4.18978	0.592013	postnatal	mouse
ENSMUSG00000004462	Tbccd1	ECG	negative gene	21.3202	4.41415	0.603017	development	mouse
ENSMUSG00000004568	Arhgef18	ECG	negative gene	39.8091	5.31503	0.728441	maturation	mouse
ENSMUSG00000004568	Arhgef18	ECG	negative gene	43.7928	5.45262	0.741621	postnatal	mouse
ENSMUSG00000004568	Arhgef18	ECG	negative gene	37.8587	5.24255	0.704482	development	mouse
ENSMUSG00000004591	Pkn2	ECG	positive gene	148.628	7.21556	0.934338	maturation	mouse
ENSMUSG00000004591	Pkn2	ECG	positive gene	123.015	6.94269	0.905824	postnatal	mouse
ENSMUSG00000004591	Pkn2	ECG	positive gene	123.015	6.94269	0.905824	postnatal	mouse
ENSMUSG00000004591	Pkn2	ECG	positive gene	173.879	7.44194	0.945339	development	mouse
ENSMUSG00000004591	Pkn2	ECG	positive gene	173.879	7.44194	0.945339	development	mouse
ENSMUSG00000004591	Pkn2	ECG	positive gene	148.628	7.21556	0.934338	maturation	mouse
ENSMUSG00000004609	Cd33	ECG	negative gene	NA	NA	NA	NA	NA
ENSMUSG00000004612	Nkg7	ECG	negative gene	0.247703	-2.01331	0.224561	development	mouse
ENSMUSG00000004612	Nkg7	ECG	negative gene	0.298114	-1.74606	0.246101	maturation	mouse
ENSMUSG00000004612	Nkg7	ECG	negative gene	0.167458	-2.57812	0.201854	postnatal	mouse
ENSMUSG00000004642	Slbp	ECG	negative gene	47.006	5.55477	0.760489	maturation	mouse
ENSMUSG00000004642	Slbp	ECG	negative gene	27.479	4.78026	0.657666	postnatal	mouse
ENSMUSG00000004642	Slbp	ECG	negative gene	65.3891	6.03098	0.810505	development	mouse
ENSMUSG00000004654	Ghrhr	ECG	negative gene	NA	NA	NA	NA	NA
ENSMUSG00000004655	Aqp1	TTE	negative gene	30.6886	4.93963	0.664419	development	mouse
ENSMUSG00000004655	Aqp1	TTE	negative gene	86.4632	6.43401	0.867302	maturation	mouse
ENSMUSG00000004655	Aqp1	TTE	negative gene	400.856	8.64694	0.980081	postnatal	mouse
ENSMUSG00000004668	Abca13	ECG	negative gene	0.389112	-1.36174	0.267292	maturation	mouse
ENSMUSG00000004668	Abca13	ECG	negative gene	0.272369	-1.87637	0.245401	postnatal	mouse
ENSMUSG00000004668	Abca13	ECG	negative gene	0.201302	-2.31257	0.205985	development	mouse
ENSMUSG00000004668	Abca13	ECG	negative gene	0.389112	-1.36174	0.267292	maturation	mouse
ENSMUSG00000004668	Abca13	ECG	negative gene	0.201302	-2.31257	0.205985	development	mouse
ENSMUSG00000004668	Abca13	ECG	negative gene	0.272369	-1.87637	0.245401	postnatal	mouse
ENSMUSG00000004768	Rab23	TTE	negative gene	27.9928	4.80699	0.660172	maturation	mouse
ENSMUSG00000004768	Rab23	TTE	negative gene	30.2739	4.92	0.661994	development	mouse
ENSMUSG00000004768	Rab23	TTE	negative gene	26.6001	4.73336	0.651818	postnatal	mouse
ENSMUSG00000004771	Rab11a	ECG	negative gene	124.81	6.96359	0.910709	development	mouse
ENSMUSG00000004771	Rab11a	ECG	negative gene	123.341	6.94651	0.915612	maturation	mouse
ENSMUSG00000004771	Rab11a	ECG	negative gene	153.803	7.26494	0.929261	postnatal	mouse
ENSMUSG00000004815	Dgkq	ECG	negative gene	26.6237	4.73464	0.650358	maturation	mouse
ENSMUSG00000004815	Dgkq	ECG	negative gene	28.7296	4.84447	0.665652	postnatal	mouse
ENSMUSG00000004815	Dgkq	ECG	negative gene	21.9183	4.45407	0.608206	development	mouse
ENSMUSG00000004843	Chmp2b	ECG	positive gene	74.1641	6.21265	0.834561	postnatal	mouse
ENSMUSG00000004843	Chmp2b	ECG	positive gene	47.1173	5.55818	0.746193	development	mouse
ENSMUSG00000004843	Chmp2b	ECG	positive gene	54.069	5.75673	0.786327	maturation	mouse
ENSMUSG00000004846	Plod3	ECG	negative gene	84.8072	6.40611	0.85406	development	mouse
ENSMUSG00000004846	Plod3	ECG	negative gene	60.6505	5.92245	0.799002	postnatal	mouse
ENSMUSG00000004846	Plod3	ECG	negative gene	88.0393	6.46008	0.870384	maturation	mouse
ENSMUSG00000004864	Mapk13	TTE	negative gene	3.65657	1.87049	0.425696	development	mouse
ENSMUSG00000004864	Mapk13	TTE	negative gene	0.572638	-0.804304	0.305586	postnatal	mouse
ENSMUSG00000004864	Mapk13	TTE	negative gene	3.65657	1.87049	0.425696	development	mouse
ENSMUSG00000004864	Mapk13	TTE	negative gene	0.572638	-0.804304	0.305586	postnatal	mouse
ENSMUSG00000004864	Mapk13	TTE	negative gene	5.05415	2.33747	0.454938	maturation	mouse
ENSMUSG00000004864	Mapk13	TTE	negative gene	5.05415	2.33747	0.454938	maturation	mouse
ENSMUSG00000004891	Nes	ECG	negative gene	125.363	6.96997	0.91765	maturation	mouse
ENSMUSG00000004891	Nes	ECG	negative gene	162.861	7.3475	0.933825	postnatal	mouse
ENSMUSG00000004891	Nes	ECG	negative gene	190.923	7.57685	0.953293	development	mouse
ENSMUSG00000004902	Slc25a18	ECG	negative gene	0.379924	-1.39622	0.274305	postnatal	mouse
ENSMUSG00000004902	Slc25a18	ECG	negative gene	0.173938	-2.52336	0.201915	maturation	mouse
ENSMUSG00000004902	Slc25a18	ECG	negative gene	0.209788	-2.25299	0.210108	development	mouse
ENSMUSG00000004937	Sgta	ECG	negative gene	99.8462	6.64164	0.879677	postnatal	mouse
ENSMUSG00000004937	Sgta	ECG	negative gene	97.4262	6.60624	0.885365	maturation	mouse
ENSMUSG00000004937	Sgta	ECG	negative gene	109.92	6.78032	0.893831	development	mouse
ENSMUSG00000004939	Nmrk2	ECG	negative gene	1.10523	0.144342	0.339364	development	mouse
ENSMUSG00000004939	Nmrk2	ECG	negative gene	12.505	3.64444	0.54127	maturation	mouse
ENSMUSG00000004939	Nmrk2	ECG	negative gene	13.8359	3.79035	0.557452	postnatal	mouse
ENSMUSG00000004947	Dtx2	ECG	negative gene	21.0658	4.39683	0.61153	maturation	mouse
ENSMUSG00000004947	Dtx2	ECG	negative gene	15.0785	3.91442	0.568481	postnatal	mouse
ENSMUSG00000004947	Dtx2	ECG	negative gene	27.529	4.78288	0.644582	development	mouse
ENSMUSG00000004951	Hspb1	ECG	negative gene	NA	NA	NA	NA	NA
ENSMUSG00000005043	Sgsh	ECG	negative gene	16.1151	4.01034	0.574219	maturation	mouse
ENSMUSG00000005043	Sgsh	ECG	negative gene	16.4513	4.04013	0.578464	postnatal	mouse
ENSMUSG00000005043	Sgsh	ECG	negative gene	19.3279	4.27261	0.589048	development	mouse
ENSMUSG00000005054	Cstb	TTE	negative gene	19.6734	4.29818	0.6011	maturation	mouse
ENSMUSG00000005054	Cstb	TTE	negative gene	20.2595	4.34053	0.595354	development	mouse
ENSMUSG00000005054	Cstb	TTE	negative gene	16.1692	4.01518	0.57642	postnatal	mouse
ENSMUSG00000005103	Wdr1	TTE	negative gene	305.229	8.25375	0.97914	maturation	mouse
ENSMUSG00000005103	Wdr1	TTE	negative gene	327.003	8.35316	0.980066	development	mouse
ENSMUSG00000005103	Wdr1	TTE	negative gene	305.229	8.25375	0.97914	maturation	mouse
ENSMUSG00000005103	Wdr1	TTE	negative gene	327.003	8.35316	0.980066	development	mouse
ENSMUSG00000005103	Wdr1	TTE	negative gene	263.262	8.04035	0.965201	postnatal	mouse
ENSMUSG00000005103	Wdr1	TTE	negative gene	263.262	8.04035	0.965201	postnatal	mouse
ENSMUSG00000005125	Ndrg1	ECG	positive gene	62.3638	5.96264	0.804184	postnatal	mouse
ENSMUSG00000005125	Ndrg1	ECG	positive gene	14.8819	3.89549	0.555437	development	mouse
ENSMUSG00000005125	Ndrg1	ECG	positive gene	81.5805	6.35015	0.857915	maturation	mouse
ENSMUSG00000005225	Plekha8	ECG	negative gene	NA	NA	NA	NA	NA
ENSMUSG00000005320	Fgfr4	ECG	negative gene	9.31376	3.21936	0.50851	maturation	mouse
ENSMUSG00000005320	Fgfr4	ECG	negative gene	2.49019	1.31626	0.396935	development	mouse
ENSMUSG00000005320	Fgfr4	ECG	negative gene	0.617162	-0.696279	0.311196	postnatal	mouse
ENSMUSG00000005320	Fgfr4	ECG	negative gene	0.617162	-0.696279	0.311196	postnatal	mouse
ENSMUSG00000005320	Fgfr4	ECG	negative gene	2.49019	1.31626	0.396935	development	mouse
ENSMUSG00000005320	Fgfr4	ECG	negative gene	9.31376	3.21936	0.50851	maturation	mouse
ENSMUSG00000005360	Slc1a3	ECG	negative gene	18.8249	4.23457	0.594842	maturation	mouse
ENSMUSG00000005360	Slc1a3	ECG	negative gene	46.3272	5.53379	0.742943	development	mouse
ENSMUSG00000005360	Slc1a3	ECG	negative gene	8.05295	3.00952	0.495412	postnatal	mouse
ENSMUSG00000005362	Crbn	ECG	negative gene	38.6792	5.27349	0.723605	maturation	mouse
ENSMUSG00000005362	Crbn	ECG	negative gene	62.5888	5.96783	0.804992	postnatal	mouse
ENSMUSG00000005362	Crbn	ECG	negative gene	37.4044	5.22514	0.701959	development	mouse
ENSMUSG00000005371	Fbxo11	TTE	negative gene	NA	NA	NA	NA	NA
ENSMUSG00000005378	Bud23	ECG	negative gene	26.3684	4.72074	0.648367	maturation	mouse
ENSMUSG00000005378	Bud23	ECG	negative gene	39.8051	5.31488	0.714133	development	mouse
ENSMUSG00000005378	Bud23	ECG	negative gene	19.994	4.3215	0.605467	postnatal	mouse
ENSMUSG00000005470	Asf1b	ECG	negative gene	49.1057	5.61782	0.754195	development	mouse
ENSMUSG00000005470	Asf1b	ECG	negative gene	34.0347	5.08894	0.697246	maturation	mouse
ENSMUSG00000005470	Asf1b	ECG	negative gene	10.2545	3.35818	0.520989	postnatal	mouse
ENSMUSG00000005481	Ddx39	ECG	negative gene	36.915	5.20614	0.710578	postnatal	mouse
ENSMUSG00000005481	Ddx39	ECG	negative gene	101.51	6.66548	0.883354	development	mouse
ENSMUSG00000005481	Ddx39	ECG	negative gene	62.983	5.97689	0.813587	maturation	mouse
ENSMUSG00000005481	Ddx39	ECG	negative gene	36.915	5.20614	0.710578	postnatal	mouse
ENSMUSG00000005481	Ddx39	ECG	negative gene	62.983	5.97689	0.813587	maturation	mouse
ENSMUSG00000005481	Ddx39	ECG	negative gene	101.51	6.66548	0.883354	development	mouse
ENSMUSG00000005501	Usp40	TTE	negative gene	56.8873	5.83003	0.787735	postnatal	mouse
ENSMUSG00000005501	Usp40	TTE	negative gene	63.5674	5.99022	0.805219	development	mouse
ENSMUSG00000005501	Usp40	TTE	negative gene	66.508	6.05546	0.82397	maturation	mouse
ENSMUSG00000005575	Ube2m	ECG	negative gene	119.386	6.89949	0.905228	development	mouse
ENSMUSG00000005575	Ube2m	ECG	negative gene	105.847	6.72583	0.89698	maturation	mouse
ENSMUSG00000005575	Ube2m	ECG	negative gene	136.789	7.09581	0.917566	postnatal	mouse
ENSMUSG00000005610	Eif4g2	ECG	negative gene	1617.66	10.6597	0.998593	development	mouse
ENSMUSG00000005610	Eif4g2	ECG	negative gene	1888.19	10.8828	0.998051	postnatal	mouse
ENSMUSG00000005610	Eif4g2	ECG	negative gene	1353.26	10.4022	0.997867	maturation	mouse
ENSMUSG00000005649	Cabp5	ECG	negative gene	0.156789	-2.6731	0.184402	development	mouse
ENSMUSG00000005649	Cabp5	ECG	negative gene	0.0798801	-3.64602	0.137913	maturation	mouse
ENSMUSG00000005667	Mthfd2	TTE	positive gene	57.6114	5.84828	0.785382	development	mouse
ENSMUSG00000005667	Mthfd2	TTE	positive gene	7.74821	2.95386	0.491372	postnatal	mouse
ENSMUSG00000005667	Mthfd2	TTE	positive gene	23.5588	4.55819	0.629356	maturation	mouse
ENSMUSG00000005667	Mthfd2	TTE	positive gene	7.74821	2.95386	0.491372	postnatal	mouse
ENSMUSG00000005667	Mthfd2	TTE	positive gene	23.5588	4.55819	0.629356	maturation	mouse
ENSMUSG00000005667	Mthfd2	TTE	positive gene	57.6114	5.84828	0.785382	development	mouse
ENSMUSG00000005682	Pan2	TTE	negative gene	94.6294	6.56422	0.872005	development	mouse
ENSMUSG00000005682	Pan2	TTE	negative gene	93.8107	6.55168	0.879865	maturation	mouse
ENSMUSG00000005682	Pan2	TTE	negative gene	63.301	5.98416	0.806941	postnatal	mouse
ENSMUSG00000005683	Cs	TTE	negative gene	2300.23	11.1676	0.998669	postnatal	mouse
ENSMUSG00000005683	Cs	TTE	negative gene	959.135	9.90559	0.996587	maturation	mouse
ENSMUSG00000005683	Cs	TTE	negative gene	748.633	9.54812	0.994956	development	mouse
ENSMUSG00000005683	Cs	TTE	negative gene	2300.23	11.1676	0.998669	postnatal	mouse
ENSMUSG00000005683	Cs	TTE	negative gene	748.633	9.54812	0.994956	development	mouse
ENSMUSG00000005683	Cs	TTE	negative gene	959.135	9.90559	0.996587	maturation	mouse
ENSMUSG00000005699	Pard6a	ECG	negative gene	5.41922	2.43808	0.459726	maturation	mouse
ENSMUSG00000005699	Pard6a	ECG	negative gene	5.18949	2.37559	0.450917	development	mouse
ENSMUSG00000005699	Pard6a	ECG	negative gene	5.52221	2.46524	0.461517	postnatal	mouse
ENSMUSG00000005718	Tfap4	ECG	positive gene	4.41636	2.14286	0.446019	postnatal	mouse
ENSMUSG00000005718	Tfap4	ECG	positive gene	9.06171	3.17978	0.506045	maturation	mouse
ENSMUSG00000005718	Tfap4	ECG	positive gene	13.22	3.72465	0.541226	development	mouse
ENSMUSG00000005732	Ranbp1	ECG	negative gene	125.486	6.97138	0.917793	maturation	mouse
ENSMUSG00000005732	Ranbp1	ECG	negative gene	219.248	7.77642	0.961781	development	mouse
ENSMUSG00000005732	Ranbp1	ECG	negative gene	62.9899	5.97705	0.805942	postnatal	mouse
ENSMUSG00000005800	Mmp8	ECG	negative gene	0.038091	-4.71441	0.0642157	development	mouse
ENSMUSG00000005800	Mmp8	ECG	negative gene	0.407442	-1.29533	0.271607	maturation	mouse
ENSMUSG00000005800	Mmp8	ECG	negative gene	0.372987	-1.4228	0.272831	postnatal	mouse
ENSMUSG00000005823	Gpr108	ECG	negative gene	30.6714	4.93882	0.676243	maturation	mouse
ENSMUSG00000005823	Gpr108	ECG	negative gene	26.023	4.70172	0.634591	development	mouse
ENSMUSG00000005823	Gpr108	ECG	negative gene	30.6714	4.93882	0.676243	maturation	mouse
ENSMUSG00000005823	Gpr108	ECG	negative gene	41.467	5.37389	0.731353	postnatal	mouse
ENSMUSG00000005823	Gpr108	ECG	negative gene	26.023	4.70172	0.634591	development	mouse
ENSMUSG00000005823	Gpr108	ECG	negative gene	41.467	5.37389	0.731353	postnatal	mouse
ENSMUSG00000005883	Spo11	ECG	negative gene	0.139995	-2.83655	0.184421	maturation	mouse
ENSMUSG00000005883	Spo11	ECG	negative gene	0.0624278	-4.00167	0.115807	postnatal	mouse
ENSMUSG00000005883	Spo11	ECG	negative gene	0.0624278	-4.00167	0.115807	postnatal	mouse
ENSMUSG00000005883	Spo11	ECG	negative gene	0.309809	-1.69055	0.242943	development	mouse
ENSMUSG00000005883	Spo11	ECG	negative gene	0.139995	-2.83655	0.184421	maturation	mouse
ENSMUSG00000005883	Spo11	ECG	negative gene	0.309809	-1.69055	0.242943	development	mouse
ENSMUSG00000005892	Trh	ECG	positive gene	0.0875216	-3.51422	0.145546	maturation	mouse
ENSMUSG00000005892	Trh	ECG	positive gene	0.0281839	-5.14898	0.0488709	postnatal	mouse
ENSMUSG00000005892	Trh	ECG	positive gene	2.21872	1.14973	0.389126	development	mouse
ENSMUSG00000005893	Nr2c2	ECG	negative gene	108.16	6.75702	0.89126	development	mouse
ENSMUSG00000005893	Nr2c2	ECG	negative gene	104.757	6.7109	0.885904	postnatal	mouse
ENSMUSG00000005893	Nr2c2	ECG	negative gene	113.073	6.82111	0.904281	maturation	mouse
ENSMUSG00000005947	Itgae	TTE	negative gene	0.471645	-1.08423	0.291514	postnatal	mouse
ENSMUSG00000005947	Itgae	TTE	negative gene	0.514527	-0.958682	0.284169	development	mouse
ENSMUSG00000005947	Itgae	TTE	negative gene	0.675574	-0.565814	0.312568	maturation	mouse
ENSMUSG00000005950	P2rx5	TTE	negative gene	17.6007	4.13756	0.587497	postnatal	mouse
ENSMUSG00000005950	P2rx5	TTE	negative gene	3.59751	1.847	0.430475	maturation	mouse
ENSMUSG00000005950	P2rx5	TTE	negative gene	17.6007	4.13756	0.587497	postnatal	mouse
ENSMUSG00000005950	P2rx5	TTE	negative gene	1.55007	0.632331	0.362596	development	mouse
ENSMUSG00000005950	P2rx5	TTE	negative gene	1.55007	0.632331	0.362596	development	mouse
ENSMUSG00000005950	P2rx5	TTE	negative gene	3.59751	1.847	0.430475	maturation	mouse
ENSMUSG00000005951	Shpk	ECG	negative gene	1.60615	0.683605	0.373821	maturation	mouse
ENSMUSG00000005951	Shpk	ECG	negative gene	1.16225	0.216923	0.342904	development	mouse
ENSMUSG00000005951	Shpk	ECG	negative gene	3.11664	1.63999	0.420775	postnatal	mouse
ENSMUSG00000005973	Rcn1	TTE	negative gene	85.8945	6.42449	0.85719	postnatal	mouse
ENSMUSG00000005973	Rcn1	TTE	negative gene	85.8945	6.42449	0.85719	postnatal	mouse
ENSMUSG00000005973	Rcn1	TTE	negative gene	166.252	7.37723	0.945195	maturation	mouse
ENSMUSG00000005973	Rcn1	TTE	negative gene	236.669	7.88673	0.966825	development	mouse
ENSMUSG00000005973	Rcn1	TTE	negative gene	236.669	7.88673	0.966825	development	mouse
ENSMUSG00000005973	Rcn1	TTE	negative gene	166.252	7.37723	0.945195	maturation	mouse
ENSMUSG00000005980	Dnase1	ECG	negative gene	0.348834	-1.51939	0.267459	postnatal	mouse
ENSMUSG00000005980	Dnase1	ECG	negative gene	0.0413525	-4.59588	0.0710059	development	mouse
ENSMUSG00000005981	Trap1	ECG	negative gene	248.187	7.95528	0.96173	postnatal	mouse
ENSMUSG00000005981	Trap1	ECG	negative gene	163.785	7.35566	0.943773	maturation	mouse
ENSMUSG00000005981	Trap1	ECG	negative gene	148.06	7.21004	0.92977	development	mouse
ENSMUSG00000005983	1700037C18Rik	ECG	negative gene	3.13983	1.65069	0.419713	maturation	mouse
ENSMUSG00000005983	1700037C18Rik	ECG	negative gene	2.51468	1.33037	0.397905	development	mouse
ENSMUSG00000005983	1700037C18Rik	ECG	negative gene	2.53465	1.34178	0.407701	postnatal	mouse
ENSMUSG00000006005	Tpr	ECG	negative gene	333.371	8.38098	0.974566	postnatal	mouse
ENSMUSG00000006005	Tpr	ECG	negative gene	381.038	8.57379	0.98545	development	mouse
ENSMUSG00000006005	Tpr	ECG	negative gene	322.521	8.33325	0.980657	maturation	mouse
ENSMUSG00000006050	Sra1	ECG	negative gene	61.509	5.94273	0.798526	development	mouse
ENSMUSG00000006050	Sra1	ECG	negative gene	64.7525	6.01686	0.810744	postnatal	mouse
ENSMUSG00000006050	Sra1	ECG	negative gene	57.8845	5.85511	0.798891	maturation	mouse
ENSMUSG00000006154	Eps8l1	ECG	negative gene	3.3642	1.75026	0.425544	maturation	mouse
ENSMUSG00000006154	Eps8l1	ECG	negative gene	0.984037	-0.023216	0.331894	development	mouse
ENSMUSG00000006154	Eps8l1	ECG	negative gene	0.424862	-1.23493	0.282482	postnatal	mouse
ENSMUSG00000006179	Prss16	ECG	negative gene	8.8527	3.14612	0.503105	maturation	mouse
ENSMUSG00000006179	Prss16	ECG	negative gene	0.0931093	-3.42493	0.149893	postnatal	mouse
ENSMUSG00000006179	Prss16	ECG	negative gene	4.30505	2.10603	0.437239	development	mouse
ENSMUSG00000006191	Cdkal1	ECG	negative gene	21.0467	4.39552	0.611245	maturation	mouse
ENSMUSG00000006191	Cdkal1	ECG	negative gene	27.6592	4.78969	0.658807	postnatal	mouse
ENSMUSG00000006191	Cdkal1	ECG	negative gene	20.1227	4.33075	0.594481	development	mouse
ENSMUSG00000006204	5430419D17Rik	ECG	negative gene	1.70858	0.7728	0.381459	postnatal	mouse
ENSMUSG00000006204	5430419D17Rik	ECG	negative gene	1.71803	0.780754	0.378941	maturation	mouse
ENSMUSG00000006204	5430419D17Rik	ECG	negative gene	0.56259	-0.829844	0.291396	development	mouse
ENSMUSG00000006216	Clcnkb	ECG	positive gene	1.48561	0.571055	0.371524	postnatal	mouse
ENSMUSG00000006216	Clcnkb	ECG	positive gene	0.260051	-1.94314	0.228926	development	mouse
ENSMUSG00000006216	Clcnkb	ECG	positive gene	0.375592	-1.41276	0.26459	maturation	mouse
ENSMUSG00000006219	Fblim1	ECG	positive gene	90.3573	6.49757	0.86439	development	mouse
ENSMUSG00000006219	Fblim1	ECG	positive gene	111.599	6.80218	0.902622	maturation	mouse
ENSMUSG00000006219	Fblim1	ECG	positive gene	351.841	8.45878	0.976373	postnatal	mouse
ENSMUSG00000006269	Atp6v1b1	ECG	negative gene	0.162324	-2.62305	0.199334	postnatal	mouse
ENSMUSG00000006269	Atp6v1b1	ECG	negative gene	0.646192	-0.629965	0.309107	maturation	mouse
ENSMUSG00000006269	Atp6v1b1	ECG	negative gene	0.0337755	-4.88788	0.0543215	development	mouse
ENSMUSG00000006270	Vax1	ECG	positive gene	0.0150514	-6.05396	0.009387	maturation	mouse
ENSMUSG00000006273	Atp6v1b2	ECG	negative gene	NA	NA	NA	NA	NA
ENSMUSG00000006281	Tep1	ECG	negative gene	30.2302	4.91792	0.661461	development	mouse
ENSMUSG00000006281	Tep1	ECG	negative gene	39.423	5.30097	0.726734	maturation	mouse
ENSMUSG00000006281	Tep1	ECG	negative gene	41.4796	5.37433	0.7314	postnatal	mouse
ENSMUSG00000006310	Zbtb32	ECG	negative gene	0.469805	-1.08987	0.282937	maturation	mouse
ENSMUSG00000006310	Zbtb32	ECG	negative gene	0.10079	-3.31058	0.156786	postnatal	mouse
ENSMUSG00000006310	Zbtb32	ECG	negative gene	0.211045	-2.24438	0.210544	development	mouse
ENSMUSG00000006386	Tek	ECG	negative gene	126.195	6.97951	0.918646	maturation	mouse
ENSMUSG00000006386	Tek	ECG	negative gene	159.252	7.31517	0.932113	postnatal	mouse
ENSMUSG00000006386	Tek	ECG	negative gene	142.133	7.1511	0.925841	development	mouse
ENSMUSG00000006386	Tek	ECG	negative gene	142.133	7.1511	0.925841	development	mouse
ENSMUSG00000006386	Tek	ECG	negative gene	126.195	6.97951	0.918646	maturation	mouse
ENSMUSG00000006386	Tek	ECG	negative gene	159.252	7.31517	0.932113	postnatal	mouse
ENSMUSG00000006398	Cdc20	ECG	positive gene	101.002	6.65824	0.882675	development	mouse
ENSMUSG00000006398	Cdc20	ECG	positive gene	78.7517	6.29924	0.850424	maturation	mouse
ENSMUSG00000006398	Cdc20	ECG	positive gene	19.856	4.3115	0.604136	postnatal	mouse
ENSMUSG00000006403	Adamts4	ECG	negative gene	3.90088	1.9638	0.429867	development	mouse
ENSMUSG00000006403	Adamts4	ECG	negative gene	9.86688	3.30259	0.515147	maturation	mouse
ENSMUSG00000006403	Adamts4	ECG	negative gene	9.86688	3.30259	0.515147	maturation	mouse
ENSMUSG00000006403	Adamts4	ECG	negative gene	7.40443	2.88839	0.486095	postnatal	mouse
ENSMUSG00000006403	Adamts4	ECG	negative gene	3.90088	1.9638	0.429867	development	mouse
ENSMUSG00000006403	Adamts4	ECG	negative gene	7.40443	2.88839	0.486095	postnatal	mouse
ENSMUSG00000006411	Nectin4	ECG	negative gene	1.66635	0.736694	0.369289	development	mouse
ENSMUSG00000006411	Nectin4	ECG	negative gene	1.4136	0.499378	0.365145	maturation	mouse
ENSMUSG00000006411	Nectin4	ECG	negative gene	0.586786	-0.769095	0.307773	postnatal	mouse
ENSMUSG00000006463	Zdhhc24	ECG	negative gene	11.817	3.56279	0.535296	maturation	mouse
ENSMUSG00000006463	Zdhhc24	ECG	negative gene	9.10526	3.1867	0.507725	postnatal	mouse
ENSMUSG00000006463	Zdhhc24	ECG	negative gene	13.0212	3.70279	0.539141	development	mouse
ENSMUSG00000006494	Pdk1	ECG	negative gene	263.493	8.04162	0.972209	development	mouse
ENSMUSG00000006494	Pdk1	ECG	negative gene	341.133	8.41419	0.975327	postnatal	mouse
ENSMUSG00000006494	Pdk1	ECG	negative gene	413.059	8.6902	0.987389	maturation	mouse
ENSMUSG00000006575	Rundc3a	ECG	negative gene	2.77851	1.47431	0.405762	development	mouse
ENSMUSG00000006575	Rundc3a	ECG	negative gene	0.944472	-0.0824207	0.337079	maturation	mouse
ENSMUSG00000006575	Rundc3a	ECG	negative gene	0.450553	-1.15023	0.287378	postnatal	mouse
ENSMUSG00000006587	Snai3	ECG	positive gene	1.05068	0.0713165	0.34528	maturation	mouse
ENSMUSG00000006587	Snai3	ECG	positive gene	1.4179	0.503752	0.35566	development	mouse
ENSMUSG00000006587	Snai3	ECG	positive gene	2.86297	1.51751	0.415736	postnatal	mouse
ENSMUSG00000006642	Tcf23	ECG	negative gene	0.486963	-1.03812	0.27995	development	mouse
ENSMUSG00000006642	Tcf23	ECG	negative gene	1.62528	0.70069	0.377561	postnatal	mouse
ENSMUSG00000006642	Tcf23	ECG	negative gene	0.580573	-0.784449	0.300763	maturation	mouse
ENSMUSG00000006699	Cdc42	TTE	negative gene	419.649	8.71304	0.987826	development	mouse
ENSMUSG00000006699	Cdc42	TTE	negative gene	384.771	8.58786	0.985588	maturation	mouse
ENSMUSG00000006699	Cdc42	TTE	negative gene	356.155	8.47636	0.976705	postnatal	mouse
ENSMUSG00000006711	D130043K22Rik	ECG	negative gene	0.0800069	-3.64373	0.135726	postnatal	mouse
ENSMUSG00000006711	D130043K22Rik	ECG	negative gene	0.286525	-1.80327	0.236492	development	mouse
ENSMUSG00000006711	D130043K22Rik	ECG	negative gene	0.219424	-2.18821	0.221732	maturation	mouse
ENSMUSG00000006724	Cyp27b1	ECG	positive gene	0.43757	-1.19241	0.284526	postnatal	mouse
ENSMUSG00000006724	Cyp27b1	ECG	positive gene	0.568011	-0.816009	0.291978	development	mouse
ENSMUSG00000006724	Cyp27b1	ECG	positive gene	0.580502	-0.784628	0.300716	maturation	mouse
ENSMUSG00000006728	Cdk4	ECG	negative gene	288.946	8.17465	0.977007	maturation	mouse
ENSMUSG00000006728	Cdk4	ECG	negative gene	455.12	8.8301	0.989815	development	mouse
ENSMUSG00000006728	Cdk4	ECG	negative gene	116.914	6.8693	0.899929	postnatal	mouse
ENSMUSG00000006777	Krt23	ECG	negative gene	0.105108	-3.25005	0.160447	postnatal	mouse
ENSMUSG00000006777	Krt23	ECG	negative gene	0.216406	-2.20819	0.212678	development	mouse
ENSMUSG00000006777	Krt23	ECG	negative gene	0.427049	-1.22753	0.274973	maturation	mouse
ENSMUSG00000006782	Cnp	ECG	negative gene	13.8725	3.79416	0.557785	postnatal	mouse
ENSMUSG00000006782	Cnp	ECG	negative gene	13.8725	3.79416	0.557785	postnatal	mouse
ENSMUSG00000006782	Cnp	ECG	negative gene	13.7531	3.78169	0.553122	maturation	mouse
ENSMUSG00000006782	Cnp	ECG	negative gene	12.8691	3.68584	0.537783	development	mouse
ENSMUSG00000006782	Cnp	ECG	negative gene	12.8691	3.68584	0.537783	development	mouse
ENSMUSG00000006782	Cnp	ECG	negative gene	13.7531	3.78169	0.553122	maturation	mouse
ENSMUSG00000006850	Tmco6	ECG	negative gene	7.13866	2.83565	0.484142	maturation	mouse
ENSMUSG00000006850	Tmco6	ECG	negative gene	5.71449	2.51463	0.464321	postnatal	mouse
ENSMUSG00000006850	Tmco6	ECG	negative gene	8.17649	3.03148	0.4903	development	mouse
ENSMUSG00000006906	Stambp	ECG	positive gene	24.5646	4.61851	0.62523	development	mouse
ENSMUSG00000006906	Stambp	ECG	positive gene	27.7093	4.7923	0.659282	postnatal	mouse
ENSMUSG00000006906	Stambp	ECG	positive gene	26.7176	4.73972	0.651116	maturation	mouse
ENSMUSG00000006920	Ezh1	TTE	negative gene	41.1319	5.36218	0.734509	maturation	mouse
ENSMUSG00000006920	Ezh1	TTE	negative gene	31.749	4.98864	0.671452	development	mouse
ENSMUSG00000006920	Ezh1	TTE	negative gene	66.6693	6.05895	0.815878	postnatal	mouse
ENSMUSG00000006930	Hap1	ECG	negative gene	17.2435	4.10798	0.583321	maturation	mouse
ENSMUSG00000006930	Hap1	ECG	negative gene	4.54234	2.18344	0.447968	postnatal	mouse
ENSMUSG00000006930	Hap1	ECG	negative gene	21.1817	4.40475	0.602192	development	mouse
ENSMUSG00000006941	Eif1b	ECG	negative gene	46.5139	5.53959	0.753554	postnatal	mouse
ENSMUSG00000006941	Eif1b	ECG	negative gene	56.3855	5.81725	0.781017	development	mouse
ENSMUSG00000006941	Eif1b	ECG	negative gene	43.2762	5.4355	0.743706	maturation	mouse
ENSMUSG00000006948	Klk4	ECG	negative gene	0.0908473	-3.46041	0.138908	development	mouse
ENSMUSG00000007034	Slc44a4	TTE	negative gene	0.131094	-2.93132	0.180223	postnatal	mouse
ENSMUSG00000007034	Slc44a4	TTE	negative gene	0.256363	-1.96374	0.234248	maturation	mouse
ENSMUSG00000007034	Slc44a4	TTE	negative gene	0.152566	-2.71249	0.181783	development	mouse
ENSMUSG00000007034	Slc44a4	TTE	negative gene	0.152566	-2.71249	0.181783	development	mouse
ENSMUSG00000007034	Slc44a4	TTE	negative gene	0.256363	-1.96374	0.234248	maturation	mouse
ENSMUSG00000007034	Slc44a4	TTE	negative gene	0.131094	-2.93132	0.180223	postnatal	mouse
ENSMUSG00000007035	Msh5	TTE	negative gene	7.94624	2.99027	0.493292	maturation	mouse
ENSMUSG00000007035	Msh5	TTE	negative gene	7.94624	2.99027	0.493292	maturation	mouse
ENSMUSG00000007035	Msh5	TTE	negative gene	7.36561	2.88081	0.481375	development	mouse
ENSMUSG00000007035	Msh5	TTE	negative gene	4.02209	2.00794	0.438032	postnatal	mouse
ENSMUSG00000007035	Msh5	TTE	negative gene	4.02209	2.00794	0.438032	postnatal	mouse
ENSMUSG00000007035	Msh5	TTE	negative gene	7.36561	2.88081	0.481375	development	mouse
ENSMUSG00000007107	Atp1a4	TTE	negative gene	0.387587	-1.36741	0.266961	maturation	mouse
ENSMUSG00000007107	Atp1a4	TTE	negative gene	0.31294	-1.67604	0.243768	development	mouse
ENSMUSG00000007107	Atp1a4	TTE	negative gene	1.50505	0.589808	0.372665	postnatal	mouse
ENSMUSG00000007122	Casq1	ECG	negative gene	135.866	7.08604	0.917091	postnatal	mouse
ENSMUSG00000007122	Casq1	ECG	negative gene	299.83	8.228	0.97701	development	mouse
ENSMUSG00000007122	Casq1	ECG	negative gene	299.83	8.228	0.97701	development	mouse
ENSMUSG00000007122	Casq1	ECG	negative gene	147.143	7.20107	0.93358	maturation	mouse
ENSMUSG00000007122	Casq1	ECG	negative gene	147.143	7.20107	0.93358	maturation	mouse
ENSMUSG00000007122	Casq1	ECG	negative gene	135.866	7.08604	0.917091	postnatal	mouse
ENSMUSG00000007207	Stx1a	ECG	positive gene	16.8417	4.07397	0.570715	development	mouse
ENSMUSG00000007207	Stx1a	ECG	positive gene	7.12545	2.83298	0.48329	postnatal	mouse
ENSMUSG00000007207	Stx1a	ECG	positive gene	16.8417	4.07397	0.570715	development	mouse
ENSMUSG00000007207	Stx1a	ECG	positive gene	15.3708	3.94212	0.567439	maturation	mouse
ENSMUSG00000007207	Stx1a	ECG	positive gene	15.3708	3.94212	0.567439	maturation	mouse
ENSMUSG00000007207	Stx1a	ECG	positive gene	7.12545	2.83298	0.48329	postnatal	mouse
ENSMUSG00000007379	Dennd2c	ECG	negative gene	17.7678	4.15119	0.577942	development	mouse
ENSMUSG00000007379	Dennd2c	ECG	negative gene	11.3666	3.50673	0.533682	postnatal	mouse
ENSMUSG00000007379	Dennd2c	ECG	negative gene	12.7943	3.67743	0.543687	maturation	mouse
ENSMUSG00000007476	Lrrc8a	ECG	negative gene	15.6925	3.972	0.561888	development	mouse
ENSMUSG00000007476	Lrrc8a	ECG	negative gene	21.1008	4.39923	0.611909	maturation	mouse
ENSMUSG00000007476	Lrrc8a	ECG	negative gene	31.5051	4.97751	0.681341	postnatal	mouse
ENSMUSG00000007721	Ccdc124	TTE	negative gene	28.5602	4.83594	0.664607	postnatal	mouse
ENSMUSG00000007721	Ccdc124	TTE	negative gene	22.9395	4.51976	0.624947	maturation	mouse
ENSMUSG00000007721	Ccdc124	TTE	negative gene	31.7244	4.98752	0.671307	development	mouse
ENSMUSG00000007777	0610009B22Rik	ECG	negative gene	22.6485	4.50134	0.625719	postnatal	mouse
ENSMUSG00000007777	0610009B22Rik	ECG	negative gene	14.0817	3.81575	0.556156	maturation	mouse
ENSMUSG00000007777	0610009B22Rik	ECG	negative gene	14.0817	3.81575	0.556156	maturation	mouse
ENSMUSG00000007777	0610009B22Rik	ECG	negative gene	22.6485	4.50134	0.625719	postnatal	mouse
ENSMUSG00000007777	0610009B22Rik	ECG	negative gene	13.6761	3.77359	0.545688	development	mouse
ENSMUSG00000007777	0610009B22Rik	ECG	negative gene	13.6761	3.77359	0.545688	development	mouse
ENSMUSG00000007783	Cpt1c	ECG	negative gene	12.798	3.67785	0.537298	development	mouse
ENSMUSG00000007783	Cpt1c	ECG	negative gene	8.67796	3.11736	0.502876	postnatal	mouse
ENSMUSG00000007783	Cpt1c	ECG	negative gene	13.3911	3.7432	0.549566	maturation	mouse
ENSMUSG00000007805	Twist2	ECG	negative gene	2.12547	1.08778	0.393258	maturation	mouse
ENSMUSG00000007805	Twist2	ECG	negative gene	1.61943	0.69549	0.377276	postnatal	mouse
ENSMUSG00000007805	Twist2	ECG	negative gene	2.99352	1.58184	0.410515	development	mouse
ENSMUSG00000007850	Hnrnph1	TTE	negative gene	NA	NA	NA	NA	NA
ENSMUSG00000007867	Ift43	ECG	negative gene	NA	NA	NA	NA	NA
ENSMUSG00000007891	Ctsd	ECG	positive gene	914.123	9.83624	0.993487	postnatal	mouse
ENSMUSG00000007891	Ctsd	ECG	positive gene	362.711	8.50268	0.98351	development	mouse
ENSMUSG00000007891	Ctsd	ECG	positive gene	914.123	9.83624	0.993487	postnatal	mouse
ENSMUSG00000007891	Ctsd	ECG	positive gene	391.606	8.61326	0.985919	maturation	mouse
ENSMUSG00000007891	Ctsd	ECG	positive gene	391.606	8.61326	0.985919	maturation	mouse
ENSMUSG00000007891	Ctsd	ECG	positive gene	362.711	8.50268	0.98351	development	mouse
ENSMUSG00000007950	Abhd8	ECG	negative gene	29.922	4.90314	0.67188	postnatal	mouse
ENSMUSG00000007950	Abhd8	ECG	negative gene	29.922	4.90314	0.67188	postnatal	mouse
ENSMUSG00000007950	Abhd8	ECG	negative gene	24.4309	4.61064	0.635282	maturation	mouse
ENSMUSG00000007950	Abhd8	ECG	negative gene	20.7623	4.37589	0.598943	development	mouse
ENSMUSG00000007950	Abhd8	ECG	negative gene	24.4309	4.61064	0.635282	maturation	mouse
ENSMUSG00000007950	Abhd8	ECG	negative gene	20.7623	4.37589	0.598943	development	mouse
ENSMUSG00000007987	Ift22	ECG	negative gene	9.47254	3.24375	0.503783	development	mouse
ENSMUSG00000007987	Ift22	ECG	negative gene	9.37563	3.22892	0.509458	maturation	mouse
ENSMUSG00000007987	Ift22	ECG	negative gene	7.38268	2.88414	0.485809	postnatal	mouse
ENSMUSG00000007989	Fzd3	TTE	negative gene	8.99941	3.16983	0.504907	maturation	mouse
ENSMUSG00000007989	Fzd3	TTE	negative gene	14.8544	3.89282	0.555194	development	mouse
ENSMUSG00000007989	Fzd3	TTE	negative gene	4.83791	2.27438	0.452484	postnatal	mouse
ENSMUSG00000008035	Mid1ip1	ECG	negative gene	25.6976	4.68356	0.644242	maturation	mouse
ENSMUSG00000008035	Mid1ip1	ECG	negative gene	75.2695	6.23399	0.836938	postnatal	mouse
ENSMUSG00000008035	Mid1ip1	ECG	negative gene	23.9654	4.58288	0.621884	development	mouse
ENSMUSG00000008036	Ap2s1	ECG	negative gene	49.8503	5.63953	0.765914	postnatal	mouse
ENSMUSG00000008036	Ap2s1	ECG	negative gene	58.2908	5.8652	0.800218	maturation	mouse
ENSMUSG00000008036	Ap2s1	ECG	negative gene	65.546	6.03444	0.811184	development	mouse
ENSMUSG00000008140	Emc10	TTE	positive gene	63.9109	5.99799	0.815958	maturation	mouse
ENSMUSG00000008140	Emc10	TTE	positive gene	70.2752	6.13494	0.823019	development	mouse
ENSMUSG00000008140	Emc10	TTE	positive gene	73.4499	6.19869	0.832232	postnatal	mouse
ENSMUSG00000008153	Clstn3	ECG	negative gene	NA	NA	NA	NA	NA
ENSMUSG00000008167	Fbxw9	ECG	negative gene	NA	NA	NA	NA	NA
ENSMUSG00000008348	Ubc	ECG	negative gene	204.873	7.67858	0.950416	postnatal	mouse
ENSMUSG00000008348	Ubc	ECG	negative gene	113.393	6.82519	0.898147	development	mouse
ENSMUSG00000008348	Ubc	ECG	negative gene	133.355	7.05913	0.924382	maturation	mouse
ENSMUSG00000008429	Herpud2	ECG	negative gene	45.3811	5.50402	0.753899	maturation	mouse
ENSMUSG00000008429	Herpud2	ECG	negative gene	38.4712	5.26571	0.70744	development	mouse
ENSMUSG00000008429	Herpud2	ECG	negative gene	59.8999	5.90448	0.796862	postnatal	mouse
ENSMUSG00000008450	Nutf2	TTE	positive gene	16.3788	4.03376	0.576258	maturation	mouse
ENSMUSG00000008450	Nutf2	TTE	positive gene	16.3882	4.03458	0.577799	postnatal	mouse
ENSMUSG00000008450	Nutf2	TTE	positive gene	16.3882	4.03458	0.577799	postnatal	mouse
ENSMUSG00000008450	Nutf2	TTE	positive gene	21.4679	4.42411	0.60452	development	mouse
ENSMUSG00000008450	Nutf2	TTE	positive gene	16.3788	4.03376	0.576258	maturation	mouse
ENSMUSG00000008450	Nutf2	TTE	positive gene	21.4679	4.42411	0.60452	development	mouse
ENSMUSG00000008461	Fut1	TTE	positive gene	0.0667766	-3.90451	0.112135	development	mouse
ENSMUSG00000008461	Fut1	TTE	positive gene	0.142743	-2.80851	0.18646	maturation	mouse
ENSMUSG00000008461	Fut1	TTE	positive gene	0.0667766	-3.90451	0.112135	development	mouse
ENSMUSG00000008461	Fut1	TTE	positive gene	0.142743	-2.80851	0.18646	maturation	mouse
ENSMUSG00000008658	Rbfox1	ECG	negative gene	61.3595	5.93921	0.801474	postnatal	mouse
ENSMUSG00000008658	Rbfox1	ECG	negative gene	4.5184	2.17581	0.440634	development	mouse
ENSMUSG00000008658	Rbfox1	ECG	negative gene	4.5184	2.17581	0.440634	development	mouse
ENSMUSG00000008658	Rbfox1	ECG	negative gene	9.63955	3.26897	0.512635	maturation	mouse
ENSMUSG00000008658	Rbfox1	ECG	negative gene	61.3595	5.93921	0.801474	postnatal	mouse
ENSMUSG00000008658	Rbfox1	ECG	negative gene	9.63955	3.26897	0.512635	maturation	mouse
ENSMUSG00000008734	Gprc5b	ECG	negative gene	41.5607	5.37715	0.736358	maturation	mouse
ENSMUSG00000008734	Gprc5b	ECG	negative gene	42.6876	5.41575	0.736059	postnatal	mouse
ENSMUSG00000008734	Gprc5b	ECG	negative gene	21.1341	4.4015	0.601707	development	mouse
ENSMUSG00000008843	Cldn13	ECG	negative gene	0.0943512	-3.40582	0.152325	maturation	mouse
ENSMUSG00000008843	Cldn13	ECG	negative gene	0.0943512	-3.40582	0.152325	maturation	mouse
ENSMUSG00000008843	Cldn13	ECG	negative gene	5.80406	2.53706	0.460132	development	mouse
ENSMUSG00000008843	Cldn13	ECG	negative gene	5.80406	2.53706	0.460132	development	mouse
ENSMUSG00000008845	Cd163	ECG	negative gene	3.00987	1.5897	0.416347	maturation	mouse
ENSMUSG00000008845	Cd163	ECG	negative gene	0.0623702	-4.003	0.105781	development	mouse
ENSMUSG00000008845	Cd163	ECG	negative gene	15.8829	3.9894	0.574424	postnatal	mouse
ENSMUSG00000008976	Gabpa	ECG	negative gene	NA	NA	NA	NA	NA
ENSMUSG00000009035	Tmem184b	ECG	negative gene	96.2211	6.58828	0.875497	development	mouse
ENSMUSG00000009035	Tmem184b	ECG	negative gene	107.21	6.7443	0.898545	maturation	mouse
ENSMUSG00000009035	Tmem184b	ECG	negative gene	86.6493	6.43712	0.858284	postnatal	mouse
ENSMUSG00000009079	Ewsr1	ECG	negative gene	254.416	7.99104	0.963394	postnatal	mouse
ENSMUSG00000009079	Ewsr1	ECG	negative gene	453.2	8.824	0.989621	development	mouse
ENSMUSG00000009079	Ewsr1	ECG	negative gene	396.393	8.63079	0.986536	maturation	mouse
ENSMUSG00000009112	Bcl2l13	TTE	negative gene	153.937	7.26619	0.929356	postnatal	mouse
ENSMUSG00000009112	Bcl2l13	TTE	negative gene	113.315	6.8242	0.898002	development	mouse
ENSMUSG00000009112	Bcl2l13	TTE	negative gene	102.405	6.67815	0.89167	maturation	mouse
ENSMUSG00000009115	Spatc1l	ECG	negative gene	0.0366415	-4.77038	0.0746219	maturation	mouse
ENSMUSG00000009115	Spatc1l	ECG	negative gene	0.0500345	-4.32093	0.0866233	development	mouse
ENSMUSG00000009185	Ccl8	ECG	negative gene	0.333667	-1.58352	0.26318	postnatal	mouse
ENSMUSG00000009291	Pttg1ip	ECG	negative gene	113.623	6.82811	0.90504	maturation	mouse
ENSMUSG00000009291	Pttg1ip	ECG	negative gene	173.057	7.4351	0.938246	postnatal	mouse
ENSMUSG00000009291	Pttg1ip	ECG	negative gene	91.3842	6.51387	0.866282	development	mouse
ENSMUSG00000009350	Mpo	TTE	positive gene	0.654414	-0.611725	0.309724	maturation	mouse
ENSMUSG00000009350	Mpo	TTE	positive gene	0.127102	-2.97594	0.177989	postnatal	mouse
ENSMUSG00000009350	Mpo	TTE	positive gene	5.47039	2.45164	0.455427	development	mouse
ENSMUSG00000009356	Lpo	TTE	positive gene	0.034447	-4.85948	0.0559705	development	mouse
ENSMUSG00000009356	Lpo	TTE	positive gene	0.034447	-4.85948	0.0559705	development	mouse
ENSMUSG00000009535	Rnmt	ECG	negative gene	48.9257	5.61252	0.753419	development	mouse
ENSMUSG00000009535	Rnmt	ECG	negative gene	31.0008	4.95424	0.677965	postnatal	mouse
ENSMUSG00000009535	Rnmt	ECG	negative gene	36.1688	5.17667	0.70943	maturation	mouse
ENSMUSG00000009555	Cdk9	ECG	negative gene	46.7061	5.54554	0.758972	maturation	mouse
ENSMUSG00000009555	Cdk9	ECG	negative gene	60.4608	5.91793	0.794888	development	mouse
ENSMUSG00000009555	Cdk9	ECG	negative gene	37.2077	5.21753	0.712146	postnatal	mouse
ENSMUSG00000009621	Vav2	TTE	positive gene	35.9798	5.16912	0.69483	development	mouse
ENSMUSG00000009621	Vav2	TTE	positive gene	40.9658	5.35635	0.729546	postnatal	mouse
ENSMUSG00000009621	Vav2	TTE	positive gene	33.0909	5.04836	0.691177	maturation	mouse
ENSMUSG00000009630	Ppp2cb	ECG	negative gene	92.2954	6.52819	0.867931	development	mouse
ENSMUSG00000009630	Ppp2cb	ECG	negative gene	92.2954	6.52819	0.867931	development	mouse
ENSMUSG00000009630	Ppp2cb	ECG	negative gene	83.7535	6.38808	0.862229	maturation	mouse
ENSMUSG00000009630	Ppp2cb	ECG	negative gene	75.5498	6.23936	0.837509	postnatal	mouse
ENSMUSG00000009630	Ppp2cb	ECG	negative gene	83.7535	6.38808	0.862229	maturation	mouse
ENSMUSG00000009630	Ppp2cb	ECG	negative gene	75.5498	6.23936	0.837509	postnatal	mouse
ENSMUSG00000009640	Dmap1	ECG	negative gene	NA	NA	NA	NA	NA
ENSMUSG00000009647	Mcu	TTE	negative gene	40.0732	5.32457	0.726076	postnatal	mouse
ENSMUSG00000009647	Mcu	TTE	negative gene	37.8448	5.24202	0.719575	maturation	mouse
ENSMUSG00000009647	Mcu	TTE	negative gene	37.8173	5.24097	0.704239	development	mouse
ENSMUSG00000009731	Kcnd1	ECG	negative gene	2.36517	1.24194	0.402947	postnatal	mouse
ENSMUSG00000009731	Kcnd1	ECG	negative gene	4.16686	2.05896	0.440668	maturation	mouse
ENSMUSG00000009731	Kcnd1	ECG	negative gene	5.11752	2.35545	0.450044	development	mouse
ENSMUSG00000009731	Kcnd1	ECG	negative gene	5.11752	2.35545	0.450044	development	mouse
ENSMUSG00000009731	Kcnd1	ECG	negative gene	4.16686	2.05896	0.440668	maturation	mouse
ENSMUSG00000009731	Kcnd1	ECG	negative gene	2.36517	1.24194	0.402947	postnatal	mouse
ENSMUSG00000009741	Ubp1	ECG	negative gene	NA	NA	NA	NA	NA
ENSMUSG00000009828	Ick	ECG	negative gene	58.4592	5.86936	0.800882	maturation	mouse
ENSMUSG00000009828	Ick	ECG	negative gene	52.3586	5.71036	0.774519	postnatal	mouse
ENSMUSG00000009828	Ick	ECG	negative gene	49.419	5.62699	0.755505	development	mouse
ENSMUSG00000009863	Sdhb	TTE	negative gene	735.082	9.52176	0.99111	postnatal	mouse
ENSMUSG00000009863	Sdhb	TTE	negative gene	199.492	7.64019	0.956834	development	mouse
ENSMUSG00000009863	Sdhb	TTE	negative gene	287.704	8.16844	0.976722	maturation	mouse
ENSMUSG00000009863	Sdhb	TTE	negative gene	199.492	7.64019	0.956834	development	mouse
ENSMUSG00000009863	Sdhb	TTE	negative gene	735.082	9.52176	0.99111	postnatal	mouse
ENSMUSG00000009863	Sdhb	TTE	negative gene	287.704	8.16844	0.976722	maturation	mouse
ENSMUSG00000010080	Epn3	ECG	negative gene	31.8992	4.99545	0.683355	maturation	mouse
ENSMUSG00000010080	Epn3	ECG	negative gene	22.3202	4.48028	0.611214	development	mouse
ENSMUSG00000010080	Epn3	ECG	negative gene	46.6483	5.54375	0.754172	postnatal	mouse
ENSMUSG00000010086	Rnf112	ECG	negative gene	0.443223	-1.17389	0.285762	postnatal	mouse
ENSMUSG00000010086	Rnf112	ECG	negative gene	1.11875	0.161881	0.340091	development	mouse
ENSMUSG00000010086	Rnf112	ECG	negative gene	1.57804	0.658136	0.372114	maturation	mouse
ENSMUSG00000010110	Stx5a	TTE	negative gene	NA	NA	NA	NA	NA
ENSMUSG00000010122	Slc47a1	ECG	positive gene	95.0104	6.57001	0.872403	postnatal	mouse
ENSMUSG00000010122	Slc47a1	ECG	positive gene	39.6277	5.30844	0.72773	maturation	mouse
ENSMUSG00000010122	Slc47a1	ECG	positive gene	95.0104	6.57001	0.872403	postnatal	mouse
ENSMUSG00000010122	Slc47a1	ECG	positive gene	26.4848	4.72709	0.637744	development	mouse
ENSMUSG00000010122	Slc47a1	ECG	positive gene	39.6277	5.30844	0.72773	maturation	mouse
ENSMUSG00000010122	Slc47a1	ECG	positive gene	26.4848	4.72709	0.637744	development	mouse
ENSMUSG00000010461	Eya4	ECG	negative gene	5.02393	2.32882	0.454369	maturation	mouse
ENSMUSG00000010461	Eya4	ECG	negative gene	1.75319	0.809979	0.383028	postnatal	mouse
ENSMUSG00000010461	Eya4	ECG	negative gene	6.2229	2.63759	0.465661	development	mouse
ENSMUSG00000010554	Mettl16	ECG	negative gene	43.9545	5.45794	0.746361	maturation	mouse
ENSMUSG00000010554	Mettl16	ECG	negative gene	60.7963	5.92591	0.795809	development	mouse
ENSMUSG00000010554	Mettl16	ECG	negative gene	40.0298	5.323	0.72579	postnatal	mouse
ENSMUSG00000010608	Rbm25	ECG	negative gene	305.511	8.25508	0.977592	development	mouse
ENSMUSG00000010608	Rbm25	ECG	negative gene	289.352	8.17668	0.977054	maturation	mouse
ENSMUSG00000010608	Rbm25	ECG	negative gene	257.324	8.00744	0.964107	postnatal	mouse
ENSMUSG00000010663	Fads1	ECG	negative gene	126.423	6.98211	0.912746	development	mouse
ENSMUSG00000010663	Fads1	ECG	negative gene	94.7575	6.56617	0.881288	maturation	mouse
ENSMUSG00000010663	Fads1	ECG	negative gene	62.1088	5.95673	0.803613	postnatal	mouse
ENSMUSG00000010841	Cfap97d1	TTE	positive gene	NA	NA	NA	NA	NA
ENSMUSG00000010914	Pdhx	TTE	positive gene	60.6889	5.92336	0.795567	development	mouse
ENSMUSG00000010914	Pdhx	TTE	positive gene	214.295	7.74345	0.952983	postnatal	mouse
ENSMUSG00000010914	Pdhx	TTE	positive gene	214.295	7.74345	0.952983	postnatal	mouse
ENSMUSG00000010914	Pdhx	TTE	positive gene	80.5388	6.33161	0.855592	maturation	mouse
ENSMUSG00000010914	Pdhx	TTE	positive gene	60.6889	5.92336	0.795567	development	mouse
ENSMUSG00000010914	Pdhx	TTE	positive gene	80.5388	6.33161	0.855592	maturation	mouse
ENSMUSG00000011118	Panx3	ECG	positive gene	0.0535807	-4.22214	0.105865	maturation	mouse
ENSMUSG00000011118	Panx3	ECG	positive gene	0.0534455	-4.22579	0.0918615	development	mouse
ENSMUSG00000011118	Panx3	ECG	positive gene	0.0576393	-4.1168	0.109817	postnatal	mouse
ENSMUSG00000011179	Odc1	ECG	negative gene	161.24	7.33306	0.93947	development	mouse
ENSMUSG00000011179	Odc1	ECG	negative gene	60.9488	5.92953	0.799905	postnatal	mouse
ENSMUSG00000011179	Odc1	ECG	negative gene	82.0856	6.35906	0.859053	maturation	mouse
ENSMUSG00000011254	Thg1l	ECG	positive gene	26.339	4.71913	0.636434	development	mouse
ENSMUSG00000011254	Thg1l	ECG	positive gene	15.8667	3.98793	0.571943	maturation	mouse
ENSMUSG00000011254	Thg1l	ECG	positive gene	12.4258	3.63526	0.543713	postnatal	mouse
ENSMUSG00000011254	Thg1l	ECG	positive gene	12.4258	3.63526	0.543713	postnatal	mouse
ENSMUSG00000011254	Thg1l	ECG	positive gene	15.8667	3.98793	0.571943	maturation	mouse
ENSMUSG00000011254	Thg1l	ECG	positive gene	26.339	4.71913	0.636434	development	mouse
ENSMUSG00000011306	Sugp1	ECG	negative gene	33.9857	5.08686	0.697056	maturation	mouse
ENSMUSG00000011306	Sugp1	ECG	negative gene	33.2708	5.05619	0.691467	postnatal	mouse
ENSMUSG00000011306	Sugp1	ECG	negative gene	40.6936	5.34673	0.718062	development	mouse
ENSMUSG00000011463	Cpb1	ECG	negative gene	0.53065	-0.914168	0.293273	maturation	mouse
ENSMUSG00000011463	Cpb1	ECG	negative gene	0.117103	-3.09415	0.171238	postnatal	mouse
ENSMUSG00000011463	Cpb1	ECG	negative gene	0.347151	-1.52637	0.251431	development	mouse
ENSMUSG00000011837	Snapc2	ECG	negative gene	20.6194	4.36593	0.608116	maturation	mouse
ENSMUSG00000011837	Snapc2	ECG	negative gene	25.1845	4.65446	0.629644	development	mouse
ENSMUSG00000011837	Snapc2	ECG	negative gene	16.9467	4.08293	0.582696	postnatal	mouse
ENSMUSG00000012017	Scarf2	ECG	negative gene	29.9703	4.90546	0.672545	maturation	mouse
ENSMUSG00000012017	Scarf2	ECG	negative gene	33.7233	5.07568	0.683286	development	mouse
ENSMUSG00000012017	Scarf2	ECG	negative gene	20.4483	4.35391	0.608652	postnatal	mouse
ENSMUSG00000012117	Dhdds	ECG	negative gene	54.6059	5.77098	0.788224	maturation	mouse
ENSMUSG00000012117	Dhdds	ECG	negative gene	51.4024	5.68376	0.763896	development	mouse
ENSMUSG00000012117	Dhdds	ECG	negative gene	49.9778	5.64322	0.766437	postnatal	mouse
ENSMUSG00000012117	Dhdds	ECG	negative gene	54.6059	5.77098	0.788224	maturation	mouse
ENSMUSG00000012117	Dhdds	ECG	negative gene	49.9778	5.64322	0.766437	postnatal	mouse
ENSMUSG00000012117	Dhdds	ECG	negative gene	51.4024	5.68376	0.763896	development	mouse
ENSMUSG00000012429	Mplkip	ECG	negative gene	12.6233	3.65802	0.542265	maturation	mouse
ENSMUSG00000012429	Mplkip	ECG	negative gene	10.7775	3.42995	0.526361	postnatal	mouse
ENSMUSG00000012429	Mplkip	ECG	negative gene	14.6392	3.87177	0.553497	development	mouse
ENSMUSG00000013155	Enkd1	ECG	negative gene	NA	NA	NA	NA	NA
ENSMUSG00000013160	Atp6v0d1	ECG	negative gene	65.6188	6.03604	0.811669	development	mouse
ENSMUSG00000013160	Atp6v0d1	ECG	negative gene	56.1796	5.81197	0.785643	postnatal	mouse
ENSMUSG00000013160	Atp6v0d1	ECG	negative gene	56.193	5.81232	0.793059	maturation	mouse
ENSMUSG00000013236	Ptprs	ECG	negative gene	286.991	8.16486	0.975701	development	mouse
ENSMUSG00000013236	Ptprs	ECG	negative gene	161.792	7.338	0.933397	postnatal	mouse
ENSMUSG00000013236	Ptprs	ECG	negative gene	274.769	8.10208	0.974778	maturation	mouse
ENSMUSG00000013275	Slc41a1	ECG	negative gene	93.2988	6.54379	0.869646	postnatal	mouse
ENSMUSG00000013275	Slc41a1	ECG	negative gene	32.1734	5.00779	0.674508	development	mouse
ENSMUSG00000013275	Slc41a1	ECG	negative gene	40.6398	5.34482	0.732091	maturation	mouse
ENSMUSG00000013338	Fer1l4	ECG	positive gene	0.029953	-5.06116	0.0449122	development	mouse
ENSMUSG00000013523	Bcas1	ECG	positive gene	1.18882	0.249528	0.352913	maturation	mouse
ENSMUSG00000013523	Bcas1	ECG	positive gene	0.88674	-0.173417	0.324813	development	mouse
ENSMUSG00000013523	Bcas1	ECG	positive gene	0.780012	-0.358432	0.327692	postnatal	mouse
ENSMUSG00000013787	Ehmt2	ECG	negative gene	119.73	6.90364	0.911535	maturation	mouse
ENSMUSG00000013787	Ehmt2	ECG	negative gene	144.076	7.17068	0.9272	development	mouse
ENSMUSG00000013787	Ehmt2	ECG	negative gene	85.6782	6.42086	0.856905	postnatal	mouse
ENSMUSG00000013822	Elof1	ECG	negative gene	37.1861	5.21669	0.71583	maturation	mouse
ENSMUSG00000013822	Elof1	ECG	negative gene	45.7498	5.51569	0.740761	development	mouse
ENSMUSG00000013822	Elof1	ECG	negative gene	28.566	4.83623	0.664654	postnatal	mouse
ENSMUSG00000013833	Med16	ECG	negative gene	51.7607	5.69379	0.772189	postnatal	mouse
ENSMUSG00000013833	Med16	ECG	negative gene	46.2991	5.53291	0.757313	maturation	mouse
ENSMUSG00000013833	Med16	ECG	negative gene	54.5896	5.77056	0.775827	development	mouse
ENSMUSG00000013936	Myl2	ECG	positive gene	10303	13.3308	0.999857	postnatal	mouse
ENSMUSG00000013936	Myl2	ECG	positive gene	5194.88	12.3429	0.999763	maturation	mouse
ENSMUSG00000013936	Myl2	ECG	positive gene	3134.08	11.6138	0.999466	development	mouse
ENSMUSG00000013936	Myl2	ECG	positive gene	5194.88	12.3429	0.999763	maturation	mouse
ENSMUSG00000013936	Myl2	ECG	positive gene	3134.08	11.6138	0.999466	development	mouse
ENSMUSG00000013936	Myl2	ECG	positive gene	10303	13.3308	0.999857	postnatal	mouse
ENSMUSG00000014030	Pax5	TTE	positive gene	0.0160353	-5.9626	0.0120419	maturation	mouse
ENSMUSG00000014030	Pax5	TTE	positive gene	0.265565	-1.91287	0.243214	postnatal	mouse
ENSMUSG00000014164	Klhl3	TTE	negative gene	16.3701	4.03299	0.576115	maturation	mouse
ENSMUSG00000014164	Klhl3	TTE	negative gene	7.62317	2.93039	0.484334	development	mouse
ENSMUSG00000014164	Klhl3	TTE	negative gene	10.9154	3.44829	0.528167	postnatal	mouse
ENSMUSG00000014195	Dnajc7	ECG	negative gene	191.024	7.57761	0.953439	development	mouse
ENSMUSG00000014195	Dnajc7	ECG	negative gene	198.452	7.63265	0.958422	maturation	mouse
ENSMUSG00000014195	Dnajc7	ECG	negative gene	187.601	7.55152	0.944711	postnatal	mouse
ENSMUSG00000014226	Cacybp	ECG	negative gene	135.379	7.08087	0.920021	development	mouse
ENSMUSG00000014226	Cacybp	ECG	negative gene	95.0329	6.57036	0.872451	postnatal	mouse
ENSMUSG00000014226	Cacybp	ECG	negative gene	90.9465	6.50695	0.875693	maturation	mouse
ENSMUSG00000014349	Ube2z	TTE	positive gene	123.451	6.94779	0.915801	maturation	mouse
ENSMUSG00000014349	Ube2z	TTE	positive gene	105.166	6.71652	0.886332	postnatal	mouse
ENSMUSG00000014349	Ube2z	TTE	positive gene	147.93	7.20877	0.929576	development	mouse
ENSMUSG00000014353	Tmem87b	ECG	negative gene	76.1949	6.25162	0.838935	postnatal	mouse
ENSMUSG00000014353	Tmem87b	ECG	negative gene	52.0522	5.70189	0.766127	development	mouse
ENSMUSG00000014353	Tmem87b	ECG	negative gene	59.7397	5.90062	0.80439	maturation	mouse
ENSMUSG00000014355	Anapc1	ECG	negative gene	178.458	7.47944	0.94048	postnatal	mouse
ENSMUSG00000014355	Anapc1	ECG	negative gene	300.187	8.22972	0.977059	development	mouse
ENSMUSG00000014355	Anapc1	ECG	negative gene	235.164	7.87753	0.967762	maturation	mouse
ENSMUSG00000014402	Tsg101	TTE	negative gene	67.4654	6.07608	0.826151	maturation	mouse
ENSMUSG00000014402	Tsg101	TTE	negative gene	72.3817	6.17755	0.830093	postnatal	mouse
ENSMUSG00000014402	Tsg101	TTE	negative gene	75.3564	6.23566	0.833883	development	mouse
ENSMUSG00000014453	Blk	ECG	negative gene	0.0962051	-3.37774	0.154174	maturation	mouse
ENSMUSG00000014453	Blk	ECG	negative gene	0.0771461	-3.69626	0.125279	development	mouse
ENSMUSG00000014453	Blk	ECG	negative gene	0.464846	-1.10518	0.290088	postnatal	mouse
ENSMUSG00000014498	Ankrd52	ECG	negative gene	145.158	7.18148	0.932584	maturation	mouse
ENSMUSG00000014498	Ankrd52	ECG	negative gene	156.683	7.2917	0.935542	development	mouse
ENSMUSG00000014498	Ankrd52	ECG	negative gene	143.515	7.16506	0.922463	postnatal	mouse
ENSMUSG00000014503	Pkd2l2	TTE	negative gene	0.953405	-0.0688394	0.329712	development	mouse
ENSMUSG00000014503	Pkd2l2	TTE	negative gene	4.09595	2.0342	0.439458	postnatal	mouse
ENSMUSG00000014503	Pkd2l2	TTE	negative gene	2.02389	1.01713	0.390604	maturation	mouse
ENSMUSG00000014503	Pkd2l2	TTE	negative gene	2.02389	1.01713	0.390604	maturation	mouse
ENSMUSG00000014503	Pkd2l2	TTE	negative gene	4.09595	2.0342	0.439458	postnatal	mouse
ENSMUSG00000014503	Pkd2l2	TTE	negative gene	0.953405	-0.0688394	0.329712	development	mouse
ENSMUSG00000014529	Tmbim7	ECG	negative gene	NA	NA	NA	NA	NA
ENSMUSG00000014551	Mrps25	ECG	negative gene	36.04	5.17153	0.695363	development	mouse
ENSMUSG00000014551	Mrps25	ECG	negative gene	34.2045	5.09612	0.698241	maturation	mouse
ENSMUSG00000014551	Mrps25	ECG	negative gene	43.2446	5.43445	0.739006	postnatal	mouse
ENSMUSG00000014686	Ceacam16	ECG	negative gene	0.0200822	-5.63794	0.0283506	maturation	mouse
ENSMUSG00000014686	Ceacam16	ECG	negative gene	0.0140466	-6.15363	0.00174605	development	mouse
ENSMUSG00000014686	Ceacam16	ECG	negative gene	0.260666	-1.93973	0.241835	postnatal	mouse
ENSMUSG00000014704	Hoxa2	TTE	positive gene	1.91477	0.93717	0.386384	maturation	mouse
ENSMUSG00000014704	Hoxa2	TTE	positive gene	1.88646	0.915682	0.377534	development	mouse
ENSMUSG00000014704	Hoxa2	TTE	positive gene	0.513972	-0.960238	0.297362	postnatal	mouse
ENSMUSG00000014747	Ankrd53	TTE	negative gene	0.039027	-4.67938	0.0796947	maturation	mouse
ENSMUSG00000014747	Ankrd53	TTE	negative gene	0.0588358	-4.08716	0.111053	postnatal	mouse
ENSMUSG00000014763	Fam120b	ECG	negative gene	32.9717	5.04316	0.679115	development	mouse
ENSMUSG00000014763	Fam120b	ECG	negative gene	41.4656	5.37384	0.731305	postnatal	mouse
ENSMUSG00000014763	Fam120b	ECG	negative gene	36.4812	5.18908	0.711373	maturation	mouse
ENSMUSG00000014791	Elmo3	ECG	negative gene	7.4048	2.88846	0.481812	development	mouse
ENSMUSG00000014791	Elmo3	ECG	negative gene	5.98036	2.58023	0.468307	maturation	mouse
ENSMUSG00000014791	Elmo3	ECG	negative gene	4.11346	2.04035	0.439838	postnatal	mouse
ENSMUSG00000014852	Adamts13	TTE	negative gene	0.0942793	-3.40692	0.152136	maturation	mouse
ENSMUSG00000014852	Adamts13	TTE	negative gene	0.0478637	-4.38493	0.0944141	postnatal	mouse
ENSMUSG00000014852	Adamts13	TTE	negative gene	0.0478637	-4.38493	0.0944141	postnatal	mouse
ENSMUSG00000014852	Adamts13	TTE	negative gene	0.0942793	-3.40692	0.152136	maturation	mouse
ENSMUSG00000014956	Ppp1cb	TTE	negative gene	603.513	9.23724	0.992983	maturation	mouse
ENSMUSG00000014956	Ppp1cb	TTE	negative gene	544.907	9.08987	0.992143	development	mouse
ENSMUSG00000014956	Ppp1cb	TTE	negative gene	805.936	9.65452	0.992346	postnatal	mouse
ENSMUSG00000015013	Trappc2l	ECG	negative gene	26.5279	4.72944	0.651295	postnatal	mouse
ENSMUSG00000015013	Trappc2l	ECG	negative gene	17.2298	4.10683	0.573528	development	mouse
ENSMUSG00000015013	Trappc2l	ECG	negative gene	18.1512	4.18199	0.590006	maturation	mouse
ENSMUSG00000015053	Gata2	ECG	negative gene	15.0644	3.91307	0.56431	maturation	mouse
ENSMUSG00000015053	Gata2	ECG	negative gene	15.2743	3.93303	0.558638	development	mouse
ENSMUSG00000015053	Gata2	ECG	negative gene	19.7575	4.30433	0.603565	postnatal	mouse
ENSMUSG00000015087	Rabl6	ECG	negative gene	103.669	6.69585	0.893567	maturation	mouse
ENSMUSG00000015087	Rabl6	ECG	negative gene	119.155	6.89669	0.902543	postnatal	mouse
ENSMUSG00000015087	Rabl6	ECG	negative gene	113.925	6.83194	0.898681	development	mouse
ENSMUSG00000015120	Ube2i	ECG	negative gene	76.7275	6.26167	0.847153	maturation	mouse
ENSMUSG00000015120	Ube2i	ECG	negative gene	60.618	5.92167	0.798812	postnatal	mouse
ENSMUSG00000015120	Ube2i	ECG	negative gene	79.7545	6.31749	0.843195	development	mouse
ENSMUSG00000015133	Lrrk1	TTE	negative gene	35.9469	5.16779	0.708339	maturation	mouse
ENSMUSG00000015133	Lrrk1	TTE	negative gene	34.1296	5.09295	0.685275	development	mouse
ENSMUSG00000015133	Lrrk1	TTE	negative gene	37.932	5.24535	0.715902	postnatal	mouse
ENSMUSG00000015133	Lrrk1	TTE	negative gene	34.1296	5.09295	0.685275	development	mouse
ENSMUSG00000015133	Lrrk1	TTE	negative gene	35.9469	5.16779	0.708339	maturation	mouse
ENSMUSG00000015133	Lrrk1	TTE	negative gene	37.932	5.24535	0.715902	postnatal	mouse
ENSMUSG00000015176	Nolc1	TTE	positive gene	144.17	7.17163	0.927297	development	mouse
ENSMUSG00000015176	Nolc1	TTE	positive gene	57.3757	5.84237	0.789589	postnatal	mouse
ENSMUSG00000015176	Nolc1	TTE	positive gene	85.7563	6.42217	0.86588	maturation	mouse
ENSMUSG00000015176	Nolc1	TTE	positive gene	85.7563	6.42217	0.86588	maturation	mouse
ENSMUSG00000015176	Nolc1	TTE	positive gene	57.3757	5.84237	0.789589	postnatal	mouse
ENSMUSG00000015176	Nolc1	TTE	positive gene	144.17	7.17163	0.927297	development	mouse
ENSMUSG00000015243	Abca1	ECG	negative gene	95.8638	6.58291	0.873782	postnatal	mouse
ENSMUSG00000015243	Abca1	ECG	negative gene	95.8638	6.58291	0.873782	postnatal	mouse
ENSMUSG00000015243	Abca1	ECG	negative gene	40.4199	5.33699	0.716704	development	mouse
ENSMUSG00000015243	Abca1	ECG	negative gene	40.4199	5.33699	0.716704	development	mouse
ENSMUSG00000015243	Abca1	ECG	negative gene	89.0576	6.47667	0.872043	maturation	mouse
ENSMUSG00000015243	Abca1	ECG	negative gene	89.0576	6.47667	0.872043	maturation	mouse
ENSMUSG00000015305	Sash1	ECG	negative gene	NA	NA	NA	NA	NA
ENSMUSG00000015337	Endog	ECG	negative gene	23.2444	4.53881	0.62957	postnatal	mouse
ENSMUSG00000015337	Endog	ECG	negative gene	6.95141	2.7973	0.482293	maturation	mouse
ENSMUSG00000015337	Endog	ECG	negative gene	6.33554	2.66347	0.467213	development	mouse
ENSMUSG00000015340	Cybb	TTE	negative gene	5.52949	2.46715	0.461622	maturation	mouse
ENSMUSG00000015340	Cybb	TTE	negative gene	1.84585	0.884284	0.37574	development	mouse
ENSMUSG00000015340	Cybb	TTE	negative gene	15.9684	3.99715	0.574661	postnatal	mouse
ENSMUSG00000015341	Golga7	ECG	negative gene	76.4363	6.25619	0.836357	development	mouse
ENSMUSG00000015341	Golga7	ECG	negative gene	58.7311	5.87605	0.79363	postnatal	mouse
ENSMUSG00000015341	Golga7	ECG	negative gene	56.8135	5.82816	0.794956	maturation	mouse
ENSMUSG00000015357	Clpx	ECG	negative gene	61.9505	5.95304	0.81079	maturation	mouse
ENSMUSG00000015357	Clpx	ECG	negative gene	47.5605	5.57169	0.748424	development	mouse
ENSMUSG00000015357	Clpx	ECG	negative gene	166.362	7.37818	0.935156	postnatal	mouse
ENSMUSG00000015363	Trabd	ECG	negative gene	59.0415	5.88366	0.802067	maturation	mouse
ENSMUSG00000015363	Trabd	ECG	negative gene	72.2058	6.17404	0.826996	development	mouse
ENSMUSG00000015363	Trabd	ECG	negative gene	61.8509	5.95072	0.802852	postnatal	mouse
ENSMUSG00000015396	Cd83	ECG	negative gene	7.71535	2.94773	0.490754	postnatal	mouse
ENSMUSG00000015396	Cd83	ECG	negative gene	3.51264	1.81256	0.428673	maturation	mouse
ENSMUSG00000015396	Cd83	ECG	negative gene	1.80528	0.852224	0.374236	development	mouse
ENSMUSG00000015467	Egfl8	ECG	negative gene	0.831836	-0.26563	0.3204	development	mouse
ENSMUSG00000015467	Egfl8	ECG	negative gene	1.04453	0.0628484	0.344759	maturation	mouse
ENSMUSG00000015467	Egfl8	ECG	negative gene	1.22331	0.29079	0.358783	postnatal	mouse
ENSMUSG00000015468	Notch4	ECG	negative gene	26.2968	4.71682	0.636095	development	mouse
ENSMUSG00000015468	Notch4	ECG	negative gene	70.8903	6.14752	0.82648	postnatal	mouse
ENSMUSG00000015468	Notch4	ECG	negative gene	54.5755	5.77018	0.788081	maturation	mouse
ENSMUSG00000015533	Itga2	ECG	positive gene	15.8714	3.98836	0.572038	maturation	mouse
ENSMUSG00000015533	Itga2	ECG	positive gene	6.25753	2.64559	0.466195	development	mouse
ENSMUSG00000015533	Itga2	ECG	positive gene	6.13389	2.6168	0.470454	postnatal	mouse
ENSMUSG00000015533	Itga2	ECG	positive gene	15.8714	3.98836	0.572038	maturation	mouse
ENSMUSG00000015533	Itga2	ECG	positive gene	6.13389	2.6168	0.470454	postnatal	mouse
ENSMUSG00000015533	Itga2	ECG	positive gene	6.25753	2.64559	0.466195	development	mouse
ENSMUSG00000015627	Gata5	ECG	negative gene	14.82	3.88947	0.561798	maturation	mouse
ENSMUSG00000015627	Gata5	ECG	negative gene	62.6921	5.97021	0.802066	development	mouse
ENSMUSG00000015627	Gata5	ECG	negative gene	2.38874	1.25625	0.403708	postnatal	mouse
ENSMUSG00000015647	Lama5	TTE	negative gene	258.729	8.0153	0.971697	maturation	mouse
ENSMUSG00000015647	Lama5	TTE	negative gene	134.588	7.07241	0.916045	postnatal	mouse
ENSMUSG00000015647	Lama5	TTE	negative gene	215.611	7.75229	0.960714	development	mouse
ENSMUSG00000015653	Steap2	ECG	negative gene	5.04087	2.33367	0.455099	postnatal	mouse
ENSMUSG00000015653	Steap2	ECG	negative gene	11.4279	3.51449	0.523135	development	mouse
ENSMUSG00000015653	Steap2	ECG	negative gene	9.63403	3.26814	0.512445	maturation	mouse
ENSMUSG00000015659	Serac1	ECG	negative gene	20.9115	4.38623	0.610202	maturation	mouse
ENSMUSG00000015659	Serac1	ECG	negative gene	14.3015	3.83809	0.550441	development	mouse
ENSMUSG00000015659	Serac1	ECG	negative gene	24.6367	4.62274	0.639601	postnatal	mouse
ENSMUSG00000015665	Awat1	ECG	negative gene	NA	NA	NA	NA	NA
ENSMUSG00000015711	Prune1	ECG	negative gene	65.4436	6.03218	0.812408	postnatal	mouse
ENSMUSG00000015711	Prune1	ECG	negative gene	61.4229	5.94071	0.8097	maturation	mouse
ENSMUSG00000015711	Prune1	ECG	negative gene	60.4725	5.91821	0.794985	development	mouse
ENSMUSG00000015748	Prpf3	ECG	negative gene	46.3332	5.53397	0.75774	maturation	mouse
ENSMUSG00000015748	Prpf3	ECG	negative gene	61.3117	5.93809	0.797798	development	mouse
ENSMUSG00000015748	Prpf3	ECG	negative gene	35.0254	5.13033	0.701593	postnatal	mouse
ENSMUSG00000015750	Aph1a	TTE	positive gene	19.8504	4.3111	0.604088	postnatal	mouse
ENSMUSG00000015750	Aph1a	TTE	positive gene	14.6168	3.86956	0.553206	development	mouse
ENSMUSG00000015750	Aph1a	TTE	positive gene	17.221	4.1061	0.583132	maturation	mouse
ENSMUSG00000015750	Aph1a	TTE	positive gene	14.6168	3.86956	0.553206	development	mouse
ENSMUSG00000015750	Aph1a	TTE	positive gene	19.8504	4.3111	0.604088	postnatal	mouse
ENSMUSG00000015750	Aph1a	TTE	positive gene	17.221	4.1061	0.583132	maturation	mouse
ENSMUSG00000015804	Med28	ECG	negative gene	41.9616	5.391	0.723155	development	mouse
ENSMUSG00000015804	Med28	ECG	negative gene	34.5809	5.1119	0.700896	maturation	mouse
ENSMUSG00000015804	Med28	ECG	negative gene	39.3418	5.29799	0.722938	postnatal	mouse
ENSMUSG00000015850	Adamtsl4	ECG	negative gene	NA	NA	NA	NA	NA
ENSMUSG00000015854	Cd5l	TTE	negative gene	0.0950568	-3.39507	0.142545	development	mouse
ENSMUSG00000015854	Cd5l	TTE	negative gene	0.292147	-1.77524	0.251818	postnatal	mouse
ENSMUSG00000015854	Cd5l	TTE	negative gene	0.131737	-2.92426	0.179491	maturation	mouse
ENSMUSG00000015879	Fam184b	ECG	negative gene	0.809215	-0.305404	0.318266	development	mouse
ENSMUSG00000015879	Fam184b	ECG	negative gene	0.295133	-1.76056	0.252484	postnatal	mouse
ENSMUSG00000015879	Fam184b	ECG	negative gene	0.825293	-0.277021	0.326649	maturation	mouse
ENSMUSG00000015889	Lta4h	TTE	negative gene	71.2355	6.15452	0.827193	postnatal	mouse
ENSMUSG00000015889	Lta4h	TTE	negative gene	161.731	7.33745	0.939761	development	mouse
ENSMUSG00000015889	Lta4h	TTE	negative gene	215.131	7.74907	0.963116	maturation	mouse
ENSMUSG00000015890	Amdhd1	ECG	positive gene	0.0911102	-3.45624	0.139247	development	mouse
ENSMUSG00000015890	Amdhd1	ECG	positive gene	0.119506	-3.06485	0.173092	postnatal	mouse
ENSMUSG00000015890	Amdhd1	ECG	positive gene	0.0978027	-3.35398	0.15536	maturation	mouse
ENSMUSG00000015932	Dstn	ECG	negative gene	725.069	9.50197	0.994713	development	mouse
ENSMUSG00000015932	Dstn	ECG	negative gene	617.789	9.27097	0.99322	maturation	mouse
ENSMUSG00000015932	Dstn	ECG	negative gene	446.496	8.8025	0.983076	postnatal	mouse
ENSMUSG00000015943	Bola1	ECG	negative gene	5.54396	2.47092	0.456397	development	mouse
ENSMUSG00000015943	Bola1	ECG	negative gene	5.83807	2.54549	0.465652	postnatal	mouse
ENSMUSG00000015943	Bola1	ECG	negative gene	4.45928	2.15681	0.444508	maturation	mouse
ENSMUSG00000015957	Wnt11	ECG	negative gene	15.8885	3.98991	0.56344	development	mouse
ENSMUSG00000015957	Wnt11	ECG	negative gene	6.75369	2.75568	0.479685	maturation	mouse
ENSMUSG00000015957	Wnt11	ECG	negative gene	3.37239	1.75377	0.426194	postnatal	mouse
ENSMUSG00000015961	Adss	ECG	negative gene	61.5977	5.9448	0.809937	maturation	mouse
ENSMUSG00000015961	Adss	ECG	negative gene	39.9025	5.31841	0.725315	postnatal	mouse
ENSMUSG00000015961	Adss	ECG	negative gene	84.6543	6.40351	0.853526	development	mouse
ENSMUSG00000015970	Chdh	ECG	negative gene	0.739509	-0.435361	0.311669	development	mouse
ENSMUSG00000015970	Chdh	ECG	negative gene	1.27375	0.349087	0.36154	postnatal	mouse
ENSMUSG00000015970	Chdh	ECG	negative gene	1.8627	0.897396	0.384488	maturation	mouse
ENSMUSG00000015971	Actr8	ECG	negative gene	44.8475	5.48696	0.746042	postnatal	mouse
ENSMUSG00000015971	Actr8	ECG	negative gene	39.7866	5.31421	0.714036	development	mouse
ENSMUSG00000015971	Actr8	ECG	negative gene	37.9406	5.24567	0.720144	maturation	mouse
ENSMUSG00000015994	Fnta	ECG	negative gene	62.3068	5.96132	0.811691	maturation	mouse
ENSMUSG00000015994	Fnta	ECG	negative gene	96.3852	6.59074	0.874685	postnatal	mouse
ENSMUSG00000015994	Fnta	ECG	negative gene	67.4431	6.0756	0.816326	development	mouse
ENSMUSG00000016024	Lbp	TTE	negative gene	21.8399	4.4489	0.619777	postnatal	mouse
ENSMUSG00000016024	Lbp	TTE	negative gene	38.9419	5.28325	0.710011	development	mouse
ENSMUSG00000016024	Lbp	TTE	negative gene	19.3599	4.275	0.599061	maturation	mouse
ENSMUSG00000016200	Syt14	ECG	negative gene	2.88281	1.52748	0.408042	development	mouse
ENSMUSG00000016200	Syt14	ECG	negative gene	0.741035	-0.432387	0.319016	maturation	mouse
ENSMUSG00000016200	Syt14	ECG	negative gene	0.119007	-3.07088	0.172617	postnatal	mouse
ENSMUSG00000016206	H2-M3	ECG	negative gene	3.58092	1.84033	0.430521	postnatal	mouse
ENSMUSG00000016206	H2-M3	ECG	negative gene	0.934791	-0.0972846	0.33613	maturation	mouse
ENSMUSG00000016206	H2-M3	ECG	negative gene	0.499335	-1.00192	0.281453	development	mouse
ENSMUSG00000016308	Ube2a	ECG	negative gene	NA	NA	NA	NA	NA
ENSMUSG00000016344	Ppdpf	ECG	negative gene	16.7277	4.06417	0.579244	maturation	mouse
ENSMUSG00000016344	Ppdpf	ECG	negative gene	20.9018	4.38555	0.60001	development	mouse
ENSMUSG00000016344	Ppdpf	ECG	negative gene	17.0278	4.08982	0.583266	postnatal	mouse
ENSMUSG00000016349	Eef1a2	TTE	negative gene	NA	NA	NA	NA	NA
ENSMUSG00000016356	Col20a1	ECG	positive gene	6.26321	2.6469	0.472498	postnatal	mouse
ENSMUSG00000016356	Col20a1	ECG	positive gene	4.79516	2.26158	0.450007	maturation	mouse
ENSMUSG00000016356	Col20a1	ECG	positive gene	3.56337	1.83324	0.423513	development	mouse
ENSMUSG00000016386	Mpped2	ECG	negative gene	36.3092	5.18226	0.70801	postnatal	mouse
ENSMUSG00000016386	Mpped2	ECG	negative gene	92.911	6.53778	0.869386	development	mouse
ENSMUSG00000016386	Mpped2	ECG	negative gene	34.4815	5.10775	0.700043	maturation	mouse
ENSMUSG00000016481	Cr1l	ECG	negative gene	56.9981	5.83284	0.788258	postnatal	mouse
ENSMUSG00000016481	Cr1l	ECG	negative gene	28.1631	4.81573	0.648172	development	mouse
ENSMUSG00000016481	Cr1l	ECG	negative gene	32.5325	5.02381	0.6871	maturation	mouse
ENSMUSG00000016510	Mtif3	TTE	negative gene	22.757	4.50824	0.626575	postnatal	mouse
ENSMUSG00000016510	Mtif3	TTE	negative gene	16.1261	4.01133	0.565525	development	mouse
ENSMUSG00000016510	Mtif3	TTE	negative gene	15.064	3.91303	0.564263	maturation	mouse
ENSMUSG00000016510	Mtif3	TTE	negative gene	22.757	4.50824	0.626575	postnatal	mouse
ENSMUSG00000016510	Mtif3	TTE	negative gene	16.1261	4.01133	0.565525	development	mouse
ENSMUSG00000016510	Mtif3	TTE	negative gene	15.064	3.91303	0.564263	maturation	mouse
ENSMUSG00000016528	Mapkapk2	TTE	positive gene	215.118	7.74898	0.960617	development	mouse
ENSMUSG00000016528	Mapkapk2	TTE	positive gene	408.054	8.67261	0.980556	postnatal	mouse
ENSMUSG00000016528	Mapkapk2	TTE	positive gene	244.573	7.93412	0.969279	maturation	mouse
ENSMUSG00000016528	Mapkapk2	TTE	positive gene	215.118	7.74898	0.960617	development	mouse
ENSMUSG00000016528	Mapkapk2	TTE	positive gene	408.054	8.67261	0.980556	postnatal	mouse
ENSMUSG00000016528	Mapkapk2	TTE	positive gene	244.573	7.93412	0.969279	maturation	mouse
ENSMUSG00000016552	Foxred2	ECG	negative gene	5.47041	2.45165	0.455476	development	mouse
ENSMUSG00000016552	Foxred2	ECG	negative gene	3.19349	1.67513	0.421135	maturation	mouse
ENSMUSG00000016552	Foxred2	ECG	negative gene	1.70349	0.768494	0.381127	postnatal	mouse
ENSMUSG00000016559	H3f3b	ECG	negative gene	337.359	8.39814	0.981278	development	mouse
ENSMUSG00000016559	H3f3b	ECG	negative gene	227.052	7.82688	0.956786	postnatal	mouse
ENSMUSG00000016559	H3f3b	ECG	negative gene	303.16	8.24394	0.978761	maturation	mouse
ENSMUSG00000016624	Phf21b	TTE	positive gene	2.25117	1.17068	0.396435	maturation	mouse
ENSMUSG00000016624	Phf21b	TTE	positive gene	3.45723	1.78962	0.427763	postnatal	mouse
ENSMUSG00000016624	Phf21b	TTE	positive gene	5.70917	2.51328	0.458822	development	mouse
ENSMUSG00000016664	Pacsin2	ECG	positive gene	111.55	6.80154	0.89611	development	mouse
ENSMUSG00000016664	Pacsin2	ECG	positive gene	239.536	7.9041	0.960257	postnatal	mouse
ENSMUSG00000016664	Pacsin2	ECG	positive gene	125.177	6.96783	0.917413	maturation	mouse
ENSMUSG00000016757	Ttll12	TTE	negative gene	18.9818	4.24654	0.597718	postnatal	mouse
ENSMUSG00000016757	Ttll12	TTE	negative gene	33.0999	5.04876	0.691272	maturation	mouse
ENSMUSG00000016757	Ttll12	TTE	negative gene	18.9818	4.24654	0.597718	postnatal	mouse
ENSMUSG00000016757	Ttll12	TTE	negative gene	65.1875	6.02652	0.81002	development	mouse
ENSMUSG00000016757	Ttll12	TTE	negative gene	33.0999	5.04876	0.691272	maturation	mouse
ENSMUSG00000016757	Ttll12	TTE	negative gene	65.1875	6.02652	0.81002	development	mouse
ENSMUSG00000016831	Tox4	ECG	negative gene	73.4841	6.19936	0.839425	maturation	mouse
ENSMUSG00000016831	Tox4	ECG	negative gene	81.8081	6.35417	0.847512	development	mouse
ENSMUSG00000016831	Tox4	ECG	negative gene	72.4321	6.17856	0.83033	postnatal	mouse
ENSMUSG00000016833	Mrps18c	ECG	negative gene	22.9579	4.52092	0.625041	maturation	mouse
ENSMUSG00000016833	Mrps18c	ECG	negative gene	25.5474	4.6751	0.631924	development	mouse
ENSMUSG00000016833	Mrps18c	ECG	negative gene	32.3419	5.01533	0.685857	postnatal	mouse
ENSMUSG00000016984	Etaa1	TTE	negative gene	22.4839	4.49082	0.621723	maturation	mouse
ENSMUSG00000016984	Etaa1	TTE	negative gene	30.2021	4.91658	0.66117	development	mouse
ENSMUSG00000016984	Etaa1	TTE	negative gene	11.9224	3.5756	0.538198	postnatal	mouse
ENSMUSG00000017009	Sdc4	TTE	negative gene	32.8634	5.03841	0.688757	postnatal	mouse
ENSMUSG00000017009	Sdc4	TTE	negative gene	32.8634	5.03841	0.688757	postnatal	mouse
ENSMUSG00000017009	Sdc4	TTE	negative gene	27.5286	4.78286	0.644534	development	mouse
ENSMUSG00000017009	Sdc4	TTE	negative gene	27.5286	4.78286	0.644534	development	mouse
ENSMUSG00000017009	Sdc4	TTE	negative gene	39.6432	5.309	0.727777	maturation	mouse
ENSMUSG00000017009	Sdc4	TTE	negative gene	39.6432	5.309	0.727777	maturation	mouse
ENSMUSG00000017119	Nbr1	TTE	positive gene	252.211	7.97848	0.962824	postnatal	mouse
ENSMUSG00000017119	Nbr1	TTE	positive gene	166.54	7.37973	0.942041	development	mouse
ENSMUSG00000017119	Nbr1	TTE	positive gene	252.211	7.97848	0.962824	postnatal	mouse
ENSMUSG00000017119	Nbr1	TTE	positive gene	189.886	7.56899	0.955483	maturation	mouse
ENSMUSG00000017119	Nbr1	TTE	positive gene	189.886	7.56899	0.955483	maturation	mouse
ENSMUSG00000017119	Nbr1	TTE	positive gene	166.54	7.37973	0.942041	development	mouse
ENSMUSG00000017144	Rnd3	TTE	negative gene	72.8146	6.18616	0.838477	maturation	mouse
ENSMUSG00000017144	Rnd3	TTE	negative gene	62.3654	5.96267	0.804231	postnatal	mouse
ENSMUSG00000017144	Rnd3	TTE	negative gene	82.2941	6.36272	0.84887	development	mouse
ENSMUSG00000017299	Dnttip1	ECG	negative gene	31.0306	4.95562	0.666553	development	mouse
ENSMUSG00000017299	Dnttip1	ECG	negative gene	29.8663	4.90045	0.672024	maturation	mouse
ENSMUSG00000017299	Dnttip1	ECG	negative gene	31.1132	4.95946	0.678678	postnatal	mouse
ENSMUSG00000017316	Ppy	TTE	negative gene	NA	NA	NA	NA	NA
ENSMUSG00000017376	Nlk	ECG	negative gene	56.8004	5.82783	0.787545	postnatal	mouse
ENSMUSG00000017376	Nlk	ECG	negative gene	65.9835	6.04403	0.812785	development	mouse
ENSMUSG00000017376	Nlk	ECG	negative gene	56.8004	5.82783	0.787545	postnatal	mouse
ENSMUSG00000017376	Nlk	ECG	negative gene	60.5939	5.9211	0.807235	maturation	mouse
ENSMUSG00000017376	Nlk	ECG	negative gene	65.9835	6.04403	0.812785	development	mouse
ENSMUSG00000017376	Nlk	ECG	negative gene	60.5939	5.9211	0.807235	maturation	mouse
ENSMUSG00000017390	Aldoc	ECG	negative gene	5.31136	2.40908	0.458474	postnatal	mouse
ENSMUSG00000017390	Aldoc	ECG	negative gene	10.7466	3.4258	0.516151	development	mouse
ENSMUSG00000017390	Aldoc	ECG	negative gene	19.2396	4.26601	0.598255	maturation	mouse
ENSMUSG00000017421	Zfp207	ECG	negative gene	305.521	8.25513	0.977641	development	mouse
ENSMUSG00000017421	Zfp207	ECG	negative gene	262.373	8.03547	0.972692	maturation	mouse
ENSMUSG00000017421	Zfp207	ECG	negative gene	214.358	7.74388	0.953031	postnatal	mouse
ENSMUSG00000017453	Pipox	ECG	positive gene	3.17752	1.6679	0.422534	postnatal	mouse
ENSMUSG00000017453	Pipox	ECG	positive gene	2.79162	1.4811	0.406392	development	mouse
ENSMUSG00000017453	Pipox	ECG	positive gene	3.28659	1.71659	0.423363	maturation	mouse
ENSMUSG00000017639	Rab11fip4	ECG	negative gene	5.08009	2.34486	0.455317	maturation	mouse
ENSMUSG00000017639	Rab11fip4	ECG	negative gene	0.678334	-0.559932	0.318041	postnatal	mouse
ENSMUSG00000017639	Rab11fip4	ECG	negative gene	8.53101	3.09272	0.493695	development	mouse
ENSMUSG00000017652	Cd40	ECG	negative gene	4.85288	2.27884	0.452579	postnatal	mouse
ENSMUSG00000017652	Cd40	ECG	negative gene	5.07624	2.34376	0.455175	maturation	mouse
ENSMUSG00000017652	Cd40	ECG	negative gene	4.79221	2.26069	0.445097	development	mouse
ENSMUSG00000017664	Slc35c2	ECG	negative gene	26.911	4.75013	0.652397	maturation	mouse
ENSMUSG00000017664	Slc35c2	ECG	negative gene	24.5373	4.6169	0.638983	postnatal	mouse
ENSMUSG00000017664	Slc35c2	ECG	negative gene	33.0952	5.04855	0.680085	development	mouse
ENSMUSG00000017667	Zfp334	ECG	negative gene	18.7637	4.22987	0.596054	postnatal	mouse
ENSMUSG00000017667	Zfp334	ECG	negative gene	66.4375	6.05393	0.813803	development	mouse
ENSMUSG00000017667	Zfp334	ECG	negative gene	43.6614	5.44829	0.745224	maturation	mouse
ENSMUSG00000017692	Rhbdl3	ECG	negative gene	14.2086	3.82869	0.561255	postnatal	mouse
ENSMUSG00000017692	Rhbdl3	ECG	negative gene	14.2086	3.82869	0.561255	postnatal	mouse
ENSMUSG00000017692	Rhbdl3	ECG	negative gene	4.10527	2.03748	0.433408	development	mouse
ENSMUSG00000017692	Rhbdl3	ECG	negative gene	4.10527	2.03748	0.433408	development	mouse
ENSMUSG00000017692	Rhbdl3	ECG	negative gene	5.66286	2.50153	0.464135	maturation	mouse
ENSMUSG00000017692	Rhbdl3	ECG	negative gene	5.66286	2.50153	0.464135	maturation	mouse
ENSMUSG00000017715	Pgs1	TTE	negative gene	38.4272	5.26406	0.707101	development	mouse
ENSMUSG00000017715	Pgs1	TTE	negative gene	38.4272	5.26406	0.707101	development	mouse
ENSMUSG00000017715	Pgs1	TTE	negative gene	32.84	5.03738	0.688902	maturation	mouse
ENSMUSG00000017715	Pgs1	TTE	negative gene	35.1555	5.13568	0.702211	postnatal	mouse
ENSMUSG00000017715	Pgs1	TTE	negative gene	32.84	5.03738	0.688902	maturation	mouse
ENSMUSG00000017715	Pgs1	TTE	negative gene	35.1555	5.13568	0.702211	postnatal	mouse
ENSMUSG00000017718	Afmid	TTE	negative gene	5.40546	2.43442	0.459758	postnatal	mouse
ENSMUSG00000017718	Afmid	TTE	negative gene	5.40546	2.43442	0.459758	postnatal	mouse
ENSMUSG00000017718	Afmid	TTE	negative gene	7.68722	2.94246	0.490305	maturation	mouse
ENSMUSG00000017718	Afmid	TTE	negative gene	4.87849	2.28643	0.446455	development	mouse
ENSMUSG00000017718	Afmid	TTE	negative gene	4.87849	2.28643	0.446455	development	mouse
ENSMUSG00000017718	Afmid	TTE	negative gene	7.68722	2.94246	0.490305	maturation	mouse
ENSMUSG00000017723	Wfdc2	ECG	positive gene	1.90802	0.932076	0.388923	postnatal	mouse
ENSMUSG00000017723	Wfdc2	ECG	positive gene	13.8045	3.78706	0.553691	maturation	mouse
ENSMUSG00000017723	Wfdc2	ECG	positive gene	4.76031	2.25106	0.444612	development	mouse
ENSMUSG00000017734	Dbndd2	ECG	positive gene	1.92544	0.945186	0.379183	development	mouse
ENSMUSG00000017734	Dbndd2	ECG	positive gene	2.50041	1.32216	0.404305	maturation	mouse
ENSMUSG00000017734	Dbndd2	ECG	positive gene	6.45155	2.68965	0.474685	postnatal	mouse
ENSMUSG00000017737	Mmp9	ECG	negative gene	2.14647	1.10197	0.395769	postnatal	mouse
ENSMUSG00000017737	Mmp9	ECG	negative gene	1.03413	0.0484114	0.343811	maturation	mouse
ENSMUSG00000017737	Mmp9	ECG	negative gene	0.503416	-0.990178	0.282423	development	mouse
ENSMUSG00000017737	Mmp9	ECG	negative gene	1.03413	0.0484114	0.343811	maturation	mouse
ENSMUSG00000017737	Mmp9	ECG	negative gene	2.14647	1.10197	0.395769	postnatal	mouse
ENSMUSG00000017737	Mmp9	ECG	negative gene	0.503416	-0.990178	0.282423	development	mouse
ENSMUSG00000017764	Zswim1	TTE	negative gene	10.7583	3.42738	0.516345	development	mouse
ENSMUSG00000017764	Zswim1	TTE	negative gene	7.99339	2.99881	0.494604	postnatal	mouse
ENSMUSG00000017764	Zswim1	TTE	negative gene	9.18494	3.19927	0.50723	maturation	mouse
ENSMUSG00000017778	Cox7c	ECG	positive gene	10.2666	3.35989	0.518513	maturation	mouse
ENSMUSG00000017778	Cox7c	ECG	positive gene	14.0593	3.81345	0.559734	postnatal	mouse
ENSMUSG00000017778	Cox7c	ECG	positive gene	7.6632	2.93795	0.484819	development	mouse
ENSMUSG00000017801	Mlx	ECG	negative gene	24.5671	4.61865	0.636514	maturation	mouse
ENSMUSG00000017801	Mlx	ECG	negative gene	26.5363	4.72989	0.651343	postnatal	mouse
ENSMUSG00000017801	Mlx	ECG	negative gene	28.076	4.81127	0.647686	development	mouse
ENSMUSG00000017802	Retreg3	ECG	positive gene	76.682	6.26082	0.839981	postnatal	mouse
ENSMUSG00000017802	Retreg3	ECG	positive gene	76.682	6.26082	0.839981	postnatal	mouse
ENSMUSG00000017802	Retreg3	ECG	positive gene	67.1572	6.06947	0.825392	maturation	mouse
ENSMUSG00000017802	Retreg3	ECG	positive gene	68.3614	6.09511	0.818605	development	mouse
ENSMUSG00000017802	Retreg3	ECG	positive gene	68.3614	6.09511	0.818605	development	mouse
ENSMUSG00000017802	Retreg3	ECG	positive gene	67.1572	6.06947	0.825392	maturation	mouse
ENSMUSG00000017831	Rab5a	ECG	negative gene	59.4975	5.89476	0.803679	maturation	mouse
ENSMUSG00000017831	Rab5a	ECG	negative gene	75.9672	6.2473	0.838507	postnatal	mouse
ENSMUSG00000017831	Rab5a	ECG	negative gene	62.7088	5.9706	0.802115	development	mouse
ENSMUSG00000017832	Hspb9	ECG	negative gene	NA	NA	NA	NA	NA
ENSMUSG00000017843	Ppp2r5c	ECG	positive gene	165.04	7.36667	0.941604	development	mouse
ENSMUSG00000017843	Ppp2r5c	ECG	positive gene	218.26	7.7699	0.954314	postnatal	mouse
ENSMUSG00000017843	Ppp2r5c	ECG	positive gene	166.212	7.37688	0.9451	maturation	mouse
ENSMUSG00000017861	Mybl2	ECG	negative gene	36.2326	5.17922	0.69643	development	mouse
ENSMUSG00000017861	Mybl2	ECG	negative gene	17.3411	4.11613	0.584175	maturation	mouse
ENSMUSG00000017861	Mybl2	ECG	negative gene	5.53001	2.46728	0.461707	postnatal	mouse
ENSMUSG00000017868	Sgk2	ECG	negative gene	0.0207218	-5.59271	0.030484	maturation	mouse
ENSMUSG00000017868	Sgk2	ECG	negative gene	0.159571	-2.64773	0.198051	postnatal	mouse
ENSMUSG00000017868	Sgk2	ECG	negative gene	0.0525606	-4.24987	0.0906974	development	mouse
ENSMUSG00000017950	Hnf4a	TTE	positive gene	0.383013	-1.38453	0.260258	development	mouse
ENSMUSG00000017950	Hnf4a	TTE	positive gene	0.383013	-1.38453	0.260258	development	mouse
ENSMUSG00000017950	Hnf4a	TTE	positive gene	0.41289	-1.27617	0.272365	maturation	mouse
ENSMUSG00000017950	Hnf4a	TTE	positive gene	0.41289	-1.27617	0.272365	maturation	mouse
ENSMUSG00000017950	Hnf4a	TTE	positive gene	0.870414	-0.200226	0.336249	postnatal	mouse
ENSMUSG00000017950	Hnf4a	TTE	positive gene	0.870414	-0.200226	0.336249	postnatal	mouse
ENSMUSG00000017969	Ptgis	ECG	negative gene	26.8486	4.74678	0.640314	development	mouse
ENSMUSG00000017969	Ptgis	ECG	negative gene	27.8482	4.79951	0.659176	maturation	mouse
ENSMUSG00000017969	Ptgis	ECG	negative gene	34.6939	5.11661	0.699311	postnatal	mouse
ENSMUSG00000018042	Cyb5r3	ECG	negative gene	NA	NA	NA	NA	NA
ENSMUSG00000018126	Baiap2l2	TTE	positive gene	3.40831	1.76906	0.426492	maturation	mouse
ENSMUSG00000018126	Baiap2l2	TTE	positive gene	4.72735	2.24103	0.443787	development	mouse
ENSMUSG00000018126	Baiap2l2	TTE	positive gene	0.650861	-0.619578	0.315284	postnatal	mouse
ENSMUSG00000018126	Baiap2l2	TTE	positive gene	4.72735	2.24103	0.443787	development	mouse
ENSMUSG00000018126	Baiap2l2	TTE	positive gene	3.40831	1.76906	0.426492	maturation	mouse
ENSMUSG00000018126	Baiap2l2	TTE	positive gene	0.650861	-0.619578	0.315284	postnatal	mouse
ENSMUSG00000018160	Med1	ECG	negative gene	NA	NA	NA	NA	NA
ENSMUSG00000018326	Ywhab	ECG	positive gene	330.308	8.36767	0.981416	maturation	mouse
ENSMUSG00000018326	Ywhab	ECG	positive gene	330.308	8.36767	0.981416	maturation	mouse
ENSMUSG00000018326	Ywhab	ECG	positive gene	272.52	8.09022	0.966722	postnatal	mouse
ENSMUSG00000018326	Ywhab	ECG	positive gene	441.708	8.78695	0.989039	development	mouse
ENSMUSG00000018326	Ywhab	ECG	positive gene	272.52	8.09022	0.966722	postnatal	mouse
ENSMUSG00000018326	Ywhab	ECG	positive gene	441.708	8.78695	0.989039	development	mouse
ENSMUSG00000018339	Gpx3	TTE	negative gene	380.249	8.5708	0.978322	postnatal	mouse
ENSMUSG00000018339	Gpx3	TTE	negative gene	579.43	9.17849	0.992699	maturation	mouse
ENSMUSG00000018339	Gpx3	TTE	negative gene	722.431	9.49672	0.994665	development	mouse
ENSMUSG00000018341	Il12rb2	ECG	negative gene	0.415903	-1.26568	0.266612	development	mouse
ENSMUSG00000018341	Il12rb2	ECG	negative gene	0.785483	-0.348348	0.322856	maturation	mouse
ENSMUSG00000018341	Il12rb2	ECG	negative gene	0.185938	-2.4271	0.211314	postnatal	mouse
ENSMUSG00000018362	Kpna2	ECG	negative gene	7.71667	2.94798	0.490801	postnatal	mouse
ENSMUSG00000018362	Kpna2	ECG	negative gene	6.76012	2.75705	0.479827	maturation	mouse
ENSMUSG00000018362	Kpna2	ECG	negative gene	15.1296	3.9193	0.557474	development	mouse
ENSMUSG00000018378	Cuedc1	ECG	negative gene	110.728	6.79088	0.893606	postnatal	mouse
ENSMUSG00000018378	Cuedc1	ECG	negative gene	58.5438	5.87144	0.800977	maturation	mouse
ENSMUSG00000018378	Cuedc1	ECG	negative gene	46.8884	5.55116	0.745417	development	mouse
ENSMUSG00000018381	Abi3	ECG	negative gene	19.1728	4.26099	0.587642	development	mouse
ENSMUSG00000018381	Abi3	ECG	negative gene	12.1586	3.6039	0.538235	maturation	mouse
ENSMUSG00000018381	Abi3	ECG	negative gene	12.8973	3.68899	0.548372	postnatal	mouse
ENSMUSG00000018411	Mapt	ECG	negative gene	5.75732	2.5254	0.46532	maturation	mouse
ENSMUSG00000018411	Mapt	ECG	negative gene	94.8214	6.56714	0.872023	postnatal	mouse
ENSMUSG00000018411	Mapt	ECG	negative gene	94.8214	6.56714	0.872023	postnatal	mouse
ENSMUSG00000018411	Mapt	ECG	negative gene	4.87032	2.28402	0.446406	development	mouse
ENSMUSG00000018411	Mapt	ECG	negative gene	4.87032	2.28402	0.446406	development	mouse
ENSMUSG00000018411	Mapt	ECG	negative gene	5.75732	2.5254	0.46532	maturation	mouse
ENSMUSG00000018412	Kansl1	TTE	positive gene	114.395	6.83788	0.899505	development	mouse
ENSMUSG00000018412	Kansl1	TTE	positive gene	103.56	6.69432	0.893377	maturation	mouse
ENSMUSG00000018412	Kansl1	TTE	positive gene	114.395	6.83788	0.899505	development	mouse
ENSMUSG00000018412	Kansl1	TTE	positive gene	90.4182	6.49854	0.864844	postnatal	mouse
ENSMUSG00000018412	Kansl1	TTE	positive gene	90.4182	6.49854	0.864844	postnatal	mouse
ENSMUSG00000018412	Kansl1	TTE	positive gene	103.56	6.69432	0.893377	maturation	mouse
ENSMUSG00000018425	Dhx40	TTE	positive gene	49.1786	5.61996	0.754486	development	mouse
ENSMUSG00000018425	Dhx40	TTE	positive gene	45.7527	5.51578	0.755132	maturation	mouse
ENSMUSG00000018425	Dhx40	TTE	positive gene	49.1786	5.61996	0.754486	development	mouse
ENSMUSG00000018425	Dhx40	TTE	positive gene	45.7527	5.51578	0.755132	maturation	mouse
ENSMUSG00000018425	Dhx40	TTE	positive gene	44.5196	5.47637	0.744759	postnatal	mouse
ENSMUSG00000018425	Dhx40	TTE	positive gene	44.5196	5.47637	0.744759	postnatal	mouse
ENSMUSG00000018442	Derl2	TTE	positive gene	40.8101	5.35085	0.733134	maturation	mouse
ENSMUSG00000018442	Derl2	TTE	positive gene	40.3988	5.33624	0.716607	development	mouse
ENSMUSG00000018442	Derl2	TTE	positive gene	40.3988	5.33624	0.716607	development	mouse
ENSMUSG00000018442	Derl2	TTE	positive gene	49.199	5.62056	0.763585	postnatal	mouse
ENSMUSG00000018442	Derl2	TTE	positive gene	40.8101	5.35085	0.733134	maturation	mouse
ENSMUSG00000018442	Derl2	TTE	positive gene	49.199	5.62056	0.763585	postnatal	mouse
ENSMUSG00000018459	Slc13a3	ECG	negative gene	1.03409	0.0483614	0.348134	postnatal	mouse
ENSMUSG00000018459	Slc13a3	ECG	negative gene	0.177374	-2.49513	0.194393	development	mouse
ENSMUSG00000018459	Slc13a3	ECG	negative gene	0.299995	-1.73699	0.246812	maturation	mouse
ENSMUSG00000018470	Kcnab3	ECG	negative gene	2.44158	1.28782	0.401745	maturation	mouse
ENSMUSG00000018470	Kcnab3	ECG	negative gene	1.42736	0.513353	0.356145	development	mouse
ENSMUSG00000018470	Kcnab3	ECG	negative gene	2.07395	1.05238	0.393867	postnatal	mouse
ENSMUSG00000018474	Chd3	ECG	negative gene	NA	NA	NA	NA	NA
ENSMUSG00000018479	1700125H20Rik	TTE	positive gene	0.0743017	-3.75046	0.121738	development	mouse
ENSMUSG00000018479	1700125H20Rik	TTE	positive gene	0.0287887	-5.11835	0.0554686	maturation	mouse
ENSMUSG00000018479	1700125H20Rik	TTE	positive gene	0.0423754	-4.56063	0.083575	postnatal	mouse
ENSMUSG00000018479	1700125H20Rik	TTE	positive gene	0.0423754	-4.56063	0.083575	postnatal	mouse
ENSMUSG00000018479	1700125H20Rik	TTE	positive gene	0.0743017	-3.75046	0.121738	development	mouse
ENSMUSG00000018479	1700125H20Rik	TTE	positive gene	0.0287887	-5.11835	0.0554686	maturation	mouse
ENSMUSG00000018537	Pcgf2	ECG	negative gene	35.1373	5.13493	0.702163	postnatal	mouse
ENSMUSG00000018537	Pcgf2	ECG	negative gene	81.6178	6.35081	0.85801	maturation	mouse
ENSMUSG00000018537	Pcgf2	ECG	negative gene	62.9737	5.97668	0.802842	development	mouse
ENSMUSG00000018548	Trim37	TTE	positive gene	36.9244	5.2065	0.710768	postnatal	mouse
ENSMUSG00000018548	Trim37	TTE	positive gene	66.8154	6.06211	0.824776	maturation	mouse
ENSMUSG00000018548	Trim37	TTE	positive gene	89.5861	6.4852	0.862887	development	mouse
ENSMUSG00000018583	G3bp1	TTE	positive gene	193.647	7.59728	0.946898	postnatal	mouse
ENSMUSG00000018583	G3bp1	TTE	positive gene	335.419	8.38982	0.981133	development	mouse
ENSMUSG00000018583	G3bp1	TTE	positive gene	193.647	7.59728	0.946898	postnatal	mouse
ENSMUSG00000018583	G3bp1	TTE	positive gene	251.151	7.97241	0.970606	maturation	mouse
ENSMUSG00000018583	G3bp1	TTE	positive gene	251.151	7.97241	0.970606	maturation	mouse
ENSMUSG00000018583	G3bp1	TTE	positive gene	335.419	8.38982	0.981133	development	mouse
ENSMUSG00000018583	G3bp1	TTE	positive gene	251.151	7.97241	0.970606	maturation	mouse
ENSMUSG00000018583	G3bp1	TTE	positive gene	335.419	8.38982	0.981133	development	mouse
ENSMUSG00000018583	G3bp1	TTE	positive gene	193.647	7.59728	0.946898	postnatal	mouse
ENSMUSG00000018583	G3bp1	TTE	positive gene	193.647	7.59728	0.946898	postnatal	mouse
ENSMUSG00000018583	G3bp1	TTE	positive gene	251.151	7.97241	0.970606	maturation	mouse
ENSMUSG00000018583	G3bp1	TTE	positive gene	335.419	8.38982	0.981133	development	mouse
ENSMUSG00000018589	Glra2	TTE	negative gene	NA	NA	NA	NA	NA
ENSMUSG00000018669	Cdk5rap3	TTE	positive gene	44.9351	5.48977	0.736686	development	mouse
ENSMUSG00000018669	Cdk5rap3	TTE	positive gene	37.8286	5.24141	0.719386	maturation	mouse
ENSMUSG00000018669	Cdk5rap3	TTE	positive gene	37.8286	5.24141	0.719386	maturation	mouse
ENSMUSG00000018669	Cdk5rap3	TTE	positive gene	34.5519	5.11069	0.698265	postnatal	mouse
ENSMUSG00000018669	Cdk5rap3	TTE	positive gene	44.9351	5.48977	0.736686	development	mouse
ENSMUSG00000018669	Cdk5rap3	TTE	positive gene	34.5519	5.11069	0.698265	postnatal	mouse
ENSMUSG00000018736	Ndel1	ECG	negative gene	NA	NA	NA	NA	NA
ENSMUSG00000018740	Slc25a35	ECG	negative gene	1.73511	0.79503	0.372296	development	mouse
ENSMUSG00000018740	Slc25a35	ECG	negative gene	2.92117	1.54655	0.414593	maturation	mouse
ENSMUSG00000018740	Slc25a35	ECG	negative gene	9.78199	3.29013	0.515332	postnatal	mouse
ENSMUSG00000018750	Zbtb4	ECG	negative gene	64.377	6.00847	0.81738	maturation	mouse
ENSMUSG00000018750	Zbtb4	ECG	negative gene	96.8085	6.59706	0.87516	postnatal	mouse
ENSMUSG00000018750	Zbtb4	ECG	negative gene	34.7184	5.11763	0.688331	development	mouse
ENSMUSG00000018765	Fxr2	ECG	negative gene	131.372	7.03752	0.917063	development	mouse
ENSMUSG00000018765	Fxr2	ECG	negative gene	111.892	6.80597	0.903143	maturation	mouse
ENSMUSG00000018765	Fxr2	ECG	negative gene	129.534	7.01719	0.912337	postnatal	mouse
ENSMUSG00000018821	Avpi1	ECG	positive gene	11.0336	3.46383	0.529736	postnatal	mouse
ENSMUSG00000018821	Avpi1	ECG	positive gene	7.85024	2.97274	0.486662	development	mouse
ENSMUSG00000018821	Avpi1	ECG	positive gene	10.5833	3.40371	0.522164	maturation	mouse
ENSMUSG00000018846	Pank3	TTE	negative gene	127.785	6.99758	0.913668	development	mouse
ENSMUSG00000018846	Pank3	TTE	negative gene	119.762	6.90403	0.903019	postnatal	mouse
ENSMUSG00000018846	Pank3	TTE	negative gene	127.544	6.99485	0.919879	maturation	mouse
ENSMUSG00000018858	Mrpl58	ECG	negative gene	46.7125	5.54574	0.754362	postnatal	mouse
ENSMUSG00000018858	Mrpl58	ECG	negative gene	34.382	5.10358	0.699284	maturation	mouse
ENSMUSG00000018858	Mrpl58	ECG	negative gene	35.5692	5.15255	0.692502	development	mouse
ENSMUSG00000018909	Arrb1	ECG	negative gene	70.2587	6.13461	0.824626	postnatal	mouse
ENSMUSG00000018909	Arrb1	ECG	negative gene	79.3138	6.3095	0.852036	maturation	mouse
ENSMUSG00000018909	Arrb1	ECG	negative gene	184.153	7.52476	0.950723	development	mouse
ENSMUSG00000018914	Il3	ECG	negative gene	NA	NA	NA	NA	NA
ENSMUSG00000018923	Med11	ECG	negative gene	NA	NA	NA	NA	NA
ENSMUSG00000018924	Alox15	ECG	negative gene	1.04092	0.0578554	0.348847	postnatal	mouse
ENSMUSG00000018924	Alox15	ECG	negative gene	0.256138	-1.965	0.227568	development	mouse
ENSMUSG00000018924	Alox15	ECG	negative gene	0.208153	-2.26429	0.216707	maturation	mouse
ENSMUSG00000018995	Nars2	ECG	negative gene	23.8765	4.57752	0.633896	postnatal	mouse
ENSMUSG00000018995	Nars2	ECG	negative gene	16.5062	4.04494	0.577727	maturation	mouse
ENSMUSG00000018995	Nars2	ECG	negative gene	16.077	4.00693	0.565089	development	mouse
ENSMUSG00000018999	Slc35b4	ECG	negative gene	NA	NA	NA	NA	NA
ENSMUSG00000019027	Dnah1	TTE	positive gene	4.56309	2.19001	0.441216	development	mouse
ENSMUSG00000019027	Dnah1	TTE	positive gene	0.746739	-0.421324	0.324935	postnatal	mouse
ENSMUSG00000019027	Dnah1	TTE	positive gene	4.56309	2.19001	0.441216	development	mouse
ENSMUSG00000019027	Dnah1	TTE	positive gene	4.2368	2.08298	0.441711	maturation	mouse
ENSMUSG00000019027	Dnah1	TTE	positive gene	4.2368	2.08298	0.441711	maturation	mouse
ENSMUSG00000019027	Dnah1	TTE	positive gene	0.746739	-0.421324	0.324935	postnatal	mouse
ENSMUSG00000019054	Fis1	TTE	negative gene	69.8746	6.1267	0.831366	maturation	mouse
ENSMUSG00000019054	Fis1	TTE	negative gene	69.8746	6.1267	0.831366	maturation	mouse
ENSMUSG00000019054	Fis1	TTE	negative gene	77.5951	6.27789	0.841978	postnatal	mouse
ENSMUSG00000019054	Fis1	TTE	negative gene	77.5951	6.27789	0.841978	postnatal	mouse
ENSMUSG00000019054	Fis1	TTE	negative gene	80.497	6.33086	0.844699	development	mouse
ENSMUSG00000019054	Fis1	TTE	negative gene	80.497	6.33086	0.844699	development	mouse
ENSMUSG00000019055	Plod1	ECG	positive gene	183.166	7.51701	0.943	postnatal	mouse
ENSMUSG00000019055	Plod1	ECG	positive gene	125.199	6.96808	0.917461	maturation	mouse
ENSMUSG00000019055	Plod1	ECG	positive gene	72.0211	6.17035	0.826656	development	mouse
ENSMUSG00000019122	Ccl9	ECG	positive gene	1.89167	0.919657	0.385815	maturation	mouse
ENSMUSG00000019122	Ccl9	ECG	positive gene	6.34288	2.66514	0.473354	postnatal	mouse
ENSMUSG00000019122	Ccl9	ECG	positive gene	0.771432	-0.37439	0.314725	development	mouse
ENSMUSG00000019146	Cacng2	ECG	negative gene	0.12665	-2.98109	0.167378	development	mouse
ENSMUSG00000019146	Cacng2	ECG	negative gene	0.0794832	-3.65321	0.135061	postnatal	mouse
ENSMUSG00000019146	Cacng2	ECG	negative gene	0.0587003	-4.09049	0.113545	maturation	mouse
ENSMUSG00000019158	Tmem160	ECG	negative gene	9.18671	3.19955	0.500728	development	mouse
ENSMUSG00000019158	Tmem160	ECG	negative gene	18.4311	4.20407	0.59344	postnatal	mouse
ENSMUSG00000019158	Tmem160	ECG	negative gene	7.97867	2.99615	0.493671	maturation	mouse
ENSMUSG00000019178	Styxl1	ECG	negative gene	0.142417	-2.81181	0.187687	postnatal	mouse
ENSMUSG00000019178	Styxl1	ECG	negative gene	0.212925	-2.23158	0.219125	maturation	mouse
ENSMUSG00000019178	Styxl1	ECG	negative gene	0.103369	-3.27412	0.148899	development	mouse
ENSMUSG00000019214	Chtf18	ECG	negative gene	30.893	4.94921	0.665923	development	mouse
ENSMUSG00000019214	Chtf18	ECG	negative gene	18.128	4.18015	0.589769	maturation	mouse
ENSMUSG00000019214	Chtf18	ECG	negative gene	6.07888	2.60381	0.469503	postnatal	mouse
ENSMUSG00000019235	Rps6kl1	ECG	negative gene	6.07248	2.60228	0.469266	postnatal	mouse
ENSMUSG00000019235	Rps6kl1	ECG	negative gene	1.8087	0.85495	0.37443	development	mouse
ENSMUSG00000019235	Rps6kl1	ECG	negative gene	1.60197	0.679847	0.373584	maturation	mouse
ENSMUSG00000019295	Tmem129	ECG	negative gene	37.3025	5.2212	0.712574	postnatal	mouse
ENSMUSG00000019295	Tmem129	ECG	negative gene	31.8682	4.99405	0.683165	maturation	mouse
ENSMUSG00000019295	Tmem129	ECG	negative gene	32.1733	5.00779	0.674459	development	mouse
ENSMUSG00000019301	Hsd17b1	ECG	negative gene	0.336802	-1.57003	0.264321	postnatal	mouse
ENSMUSG00000019301	Hsd17b1	ECG	negative gene	0.284754	-1.81221	0.242355	maturation	mouse
ENSMUSG00000019301	Hsd17b1	ECG	negative gene	0.177303	-2.49571	0.194296	development	mouse
ENSMUSG00000019302	Atp6v0a1	ECG	negative gene	132.44	7.0492	0.918081	development	mouse
ENSMUSG00000019302	Atp6v0a1	ECG	negative gene	162.521	7.34448	0.933587	postnatal	mouse
ENSMUSG00000019302	Atp6v0a1	ECG	negative gene	140.467	7.13408	0.929313	maturation	mouse
ENSMUSG00000019368	Sec14l4	TTE	negative gene	0.107929	-3.21184	0.163014	postnatal	mouse
ENSMUSG00000019368	Sec14l4	TTE	negative gene	0.15146	-2.72299	0.181201	development	mouse
ENSMUSG00000019368	Sec14l4	TTE	negative gene	2.27451	1.18556	0.397146	maturation	mouse
ENSMUSG00000019461	Plscr3	TTE	positive gene	59.0424	5.88368	0.790086	development	mouse
ENSMUSG00000019461	Plscr3	TTE	positive gene	62.8258	5.97328	0.813256	maturation	mouse
ENSMUSG00000019461	Plscr3	TTE	positive gene	62.8258	5.97328	0.813256	maturation	mouse
ENSMUSG00000019461	Plscr3	TTE	positive gene	59.0424	5.88368	0.790086	development	mouse
ENSMUSG00000019461	Plscr3	TTE	positive gene	57.2225	5.83851	0.789113	postnatal	mouse
ENSMUSG00000019461	Plscr3	TTE	positive gene	57.2225	5.83851	0.789113	postnatal	mouse
ENSMUSG00000019478	Rab4a	ECG	positive gene	24.2936	4.6025	0.623921	development	mouse
ENSMUSG00000019478	Rab4a	ECG	positive gene	15.3768	3.94269	0.570953	postnatal	mouse
ENSMUSG00000019478	Rab4a	ECG	positive gene	15.2481	3.93056	0.566207	maturation	mouse
ENSMUSG00000019528	Gyg	TTE	positive gene	862.111	9.75173	0.996362	development	mouse
ENSMUSG00000019528	Gyg	TTE	positive gene	272.935	8.09241	0.96677	postnatal	mouse
ENSMUSG00000019528	Gyg	TTE	positive gene	496.169	8.95469	0.990566	maturation	mouse
ENSMUSG00000019528	Gyg	TTE	positive gene	862.111	9.75173	0.996362	development	mouse
ENSMUSG00000019528	Gyg	TTE	positive gene	272.935	8.09241	0.96677	postnatal	mouse
ENSMUSG00000019528	Gyg	TTE	positive gene	496.169	8.95469	0.990566	maturation	mouse
ENSMUSG00000019539	Rcn3	TTE	positive gene	163.331	7.35165	0.940634	development	mouse
ENSMUSG00000019539	Rcn3	TTE	positive gene	65.8685	6.04152	0.813501	postnatal	mouse
ENSMUSG00000019539	Rcn3	TTE	positive gene	142.298	7.15277	0.930261	maturation	mouse
ENSMUSG00000019539	Rcn3	TTE	positive gene	65.8685	6.04152	0.813501	postnatal	mouse
ENSMUSG00000019539	Rcn3	TTE	positive gene	163.331	7.35165	0.940634	development	mouse
ENSMUSG00000019539	Rcn3	TTE	positive gene	142.298	7.15277	0.930261	maturation	mouse
ENSMUSG00000019564	Arid3a	ECG	negative gene	89.9771	6.49149	0.863663	development	mouse
ENSMUSG00000019564	Arid3a	ECG	negative gene	7.32708	2.87324	0.485191	postnatal	mouse
ENSMUSG00000019564	Arid3a	ECG	negative gene	15.8521	3.9866	0.571659	maturation	mouse
ENSMUSG00000019577	Pdk4	ECG	negative gene	58.0771	5.8599	0.79946	maturation	mouse
ENSMUSG00000019577	Pdk4	ECG	negative gene	31.7166	4.98717	0.67121	development	mouse
ENSMUSG00000019577	Pdk4	ECG	negative gene	615.594	9.26583	0.988923	postnatal	mouse
ENSMUSG00000019590	Cyb561	TTE	positive gene	15.087	3.91524	0.568529	postnatal	mouse
ENSMUSG00000019590	Cyb561	TTE	positive gene	6.65986	2.73549	0.47831	maturation	mouse
ENSMUSG00000019590	Cyb561	TTE	positive gene	2.64203	1.40165	0.401688	development	mouse
ENSMUSG00000019689	Fmc1	TTE	positive gene	21.1883	4.40519	0.612952	maturation	mouse
ENSMUSG00000019689	Fmc1	TTE	positive gene	45.1707	5.49732	0.747516	postnatal	mouse
ENSMUSG00000019689	Fmc1	TTE	positive gene	45.1707	5.49732	0.747516	postnatal	mouse
ENSMUSG00000019689	Fmc1	TTE	positive gene	13.3874	3.74281	0.543021	development	mouse
ENSMUSG00000019689	Fmc1	TTE	positive gene	21.1883	4.40519	0.612952	maturation	mouse
ENSMUSG00000019689	Fmc1	TTE	positive gene	13.3874	3.74281	0.543021	development	mouse
ENSMUSG00000019726	Lyst	ECG	negative gene	23.4825	4.55352	0.619216	development	mouse
ENSMUSG00000019726	Lyst	ECG	negative gene	24.8749	4.63662	0.641265	postnatal	mouse
ENSMUSG00000019726	Lyst	ECG	negative gene	30.2111	4.91701	0.673873	maturation	mouse
ENSMUSG00000019794	Katna1	ECG	negative gene	24.8785	4.63683	0.64136	postnatal	mouse
ENSMUSG00000019794	Katna1	ECG	negative gene	34.4733	5.10741	0.687118	development	mouse
ENSMUSG00000019794	Katna1	ECG	negative gene	26.7619	4.74211	0.651401	maturation	mouse
ENSMUSG00000019802	Sec63	ECG	negative gene	NA	NA	NA	NA	NA
ENSMUSG00000019804	Snx3	ECG	positive gene	157.43	7.29857	0.936269	development	mouse
ENSMUSG00000019804	Snx3	ECG	positive gene	135.952	7.08695	0.917186	postnatal	mouse
ENSMUSG00000019804	Snx3	ECG	positive gene	132.629	7.05125	0.923719	maturation	mouse
ENSMUSG00000019806	Aig1	ECG	negative gene	51.5212	5.6871	0.771571	postnatal	mouse
ENSMUSG00000019806	Aig1	ECG	negative gene	36.4731	5.18876	0.711231	maturation	mouse
ENSMUSG00000019806	Aig1	ECG	negative gene	23.0319	4.52556	0.616209	development	mouse
ENSMUSG00000019813	Cep57l1	ECG	negative gene	17.3298	4.11518	0.583985	maturation	mouse
ENSMUSG00000019813	Cep57l1	ECG	negative gene	9.58652	3.26101	0.51343	postnatal	mouse
ENSMUSG00000019813	Cep57l1	ECG	negative gene	18.5661	4.2146	0.582889	development	mouse
ENSMUSG00000019826	Zbtb24	TTE	negative gene	14.6971	3.87746	0.560944	maturation	mouse
ENSMUSG00000019826	Zbtb24	TTE	negative gene	14.8287	3.89032	0.566199	postnatal	mouse
ENSMUSG00000019826	Zbtb24	TTE	negative gene	14.6971	3.87746	0.560944	maturation	mouse
ENSMUSG00000019826	Zbtb24	TTE	negative gene	14.8287	3.89032	0.566199	postnatal	mouse
ENSMUSG00000019826	Zbtb24	TTE	negative gene	14.3168	3.83964	0.550538	development	mouse
ENSMUSG00000019826	Zbtb24	TTE	negative gene	14.3168	3.83964	0.550538	development	mouse
ENSMUSG00000019832	Rab32	ECG	positive gene	3.71044	1.89159	0.432802	postnatal	mouse
ENSMUSG00000019832	Rab32	ECG	positive gene	5.20104	2.3788	0.456597	maturation	mouse
ENSMUSG00000019832	Rab32	ECG	positive gene	3.71044	1.89159	0.432802	postnatal	mouse
ENSMUSG00000019832	Rab32	ECG	positive gene	5.20104	2.3788	0.456597	maturation	mouse
ENSMUSG00000019832	Rab32	ECG	positive gene	10.1973	3.35012	0.510088	development	mouse
ENSMUSG00000019832	Rab32	ECG	positive gene	10.1973	3.35012	0.510088	development	mouse
ENSMUSG00000019841	Rev3l	ECG	negative gene	130.732	7.03047	0.916384	development	mouse
ENSMUSG00000019841	Rev3l	ECG	negative gene	125.351	6.96982	0.917603	maturation	mouse
ENSMUSG00000019841	Rev3l	ECG	negative gene	90.038	6.49246	0.863941	postnatal	mouse
ENSMUSG00000019846	Lama4	ECG	negative gene	541.433	9.08064	0.991988	maturation	mouse
ENSMUSG00000019846	Lama4	ECG	negative gene	394.601	8.62425	0.979415	postnatal	mouse
ENSMUSG00000019846	Lama4	ECG	negative gene	372.929	8.54276	0.984722	development	mouse
ENSMUSG00000019848	Popdc3	ECG	negative gene	34.5352	5.10999	0.700327	maturation	mouse
ENSMUSG00000019848	Popdc3	ECG	negative gene	34.945	5.12702	0.700879	postnatal	mouse
ENSMUSG00000019848	Popdc3	ECG	negative gene	19.9476	4.31814	0.593171	development	mouse
ENSMUSG00000019849	Prep	ECG	negative gene	122.132	6.9323	0.914427	maturation	mouse
ENSMUSG00000019849	Prep	ECG	negative gene	87.6378	6.45348	0.86009	postnatal	mouse
ENSMUSG00000019849	Prep	ECG	negative gene	115.591	6.85289	0.900766	development	mouse
ENSMUSG00000019857	Asf1a	ECG	negative gene	26.5493	4.7306	0.651486	postnatal	mouse
ENSMUSG00000019857	Asf1a	ECG	negative gene	34.015	5.0881	0.68479	development	mouse
ENSMUSG00000019857	Asf1a	ECG	negative gene	26.3284	4.71855	0.648035	maturation	mouse
ENSMUSG00000019861	Gopc	ECG	negative gene	NA	NA	NA	NA	NA
ENSMUSG00000019864	Rtn4ip1	ECG	negative gene	47.5103	5.57017	0.761959	maturation	mouse
ENSMUSG00000019864	Rtn4ip1	ECG	negative gene	33.7891	5.07849	0.68382	development	mouse
ENSMUSG00000019864	Rtn4ip1	ECG	negative gene	104.948	6.71353	0.886	postnatal	mouse
ENSMUSG00000019866	Crybg1	ECG	negative gene	1.08706	0.120432	0.347698	maturation	mouse
ENSMUSG00000019866	Crybg1	ECG	negative gene	1.47209	0.557863	0.358231	development	mouse
ENSMUSG00000019866	Crybg1	ECG	negative gene	5.85851	2.55053	0.465985	postnatal	mouse
ENSMUSG00000019872	Smpdl3a	ECG	positive gene	32.2048	5.0092	0.685109	maturation	mouse
ENSMUSG00000019872	Smpdl3a	ECG	positive gene	88.689	6.47068	0.861517	postnatal	mouse
ENSMUSG00000019872	Smpdl3a	ECG	positive gene	16.9498	4.0832	0.571539	development	mouse
ENSMUSG00000019878	Hsf2	ECG	negative gene	NA	NA	NA	NA	NA
ENSMUSG00000019889	Ptprk	ECG	negative gene	97.3926	6.60574	0.876064	postnatal	mouse
ENSMUSG00000019889	Ptprk	ECG	negative gene	122.579	6.93757	0.908575	development	mouse
ENSMUSG00000019889	Ptprk	ECG	negative gene	155.864	7.28414	0.939079	maturation	mouse
ENSMUSG00000019897	Ccdc59	ECG	negative gene	37.1892	5.21681	0.700989	development	mouse
ENSMUSG00000019897	Ccdc59	ECG	negative gene	35.2726	5.14048	0.702734	postnatal	mouse
ENSMUSG00000019897	Ccdc59	ECG	negative gene	36.2372	5.1794	0.709999	maturation	mouse
ENSMUSG00000019900	Rfx6	ECG	negative gene	NA	NA	NA	NA	NA
ENSMUSG00000019905	Gprc6a	ECG	negative gene	0.287088	-1.80044	0.243161	maturation	mouse
ENSMUSG00000019905	Gprc6a	ECG	negative gene	0.287088	-1.80044	0.243161	maturation	mouse
ENSMUSG00000019923	Zwint	ECG	negative gene	222.305	7.7964	0.962848	development	mouse
ENSMUSG00000019923	Zwint	ECG	negative gene	155.992	7.28533	0.939174	maturation	mouse
ENSMUSG00000019923	Zwint	ECG	negative gene	97.8994	6.61323	0.877014	postnatal	mouse
ENSMUSG00000019943	Atp2b1	ECG	negative gene	191.303	7.57972	0.953584	development	mouse
ENSMUSG00000019943	Atp2b1	ECG	negative gene	183.369	7.51861	0.952638	maturation	mouse
ENSMUSG00000019943	Atp2b1	ECG	negative gene	172.368	7.42934	0.93777	postnatal	mouse
ENSMUSG00000019952	Poc1b	ECG	negative gene	23.7021	4.56695	0.630351	maturation	mouse
ENSMUSG00000019952	Poc1b	ECG	negative gene	26.9434	4.75186	0.641042	development	mouse
ENSMUSG00000019952	Poc1b	ECG	negative gene	16.3267	4.02916	0.577609	postnatal	mouse
ENSMUSG00000019969	Psen1	ECG	negative gene	NA	NA	NA	NA	NA
ENSMUSG00000019982	Myb	ECG	negative gene	8.8057	3.13844	0.502394	maturation	mouse
ENSMUSG00000019982	Myb	ECG	negative gene	4.82768	2.27133	0.445533	development	mouse
ENSMUSG00000019982	Myb	ECG	negative gene	1.43314	0.519177	0.368766	postnatal	mouse
ENSMUSG00000019984	Med23	ECG	negative gene	NA	NA	NA	NA	NA
ENSMUSG00000019990	Pde7b	ECG	negative gene	40.1971	5.32902	0.726694	postnatal	mouse
ENSMUSG00000019990	Pde7b	ECG	negative gene	16.7224	4.06371	0.569696	development	mouse
ENSMUSG00000019990	Pde7b	ECG	negative gene	15.3623	3.94132	0.567345	maturation	mouse
ENSMUSG00000020000	Moxd1	ECG	negative gene	6.0856	2.6054	0.463867	development	mouse
ENSMUSG00000020000	Moxd1	ECG	negative gene	5.29147	2.40367	0.458236	postnatal	mouse
ENSMUSG00000020000	Moxd1	ECG	negative gene	16.549	4.04868	0.578012	maturation	mouse
ENSMUSG00000020007	Il20ra	ECG	negative gene	0.103437	-3.27318	0.159342	maturation	mouse
ENSMUSG00000020007	Il20ra	ECG	negative gene	0.193221	-2.37167	0.202153	development	mouse
ENSMUSG00000020007	Il20ra	ECG	negative gene	0.0171748	-5.86356	0.0130734	postnatal	mouse
ENSMUSG00000020015	Cdk17	ECG	negative gene	NA	NA	NA	NA	NA
ENSMUSG00000020019	Ntn4	TTE	positive gene	29.2113	4.86845	0.667473	maturation	mouse
ENSMUSG00000020019	Ntn4	TTE	positive gene	9.62553	3.26687	0.505093	development	mouse
ENSMUSG00000020019	Ntn4	TTE	positive gene	44.1724	5.46507	0.743237	postnatal	mouse
ENSMUSG00000020019	Ntn4	TTE	positive gene	29.2113	4.86845	0.667473	maturation	mouse
ENSMUSG00000020019	Ntn4	TTE	positive gene	9.62553	3.26687	0.505093	development	mouse
ENSMUSG00000020019	Ntn4	TTE	positive gene	44.1724	5.46507	0.743237	postnatal	mouse
ENSMUSG00000020023	Tmcc3	ECG	negative gene	33.0069	5.04469	0.690039	maturation	mouse
ENSMUSG00000020023	Tmcc3	ECG	negative gene	81.3507	6.34608	0.849204	postnatal	mouse
ENSMUSG00000020023	Tmcc3	ECG	negative gene	30.7521	4.94261	0.66505	development	mouse
ENSMUSG00000020024	Cep83	ECG	negative gene	47.1278	5.55851	0.756026	postnatal	mouse
ENSMUSG00000020024	Cep83	ECG	negative gene	46.7661	5.54739	0.74498	development	mouse
ENSMUSG00000020024	Cep83	ECG	negative gene	43.8643	5.45498	0.745935	maturation	mouse
ENSMUSG00000020038	Cry1	TTE	negative gene	25.1791	4.65415	0.643642	postnatal	mouse
ENSMUSG00000020038	Cry1	TTE	negative gene	22.9963	4.52333	0.615967	development	mouse
ENSMUSG00000020038	Cry1	TTE	negative gene	25.908	4.69533	0.645475	maturation	mouse
ENSMUSG00000020044	Timp3	ECG	negative gene	189.93	7.56932	0.952808	development	mouse
ENSMUSG00000020044	Timp3	ECG	negative gene	418.619	8.70949	0.981222	postnatal	mouse
ENSMUSG00000020044	Timp3	ECG	negative gene	329.788	8.3654	0.981321	maturation	mouse
ENSMUSG00000020056	Washc3	ECG	negative gene	16.969	4.08483	0.581046	maturation	mouse
ENSMUSG00000020056	Washc3	ECG	negative gene	21.4419	4.42236	0.616354	postnatal	mouse
ENSMUSG00000020056	Washc3	ECG	negative gene	17.8648	4.15905	0.578427	development	mouse
ENSMUSG00000020057	Dram1	ECG	negative gene	14.8542	3.8928	0.562082	maturation	mouse
ENSMUSG00000020057	Dram1	ECG	negative gene	9.95098	3.31484	0.517423	postnatal	mouse
ENSMUSG00000020057	Dram1	ECG	negative gene	2.57039	1.36198	0.399457	development	mouse
ENSMUSG00000020059	Sycp3	ECG	positive gene	0.213404	-2.22834	0.223913	postnatal	mouse
ENSMUSG00000020059	Sycp3	ECG	positive gene	0.327997	-1.60825	0.254302	maturation	mouse
ENSMUSG00000020059	Sycp3	ECG	positive gene	0.371673	-1.42789	0.258172	development	mouse
ENSMUSG00000020063	Sirt1	ECG	positive gene	46.5508	5.54073	0.743913	development	mouse
ENSMUSG00000020063	Sirt1	ECG	positive gene	39.4035	5.30025	0.726544	maturation	mouse
ENSMUSG00000020063	Sirt1	ECG	positive gene	39.2132	5.29327	0.722177	postnatal	mouse
ENSMUSG00000020064	Herc4	TTE	negative gene	62.0885	5.95625	0.800611	development	mouse
ENSMUSG00000020064	Herc4	TTE	negative gene	65.8212	6.04048	0.821979	maturation	mouse
ENSMUSG00000020064	Herc4	TTE	negative gene	75.7733	6.24362	0.838032	postnatal	mouse
ENSMUSG00000020072	Pbld2	ECG	negative gene	1.7173	0.780139	0.378893	maturation	mouse
ENSMUSG00000020072	Pbld2	ECG	negative gene	1.32539	0.406419	0.35144	development	mouse
ENSMUSG00000020072	Pbld2	ECG	negative gene	3.19049	1.67378	0.422629	postnatal	mouse
ENSMUSG00000020090	Npffr1	ECG	negative gene	0.0118711	-6.3964	0.000142619	postnatal	mouse
ENSMUSG00000020090	Npffr1	ECG	negative gene	0.0118711	-6.3964	0.000142619	postnatal	mouse
ENSMUSG00000020101	Vsir	ECG	negative gene	46.6294	5.54317	0.753934	postnatal	mouse
ENSMUSG00000020101	Vsir	ECG	negative gene	7.19875	2.84775	0.478659	development	mouse
ENSMUSG00000020101	Vsir	ECG	negative gene	18.5875	4.21626	0.592803	maturation	mouse
ENSMUSG00000020109	Dnajb12	ECG	negative gene	48.5479	5.60134	0.766415	maturation	mouse
ENSMUSG00000020109	Dnajb12	ECG	negative gene	50.4804	5.65765	0.76772	postnatal	mouse
ENSMUSG00000020109	Dnajb12	ECG	negative gene	55.0134	5.78171	0.776942	development	mouse
ENSMUSG00000020111	Micu1	TTE	negative gene	NA	NA	NA	NA	NA
ENSMUSG00000020114	Cand1	ECG	negative gene	112.909	6.81901	0.896221	postnatal	mouse
ENSMUSG00000020114	Cand1	ECG	negative gene	259.307	8.01852	0.97153	development	mouse
ENSMUSG00000020114	Cand1	ECG	negative gene	188.175	7.55593	0.954867	maturation	mouse
ENSMUSG00000020124	Usp15	TTE	negative gene	86.4895	6.43445	0.867397	maturation	mouse
ENSMUSG00000020124	Usp15	TTE	negative gene	124.824	6.96375	0.907773	postnatal	mouse
ENSMUSG00000020124	Usp15	TTE	negative gene	119.414	6.89983	0.905277	development	mouse
ENSMUSG00000020131	Pcsk4	ECG	negative gene	1.54137	0.624209	0.370597	maturation	mouse
ENSMUSG00000020131	Pcsk4	ECG	negative gene	1.50186	0.586753	0.359783	development	mouse
ENSMUSG00000020131	Pcsk4	ECG	negative gene	2.18984	1.13082	0.397148	postnatal	mouse
ENSMUSG00000020134	Peli1	ECG	negative gene	40.5602	5.34199	0.7285	postnatal	mouse
ENSMUSG00000020134	Peli1	ECG	negative gene	47.0535	5.55623	0.760584	maturation	mouse
ENSMUSG00000020134	Peli1	ECG	negative gene	49.8842	5.64051	0.757833	development	mouse
ENSMUSG00000020134	Peli1	ECG	negative gene	47.0535	5.55623	0.760584	maturation	mouse
ENSMUSG00000020134	Peli1	ECG	negative gene	49.8842	5.64051	0.757833	development	mouse
ENSMUSG00000020134	Peli1	ECG	negative gene	40.5602	5.34199	0.7285	postnatal	mouse
ENSMUSG00000020143	Dock2	TTE	negative gene	6.1084	2.6108	0.469979	postnatal	mouse
ENSMUSG00000020143	Dock2	TTE	negative gene	6.1084	2.6108	0.469979	postnatal	mouse
ENSMUSG00000020143	Dock2	TTE	negative gene	4.46545	2.15881	0.44465	maturation	mouse
ENSMUSG00000020143	Dock2	TTE	negative gene	3.1642	1.66184	0.414492	development	mouse
ENSMUSG00000020143	Dock2	TTE	negative gene	3.1642	1.66184	0.414492	development	mouse
ENSMUSG00000020143	Dock2	TTE	negative gene	4.46545	2.15881	0.44465	maturation	mouse
ENSMUSG00000020153	Ndufs7	TTE	positive gene	212.338	7.73022	0.952555	postnatal	mouse
ENSMUSG00000020153	Ndufs7	TTE	positive gene	212.338	7.73022	0.952555	postnatal	mouse
ENSMUSG00000020153	Ndufs7	TTE	positive gene	79.5849	6.31442	0.852605	maturation	mouse
ENSMUSG00000020153	Ndufs7	TTE	positive gene	59.4566	5.89377	0.791396	development	mouse
ENSMUSG00000020153	Ndufs7	TTE	positive gene	79.5849	6.31442	0.852605	maturation	mouse
ENSMUSG00000020153	Ndufs7	TTE	positive gene	59.4566	5.89377	0.791396	development	mouse
ENSMUSG00000020156	Pwwp3a	ECG	negative gene	75.1659	6.23201	0.843929	maturation	mouse
ENSMUSG00000020156	Pwwp3a	ECG	negative gene	93.0577	6.54005	0.869628	development	mouse
ENSMUSG00000020156	Pwwp3a	ECG	negative gene	48.3107	5.59427	0.760589	postnatal	mouse
ENSMUSG00000020170	Frs2	TTE	negative gene	77.514	6.27638	0.841787	postnatal	mouse
ENSMUSG00000020170	Frs2	TTE	negative gene	87.6916	6.45437	0.860219	development	mouse
ENSMUSG00000020170	Frs2	TTE	negative gene	87.6916	6.45437	0.860219	development	mouse
ENSMUSG00000020170	Frs2	TTE	negative gene	90.6559	6.50233	0.875219	maturation	mouse
ENSMUSG00000020170	Frs2	TTE	negative gene	77.514	6.27638	0.841787	postnatal	mouse
ENSMUSG00000020170	Frs2	TTE	negative gene	90.6559	6.50233	0.875219	maturation	mouse
ENSMUSG00000020175	Rab36	ECG	negative gene	7.68836	2.94268	0.490352	maturation	mouse
ENSMUSG00000020175	Rab36	ECG	negative gene	10.5283	3.3962	0.513483	development	mouse
ENSMUSG00000020175	Rab36	ECG	negative gene	4.0398	2.01428	0.43827	postnatal	mouse
ENSMUSG00000020181	Nav3	ECG	negative gene	25.7791	4.68813	0.646684	postnatal	mouse
ENSMUSG00000020181	Nav3	ECG	negative gene	9.6487	3.27033	0.505432	development	mouse
ENSMUSG00000020181	Nav3	ECG	negative gene	20.259	4.34049	0.605699	maturation	mouse
ENSMUSG00000020220	Vps13d	ECG	negative gene	256.731	8.00411	0.963917	postnatal	mouse
ENSMUSG00000020220	Vps13d	ECG	negative gene	135.258	7.07957	0.9259	maturation	mouse
ENSMUSG00000020220	Vps13d	ECG	negative gene	85.7643	6.4223	0.856242	development	mouse
ENSMUSG00000020235	Fzr1	ECG	negative gene	74.1217	6.21182	0.841132	maturation	mouse
ENSMUSG00000020235	Fzr1	ECG	negative gene	49.4607	5.62821	0.764535	postnatal	mouse
ENSMUSG00000020235	Fzr1	ECG	negative gene	96.0665	6.58596	0.8754	development	mouse
ENSMUSG00000020241	Col6a2	ECG	negative gene	154.336	7.26993	0.934038	development	mouse
ENSMUSG00000020241	Col6a2	ECG	negative gene	434.119	8.76195	0.98241	postnatal	mouse
ENSMUSG00000020241	Col6a2	ECG	negative gene	462.686	8.85389	0.989286	maturation	mouse
ENSMUSG00000020253	Ppm1m	ECG	negative gene	20.8689	4.38328	0.599719	development	mouse
ENSMUSG00000020253	Ppm1m	ECG	negative gene	18.8613	4.23736	0.595221	maturation	mouse
ENSMUSG00000020253	Ppm1m	ECG	negative gene	16.9463	4.08289	0.582648	postnatal	mouse
ENSMUSG00000020253	Ppm1m	ECG	negative gene	20.8689	4.38328	0.599719	development	mouse
ENSMUSG00000020253	Ppm1m	ECG	negative gene	18.8613	4.23736	0.595221	maturation	mouse
ENSMUSG00000020253	Ppm1m	ECG	negative gene	16.9463	4.08289	0.582648	postnatal	mouse
ENSMUSG00000020258	Glyctk	ECG	negative gene	3.74792	1.90609	0.433556	maturation	mouse
ENSMUSG00000020258	Glyctk	ECG	negative gene	4.02773	2.00997	0.438127	postnatal	mouse
ENSMUSG00000020258	Glyctk	ECG	negative gene	2.80897	1.49004	0.406732	development	mouse
ENSMUSG00000020262	Adarb1	TTE	negative gene	73.765	6.20486	0.840374	maturation	mouse
ENSMUSG00000020262	Adarb1	TTE	negative gene	44.2297	5.46694	0.732903	development	mouse
ENSMUSG00000020262	Adarb1	TTE	negative gene	60.9812	5.93029	0.8	postnatal	mouse
ENSMUSG00000020264	Slc36a2	ECG	negative gene	37.9043	5.24429	0.715712	postnatal	mouse
ENSMUSG00000020264	Slc36a2	ECG	negative gene	2.72621	1.44689	0.404016	development	mouse
ENSMUSG00000020264	Slc36a2	ECG	negative gene	6.38759	2.67527	0.474138	maturation	mouse
ENSMUSG00000020275	Rel	TTE	negative gene	4.71758	2.23805	0.443641	development	mouse
ENSMUSG00000020275	Rel	TTE	negative gene	14.6083	3.86872	0.564821	postnatal	mouse
ENSMUSG00000020275	Rel	TTE	negative gene	6.16315	2.62367	0.470915	maturation	mouse
ENSMUSG00000020282	Rhbdf1	ECG	negative gene	45.514	5.50824	0.739693	development	mouse
ENSMUSG00000020282	Rhbdf1	ECG	negative gene	48.6721	5.60502	0.766842	maturation	mouse
ENSMUSG00000020282	Rhbdf1	ECG	negative gene	47.6466	5.5743	0.75826	postnatal	mouse
ENSMUSG00000020288	Ahsa2	ECG	negative gene	62.5114	5.96605	0.804564	postnatal	mouse
ENSMUSG00000020288	Ahsa2	ECG	negative gene	62.5114	5.96605	0.804564	postnatal	mouse
ENSMUSG00000020288	Ahsa2	ECG	negative gene	57.5647	5.84711	0.797705	maturation	mouse
ENSMUSG00000020288	Ahsa2	ECG	negative gene	57.5647	5.84711	0.797705	maturation	mouse
ENSMUSG00000020288	Ahsa2	ECG	negative gene	62.766	5.97191	0.802357	development	mouse
ENSMUSG00000020288	Ahsa2	ECG	negative gene	62.766	5.97191	0.802357	development	mouse
ENSMUSG00000020295	Hbq1a	ECG	negative gene	0.242066	-2.04653	0.23575	postnatal	mouse
ENSMUSG00000020295	Hbq1a	ECG	negative gene	0.108835	-3.19978	0.163182	maturation	mouse
ENSMUSG00000020295	Hbq1a	ECG	negative gene	0.221763	-2.17291	0.214715	development	mouse
ENSMUSG00000020299	4930524B15Rik	ECG	negative gene	0.0307851	-5.02162	0.0562871	postnatal	mouse
ENSMUSG00000020299	4930524B15Rik	ECG	negative gene	0.0974499	-3.3592	0.154933	maturation	mouse
ENSMUSG00000020299	4930524B15Rik	ECG	negative gene	0.0932544	-3.42268	0.140896	development	mouse
ENSMUSG00000020300	Cpeb4	TTE	negative gene	142.681	7.15665	0.921892	postnatal	mouse
ENSMUSG00000020300	Cpeb4	TTE	negative gene	85.1367	6.41171	0.8646	maturation	mouse
ENSMUSG00000020300	Cpeb4	TTE	negative gene	142.681	7.15665	0.921892	postnatal	mouse
ENSMUSG00000020300	Cpeb4	TTE	negative gene	101.902	6.67104	0.883936	development	mouse
ENSMUSG00000020300	Cpeb4	TTE	negative gene	85.1367	6.41171	0.8646	maturation	mouse
ENSMUSG00000020300	Cpeb4	TTE	negative gene	101.902	6.67104	0.883936	development	mouse
ENSMUSG00000020307	Cdc34	ECG	negative gene	54.5161	5.76861	0.787797	maturation	mouse
ENSMUSG00000020307	Cdc34	ECG	negative gene	103.017	6.68673	0.885246	development	mouse
ENSMUSG00000020307	Cdc34	ECG	negative gene	91.96	6.52293	0.867221	postnatal	mouse
ENSMUSG00000020311	Erlec1	ECG	negative gene	65.901	6.04223	0.813596	postnatal	mouse
ENSMUSG00000020311	Erlec1	ECG	negative gene	50.11	5.64703	0.758948	development	mouse
ENSMUSG00000020311	Erlec1	ECG	negative gene	50.5402	5.65936	0.773859	maturation	mouse
ENSMUSG00000020317	Theg	ECG	negative gene	NA	NA	NA	NA	NA
ENSMUSG00000020327	Fgf22	TTE	negative gene	NA	NA	NA	NA	NA
ENSMUSG00000020329	Polrmt	ECG	negative gene	31.3764	4.97161	0.680273	maturation	mouse
ENSMUSG00000020329	Polrmt	ECG	negative gene	39.1406	5.29059	0.72194	postnatal	mouse
ENSMUSG00000020329	Polrmt	ECG	negative gene	31.8977	4.99538	0.672422	development	mouse
ENSMUSG00000020330	Hmmr	ECG	negative gene	135.475	7.08188	0.920264	development	mouse
ENSMUSG00000020330	Hmmr	ECG	negative gene	26.7609	4.74205	0.652864	postnatal	mouse
ENSMUSG00000020330	Hmmr	ECG	negative gene	106.868	6.73969	0.89826	maturation	mouse
ENSMUSG00000020334	Slc22a4	TTE	negative gene	1.14159	0.191048	0.35059	maturation	mouse
ENSMUSG00000020334	Slc22a4	TTE	negative gene	7.5626	2.91888	0.483704	development	mouse
ENSMUSG00000020334	Slc22a4	TTE	negative gene	7.5626	2.91888	0.483704	development	mouse
ENSMUSG00000020334	Slc22a4	TTE	negative gene	6.05576	2.59831	0.46898	postnatal	mouse
ENSMUSG00000020334	Slc22a4	TTE	negative gene	1.14159	0.191048	0.35059	maturation	mouse
ENSMUSG00000020334	Slc22a4	TTE	negative gene	6.05576	2.59831	0.46898	postnatal	mouse
ENSMUSG00000020346	Mgat1	TTE	positive gene	54.731	5.77429	0.77636	development	mouse
ENSMUSG00000020346	Mgat1	TTE	positive gene	69.4564	6.11804	0.830512	maturation	mouse
ENSMUSG00000020346	Mgat1	TTE	positive gene	87.2977	6.44787	0.859472	postnatal	mouse
ENSMUSG00000020346	Mgat1	TTE	positive gene	69.4564	6.11804	0.830512	maturation	mouse
ENSMUSG00000020346	Mgat1	TTE	positive gene	54.731	5.77429	0.77636	development	mouse
ENSMUSG00000020346	Mgat1	TTE	positive gene	87.2977	6.44787	0.859472	postnatal	mouse
ENSMUSG00000020358	Hnrnpab	ECG	positive gene	453.046	8.82351	0.989048	maturation	mouse
ENSMUSG00000020358	Hnrnpab	ECG	positive gene	320.825	8.32564	0.973092	postnatal	mouse
ENSMUSG00000020358	Hnrnpab	ECG	positive gene	668.133	9.38399	0.993986	development	mouse
ENSMUSG00000020358	Hnrnpab	ECG	positive gene	320.825	8.32564	0.973092	postnatal	mouse
ENSMUSG00000020358	Hnrnpab	ECG	positive gene	453.046	8.82351	0.989048	maturation	mouse
ENSMUSG00000020358	Hnrnpab	ECG	positive gene	668.133	9.38399	0.993986	development	mouse
ENSMUSG00000020363	Gfpt2	TTE	negative gene	19.4248	4.27983	0.599488	maturation	mouse
ENSMUSG00000020363	Gfpt2	TTE	negative gene	15.434	3.94804	0.559705	development	mouse
ENSMUSG00000020363	Gfpt2	TTE	negative gene	19.4248	4.27983	0.599488	maturation	mouse
ENSMUSG00000020363	Gfpt2	TTE	negative gene	15.434	3.94804	0.559705	development	mouse
ENSMUSG00000020363	Gfpt2	TTE	negative gene	32.998	5.04431	0.689517	postnatal	mouse
ENSMUSG00000020363	Gfpt2	TTE	negative gene	32.998	5.04431	0.689517	postnatal	mouse
ENSMUSG00000020383	Il13	ECG	negative gene	NA	NA	NA	NA	NA
ENSMUSG00000020388	Pdlim4	ECG	negative gene	6.82011	2.7698	0.480681	maturation	mouse
ENSMUSG00000020388	Pdlim4	ECG	negative gene	3.53989	1.8237	0.422883	development	mouse
ENSMUSG00000020388	Pdlim4	ECG	negative gene	26.166	4.70962	0.649109	postnatal	mouse
ENSMUSG00000020388	Pdlim4	ECG	negative gene	6.82011	2.7698	0.480681	maturation	mouse
ENSMUSG00000020388	Pdlim4	ECG	negative gene	26.166	4.70962	0.649109	postnatal	mouse
ENSMUSG00000020388	Pdlim4	ECG	negative gene	3.53989	1.8237	0.422883	development	mouse
ENSMUSG00000020390	Ube2b	ECG	negative gene	128.758	7.00852	0.914541	development	mouse
ENSMUSG00000020390	Ube2b	ECG	negative gene	150.308	7.23178	0.935618	maturation	mouse
ENSMUSG00000020390	Ube2b	ECG	negative gene	128.758	7.00852	0.914541	development	mouse
ENSMUSG00000020390	Ube2b	ECG	negative gene	326.53	8.35107	0.97371	postnatal	mouse
ENSMUSG00000020390	Ube2b	ECG	negative gene	150.308	7.23178	0.935618	maturation	mouse
ENSMUSG00000020390	Ube2b	ECG	negative gene	326.53	8.35107	0.97371	postnatal	mouse
ENSMUSG00000020396	Nefh	ECG	negative gene	1.23603	0.305712	0.347269	development	mouse
ENSMUSG00000020396	Nefh	ECG	negative gene	0.136318	-2.87495	0.183741	postnatal	mouse
[truncated: 11,508 more rows]
