# Supplementary material for: Extensive identification of genes involved in congenital and structural heart disorders and cardiomyopathy
Source: Nat Cardiovasc Res. 2022 Feb 17;1(2):157–73. doi: 10.1038/s44161-022-00018-8 (PMC11358025; doi:10.1038/s44161-022-00018-8)
Supplement: Supplementary file 5 — Comprehensive overview of all 3,894 IMPC null alleles (DR10.1): data include information on MGI gene (Marker-ID), Entrez gene ID, Ensembl ID, gene symbol, IMPC allele symbol, zygosity, procedure (ECG or TTE) and gene category (positive, significant phenotype; negative, no significance between mutant and controls). Associations for an additional 45 IMPC genes from our study with structural heart defects, particularly the development of VSD obtained by reading and manual annotation of experimental findings from relevant publications, primarily peer-reviewed ‘small-scale experiment’ literature. OMIM (https://www.omim.org/) and Orphanet (https://www.orpha.net/) queries confirmed 23 genes associated with pleiotropic neurodevelopmental disorders that include sporadic congenital heart defects or malformations. Comprehensive upstream literature-based analysis of all 705 genes irrespective of the test modality and type of phenotype abnormality identified 486 mouse–human orthologous genes with no previous link to CVD. [file 44161_2022_18_MOESM5_ESM.xlsx]

## Sheet: All-Genes
MGI.Gene.Marker.ID	Entrez.Gene.ID	Ensembl.ID	Gene_symbol	Allele_symbol	Zygosity	procedure	Gene category
MGI:1926146	78896	ENSMUSG00000026051	1500015O10Rik	1500015O10Rik<tm1b(EUCOMM)Hmgu>	homozygote	ECG	positive gene
MGI:1921534	74284	ENSMUSG00000071265	1700086L19Rik	1700086L19Rik<tm1b(EUCOMM)Wtsi>	homozygote	ECG	positive gene
MGI:1920884	73634	ENSMUSG00000018479	1700125H20Rik	1700125H20Rik<tm1b(EUCOMM)Wtsi>	homozygote	TTE	positive gene
MGI:1914623	67373	ENSMUSG00000029882	2210010C04Rik	2210010C04Rik<tm1b(KOMP)Wtsi>	homozygote	TTE	positive gene
MGI:1918234	70984	ENSMUSG00000031938	4931406C07Rik	4931406C07Rik<tm1b(EUCOMM)Wtsi>	homozygote	ECG	positive gene
MGI:1918236	70986	ENSMUSG00000046085	4931422A03Rik	4931422A03Rik<tm1b(EUCOMM)Wtsi>	homozygote	ECG	positive gene
MGI:1918475	100141474	ENSMUSG00000047988	4933428G20Rik	4933428G20Rik<tm1.1(KOMP)Vlcg>	homozygote	ECG	positive gene
MGI:3045314	214106	ENSMUSG00000058046	4933430I17Rik	4933430I17Rik<tm1b(EUCOMM)Wtsi>	homozygote	TTE	positive gene
MGI:1923930	229722	ENSMUSG00000040412	5330417C22Rik	5330417C22Rik<tm1b(EUCOMM)Hmgu>	heterozygote	ECG	positive gene
MGI:2145726	268759	ENSMUSG00000044551	9930012K11Rik	9930012K11Rik<tm2b(EUCOMM)Hmgu>	homozygote	ECG	positive gene
MGI:1098687	269774	ENSMUSG00000057230	Aak1	Aak1<tm1b(EUCOMM)Hmgu>	homozygote	TTE	positive gene
MGI:2681839	224805	ENSMUSG00000023938	Aars2	Aars2<tm1(KOMP)Wtsi>	heterozygote	TTE	positive gene
MGI:3043001	382062	ENSMUSG00000057191	AB124611	AB124611<tm1.1(KOMP)Vlcg>	homozygote	ECG	positive gene
MGI:2388708	67928	ENSMUSG00000062017	Abca14	Abca14<tm1.1(NCOM)Mfgc>	homozygote	ECG	positive gene
MGI:1351646	27403	ENSMUSG00000035722	Abca7	Abca7<tm2b(EUCOMM)Hmgu>	homozygote	ECG	positive gene
MGI:1351619	27413	ENSMUSG00000027048	Abcb11	Abcb11<tm1b(EUCOMM)Hmgu>	heterozygote	TTE	positive gene
MGI:1195458	24015	ENSMUSG00000058355	Abce1	Abce1<tm1b(EUCOMM)Hmgu>	heterozygote	ECG	positive gene
MGI:1347061	26357	ENSMUSG00000029802	Abcg2	Abcg2<tm1.1(KOMP)Vlcg>	homozygote	ECG	positive gene
MGI:1917816	226016	ENSMUSG00000047368	Abhd17b	Abhd17b<em1(IMPC)J>	homozygote	ECG	positive gene
MGI:2147183	106861	ENSMUSG00000002475	Abhd3	Abhd3<em1(IMPC)Marc>	homozygote	TTE	positive gene
MGI:1925868	78618	ENSMUSG00000049076	Acap2	Acap2<em1(IMPC)J>	homozygote	ECG	positive gene
MGI:2152200	117147	ENSMUSG00000033533	Acsm1	Acsm1<em1(IMPC)Mhzh>	homozygote	TTE	positive gene
MGI:2429637	271127	ENSMUSG00000049538	Adamts16	Adamts16<em1(IMPC)J>	homozygote	ECG	positive gene
MGI:99677	432530	ENSMUSG00000020431	Adcy1	Adcy1<tm1b(EUCOMM)Wtsi>	homozygote	TTE	positive gene
MGI:1919924	72674	ENSMUSG00000026457	Adipor1	Adipor1<tm1b(EUCOMM)Hmgu>	homozygote	TTE	positive gene
MGI:2448562	240442	ENSMUSG00000053950	Adnp2	Adnp2<em3(IMPC)Tcp>	homozygote	ECG	positive gene
MGI:1913608	66358	ENSMUSG00000020910	Adprm	Adprm<tm1b(EUCOMM)Hmgu>	homozygote	TTE	positive gene
MGI:2147658	226250	ENSMUSG00000025083	Afap1l2	Afap1l2<tm1b(KOMP)Wtsi>	homozygote	ECG	positive gene
MGI:1932075	55979	ENSMUSG00000034254	Agpat1	Agpat1<tm1.1(KOMP)Vlcg>	heterozygote	ECG	positive gene
MGI:107189	11625	ENSMUSG00000022868	Ahsg	Ahsg<tm1.1(KOMP)Vlcg>	homozygote	ECG	positive gene
MGI:1338803	11634	ENSMUSG00000000731	Aire	Aire<tm1.1(NCOM)Mfgc>	homozygote	ECG	positive gene
MGI:1890218	56697	ENSMUSG00000047804	Akap10	Akap10<tm1.1(KOMP)Vlcg>	heterozygote	ECG	positive gene
MGI:1351661	622402	ENSMUSG00000021211	Akr1c12	Akr1c12<tm1b(KOMP)Wtsi>	homozygote	TTE	positive gene
MGI:87994	11674	ENSMUSG00000030695	Aldoa	Aldoa<tm1.1(KOMP)Wtsi>	heterozygote	ECG	positive gene
MGI:87994	11674	ENSMUSG00000114515	Aldoa	Aldoa<tm1.1(KOMP)Wtsi>	heterozygote	ECG	positive gene
MGI:2151224	116904	ENSMUSG00000038763	Alpk3	Alpk3<tm1b(EUCOMM)Hmgu>	homozygote	TTE	positive gene
MGI:1919011	71761	ENSMUSG00000015890	Amdhd1	Amdhd1<tm2b(EUCOMM)Hmgu>	homozygote	ECG	positive gene
MGI:2653612	229715	ENSMUSG00000050947	Amigo1	Amigo1<tm1.1(KOMP)Vlcg>	homozygote	ECG	positive gene
MGI:1337008	11736	ENSMUSG00000020790	Ankfy1	Ankfy1<tm1b(KOMP)Mbp>	heterozygote	ECG	positive gene
MGI:2145890	105722	ENSMUSG00000064210	Ano6	Ano6<em3(IMPC)Tcp>	heterozygote	ECG	positive gene
MGI:1923757	76507	ENSMUSG00000029811	Aoc1	Aoc1<tm1b(EUCOMM)Hmgu>	homozygote	TTE	positive gene
MGI:2384822	211556	ENSMUSG00000074238	Ap1ar	Ap1ar<tm2b(EUCOMM)Hmgu>	homozygote	TTE	positive gene
MGI:1929214	64933	ENSMUSG00000031539	Ap3m2	Ap3m2<em2(IMPC)H>	homozygote	TTE	positive gene
MGI:1337062	11777	ENSMUSG00000024480	Ap3s1	Ap3s1<tm1b(EUCOMM)Hmgu>	homozygote	TTE	positive gene
MGI:1336993	108011	ENSMUSG00000001998	Ap4e1	Ap4e1<em2(IMPC)Mbp>	homozygote	ECG	positive gene
MGI:1336993	108011	ENSMUSG00000001998	Ap4e1	Ap4e1<tm1b(KOMP)Wtsi>	homozygote	TTE	positive gene
MGI:1336993	108011	ENSMUSG00000001998	Ap4e1	Ap4e1<tm1b(KOMP)Wtsi>	homozygote	ECG	positive gene
MGI:2385110	226548	ENSMUSG00000015750	Aph1a	Aph1a<tm1b(KOMP)Mbp>	heterozygote	TTE	positive gene
MGI:3043522	328561	ENSMUSG00000050014	Apol10b	Apol10b<tm1b(KOMP)Wtsi>	homozygote	TTE	positive gene
MGI:1922647	231532	ENSMUSG00000057315	Arhgap24	Arhgap24<tm1b(KOMP)Wtsi>	homozygote	TTE	positive gene
MGI:2137512	94246	ENSMUSG00000039219	Arid4b	Arid4b<tm1b(EUCOMM)Wtsi>	heterozygote	ECG	positive gene
MGI:1914416	67166	ENSMUSG00000030105	Arl8b	Arl8b<tm1.1(NCOM)Mfgc>	heterozygote	ECG	positive gene
MGI:1916115	68865	ENSMUSG00000031982	Arv1	Arv1<em1(IMPC)J>	homozygote	ECG	positive gene
MGI:1925791	78541	ENSMUSG00000048175	Asb8	Asb8<tm1b(KOMP)Wtsi>	homozygote	ECG	positive gene
MGI:1922702	75452	ENSMUSG00000020412	Ascc2	Ascc2<tm1b(EUCOMM)Wtsi>	heterozygote	TTE	positive gene
MGI:2652846	241118	ENSMUSG00000033007	Asic4	Asic4<tm1b(KOMP)Mbp>	homozygote	ECG	positive gene
MGI:87914	11484	ENSMUSG00000020774	Aspa	Aspa<tm1b(EUCOMM)Wtsi>	homozygote	TTE	positive gene
MGI:1922552	75302	ENSMUSG00000037486	Asxl2	Asxl2<tm1b(EUCOMM)Hmgu>	heterozygote	ECG	positive gene
MGI:1922552	75302	ENSMUSG00000037486	Asxl2	Asxl2<tm1b(EUCOMM)Hmgu>	homozygote	ECG	positive gene
MGI:2147903	666468	ENSMUSG00000079418	Atg4a	Atg4a<em2(IMPC)Marc>	homozygote	TTE	positive gene
MGI:2444308	235040	ENSMUSG00000002820	Atg4d	Atg4d<em1(IMPC)Marc>	homozygote	TTE	positive gene
MGI:104725	13498	ENSMUSG00000004263	Atn1	Atn1<tm1b(EUCOMM)Wtsi>	homozygote	ECG	positive gene
MGI:1916297	69047	ENSMUSG00000034112	Atp2c2	Atp2c2<em1(IMPC)Tcp>	homozygote	ECG	positive gene
MGI:1921084	73834	ENSMUSG00000021114	Atp6v1d	Atp6v1d<tm1b(EUCOMM)Hmgu>	heterozygote	ECG	positive gene
MGI:1330826	11981	ENSMUSG00000027546	Atp9a	Atp9a<tm1b(EUCOMM)Hmgu>	homozygote	TTE	positive gene
MGI:1341628	11990	ENSMUSG00000027312	Atrn	Atrn<tm1.1(KOMP)Vlcg>	homozygote	ECG	positive gene
MGI:1916784	69534	ENSMUSG00000018821	Avpi1	Avpi1<tm1b(EUCOMM)Hmgu>	homozygote	ECG	positive gene
MGI:894679	12014	ENSMUSG00000040270	Bach2	Bach2<tm1b(EUCOMM)Wtsi>	homozygote	TTE	positive gene
MGI:2652819	207495	ENSMUSG00000018126	Baiap2l2	Baiap2l2<tm1b(EUCOMM)Hmgu>	homozygote	TTE	positive gene
MGI:2181667	170770	ENSMUSG00000002083	Bbc3	Bbc3<em1(IMPC)Marc>	homozygote	TTE	positive gene
MGI:1891372	170442	ENSMUSG00000041660	Bbox1	Bbox1<tm1a(KOMP)Wtsi>	homozygote	ECG	positive gene
MGI:1919819	72569	ENSMUSG00000063145	Bbs5	Bbs5<tm1b(EUCOMM)Wtsi>	homozygote	TTE	positive gene
MGI:3618861	434439	ENSMUSG00000050641	BC048562	BC048562<tm1b(KOMP)Wtsi>	homozygote	ECG	positive gene
MGI:3590554	381306	ENSMUSG00000041406	BC055324	BC055324<tm1b(EUCOMM)Hmgu>	heterozygote	TTE	positive gene
MGI:1924210	76960	ENSMUSG00000013523	Bcas1	Bcas1<em1(IMPC)Tcp>	homozygote	ECG	positive gene
MGI:1913415	66165	ENSMUSG00000030983	Bccip	Bccip<tm1b(EUCOMM)Hmgu>	heterozygote	ECG	positive gene
MGI:1913415	66165	ENSMUSG00000030983	Bccip	Bccip<tm1b(EUCOMM)Hmgu>	heterozygote	TTE	positive gene
MGI:1924295	77045	ENSMUSG00000029438	Bcl7a	Bcl7a<tm1b(EUCOMM)Wtsi>	heterozygote	TTE	positive gene
MGI:1917580	72567	ENSMUSG00000037608	Bclaf1	Bclaf1<tm1b(EUCOMM)Wtsi>	heterozygote	ECG	positive gene
MGI:88144	12061	ENSMUSG00000041347	Bdkrb1	Bdkrb1<em1(IMPC)H>	homozygote	ECG	positive gene
MGI:1891828	56208	ENSMUSG00000035086	Becn1	Becn1<tm1b(KOMP)Wtsi>	heterozygote	ECG	positive gene
MGI:1922915	75665	ENSMUSG00000041609	Bicdl1	Bicdl1<tm2b(EUCOMM)Wtsi>	homozygote	ECG	positive gene
MGI:1922915	75665	ENSMUSG00000041609	Bicdl1	Bicdl1<tm2b(EUCOMM)Wtsi>	heterozygote	ECG	positive gene
MGI:2385271	233016	ENSMUSG00000040466	Blvrb	Blvrb<tm1(KOMP)Wtsi>	homozygote	TTE	positive gene
MGI:1338820	12154	ENSMUSG00000030046	Bmp10	Bmp10<tm3b(EUCOMM)Hmgu>	heterozygote	TTE	positive gene
MGI:88180	12159	ENSMUSG00000021835	Bmp4	Bmp4<tm1b(EUCOMM)Hmgu>	heterozygote	TTE	positive gene
MGI:2389572	210766	ENSMUSG00000031201	Brcc3	Brcc3<em1(IMPC)Marc>	homozygote	TTE	positive gene
MGI:1888520	57261	ENSMUSG00000024002	Brd4	Brd4<tm1b(EUCOMM)Wtsi>	heterozygote	ECG	positive gene
MGI:1916625	224671	ENSMUSG00000062202	Btbd9	Btbd9<tm1b(EUCOMM)Wtsi>	homozygote	ECG	positive gene
MGI:1932036	632126	ENSMUSG00000058435	Btnl4	Btnl4<em1(IMPC)Tcp>	homozygote	ECG	positive gene
MGI:1914162	66912	ENSMUSG00000020547	Bzw2	Bzw2<tm1b(KOMP)Mbp>	homozygote	ECG	positive gene
MGI:88228	12268	ENSMUSG00000073418	C4b	C4b<em1(IMPC)H>	homozygote	ECG	positive gene
MGI:894644	12296	ENSMUSG00000057914	Cacnb2	Cacnb2<tm1.1(KOMP)Vlcg>	homozygote	ECG	positive gene
MGI:2443082	215900	ENSMUSG00000046031	Calhm6	Calhm6<tm2b(EUCOMM)Wtsi>	homozygote	ECG	positive gene
MGI:1098535	52163	ENSMUSG00000030272	Camk1	Camk1<tm2b(EUCOMM)Hmgu>	homozygote	ECG	positive gene
MGI:88257	12323	ENSMUSG00000057897	Camk2b	Camk2b<tm1b(EUCOMM)Hmgu>	heterozygote	TTE	positive gene
MGI:1914502	67252	ENSMUSG00000021373	Cap2	Cap2<tm1b(EUCOMM)Wtsi>	heterozygote	ECG	positive gene
MGI:1931322	71934	ENSMUSG00000027555	Car13	Car13<tm1b(KOMP)Wtsi>	homozygote	ECG	positive gene
MGI:2182269	241066	ENSMUSG00000026017	Carf	Carf<tm1.1(KOMP)Vlcg>	homozygote	ECG	positive gene
MGI:1196251	69743	ENSMUSG00000028977	Casz1	Casz1<tm1b(EUCOMM)Hmgu>	heterozygote	ECG	positive gene
MGI:88279	12402	ENSMUSG00000034342	Cbl	Cbl<tm1b(EUCOMM)Hmgu>	heterozygote	ECG	positive gene
MGI:88279	12402	ENSMUSG00000034342	Cbl	Cbl<tm1b(EUCOMM)Hmgu>	heterozygote	TTE	positive gene
MGI:1889286	56410	ENSMUSG00000040380	Cbln3	Cbln3<tm1.1(KOMP)Vlcg>	heterozygote	ECG	positive gene
MGI:1195985	12418	ENSMUSG00000039989	Cbx4	Cbx4<tm1.1(KOMP)Vlcg>	heterozygote	ECG	positive gene
MGI:2446120	211535	ENSMUSG00000040189	Ccdc114	Ccdc114<tm2b(EUCOMM)Wtsi>	heterozygote	TTE	positive gene
MGI:2685871	381522	ENSMUSG00000035539	Ccdc180	Ccdc180<tm1b(KOMP)Wtsi>	homozygote	TTE	positive gene
MGI:1918255	75338	ENSMUSG00000030617	Ccdc83	Ccdc83<em1(IMPC)Marc>	homozygote	TTE	positive gene
MGI:104533	20308	ENSMUSG00000019122	Ccl9	Ccl9<tm1.1(KOMP)Vlcg>	homozygote	ECG	positive gene
MGI:88314	12444	ENSMUSG00000000184	Ccnd2	Ccnd2<tm1b(KOMP)Mbp>	homozygote	ECG	positive gene
MGI:1196419	72278	ENSMUSG00000034563	Ccpg1	Ccpg1<tm1b(EUCOMM)Hmgu>	homozygote	ECG	positive gene
MGI:1333797	12458	ENSMUSG00000040899	Ccr6	Ccr6<tm1.1(KOMP)Vlcg>	homozygote	ECG	positive gene
MGI:2387602	217306	ENSMUSG00000048498	Cd300e	Cd300e<tm1.1(KOMP)Vlcg>	homozygote	ECG	positive gene
MGI:1917583	70333	ENSMUSG00000047649	Cd3eap	Cd3eap<tm1b(KOMP)Wtsi>	heterozygote	TTE	positive gene
MGI:88344	12516	ENSMUSG00000025163	Cd7	Cd7<tm1b(KOMP)Wtsi>	homozygote	ECG	positive gene
MGI:2138811	98828	ENSMUSG00000039128	Cdc123	Cdc123<tm1b(KOMP)Wtsi>	heterozygote	TTE	positive gene
MGI:1859866	107995	ENSMUSG00000006398	Cdc20	Cdc20<tm1.1(KOMP)Vlcg>	heterozygote	ECG	positive gene
MGI:1913690	66440	ENSMUSG00000066149	Cdc26	Cdc26<tm1b(EUCOMM)Hmgu>	heterozygote	ECG	positive gene
MGI:2384718	260409	ENSMUSG00000036533	Cdc42ep3	Cdc42ep3<em1(IMPC)Mbp>	homozygote	ECG	positive gene
MGI:1929745	58804	ENSMUSG00000063838	Cdc42ep5	Cdc42ep5<tm1(KOMP)Wtsi>	homozygote	TTE	positive gene
MGI:99551	12554	ENSMUSG00000031841	Cdh13	Cdh13<tm1b(EUCOMM)Hmgu>	homozygote	ECG	positive gene
MGI:1916812	69562	ENSMUSG00000041297	Cdk13	Cdk13<tm1b(EUCOMM)Hmgu>	heterozygote	ECG	positive gene
MGI:1098779	52004	ENSMUSG00000024856	Cdk2ap2	Cdk2ap2<em1(IMPC)J>	homozygote	ECG	positive gene
MGI:1933126	80280	ENSMUSG00000018669	Cdk5rap3	Cdk5rap3<tm1b(EUCOMM)Hmgu>	heterozygote	TTE	positive gene
MGI:3505689	386463	ENSMUSG00000039518	Cdsn	Cdsn<tm1b(EUCOMM)Hmgu>	homozygote	TTE	positive gene
MGI:1923799	330409	ENSMUSG00000071226	Cecr2	Cecr2<tm2b(EUCOMM)Hmgu>	heterozygote	ECG	positive gene
MGI:1914244	66994	ENSMUSG00000035790	Cep19	Cep19<tm1b(EUCOMM)Hmgu>	homozygote	TTE	positive gene
MGI:3648919	244595	ENSMUSG00000071047	Ces1a	Ces1a<tm1b(KOMP)Wtsi>	homozygote	ECG	positive gene
MGI:2142687	234564	ENSMUSG00000031725	Ces1f	Ces1f<tm1b(KOMP)Wtsi>	homozygote	TTE	positive gene
MGI:1922687	75437	ENSMUSG00000010841	Cfap97d1	Cfap97d1<tm1b(KOMP)Wtsi>	homozygote	TTE	positive gene
MGI:2448567	244059	ENSMUSG00000078671	Chd2	Chd2<tm1b(EUCOMM)Hmgu>	homozygote	ECG	positive gene
MGI:1344380	107932	ENSMUSG00000063870	Chd4	Chd4<tm1b(EUCOMM)Wtsi>	heterozygote	ECG	positive gene
MGI:1916192	68942	ENSMUSG00000004843	Chmp2b	Chmp2b<em1(IMPC)Mbp>	heterozygote	ECG	positive gene
MGI:1929064	59031	ENSMUSG00000036599	Chst12	Chst12<em1(IMPC)Marc>	homozygote	TTE	positive gene
MGI:1931825	56773	ENSMUSG00000031952	Chst5	Chst5<tm1b(EUCOMM)Wtsi>	heterozygote	ECG	positive gene
MGI:1929293	56506	ENSMUSG00000037493	Cib2	Cib2<tm1b(EUCOMM)Wtsi>	homozygote	TTE	positive gene
MGI:1929293	56506	ENSMUSG00000037493	Cib2	Cib2<tm1b(EUCOMM)Wtsi>	homozygote	ECG	positive gene
MGI:1930643	56365	ENSMUSG00000006216	Clcnkb	Clcnkb<em1(IMPC)Mbp>	homozygote	ECG	positive gene
MGI:3033992	242653	ENSMUSG00000066058	Cldn19	Cldn19<tm1.1(KOMP)Vlcg>	homozygote	ECG	positive gene
MGI:2444608	232414	ENSMUSG00000046080	Clec9a	Clec9a<tm1b(KOMP)Wtsi>	homozygote	TTE	positive gene
MGI:88431	12785	ENSMUSG00000030057	Cnbp	Cnbp<tm1b(KOMP)Wtsi>	heterozygote	ECG	positive gene
MGI:2442451	269637	ENSMUSG00000044681	Cnpy1	Cnpy1<tm1(KOMP)Wtsi>	homozygote	TTE	positive gene
MGI:99534	18488	ENSMUSG00000030075	Cntn3	Cntn3<em1(IMPC)Marc>	homozygote	TTE	positive gene
MGI:2685013	233824	ENSMUSG00000034951	Cog7	Cog7<tm1b(EUCOMM)Hmgu>	heterozygote	ECG	positive gene
MGI:88447	12815	ENSMUSG00000024330	Col11a2	Col11a2<tm1b(KOMP)Wtsi>	heterozygote	TTE	positive gene
MGI:88468	12843	ENSMUSG00000029661	Col1a2	Col1a2<tm1b(EUCOMM)Wtsi>	homozygote	TTE	positive gene
MGI:88468	12843	ENSMUSG00000029661	Col1a2	Col1a2<tm1b(EUCOMM)Wtsi>	homozygote	ECG	positive gene
MGI:1920618	73368	ENSMUSG00000016356	Col20a1	Col20a1<em1(IMPC)Mbp>	homozygote	ECG	positive gene
MGI:88466	12840	ENSMUSG00000028626	Col9a2	Col9a2<tm1b(EUCOMM)Wtsi>	homozygote	TTE	positive gene
MGI:2685530	100502940	ENSMUSG00000079559	Colca2	Colca2<tm1b(NCOM)Mfgc>	homozygote	ECG	positive gene
MGI:1919292	72042	ENSMUSG00000031827	Cotl1	Cotl1<tm1b(EUCOMM)Hmgu>	homozygote	ECG	positive gene
MGI:107460	110323	ENSMUSG00000036751	Cox6b1	Cox6b1<em1(IMPC)Tcp>	heterozygote	ECG	positive gene
MGI:103226	12867	ENSMUSG00000017778	Cox7c	Cox7c<tm1b(KOMP)Mbp>	heterozygote	ECG	positive gene
MGI:1919041	71791	ENSMUSG00000039070	Cpa4	Cpa4<em1(IMPC)Marc>	homozygote	TTE	positive gene
MGI:101932	12876	ENSMUSG00000037852	Cpe	Cpe<tm1b(EUCOMM)Hmgu>	homozygote	TTE	positive gene
MGI:101932	12876	ENSMUSG00000037852	Cpe	Cpe<tm1b(EUCOMM)Hmgu>	homozygote	ECG	positive gene
MGI:1923987	76737	ENSMUSG00000023272	Creld2	Creld2<tm1b(EUCOMM)Hmgu>	homozygote	TTE	positive gene
MGI:2448516	226527	ENSMUSG00000033488	Cryzl2	Cryzl2<em1(IMPC)Marc>	homozygote	TTE	positive gene
MGI:1339759	12983	ENSMUSG00000071713	Csf2rb	Csf2rb<tm2b(EUCOMM)Hmgu>	heterozygote	ECG	positive gene
MGI:88537	12988	ENSMUSG00000032312	Csk	Csk<tm2b(EUCOMM)Hmgu>	heterozygote	TTE	positive gene
MGI:1920014	103236	ENSMUSG00000003345	Csnk1g2	Csnk1g2<tm1b(EUCOMM)Wtsi>	homozygote	TTE	positive gene
MGI:1920014	103236	ENSMUSG00000003345	Csnk1g2	Csnk1g2<tm1b(EUCOMM)Wtsi>	homozygote	ECG	positive gene
MGI:1196405	329506	ENSMUSG00000033411	Ctdspl2	Ctdspl2<tm2b(KOMP)Wtsi>	heterozygote	TTE	positive gene
MGI:88562	13033	ENSMUSG00000007891	Ctsd	Ctsd<tm1b(EUCOMM)Wtsi>	heterozygote	ECG	positive gene
MGI:1931256	65969	ENSMUSG00000026726	Cubn	Cubn<tm1b(EUCOMM)Hmgu>	heterozygote	TTE	positive gene
MGI:103253	13056	ENSMUSG00000019590	Cyb561	Cyb561<tm1b(EUCOMM)Wtsi>	homozygote	TTE	positive gene
MGI:2654575	73649	ENSMUSG00000027015	Cybrd1	Cybrd1<tm1b(EUCOMM)Hmgu>	homozygote	TTE	positive gene
MGI:88586	13074	ENSMUSG00000003555	Cyp17a1	Cyp17a1<tm1b(EUCOMM)Wtsi>	homozygote	TTE	positive gene
MGI:88594	104086	ENSMUSG00000026170	Cyp27a1	Cyp27a1<tm1.1(KOMP)Vlcg>	homozygote	ECG	positive gene
MGI:1098274	13115	ENSMUSG00000006724	Cyp27b1	Cyp27b1<tm1b(EUCOMM)Hmgu>	homozygote	ECG	positive gene
MGI:1918769	71519	ENSMUSG00000027983	Cyp2u1	Cyp2u1<tm1b(EUCOMM)Wtsi>	homozygote	ECG	positive gene
MGI:3769707	100041449	ENSMUSG00000061292	Cyp3a59	Cyp3a59<em1(IMPC)Marc>	heterozygote	TTE	positive gene
MGI:103225	13120	ENSMUSG00000028713	Cyp4b1	Cyp4b1<tm1b(KOMP)Wtsi>	homozygote	ECG	positive gene
MGI:2183535	227929	ENSMUSG00000026832	Cytip	Cytip<tm1b(KOMP)Wtsi>	homozygote	ECG	positive gene
MGI:1931838	56320	ENSMUSG00000034675	Dbn1	Dbn1<em1(IMPC)Bay>	homozygote	ECG	positive gene
MGI:1931838	56320	ENSMUSG00000034675	Dbn1	Dbn1<tm1b(KOMP)Wtsi>	heterozygote	TTE	positive gene
MGI:106562	52840	ENSMUSG00000017734	Dbndd2	Dbndd2<tm1b(EUCOMM)Wtsi>	homozygote	ECG	positive gene
MGI:1916555	69305	ENSMUSG00000032040	Dcps	Dcps<tm1b(EUCOMM)Hmgu>	heterozygote	ECG	positive gene
MGI:1913672	66422	ENSMUSG00000042462	Dctpp1	Dctpp1<em1(IMPC)Marc>	homozygote	TTE	positive gene
MGI:1347059	26378	ENSMUSG00000036775	Decr2	Decr2<tm1b(EUCOMM)Wtsi>	homozygote	ECG	positive gene
MGI:3647180	654458	ENSMUSG00000075572	Defb43	Defb43<tm1b(KOMP)Wtsi>	homozygote	TTE	positive gene
MGI:3644478	654465	ENSMUSG00000075573	Defb47	Defb47<tm1b(EUCOMM)Wtsi>	homozygote	ECG	positive gene
MGI:2151483	116891	ENSMUSG00000018442	Derl2	Derl2<tm1b(EUCOMM)Hmgu>	heterozygote	TTE	positive gene
MGI:892866	13356	ENSMUSG00000003166	Dgcr2	Dgcr2<tm1b(EUCOMM)Wtsi>	homozygote	TTE	positive gene
MGI:2442474	217480	ENSMUSG00000036095	Dgkb	Dgkb<em1(IMPC)J>	homozygote	ECG	positive gene
MGI:1916442	69192	ENSMUSG00000024422	Dhx16	Dhx16<tm1b(EUCOMM)Wtsi>	heterozygote	TTE	positive gene
MGI:1914737	67487	ENSMUSG00000018425	Dhx40	Dhx40<tm1b(KOMP)Wtsi>	homozygote	TTE	positive gene
MGI:1927222	56419	ENSMUSG00000022021	Diaph3	Diaph3<tm1b(KOMP)Mbp>	heterozygote	ECG	positive gene
MGI:1354963	50722	ENSMUSG00000030792	Dkkl1	Dkkl1<tm1b(KOMP)Wtsi>	homozygote	TTE	positive gene
MGI:94910	13406	ENSMUSG00000029307	Dmp1	Dmp1<tm1.1(KOMP)Vlcg>	homozygote	ECG	positive gene
MGI:107721	110084	ENSMUSG00000019027	Dnah1	Dnah1<tm1b(EUCOMM)Hmgu>	homozygote	TTE	positive gene
MGI:1915088	67838	ENSMUSG00000004460	Dnajb11	Dnajb11<tm1b(EUCOMM)Wtsi>	heterozygote	TTE	positive gene
MGI:1923844	76594	ENSMUSG00000024350	Dnajc18	Dnajc18<tm1b(EUCOMM)Wtsi>	heterozygote	TTE	positive gene
MGI:1925371	78244	ENSMUSG00000044224	Dnajc21	Dnajc21<tm1.1(NCOM)Mfgc>	heterozygote	ECG	positive gene
MGI:1913576	66326	ENSMUSG00000027606	Dnajc5b	Dnajc5b<tm1b(EUCOMM)Hmgu>	homozygote	ECG	positive gene
MGI:1915326	108671	ENSMUSG00000021811	Dnajc9	Dnajc9<tm1.1(KOMP)Vlcg>	heterozygote	ECG	positive gene
MGI:1859217	54152	ENSMUSG00000022420	Dnal4	Dnal4<tm1b(EUCOMM)Wtsi>	heterozygote	ECG	positive gene
MGI:1913955	66705	ENSMUSG00000024136	Dnase1l2	Dnase1l2<tm1.1(KOMP)Wtsi>	homozygote	TTE	positive gene
MGI:1913955	66705	ENSMUSG00000024136	Dnase1l2	Dnase1l2<tm1.1(KOMP)Wtsi>	homozygote	ECG	positive gene
MGI:1196466	13511	ENSMUSG00000044393	Dsg2	Dsg2<tm1b(EUCOMM)Wtsi>	homozygote	TTE	positive gene
MGI:104627	13518	ENSMUSG00000026131	Dst	Dst<tm1b(EUCOMM)Wtsi>	heterozygote	ECG	positive gene
MGI:1919352	72102	ENSMUSG00000030002	Dusp11	Dusp11<tm1b(EUCOMM)Wtsi>	homozygote	ECG	positive gene
MGI:2387100	235584	ENSMUSG00000053716	Dusp7	Dusp7<tm1(KOMP)Wtsi>	homozygote	TTE	positive gene
MGI:2142951	353190	ENSMUSG00000038957	Edc3	Edc3<em1(IMPC)Tcp>	heterozygote	ECG	positive gene
MGI:2442192	216238	ENSMUSG00000036499	Eea1	Eea1<tm1b(EUCOMM)Hmgu>	homozygote	TTE	positive gene
MGI:106643	13639	ENSMUSG00000028040	Efna4	Efna4<tm1.1(KOMP)Vlcg>	homozygote	ECG	positive gene
MGI:2444851	668212	ENSMUSG00000020658	Efr3b	Efr3b<em1(IMPC)Mbp>	homozygote	ECG	positive gene
MGI:1336880	20624	ENSMUSG00000020929	Eftud2	Eftud2<tm1b(KOMP)Wtsi>	heterozygote	TTE	positive gene
MGI:3583900	270162	ENSMUSG00000041986	Elmod1	Elmod1<tm1b(EUCOMM)Hmgu>	homozygote	ECG	positive gene
MGI:1916933	69683	ENSMUSG00000008140	Emc10	Emc10<tm1b(EUCOMM)Wtsi>	homozygote	TTE	positive gene
MGI:1913337	66087	ENSMUSG00000030286	Emc3	Emc3<tm1b(EUCOMM)Wtsi>	heterozygote	ECG	positive gene
MGI:1915282	68032	ENSMUSG00000027131	Emc4	Emc4<tm1(KOMP)Wtsi>	heterozygote	TTE	positive gene
MGI:2389136	246707	ENSMUSG00000024053	Emilin2	Emilin2<em1(IMPC)J>	homozygote	ECG	positive gene
MGI:1916888	69638	ENSMUSG00000028445	Enho	Enho<tm1.1(KOMP)Vlcg>	homozygote	ECG	positive gene
MGI:2444896	239188	ENSMUSG00000022012	Enox1	Enox1<tm1.1(KOMP)Vlcg>	heterozygote	ECG	positive gene
MGI:102805	12495	ENSMUSG00000048120	Entpd1	Entpd1<tm1b(EUCOMM)Wtsi>	homozygote	ECG	positive gene
MGI:1278321	227867	ENSMUSG00000069495	Epc2	Epc2<tm1b(EUCOMM)Wtsi>	heterozygote	TTE	positive gene
MGI:97838	107508	ENSMUSG00000026615	Eprs	Eprs<tm1b(EUCOMM)Hmgu>	heterozygote	ECG	positive gene
MGI:95415	13876	ENSMUSG00000040732	Erg	Erg<em1(IMPC)Bay>	heterozygote	TTE	positive gene
MGI:95415	13876	ENSMUSG00000040732	Erg	Erg<em1(IMPC)Bay>	heterozygote	ECG	positive gene
MGI:1913998	66748	ENSMUSG00000075302	Erich2	Erich2<em1(IMPC)Marc>	homozygote	TTE	positive gene
MGI:106250	226090	ENSMUSG00000046324	Ermp1	Ermp1<tm1.1(KOMP)Vlcg>	homozygote	ECG	positive gene
MGI:95421	13885	ENSMUSG00000021996	Esd	Esd<em1(IMPC)J>	homozygote	ECG	positive gene
MGI:109392	13983	ENSMUSG00000021055	Esr2	Esr2<em1(IMPC)Marc>	homozygote	TTE	positive gene
MGI:1346831	26379	ENSMUSG00000024955	Esrra	Esrra<tm1.1(KOMP)Vlcg>	homozygote	ECG	positive gene
MGI:1194884	14026	ENSMUSG00000021262	Evl	Evl<tm1b(KOMP)Wtsi>	homozygote	ECG	positive gene
MGI:2142527	102058	ENSMUSG00000074030	Exoc8	Exoc8<tm1.1(KOMP)Vlcg>	heterozygote	ECG	positive gene
MGI:2443248	320051	ENSMUSG00000034584	Exph5	Exph5<tm1b(EUCOMM)Wtsi>	homozygote	ECG	positive gene
MGI:1921599	74349	ENSMUSG00000044465	Fam160a2	Fam160a2<em1(IMPC)Tcp>	homozygote	ECG	positive gene
MGI:1921123	73873	ENSMUSG00000049811	Fam161a	Fam161a<tm1b(KOMP)Wtsi>	homozygote	ECG	positive gene
MGI:3647604	545136	ENSMUSG00000078907	Fam186b	Fam186b<tm1b(KOMP)Mbp>	homozygote	ECG	positive gene
MGI:1918782	71532	ENSMUSG00000070476	Fam217b	Fam217b<tm1.1(KOMP)Vlcg>	homozygote	ECG	positive gene
MGI:1925188	77938	ENSMUSG00000030956	Fam53b	Fam53b<tm1b(EUCOMM)Hmgu>	homozygote	TTE	positive gene
MGI:1925188	77938	ENSMUSG00000030956	Fam53b	Fam53b<tm1b(EUCOMM)Hmgu>	homozygote	ECG	positive gene
MGI:1914280	67030	ENSMUSG00000004018	Fancl	Fancl<tm1b(EUCOMM)Hmgu>	homozygote	TTE	positive gene
MGI:2139469	380601	ENSMUSG00000079043	Fastkd5	Fastkd5<em1(IMPC)J>	homozygote	ECG	positive gene
MGI:1921452	74202	ENSMUSG00000006219	Fblim1	Fblim1<em5(IMPC)Tcp>	homozygote	ECG	positive gene
MGI:2448488	214931	ENSMUSG00000025738	Fbxl16	Fbxl16<tm1b(KOMP)Wtsi>	heterozygote	ECG	positive gene
MGI:2448488	214931	ENSMUSG00000025738	Fbxl16	Fbxl16<tm1b(KOMP)Wtsi>	heterozygote	TTE	positive gene
MGI:2152883	242960	ENSMUSG00000039753	Fbxl5	Fbxl5<em1(IMPC)Marc>	heterozygote	TTE	positive gene
MGI:2686937	269529	ENSMUSG00000048232	Fbxo10	Fbxo10<tm1b(KOMP)Wtsi>	homozygote	TTE	positive gene
MGI:1926014	71999	ENSMUSG00000032309	Fbxo22	Fbxo22<tm1b(EUCOMM)Wtsi>	heterozygote	TTE	positive gene
MGI:1918426	71176	ENSMUSG00000089984	Fbxo24	Fbxo24<em2(IMPC)Marc>	homozygote	TTE	positive gene
MGI:1289192	66153	ENSMUSG00000073633	Fbxo36	Fbxo36<tm1b(KOMP)Wtsi>	homozygote	TTE	positive gene
MGI:2444639	107035	ENSMUSG00000042211	Fbxo38	Fbxo38<em2(IMPC)Marc>	homozygote	TTE	positive gene
MGI:1918788	71538	ENSMUSG00000001366	Fbxo9	Fbxo9<tm1b(EUCOMM)Hmgu>	homozygote	ECG	positive gene
MGI:1353435	30050	ENSMUSG00000035949	Fbxw2	Fbxw2<tm1b(EUCOMM)Hmgu>	homozygote	TTE	positive gene
MGI:2444336	215384	ENSMUSG00000047730	Fcgbp	Fcgbp<tm1b(EUCOMM)Wtsi>	homozygote	TTE	positive gene
MGI:3618339	677296	ENSMUSG00000070504	Fcrl6	Fcrl6<tm1b(KOMP)Wtsi>	homozygote	TTE	positive gene
MGI:103224	14148	ENSMUSG00000032051	Fdx1	Fdx1<tm1b(EUCOMM)Wtsi>	heterozygote	TTE	positive gene
MGI:1921812	74562	ENSMUSG00000013338	Fer1l4	Fer1l4<tm1b(EUCOMM)Hmgu>	homozygote	ECG	positive gene
MGI:109183	14167	ENSMUSG00000022523	Fgf12	Fgf12<tm1b(KOMP)Wtsi>	homozygote	ECG	positive gene
MGI:1096383	14170	ENSMUSG00000031073	Fgf15	Fgf15<tm1.1(KOMP)Vlcg>	heterozygote	ECG	positive gene
MGI:2444508	228859	ENSMUSG00000048486	Fitm2	Fitm2<tm1.1(KOMP)Vlcg>	heterozygote	ECG	positive gene
MGI:1924167	76917	ENSMUSG00000023911	Flywch2	Flywch2<tm4b(EUCOMM)Hmgu>	homozygote	ECG	positive gene
MGI:1913367	66117	ENSMUSG00000019689	Fmc1	Fmc1<tm1b(EUCOMM)Wtsi>	heterozygote	TTE	positive gene
MGI:109606	14269	ENSMUSG00000075415	Fnbp1	Fnbp1<em1(IMPC)J>	homozygote	ECG	positive gene
MGI:1919257	72007	ENSMUSG00000039286	Fndc3b	Fndc3b<tm1.1(KOMP)Vlcg>	heterozygote	ECG	positive gene
MGI:95575	14282	ENSMUSG00000003545	Fosb	Fosb<tm1b(KOMP)Wtsi>	homozygote	ECG	positive gene
MGI:2443432	230700	ENSMUSG00000032998	Foxj3	Foxj3<tm1a(EUCOMM)Wtsi>	heterozygote	ECG	positive gene
MGI:1890081	56484	ENSMUSG00000048756	Foxo3	Foxo3<tm1.1(KOMP)Vlcg>	homozygote	ECG	positive gene
MGI:2444310	244091	ENSMUSG00000038663	Fsd2	Fsd2<em1(IMPC)Mbp>	homozygote	ECG	positive gene
MGI:97513	18550	ENSMUSG00000030530	Furin	Furin<tm1b(EUCOMM)Wtsi>	heterozygote	TTE	positive gene
MGI:109375	14343	ENSMUSG00000008461	Fut1	Fut1<tm1b(KOMP)Wtsi>	homozygote	TTE	positive gene
MGI:108460	14370	ENSMUSG00000036904	Fzd8	Fzd8<em1(IMPC)Bay>	homozygote	TTE	positive gene
MGI:1351465	27041	ENSMUSG00000018583	G3bp1	G3bp1<tm1b(KOMP)Wtsi>	homozygote	TTE	positive gene
MGI:95634	14417	ENSMUSG00000026787	Gad2	Gad2<tm1b(EUCOMM)Wtsi>	homozygote	TTE	positive gene
MGI:1917226	69976	ENSMUSG00000027207	Galk2	Galk2<tm1b(EUCOMM)Hmgu>	homozygote	ECG	positive gene
MGI:95660	14456	ENSMUSG00000031451	Gas6	Gas6<tm1.1(KOMP)Vlcg>	homozygote	ECG	positive gene
MGI:1914342	67092	ENSMUSG00000027199	Gatm	Gatm<tm1b(KOMP)Wtsi>	homozygote	ECG	positive gene
MGI:102772	14469	ENSMUSG00000028270	Gbp2	Gbp2<tm1b(KOMP)Wtsi>	homozygote	ECG	positive gene
MGI:1915383	68133	ENSMUSG00000034424	Gcsh	Gcsh<em1(IMPC)H>	heterozygote	ECG	positive gene
MGI:1891827	56209	ENSMUSG00000033917	Gde1	Gde1<tm1b(EUCOMM)Hmgu>	heterozygote	ECG	positive gene
MGI:2387356	217039	ENSMUSG00000020530	Ggnbp2	Ggnbp2<tm1b(KOMP)Wtsi>	heterozygote	ECG	positive gene
MGI:95709	14601	ENSMUSG00000027643	Ghrh	Ghrh<tm1b(EUCOMM)Wtsi>	homozygote	ECG	positive gene
MGI:2387006	209047	ENSMUSG00000034872	Gipc3	Gipc3<tm1b(KOMP)Wtsi>	homozygote	ECG	positive gene
MGI:95759	14663	ENSMUSG00000022491	Glycam1	Glycam1<tm1.1(KOMP)Vlcg>	heterozygote	ECG	positive gene
MGI:95766	14672	ENSMUSG00000034781	Gna11	Gna11<tm1b(EUCOMM)Wtsi>	homozygote	TTE	positive gene
MGI:95768	14674	ENSMUSG00000020611	Gna13	Gna13<tm1b(KOMP)Wtsi>	heterozygote	ECG	positive gene
MGI:95775	14681	ENSMUSG00000031748	Gnao1	Gnao1<tm1b(EUCOMM)Hmgu>	heterozygote	TTE	positive gene
MGI:95784	14693	ENSMUSG00000029713	Gnb2	Gnb2<em1(IMPC)J>	homozygote	ECG	positive gene
MGI:1914214	66964	ENSMUSG00000030245	Golt1b	Golt1b<tm1b(EUCOMM)Wtsi>	homozygote	TTE	positive gene
MGI:95791	14718	ENSMUSG00000025190	Got1	Got1<tm1b(EUCOMM)Hmgu>	heterozygote	ECG	positive gene
MGI:1914383	67133	ENSMUSG00000030954	Gp2	Gp2<em1(IMPC)Mbp>	homozygote	ECG	positive gene
MGI:1920524	73274	ENSMUSG00000032745	Gpbp1	Gpbp1<tm1b(EUCOMM)Wtsi>	heterozygote	ECG	positive gene
MGI:1919201	71951	ENSMUSG00000029510	Gpc2	Gpc2<tm1.1(KOMP)Vlcg>	homozygote	ECG	positive gene
MGI:1918473	71223	ENSMUSG00000047293	Gpr15	Gpr15<em1(IMPC)Bay>	homozygote	TTE	positive gene
MGI:2441872	238725	ENSMUSG00000045509	Gpr150	Gpr150<em1(IMPC)J>	homozygote	ECG	positive gene
MGI:1916157	100129	ENSMUSG00000042804	Gpr153	Gpr153<em1(IMPC)J>	homozygote	ECG	positive gene
MGI:1918361	71111	ENSMUSG00000026343	Gpr39	Gpr39<em1(IMPC)Bay>	homozygote	TTE	positive gene
MGI:1935037	93746	ENSMUSG00000030205	Gprc5d	Gprc5d<tm1b(EUCOMM)Wtsi>	homozygote	TTE	positive gene
MGI:1344367	23893	ENSMUSG00000050069	Grem2	Grem2<em1(IMPC)Bay>	heterozygote	TTE	positive gene
MGI:95808	14799	ENSMUSG00000020524	Gria1	Gria1<em1(IMPC)Hmgu>	homozygote	TTE	positive gene
MGI:95821	14812	ENSMUSG00000030209	Grin2b	Grin2b<tm1e.1(KOMP)Wtsi>	heterozygote	ECG	positive gene
MGI:1351344	108073	ENSMUSG00000056755	Grm7	Grm7<em1(IMPC)H>	homozygote	ECG	positive gene
MGI:1916396	69146	ENSMUSG00000022575	Gsdmd	Gsdmd<em1(IMPC)Marc>	homozygote	TTE	positive gene
MGI:2685483	269994	ENSMUSG00000046182	Gsg1l	Gsg1l<em1(IMPC)Mbp>	homozygote	ECG	positive gene
MGI:2152453	606496	ENSMUSG00000057177	Gsk3a	Gsk3a<tm1b(EUCOMM)Hmgu>	homozygote	ECG	positive gene
MGI:1309515	14860	ENSMUSG00000032348	Gsta4	Gsta4<tm1b(EUCOMM)Hmgu>	homozygote	ECG	positive gene
MGI:1309515	14860	ENSMUSG00000032348	Gsta4	Gsta4<tm1b(EUCOMM)Hmgu>	homozygote	TTE	positive gene
MGI:1914803	67553	ENSMUSG00000028018	Gstcd	Gstcd<tm1b(EUCOMM)Wtsi>	homozygote	ECG	positive gene
MGI:1914803	67553	ENSMUSG00000028018	Gstcd	Gstcd<tm1b(EUCOMM)Wtsi>	homozygote	TTE	positive gene
MGI:1351614	27357	ENSMUSG00000019528	Gyg	Gyg<tm1b(KOMP)Wtsi>	heterozygote	TTE	positive gene
MGI:2685307	243529	ENSMUSG00000044927	H1fx	H1fx<tm1.1(KOMP)Vlcg>	homozygote	ECG	positive gene
MGI:2446110	209462	ENSMUSG00000038822	Hace1	Hace1<tm1b(KOMP)Wtsi>	heterozygote	TTE	positive gene
MGI:108086	433759	ENSMUSG00000028800	Hdac1	Hdac1<tm1b(EUCOMM)Wtsi>	heterozygote	ECG	positive gene
MGI:1352760	29877	ENSMUSG00000025104	Hdgfl3	Hdgfl3<em1(IMPC)Tcp>	homozygote	ECG	positive gene
MGI:1923858	76608	ENSMUSG00000046861	Hectd3	Hectd3<tm1(NCOM)Cmhd>	homozygote	TTE	positive gene
MGI:106209	15201	ENSMUSG00000025001	Hells	Hells<tm1b(EUCOMM)Wtsi>	heterozygote	TTE	positive gene
MGI:106209	15201	ENSMUSG00000025001	Hells	Hells<tm1b(EUCOMM)Wtsi>	heterozygote	ECG	positive gene
MGI:96074	15212	ENSMUSG00000021665	Hexb	Hexb<tm1b(EUCOMM)Hmgu>	homozygote	ECG	positive gene
MGI:1916823	69573	ENSMUSG00000043421	Hilpda	Hilpda<em1(IMPC)Mhzh>	homozygote	TTE	positive gene
MGI:1314882	15259	ENSMUSG00000027177	Hipk3	Hipk3<tm1b(EUCOMM)Hmgu>	homozygote	ECG	positive gene
MGI:2677838	665700	ENSMUSG00000055632	Hmcn2	Hmcn2<tm1b(EUCOMM)Wtsi>	homozygote	TTE	positive gene
MGI:109128	15378	ENSMUSG00000017950	Hnf4a	Hnf4a<tm1b(EUCOMM)Hmgu>	heterozygote	TTE	positive gene
MGI:1330294	15384	ENSMUSG00000020358	Hnrnpab	Hnrnpab<tm2b(EUCOMM)Hmgu>	heterozygote	ECG	positive gene
MGI:1355299	50926	ENSMUSG00000029328	Hnrnpdl	Hnrnpdl<em1(IMPC)Marc>	homozygote	TTE	positive gene
MGI:1201779	56258	ENSMUSG00000045427	Hnrnph2	Hnrnph2<em1(IMPC)J>	hemizygote	ECG	positive gene
MGI:96174	15399	ENSMUSG00000014704	Hoxa2	Hoxa2<tm1b(EUCOMM)Wtsi>	heterozygote	TTE	positive gene
MGI:3036260	330723	ENSMUSG00000037406	Htra4	Htra4<tm1b(KOMP)Wtsi>	homozygote	ECG	positive gene
MGI:1347352	26559	ENSMUSG00000053414	Hunk	Hunk<tm1b(EUCOMM)Wtsi>	homozygote	ECG	positive gene
MGI:1924292	77042	ENSMUSG00000029680	Hyal4	Hyal4<tm2b(EUCOMM)Wtsi>	homozygote	ECG	positive gene
MGI:1924082	76832	ENSMUSG00000050555	Hyls1	Hyls1<em1(IMPC)Tcp>	heterozygote	ECG	positive gene
MGI:1914982	67732	ENSMUSG00000062054	Iah1	Iah1<tm1b(EUCOMM)Hmgu>	homozygote	ECG	positive gene
MGI:2682064	67661	ENSMUSG00000038564	Ift172	Ift172<tm2b(EUCOMM)Hmgu>	heterozygote	TTE	positive gene
MGI:1098597	12589	ENSMUSG00000029469	Ift81	Ift81<tm1b(EUCOMM)Wtsi>	heterozygote	ECG	positive gene
MGI:96438	16009	ENSMUSG00000020427	Igfbp3	Igfbp3<tm1b(KOMP)Wtsi>	homozygote	ECG	positive gene
MGI:96438	16009	ENSMUSG00000020427	Igfbp3	Igfbp3<tm1b(KOMP)Wtsi>	homozygote	TTE	positive gene
MGI:2159727	171463	ENSMUSG00000040717	Il17rd	Il17rd<tm1b(EUCOMM)Hmgu>	homozygote	TTE	positive gene
MGI:105383	16182	ENSMUSG00000026070	Il18r1	Il18r1<em1(IMPC)Mbp>	homozygote	ECG	positive gene
MGI:96549	16184	ENSMUSG00000026770	Il2ra	Il2ra<tm1b(EUCOMM)Wtsi>	homozygote	ECG	positive gene
MGI:1923649	76399	ENSMUSG00000029437	Il31	Il31<tm1b(EUCOMM)Wtsi>	homozygote	ECG	positive gene
MGI:1924375	77125	ENSMUSG00000024810	Il33	Il33<tm1.1(KOMP)Vlcg>	homozygote	ECG	positive gene
MGI:109552	14204	ENSMUSG00000074141	Il4i1	Il4i1<tm1b(EUCOMM)Wtsi>	heterozygote	ECG	positive gene
MGI:96560	16195	ENSMUSG00000021756	Il6st	Il6st<tm1b(KOMP)Mbp>	homozygote	ECG	positive gene
MGI:106281	224647	ENSMUSG00000056692	Ilrun	Ilrun<Gt(IST12471H5)Tigm>	homozygote	ECG	positive gene
MGI:96572	16333	ENSMUSG00000035804	Ins1	Ins1<em1(IMPC)Marc>	homozygote	TTE	positive gene
MGI:2442593	236790	ENSMUSG00000035967	Ints6l	Ints6l<em1(IMPC)Marc>	hemizygote	TTE	positive gene
MGI:2442593	236790	ENSMUSG00000035967	Ints6l	Ints6l<em1(IMPC)Marc>	homozygote	TTE	positive gene
MGI:96581	16351	ENSMUSG00000028696	Ipp	Ipp<tm1.1(KOMP)Vlcg>	homozygote	ECG	positive gene
MGI:1922168	74918	ENSMUSG00000026301	Iqca	Iqca<em1(IMPC)J>	homozygote	ECG	positive gene
MGI:1921489	74239	ENSMUSG00000036555	Iqce	Iqce<tm1b(EUCOMM)Hmgu>	homozygote	TTE	positive gene
MGI:3041159	214704	ENSMUSG00000046192	Iqub	Iqub<tm1.1(KOMP)Vlcg>	homozygote	ECG	positive gene
MGI:96600	16398	ENSMUSG00000015533	Itga2	Itga2<tm1b(EUCOMM)Hmgu>	homozygote	ECG	positive gene
MGI:109442	241226	ENSMUSG00000026768	Itga8	Itga8<tm1b(KOMP)Wtsi>	heterozygote	ECG	positive gene
MGI:1338035	320910	ENSMUSG00000025321	Itgb8	Itgb8<tm1b(KOMP)Wtsi>	heterozygote	ECG	positive gene
MGI:1927594	64294	ENSMUSG00000026223	Itm2c	Itm2c<tm1b(EUCOMM)Wtsi>	heterozygote	TTE	positive gene
MGI:2685304	232016	ENSMUSG00000037973	Itprid1	Itprid1<em1(IMPC)Marc>	homozygote	TTE	positive gene
MGI:1923969	76719	ENSMUSG00000018412	Kansl1	Kansl1<tm1b(EUCOMM)Hmgu>	heterozygote	TTE	positive gene
MGI:1934754	85305	ENSMUSG00000031948	Kars	Kars<tm2b(EUCOMM)Hmgu>	heterozygote	TTE	positive gene
MGI:2685141	211255	ENSMUSG00000043881	Kbtbd7	Kbtbd7<tm1.1(KOMP)Vlcg>	homozygote	ECG	positive gene
MGI:3694646	240444	ENSMUSG00000059852	Kcng2	Kcng2<em1(IMPC)Bay>	homozygote	TTE	positive gene
MGI:3781032	100040591	ENSMUSG00000079436	Kcnj13	Kcnj13<tm1b(KOMP)Wtsi>	heterozygote	TTE	positive gene
MGI:104742	16519	ENSMUSG00000026824	Kcnj3	Kcnj3<tm1.1(KOMP)Vlcg>	homozygote	ECG	positive gene
MGI:1921821	74571	ENSMUSG00000023387	Kcnk16	Kcnk16<em1(IMPC)J>	homozygote	ECG	positive gene
MGI:1197011	16539	ENSMUSG00000050963	Kcns2	Kcns2<em1(IMPC)Bay>	homozygote	TTE	positive gene
MGI:1914748	67498	ENSMUSG00000022342	Kcnv1	Kcnv1<em1(IMPC)J>	homozygote	ECG	positive gene
MGI:1196256	99982	ENSMUSG00000036940	Kdm1a	Kdm1a<tm1(NCOM)Mfgc>	heterozygote	TTE	positive gene
MGI:1354737	30841	ENSMUSG00000029475	Kdm2b	Kdm2b<em1(IMPC)Marc>	heterozygote	TTE	positive gene
MGI:99781	20591	ENSMUSG00000025332	Kdm5c	Kdm5c<tm1d(EUCOMM)Hmgu>	heterozygote	TTE	positive gene
MGI:1313312	13992	ENSMUSG00000022332	Khdrbs3	Khdrbs3<tm1b(EUCOMM)Hmgu>	homozygote	TTE	positive gene
MGI:2447076	269152	ENSMUSG00000026494	Kif26b	Kif26b<tm2b(KOMP)Wtsi>	heterozygote	ECG	positive gene
MGI:2683857	208439	ENSMUSG00000020627	Klhl29	Klhl29<tm1b(EUCOMM)Hmgu>	homozygote	TTE	positive gene
MGI:2683857	208439	ENSMUSG00000020627	Klhl29	Klhl29<tm1b(EUCOMM)Hmgu>	heterozygote	ECG	positive gene
MGI:96877	100043861	ENSMUSG00000079299	Klrb1	Klrb1<tm1b(EUCOMM)Wtsi>	homozygote	TTE	positive gene
MGI:2138151	98256	ENSMUSG00000039783	Kmo	Kmo<tm1b(KOMP)Wtsi>	homozygote	ECG	positive gene
MGI:96995	214162	ENSMUSG00000002028	Kmt2a	Kmt2a<em1(IMPC)Marc>	heterozygote	TTE	positive gene
MGI:1923714	76464	ENSMUSG00000027326	Knl1	Knl1<tm1b(EUCOMM)Hmgu>	heterozygote	ECG	positive gene
MGI:1923714	76464	ENSMUSG00000027326	Knl1	Knl1<tm1b(EUCOMM)Hmgu>	heterozygote	TTE	positive gene
MGI:2673709	208628	ENSMUSG00000029414	Kntc1	Kntc1<tm1b(EUCOMM)Hmgu>	heterozygote	ECG	positive gene
MGI:3588209	406220	ENSMUSG00000067594	Krt77	Krt77<em1(IMPC)J>	homozygote	ECG	positive gene
MGI:108017	17775	ENSMUSG00000020585	Laptm4a	Laptm4a<tm1b(EUCOMM)Hmgu>	homozygote	ECG	positive gene
MGI:1916082	68832	ENSMUSG00000037669	Ldah	Ldah<tm1b(EUCOMM)Wtsi>	homozygote	TTE	positive gene
MGI:1344412	24131	ENSMUSG00000021798	Ldb3	Ldb3<tm2b(EUCOMM)Hmgu>	heterozygote	ECG	positive gene
MGI:104663	16846	ENSMUSG00000059201	Lep	Lep<tm1b(EUCOMM)Hmgu>	homozygote	ECG	positive gene
MGI:1915442	68192	ENSMUSG00000031513	Leprotl1	Leprotl1<tm1b(EUCOMM)Hmgu>	homozygote	TTE	positive gene
MGI:3584032	380669	ENSMUSG00000063804	Lin28b	Lin28b<tm1b(EUCOMM)Hmgu>	homozygote	ECG	positive gene
MGI:96816	16939	ENSMUSG00000043165	Lor	Lor<tm1.1(KOMP)Vlcg>	heterozygote	ECG	positive gene
MGI:106096	16949	ENSMUSG00000032334	Loxl1	Loxl1<tm1.1(KOMP)Vlcg>	homozygote	ECG	positive gene
MGI:1891342	64899	ENSMUSG00000027412	Lpin3	Lpin3<tm1b(KOMP)Wtsi>	homozygote	ECG	positive gene
MGI:1923363	76113	ENSMUSG00000009356	Lpo	Lpo<tm1b(EUCOMM)Wtsi>	homozygote	TTE	positive gene
MGI:2443390	380916	ENSMUSG00000068015	Lrch1	Lrch1<tm1b(EUCOMM)Hmgu>	homozygote	ECG	positive gene
MGI:96828	16971	ENSMUSG00000040249	Lrp1	Lrp1<tm1.1(KOMP)Wtsi>	heterozygote	ECG	positive gene
MGI:2389173	74342	ENSMUSG00000060780	Lrrtm1	Lrrtm1<em1(IMPC)Mbp>	homozygote	ECG	positive gene
MGI:1914457	67207	ENSMUSG00000037296	Lsm1	Lsm1<tm1b(EUCOMM)Hmgu>	homozygote	ECG	positive gene
MGI:1914457	67207	ENSMUSG00000037296	Lsm1	Lsm1<tm1b(EUCOMM)Hmgu>	heterozygote	ECG	positive gene
MGI:1914457	67207	ENSMUSG00000037296	Lsm1	Lsm1<tm1b(EUCOMM)Hmgu>	heterozygote	TTE	positive gene
MGI:1914457	67207	ENSMUSG00000037296	Lsm1	Lsm1<tm1b(EUCOMM)Hmgu>	homozygote	TTE	positive gene
MGI:1914320	67070	ENSMUSG00000066568	Lsm14a	Lsm14a<tm1b(KOMP)Wtsi>	heterozygote	TTE	positive gene
MGI:106651	17069	ENSMUSG00000022587	Ly6e	Ly6e<em1(IMPC)Bay>	heterozygote	ECG	positive gene
MGI:106651	17069	ENSMUSG00000022587	Ly6e	Ly6e<em1(IMPC)Bay>	heterozygote	TTE	positive gene
MGI:1920149	72899	ENSMUSG00000068205	Macrod2	Macrod2<tm1.1(KOMP)Vlcg>	homozygote	ECG	positive gene
MGI:1920149	72899	ENSMUSG00000068205	Macrod2	Macrod2<tm1.1(KOMP)Vlcg>	heterozygote	ECG	positive gene
MGI:1930187	94275	ENSMUSG00000025151	Maged1	Maged1<em1(IMPC)Mbp>	homozygote	ECG	positive gene
MGI:1930187	94275	ENSMUSG00000025151	Maged1	Maged1<em1(IMPC)Mbp>	hemizygote	ECG	positive gene
MGI:1346881	26404	ENSMUSG00000023050	Map3k12	Map3k12<tm1b(EUCOMM)Hmgu>	heterozygote	TTE	positive gene
MGI:2444243	71751	ENSMUSG00000033618	Map3k13	Map3k13<em1(IMPC)Mbp>	homozygote	ECG	positive gene
MGI:1925503	399510	ENSMUSG00000034761	Map4k5	Map4k5<tm1b(EUCOMM)Hmgu>	homozygote	ECG	positive gene
MGI:2444554	227743	ENSMUSG00000038696	Mapkap1	Mapkap1<tm1b(EUCOMM)Wtsi>	heterozygote	TTE	positive gene
MGI:2444554	227743	ENSMUSG00000038696	Mapkap1	Mapkap1<tm1b(EUCOMM)Wtsi>	heterozygote	ECG	positive gene
MGI:109298	17164	ENSMUSG00000016528	Mapkapk2	Mapkapk2<tm1b(EUCOMM)Hmgu>	homozygote	TTE	positive gene
MGI:88492	17174	ENSMUSG00000022887	Masp1	Masp1<tm1.1(KOMP)Vlcg>	homozygote	ECG	positive gene
MGI:1861901	56527	ENSMUSG00000053693	Mast1	Mast1<em1(IMPC)Marc>	homozygote	TTE	positive gene
MGI:2138934	109241	ENSMUSG00000036792	Mbd5	Mbd5<tm1b(EUCOMM)Wtsi>	heterozygote	ECG	positive gene
MGI:1915131	67881	ENSMUSG00000002329	Mdp1	Mdp1<tm1.1(KOMP)Vlcg>	homozygote	ECG	positive gene
MGI:97043	17436	ENSMUSG00000032418	Me1	Me1<em1(IMPC)Tcp>	homozygote	ECG	positive gene
MGI:1929648	56771	ENSMUSG00000092558	Med20	Med20<em1(IMPC)J>	heterozygote	ECG	positive gene
MGI:1924140	76890	ENSMUSG00000058704	Memo1	Memo1<tm1b(EUCOMM)Wtsi>	heterozygote	TTE	positive gene
MGI:2442926	210529	ENSMUSG00000028114	Mettl14	Mettl14<em1(IMPC)Tcp>	heterozygote	ECG	positive gene
MGI:2442230	170731	ENSMUSG00000029020	Mfn2	Mfn2<tm1b(EUCOMM)Wtsi>	heterozygote	ECG	positive gene
MGI:2442230	170731	ENSMUSG00000029020	Mfn2	Mfn2<tm1b(EUCOMM)Wtsi>	heterozygote	TTE	positive gene
MGI:96973	17308	ENSMUSG00000020346	Mgat1	Mgat1<tm1b(EUCOMM)Hmgu>	heterozygote	TTE	positive gene
MGI:2443086	235461	ENSMUSG00000042444	Mindy2	Mindy2<em1(IMPC)H>	homozygote	ECG	positive gene
MGI:3618700	723950	ENSMUSG00000093073	Mir124a-2	Mir124a-2<tm1b(mirKO)Wtsi>	heterozygote	TTE	positive gene
MGI:3619366	723921	ENSMUSG00000065573	Mir350	Mir350<tm1(mirKO)Wtsi>	homozygote	TTE	positive gene
MGI:97004	17380	ENSMUSG00000027820	Mme	Mme<em1(IMPC)Mbp>	homozygote	ECG	positive gene
MGI:97137	17523	ENSMUSG00000009350	Mpo	Mpo<tm1b(KOMP)Wtsi>	heterozygote	TTE	positive gene
MGI:2179733	246221	ENSMUSG00000071711	Mpst	Mpst<tm1b(EUCOMM)Hmgu>	homozygote	ECG	positive gene
MGI:103177	17528	ENSMUSG00000056569	Mpz	Mpz<em1(IMPC)Tcp>	homozygote	ECG	positive gene
MGI:1289160	14012	ENSMUSG00000032092	Mpzl2	Mpzl2<tm1b(EUCOMM)Hmgu>	homozygote	ECG	positive gene
MGI:1289160	14012	ENSMUSG00000032092	Mpzl2	Mpzl2<tm1b(EUCOMM)Hmgu>	heterozygote	TTE	positive gene
MGI:3033142	211578	ENSMUSG00000051207	Mrgprd	Mrgprd<tm1b(EUCOMM)Hmgu>	homozygote	ECG	positive gene
MGI:2441884	244238	ENSMUSG00000048965	Mrgpre	Mrgpre<tm1.1(KOMP)Vlcg>	homozygote	ECG	positive gene
MGI:97166	17695	ENSMUSG00000021907	Msmb	Msmb<tm1b(EUCOMM)Hmgu>	homozygote	TTE	positive gene
MGI:1338850	17768	ENSMUSG00000005667	Mthfd2	Mthfd2<tm1b(EUCOMM)Wtsi>	heterozygote	TTE	positive gene
MGI:1338850	17768	ENSMUSG00000005667	Mthfd2	Mthfd2<tm1b(EUCOMM)Wtsi>	heterozygote	ECG	positive gene
MGI:1930780	77579	ENSMUSG00000020900	Myh10	Myh10<em1(IMPC)J>	heterozygote	ECG	positive gene
MGI:97272	17906	ENSMUSG00000013936	Myl2	Myl2<tm1b(EUCOMM)Hmgu>	heterozygote	ECG	positive gene
MGI:1914674	231646	ENSMUSG00000066952	Myo1h	Myo1h<tm1b(KOMP)Wtsi>	heterozygote	ECG	positive gene
MGI:1919192	226101	ENSMUSG00000048612	Myof	Myof<tm1b(EUCOMM)Hmgu>	homozygote	TTE	positive gene
MGI:1926164	78914	ENSMUSG00000031090	Nadsyn1	Nadsyn1<tm1b(KOMP)Wtsi>	homozygote	ECG	positive gene
MGI:104562	17957	ENSMUSG00000027438	Napb	Napb<tm1b(EUCOMM)Hmgu>	heterozygote	TTE	positive gene
MGI:2183691	78286	ENSMUSG00000052512	Nav2	Nav2<em1(IMPC)Tcp>	homozygote	ECG	positive gene
MGI:108498	17966	ENSMUSG00000017119	Nbr1	Nbr1<tm1b(KOMP)Wtsi>	homozygote	TTE	positive gene
MGI:1915342	68092	ENSMUSG00000022774	Ncbp2	Ncbp2<em1(IMPC)J>	heterozygote	ECG	positive gene
MGI:2385165	228869	ENSMUSG00000039804	Ncoa5	Ncoa5<tm1.1(KOMP)Mbp>	heterozygote	ECG	positive gene
MGI:1929915	56406	ENSMUSG00000038369	Ncoa6	Ncoa6<em1(IMPC)J>	heterozygote	ECG	positive gene
MGI:1341799	17988	ENSMUSG00000005125	Ndrg1	Ndrg1<tm2b(KOMP)Wtsi>	homozygote	ECG	positive gene
MGI:2384590	234593	ENSMUSG00000036564	Ndrg4	Ndrg4<tm1b(KOMP)Wtsi>	homozygote	TTE	positive gene
MGI:1915625	68375	ENSMUSG00000026895	Ndufa8	Ndufa8<tm1b(EUCOMM)Hmgu>	heterozygote	ECG	positive gene
MGI:1922656	75406	ENSMUSG00000020153	Ndufs7	Ndufs7<tm1b(EUCOMM)Hmgu>	heterozygote	TTE	positive gene
MGI:1918305	66244	ENSMUSG00000020982	Nemf	Nemf<tm1b(EUCOMM)Hmgu>	heterozygote	ECG	positive gene
MGI:1859333	54446	ENSMUSG00000003847	Nfat5	Nfat5<tm1b(KOMP)Wtsi>	heterozygote	ECG	positive gene
MGI:2684894	195727	ENSMUSG00000059493	Nhs	Nhs<em1(IMPC)Tcp>	homozygote	ECG	positive gene
MGI:1861676	54369	ENSMUSG00000032478	Nme6	Nme6<tm1.1(KOMP)Vlcg>	heterozygote	ECG	positive gene
MGI:1918019	70769	ENSMUSG00000015176	Nolc1	Nolc1<tm1b(EUCOMM)Wtsi>	homozygote	TTE	positive gene
MGI:1354184	50490	ENSMUSG00000030562	Nox4	Nox4<em1(IMPC)Mbp>	homozygote	ECG	positive gene
MGI:1097712	18145	ENSMUSG00000024413	Npc1	Npc1<tm1b(EUCOMM)Hmgu>	heterozygote	TTE	positive gene
MGI:1860130	104443	ENSMUSG00000035528	Npffr2	Npffr2<em1(IMPC)Bay>	homozygote	TTE	positive gene
MGI:2444210	217166	ENSMUSG00000020889	Nr1d1	Nr1d1<tm1.1(KOMP)Vlcg>	heterozygote	ECG	positive gene
MGI:2444210	217166	ENSMUSG00000020889	Nr1d1	Nr1d1<tm1.1(KOMP)Vlcg>	heterozygote	TTE	positive gene
MGI:2444210	217166	ENSMUSG00000020889	Nr1d1	Nr1d1<tm1(KOMP)Vlcg>	homozygote	TTE	positive gene
MGI:2444210	217166	ENSMUSG00000020889	Nr1d1	Nr1d1<tm1.1(KOMP)Vlcg>	homozygote	ECG	positive gene
MGI:1352453	13864	ENSMUSG00000002393	Nr2f6	Nr2f6<em1(IMPC)H>	homozygote	ECG	positive gene
MGI:97376	18176	ENSMUSG00000027852	Nras	Nras<tm1b(EUCOMM)Hmgu>	heterozygote	TTE	positive gene
MGI:1096391	18189	ENSMUSG00000024109	Nrxn1	Nrxn1<tm1b(KOMP)Wtsi>	homozygote	TTE	positive gene
MGI:97381	78405	ENSMUSG00000074121	Ntf5	Ntf5<tm1b(EUCOMM)Hmgu>	homozygote	ECG	positive gene
MGI:1888978	57764	ENSMUSG00000020019	Ntn4	Ntn4<tm1b(KOMP)Wtsi>	homozygote	TTE	positive gene
MGI:1347072	26426	ENSMUSG00000039183	Nubp2	Nubp2<tm1b(EUCOMM)Hmgu>	heterozygote	TTE	positive gene
MGI:106014	18221	ENSMUSG00000028851	Nudc	Nudc<em1(IMPC)Marc>	heterozygote	TTE	positive gene
MGI:1914975	67725	ENSMUSG00000021809	Nudt13	Nudt13<tm2b(EUCOMM)Hmgu>	homozygote	ECG	positive gene
MGI:1858232	53893	ENSMUSG00000025817	Nudt5	Nudt5<tm1b(EUCOMM)Hmgu>	homozygote	ECG	positive gene
MGI:2442620	234865	ENSMUSG00000039509	Nup133	Nup133<tm1b(EUCOMM)Wtsi>	heterozygote	ECG	positive gene
MGI:1915301	68051	ENSMUSG00000008450	Nutf2	Nutf2<tm1b(KOMP)Mbp>	heterozygote	TTE	positive gene
MGI:109331	18230	ENSMUSG00000020844	Nxn	Nxn<tm1a(EUCOMM)Wtsi>	heterozygote	TTE	positive gene
MGI:109331	18230	ENSMUSG00000020844	Nxn	Nxn<tm1b(EUCOMM)Wtsi>	heterozygote	TTE	positive gene
MGI:2146818	106821	ENSMUSG00000040771	Oard1	Oard1<em1(IMPC)J>	homozygote	ECG	positive gene
MGI:2387617	227627	ENSMUSG00000062061	Obp2a	Obp2a<tm1b(EUCOMM)Wtsi>	homozygote	ECG	positive gene
MGI:109278	18295	ENSMUSG00000021390	Ogn	Ogn<tm1b(KOMP)Wtsi>	homozygote	ECG	positive gene
MGI:1922725	75475	ENSMUSG00000022562	Oplah	Oplah<tm1b(KOMP)Wtsi>	homozygote	TTE	positive gene
MGI:1925542	109305	ENSMUSG00000049686	Orai1	Orai1<tm1b(EUCOMM)Hmgu>	heterozygote	ECG	positive gene
MGI:2179720	232790	ENSMUSG00000054594	Oscar	Oscar<tm1b(KOMP)Wtsi>	homozygote	ECG	positive gene
MGI:700012	20409	ENSMUSG00000024725	Ostf1	Ostf1<tm1b(EUCOMM)Hmgu>	homozygote	ECG	positive gene
MGI:3647600	628870	ENSMUSG00000091455	Otogl	Otogl<em1(IMPC)J>	homozygote	ECG	positive gene
MGI:1888921	56401	ENSMUSG00000028641	P3h1	P3h1<tm1b(EUCOMM)Wtsi>	homozygote	ECG	positive gene
MGI:1345153	23970	ENSMUSG00000016664	Pacsin2	Pacsin2<tm1b(EUCOMM)Hmgu>	homozygote	ECG	positive gene
MGI:1918881	208098	ENSMUSG00000011118	Panx3	Panx3<tm1b(KOMP)Wtsi>	homozygote	ECG	positive gene
MGI:1916207	68957	ENSMUSG00000041423	Paqr6	Paqr6<tm1b(KOMP)Wtsi>	homozygote	ECG	positive gene
MGI:1919301	72823	ENSMUSG00000052062	Pard3b	Pard3b<tm1b(EUCOMM)Wtsi>	homozygote	TTE	positive gene
MGI:97489	18507	ENSMUSG00000014030	Pax5	Pax5<tm1b(EUCOMM)Wtsi>	heterozygote	TTE	positive gene
MGI:97491	18509	ENSMUSG00000028736	Pax7	Pax7<tm1.1(KOMP)Vlcg>	heterozygote	ECG	positive gene
MGI:1915621	68371	ENSMUSG00000112129	Pbld1	Pbld1<em1(IMPC)Bay>	homozygote	ECG	positive gene
MGI:1920423	73173	ENSMUSG00000037892	Pcdh18	Pcdh18<tm1.1(KOMP)Vlcg>	homozygote	ECG	positive gene
MGI:3606062	240334	ENSMUSG00000024579	Pcyox1l	Pcyox1l<em1(IMPC)J>	homozygote	ECG	positive gene
MGI:2443226	211948	ENSMUSG00000043702	Pde12	Pde12<tm1b(KOMP)Wtsi>	heterozygote	TTE	positive gene
MGI:1891434	83679	ENSMUSG00000038170	Pde4dip	Pde4dip<tm1b(KOMP)Wtsi>	heterozygote	TTE	positive gene
MGI:97525	18587	ENSMUSG00000029491	Pde6b	Pde6b<tm1b(KOMP)Wtsi>	homozygote	ECG	positive gene
MGI:1859631	54635	ENSMUSG00000028019	Pdgfc	Pdgfc<tm1b(EUCOMM)Hmgu>	heterozygote	TTE	positive gene
MGI:1351627	27402	ENSMUSG00000010914	Pdhx	Pdhx<tm1b(EUCOMM)Hmgu>	heterozygote	TTE	positive gene
MGI:102851	18609	ENSMUSG00000029644	Pdx1	Pdx1<tm1b(EUCOMM)Wtsi>	heterozygote	ECG	positive gene
MGI:102851	18609	ENSMUSG00000029644	Pdx1	Pdx1<tm1b(EUCOMM)Wtsi>	heterozygote	TTE	positive gene
MGI:1924963	240518	ENSMUSG00000024901	Peli3	Peli3<tm1b(KOMP)Mbp>	homozygote	ECG	positive gene
MGI:97542	18624	ENSMUSG00000063931	Pepd	Pepd<tm1b(KOMP)Wtsi>	homozygote	ECG	positive gene
MGI:1921293	74043	ENSMUSG00000067825	Pex26	Pex26<tm1.1(KOMP)Vlcg>	heterozygote	ECG	positive gene
MGI:107816	18639	ENSMUSG00000025271	Pfkfb1	Pfkfb1<tm1b(KOMP)Wtsi>	homozygote	ECG	positive gene
MGI:107815	18640	ENSMUSG00000026409	Pfkfb2	Pfkfb2<tm1b(KOMP)Wtsi>	homozygote	TTE	positive gene
MGI:1919792	72542	ENSMUSG00000029500	Pgam5	Pgam5<tm1b(EUCOMM)Wtsi>	homozygote	TTE	positive gene
MGI:2140327	100169	ENSMUSG00000066043	Phactr4	Phactr4<em1(IMPC)Hmgu>	heterozygote	ECG	positive gene
MGI:1921266	74016	ENSMUSG00000026873	Phf19	Phf19<tm1.1(KOMP)Vlcg>	homozygote	ECG	positive gene
MGI:2443812	271305	ENSMUSG00000016624	Phf21b	Phf21b<em1(IMPC)Marc>	homozygote	TTE	positive gene
MGI:2444341	320595	ENSMUSG00000041229	Phf8	Phf8<tm1dIcs>	homozygote	TTE	positive gene
MGI:2143230	102693	ENSMUSG00000048537	Phldb1	Phldb1<em1(IMPC)J>	homozygote	ECG	positive gene
MGI:1861452	56703	ENSMUSG00000028454	Pigo	Pigo<tm1b(EUCOMM)Wtsi>	heterozygote	ECG	positive gene
MGI:1197006	19193	ENSMUSG00000017453	Pipox	Pipox<tm1b(EUCOMM)Wtsi>	homozygote	ECG	positive gene
MGI:1100498	18742	ENSMUSG00000025229	Pitx3	Pitx3<tm1.1(KOMP)Vlcg>	homozygote	ECG	positive gene
MGI:2183153	192190	ENSMUSG00000038725	Pkhd1l1	Pkhd1l1<em1(IMPC)H>	homozygote	ECG	positive gene
MGI:1343086	18769	ENSMUSG00000035268	Pkig	Pkig<tm1b(EUCOMM)Hmgu>	homozygote	TTE	positive gene
MGI:109211	109333	ENSMUSG00000004591	Pkn2	Pkn2<tm1b(KOMP)Wtsi>	heterozygote	ECG	positive gene
MGI:1347522	26565	ENSMUSG00000022683	Pla2g10	Pla2g10<tm1b(EUCOMM)Hmgu>	homozygote	ECG	positive gene
MGI:1349660	26970	ENSMUSG00000028751	Pla2g2e	Pla2g2e<tm1b(EUCOMM)Wtsi>	homozygote	TTE	positive gene
MGI:107464	18798	ENSMUSG00000039943	Plcb4	Plcb4<tm1b(EUCOMM)Wtsi>	homozygote	ECG	positive gene
MGI:99907	18822	ENSMUSG00000019055	Plod1	Plod1<tm1b(EUCOMM)Hmgu>	homozygote	ECG	positive gene
MGI:893575	22038	ENSMUSG00000032369	Plscr1	Plscr1<tm1b(EUCOMM)Hmgu>	homozygote	ECG	positive gene
MGI:1917560	70310	ENSMUSG00000019461	Plscr3	Plscr3<tm1b(KOMP)Wtsi>	homozygote	TTE	positive gene
MGI:98301	20431	ENSMUSG00000025359	Pmel	Pmel<tm1b(EUCOMM)Wtsi>	homozygote	TTE	positive gene
MGI:1929600	65112	ENSMUSG00000038400	Pmepa1	Pmepa1<tm2b(EUCOMM)Hmgu>	homozygote	TTE	positive gene
MGI:97724	18948	ENSMUSG00000038216	Pnmt	Pnmt<tm1.1(KOMP)Vlcg>	homozygote	ECG	positive gene
MGI:1914713	67463	ENSMUSG00000021671	Poc5	Poc5<em1(IMPC)Tcp>	homozygote	ECG	positive gene
MGI:1197514	18974	ENSMUSG00000020974	Pole2	Pole2<em1(IMPC)Mbp>	heterozygote	ECG	positive gene
MGI:1347081	26447	ENSMUSG00000038425	Poli	Poli<tm1b(EUCOMM)Hmgu>	homozygote	ECG	positive gene
MGI:102565	18988	ENSMUSG00000032015	Pou2f3	Pou2f3<tm1.1(KOMP)Vlcg>	homozygote	ECG	positive gene
MGI:1919362	72112	ENSMUSG00000027317	Ppp1r14d	Ppp1r14d<tm1b(KOMP)Wtsi>	homozygote	TTE	positive gene
MGI:2153588	140491	ENSMUSG00000042717	Ppp1r3a	Ppp1r3a<em1(IMPC)Bay>	homozygote	ECG	positive gene
MGI:2387581	217124	ENSMUSG00000038976	Ppp1r9b	Ppp1r9b<tm1.1(KOMP)Vlcg>	homozygote	ECG	positive gene
MGI:1919228	71978	ENSMUSG00000022052	Ppp2r2a	Ppp2r2a<tm1b(KOMP)Wtsi>	heterozygote	TTE	positive gene
MGI:1349475	26931	ENSMUSG00000017843	Ppp2r5c	Ppp2r5c<em1(IMPC)Mbp>	homozygote	ECG	positive gene
MGI:1349473	26932	ENSMUSG00000021051	Ppp2r5e	Ppp2r5e<em1(IMPC)Marc>	homozygote	TTE	positive gene
MGI:1196223	244418	ENSMUSG00000050271	Prag1	Prag1<em2(IMPC)Tcp>	homozygote	ECG	positive gene
MGI:2685844	381359	ENSMUSG00000079466	Prdm12	Prdm12<tm2b(EUCOMM)Hmgu>	heterozygote	ECG	positive gene
MGI:3588194	383491	ENSMUSG00000042414	Prdm14	Prdm14<tm1b(EUCOMM)Wtsi>	homozygote	ECG	positive gene
MGI:3588194	383491	ENSMUSG00000042414	Prdm14	Prdm14<tm1a(EUCOMM)Wtsi>	homozygote	TTE	positive gene
MGI:1920093	72843	ENSMUSG00000035529	Prdm4	Prdm4<tm1b(EUCOMM)Hmgu>	homozygote	TTE	positive gene
MGI:1336167	19079	ENSMUSG00000029513	Prkab1	Prkab1<tm1b(KOMP)Wtsi>	homozygote	ECG	positive gene
MGI:2139971	99890	ENSMUSG00000049300	Prmt6	Prmt6<em1(IMPC)Marc>	homozygote	TTE	positive gene
MGI:1929676	58182	ENSMUSG00000049409	Prokr1	Prokr1<tm1.1(KOMP)Vlcg>	heterozygote	ECG	positive gene
MGI:1921029	73779	ENSMUSG00000002240	Prr27	Prr27<tm1b(KOMP)Wtsi>	homozygote	TTE	positive gene
MGI:1916703	69453	ENSMUSG00000036480	Prss56	Prss56<em1(IMPC)J>	homozygote	ECG	positive gene
MGI:1917814	70564	ENSMUSG00000021792	Prxl2a	Prxl2a<em1(IMPC)Marc>	homozygote	TTE	positive gene
MGI:109555	19181	ENSMUSG00000028932	Psmc2	Psmc2<tm1b(EUCOMM)Hmgu>	heterozygote	TTE	positive gene
MGI:1914339	67089	ENSMUSG00000021832	Psmc6	Psmc6<tm1b(KOMP)Wtsi>	heterozygote	ECG	positive gene
MGI:97788	100678	ENSMUSG00000029446	Psph	Psph<tm1.1(KOMP)Vlcg>	heterozygote	ECG	positive gene
MGI:1095405	19207	ENSMUSG00000028681	Ptch2	Ptch2<tm3b(EUCOMM)Hmgu>	homozygote	TTE	positive gene
MGI:1914353	67103	ENSMUSG00000028378	Ptgr1	Ptgr1<tm1b(EUCOMM)Wtsi>	homozygote	ECG	positive gene
MGI:97807	19259	ENSMUSG00000030854	Ptpn5	Ptpn5<tm1b(KOMP)Wtsi>	homozygote	ECG	positive gene
MGI:97808	19262	ENSMUSG00000027303	Ptpra	Ptpra<tm1b(EUCOMM)Hmgu>	homozygote	ECG	positive gene
MGI:1353578	30939	ENSMUSG00000020415	Pttg1	Pttg1<tm1b(EUCOMM)Wtsi>	homozygote	ECG	positive gene
MGI:2676395	232491	ENSMUSG00000041671	Pyroxd1	Pyroxd1<tm1b(KOMP)Wtsi>	heterozygote	TTE	positive gene
MGI:105066	19325	ENSMUSG00000020671	Rab10	Rab10<em1(IMPC)J>	heterozygote	ECG	positive gene
MGI:1915094	67844	ENSMUSG00000019832	Rab32	Rab32<tm1b(KOMP)Wtsi>	homozygote	ECG	positive gene
MGI:1916043	98732	ENSMUSG00000039318	Rab3gap2	Rab3gap2<tm1b(KOMP)Wtsi>	homozygote	ECG	positive gene
MGI:2183451	217371	ENSMUSG00000025170	Rab40b	Rab40b<em1(IMPC)J>	homozygote	ECG	positive gene
MGI:105069	19341	ENSMUSG00000019478	Rab4a	Rab4a<tm1b(EUCOMM)Hmgu>	homozygote	ECG	positive gene
MGI:1917977	70727	ENSMUSG00000030134	Rasgef1a	Rasgef1a<em1(IMPC)J>	homozygote	ECG	positive gene
MGI:2447622	224344	ENSMUSG00000032940	Rbm11	Rbm11<em1(IMPC)Marc>	homozygote	TTE	positive gene
MGI:1919784	108911	ENSMUSG00000040945	Rcc2	Rcc2<tm1b(EUCOMM)Wtsi>	homozygote	TTE	positive gene
MGI:1277122	52377	ENSMUSG00000019539	Rcn3	Rcn3<tm1b(EUCOMM)Hmgu>	heterozygote	TTE	positive gene
MGI:1929645	56739	ENSMUSG00000002324	Rec8	Rec8<tm1b(KOMP)Wtsi>	homozygote	ECG	positive gene
MGI:104897	19712	ENSMUSG00000029249	Rest	Rest<tm2b(EUCOMM)Wtsi>	heterozygote	ECG	positive gene
MGI:1915248	67998	ENSMUSG00000017802	Retreg3	Retreg3<tm2b(EUCOMM)Wtsi>	homozygote	ECG	positive gene
MGI:1913712	66462	ENSMUSG00000058833	Rex1bd	Rex1bd<em1(IMPC)J>	homozygote	ECG	positive gene
MGI:3588206	619289	ENSMUSG00000057173	Rfx8	Rfx8<tm1b(EUCOMM)Hmgu>	homozygote	ECG	positive gene
MGI:1333865	19727	ENSMUSG00000036120	Rfxank	Rfxank<tm1b(EUCOMM)Hmgu>	homozygote	ECG	positive gene
MGI:3613651	626596	ENSMUSG00000037627	Rgs22	Rgs22<tm1b(KOMP)Wtsi>	homozygote	ECG	positive gene
MGI:2444024	320435	ENSMUSG00000051735	Rinl	Rinl<em1(IMPC)Mbp>	homozygote	ECG	positive gene
MGI:3057273	328401	ENSMUSG00000052382	Rnase9	Rnase9<tm1.1(KOMP)Vlcg>	homozygote	ECG	positive gene
MGI:1338755	11858	ENSMUSG00000001313	Rnd2	Rnd2<em1(IMPC)Mbp>	homozygote	ECG	positive gene
MGI:1859162	50849	ENSMUSG00000041740	Rnf10	Rnf10<tm1b(KOMP)Wtsi>	homozygote	ECG	positive gene
MGI:1859162	50849	ENSMUSG00000041740	Rnf10	Rnf10<tm1b(KOMP)Wtsi>	homozygote	TTE	positive gene
MGI:2384986	218215	ENSMUSG00000038068	Rnf144b	Rnf144b<tm1b(EUCOMM)Hmgu>	homozygote	TTE	positive gene
MGI:2384986	218215	ENSMUSG00000038068	Rnf144b	Rnf144b<tm1b(EUCOMM)Hmgu>	homozygote	ECG	positive gene
MGI:1920719	73469	ENSMUSG00000035696	Rnf38	Rnf38<tm1b(KOMP)Wtsi>	heterozygote	ECG	positive gene
MGI:1920719	73469	ENSMUSG00000035696	Rnf38	Rnf38<tm1b(KOMP)Wtsi>	heterozygote	TTE	positive gene
MGI:107927	19877	ENSMUSG00000024290	Rock1	Rock1<tm1b(NCOM)Mfgc>	heterozygote	ECG	positive gene
MGI:98038	19951	ENSMUSG00000057841	Rpl32	Rpl32<tm1b(EUCOMM)Hmgu>	homozygote	ECG	positive gene
MGI:1913479	66229	ENSMUSG00000063888	Rpl7l1	Rpl7l1<tm2b(EUCOMM)Hmgu>	heterozygote	TTE	positive gene
MGI:104558	20111	ENSMUSG00000003644	Rps6ka1	Rps6ka1<em1(IMPC)J>	homozygote	ECG	positive gene
MGI:1921620	74370	ENSMUSG00000025583	Rptor	Rptor<tm2b(EUCOMM)Wtsi>	heterozygote	ECG	positive gene
MGI:1930943	56437	ENSMUSG00000031880	Rrad	Rrad<tm1.1(KOMP)Vlcg>	homozygote	ECG	positive gene
MGI:2444993	229675	ENSMUSG00000044098	Rsbn1	Rsbn1<tm1b(EUCOMM)Wtsi>	heterozygote	ECG	positive gene
MGI:1920420	66568	ENSMUSG00000028133	Rwdd3	Rwdd3<tm1b(KOMP)Wtsi>	heterozygote	ECG	positive gene
MGI:2182926	242093	ENSMUSG00000049741	Rxfp4	Rxfp4<tm1.1(KOMP)Vlcg>	homozygote	ECG	positive gene
MGI:1343184	209086	ENSMUSG00000047735	Samd9l	Samd9l<tm1.1(KOMP)Wtsi>	homozygote	ECG	positive gene
MGI:1913368	66118	ENSMUSG00000078427	Sarnp	Sarnp<tm1b(EUCOMM)Hmgu>	heterozygote	TTE	positive gene
MGI:2679336	212712	ENSMUSG00000038331	Satb2	Satb2<tm1b(KOMP)Wtsi>	heterozygote	ECG	positive gene
MGI:2384298	243272	ENSMUSG00000038095	Sbno1	Sbno1<tm1b(EUCOMM)Hmgu>	heterozygote	ECG	positive gene
MGI:893578	20778	ENSMUSG00000037936	Scarb1	Scarb1<tm1b(EUCOMM)Wtsi>	heterozygote	ECG	positive gene
MGI:893578	20778	ENSMUSG00000037936	Scarb1	Scarb1<tm1b(EUCOMM)Wtsi>	homozygote	TTE	positive gene
MGI:1196458	12492	ENSMUSG00000029426	Scarb2	Scarb2<em2(IMPC)Tcp>	homozygote	ECG	positive gene
MGI:106921	72821	ENSMUSG00000070304	Scn2b	Scn2b<em1(IMPC)Bay>	homozygote	ECG	positive gene
MGI:1345148	24050	ENSMUSG00000022456	Septin3	Sept3<tm1b(KOMP)Wtsi>	heterozygote	TTE	positive gene
MGI:1195461	18951	ENSMUSG00000072214	Septin5	Sept5<tm1b(EUCOMM)Hmgu>	heterozygote	ECG	positive gene
MGI:2683295	394252	ENSMUSG00000058017	Serpinb3d	Serpinb3d<em1(IMPC)Tcp>	homozygote	ECG	positive gene
MGI:1933199	240427	ENSMUSG00000024548	Setbp1	Setbp1<tm1b(EUCOMM)Wtsi>	heterozygote	TTE	positive gene
MGI:1918177	235626	ENSMUSG00000044791	Setd2	Setd2<tm1b(NCOM)Mfgc>	homozygote	ECG	positive gene
MGI:1289184	52690	ENSMUSG00000056770	Setd3	Setd3<tm1.1(NCOM)Mfgc>	homozygote	ECG	positive gene
MGI:2137677	14057	ENSMUSG00000021474	Sfxn1	Sfxn1<tm1b(EUCOMM)Wtsi>	homozygote	ECG	positive gene
MGI:700009	20404	ENSMUSG00000028488	Sh3gl2	Sh3gl2<tm1b(EUCOMM)Wtsi>	homozygote	ECG	positive gene
MGI:2678949	231147	ENSMUSG00000036553	Sh3tc1	Sh3tc1<tm1b(EUCOMM)Hmgu>	homozygote	ECG	positive gene
MGI:2678949	231147	ENSMUSG00000036553	Sh3tc1	Sh3tc1<tm1b(EUCOMM)Hmgu>	homozygote	TTE	positive gene
MGI:2135607	93759	ENSMUSG00000020063	Sirt1	Sirt1<tm1b(EUCOMM)Wtsi>	heterozygote	ECG	positive gene
MGI:1201406	20494	ENSMUSG00000023073	Slc10a2	Slc10a2<tm1b(KOMP)Mbp>	homozygote	TTE	positive gene
MGI:3037150	237831	ENSMUSG00000020805	Slc13a5	Slc13a5<tm1b(EUCOMM)Hmgu>	homozygote	ECG	positive gene
MGI:1336187	19879	ENSMUSG00000063796	Slc22a8	Slc22a8<tm1b(KOMP)Wtsi>	homozygote	TTE	positive gene
MGI:1345283	13358	ENSMUSG00000003528	Slc25a1	Slc25a1<tm1b(EUCOMM)Wtsi>	heterozygote	TTE	positive gene
MGI:1927073	63959	ENSMUSG00000023942	Slc29a1	Slc29a1<tm2b(NCOM)Mfgc>	homozygote	ECG	positive gene
MGI:2140592	100434	ENSMUSG00000028412	Slc44a1	Slc44a1<tm1b(EUCOMM)Hmgu>	homozygote	TTE	positive gene
MGI:2384860	213603	ENSMUSG00000039865	Slc44a3	Slc44a3<tm1b(EUCOMM)Wtsi>	homozygote	ECG	positive gene
MGI:1914723	67473	ENSMUSG00000010122	Slc47a1	Slc47a1<tm1b(EUCOMM)Wtsi>	homozygote	ECG	positive gene
MGI:2149330	114479	ENSMUSG00000000792	Slc5a5	Slc5a5<tm1b(KOMP)Wtsi>	homozygote	ECG	positive gene
MGI:99828	11988	ENSMUSG00000031596	Slc7a2	Slc7a2<tm1b(EUCOMM)Hmgu>	homozygote	ECG	positive gene
MGI:1337120	20540	ENSMUSG00000000958	Slc7a7	Slc7a7<em1(IMPC)Bay>	heterozygote	ECG	positive gene
MGI:107976	110893	ENSMUSG00000079055	Slc8a3	Slc8a3<tm1.1(KOMP)Vlcg>	homozygote	ECG	positive gene
MGI:2180781	170756	ENSMUSG00000032754	Slc8b1	Slc8b1<em1(IMPC)J>	homozygote	ECG	positive gene
MGI:105064	105243	ENSMUSG00000036123	Slc9a3	Slc9a3<tm1b(NCOM)Mfgc>	heterozygote	ECG	positive gene
MGI:1313259	20555	ENSMUSG00000078763	Slfn1	Slfn1<tm1.1(KOMP)Vlcg>	homozygote	ECG	positive gene
MGI:2679449	245450	ENSMUSG00000036790	Slitrk2	Slitrk2<em1(IMPC)Mbp>	homozygote	ECG	positive gene
MGI:1328366	20587	ENSMUSG00000000902	Smarcb1	Smarcb1<tm1b(EUCOMM)Hmgu>	heterozygote	TTE	positive gene
MGI:2385088	226026	ENSMUSG00000024943	Smc5	Smc5<tm1b(KOMP)Wtsi>	heterozygote	TTE	positive gene
MGI:1914491	67241	ENSMUSG00000020608	Smc6	Smc6<tm1b(EUCOMM)Hmgu>	heterozygote	TTE	positive gene
MGI:1916621	69371	ENSMUSG00000030292	Smco2	Smco2<tm1b(EUCOMM)Wtsi>	homozygote	TTE	positive gene
MGI:108075	319757	ENSMUSG00000001761	Smo	Smo<tm1b(KOMP)Wtsi>	heterozygote	ECG	positive gene
MGI:108075	319757	ENSMUSG00000001761	Smo	Smo<tm1b(KOMP)Wtsi>	heterozygote	TTE	positive gene
MGI:1931437	57319	ENSMUSG00000019872	Smpdl3a	Smpdl3a<em1(IMPC)Tcp>	homozygote	ECG	positive gene
MGI:1353563	30927	ENSMUSG00000006587	Snai3	Snai3<tm2b(EUCOMM)Hmgu>	homozygote	ECG	positive gene
MGI:2142610	102141	ENSMUSG00000038291	Snx25	Snx25<tm1b(KOMP)Wtsi>	heterozygote	TTE	positive gene
MGI:1921728	74478	ENSMUSG00000071669	Snx29	Snx29<tm1b(EUCOMM)Hmgu>	homozygote	TTE	positive gene
MGI:1860188	54198	ENSMUSG00000019804	Snx3	Snx3<tm1.1(KOMP)Vlcg>	heterozygote	ECG	positive gene
MGI:1924574	234214	ENSMUSG00000031626	Sorbs2	Sorbs2<tm1.1(KOMP)Mbp>	homozygote	ECG	positive gene
MGI:1918112	70862	ENSMUSG00000039335	Spata16	Spata16<em1(IMPC)Marc>	homozygote	TTE	positive gene
MGI:1924175	76925	ENSMUSG00000042800	Spata46	Spata46<em1(IMPC)Mbp>	homozygote	ECG	positive gene
MGI:2139806	229285	ENSMUSG00000036580	Spg20	Spg20<tm2b(EUCOMM)Hmgu>	homozygote	TTE	positive gene
MGI:1891351	94214	ENSMUSG00000058297	Spock2	Spock2<tm1.1(KOMP)Vlcg>	homozygote	ECG	positive gene
MGI:2142186	101809	ENSMUSG00000037239	Spred3	Spred3<em1(IMPC)Tcp>	homozygote	ECG	positive gene
MGI:1330237	20766	ENSMUSG00000045539	Sprr3	Sprr3<tm1.1(KOMP)Vlcg>	homozygote	ECG	positive gene
MGI:102964	20818	ENSMUSG00000032553	Srprb	Srprb<tm2b(EUCOMM)Hmgu>	heterozygote	ECG	positive gene
MGI:1916457	69207	ENSMUSG00000055436	Srsf11	Srsf11<tm1b(EUCOMM)Wtsi>	heterozygote	ECG	positive gene
MGI:1353511	16651	ENSMUSG00000030255	Sspn	Sspn<tm1b(EUCOMM)Hmgu>	homozygote	TTE	positive gene
MGI:98326	20604	ENSMUSG00000004366	Sst	Sst<tm1b(KOMP)Wtsi>	homozygote	ECG	positive gene
MGI:1338881	19143	ENSMUSG00000031995	St14	St14<tm1.1(KOMP)Vlcg>	heterozygote	ECG	positive gene
MGI:1917777	70527	ENSMUSG00000006906	Stambp	Stambp<tm1b(EUCOMM)Hmgu>	heterozygote	ECG	positive gene
MGI:1920831	269209	ENSMUSG00000033276	Stk36	Stk36<em1(IMPC)J>	heterozygote	ECG	positive gene
MGI:1931224	56471	ENSMUSG00000022044	Stmn4	Stmn4<tm1b(KOMP)Wtsi>	homozygote	ECG	positive gene
MGI:109355	20907	ENSMUSG00000007207	Stx1a	Stx1a<tm1b(EUCOMM)Hmgu>	homozygote	ECG	positive gene
MGI:109355	20907	ENSMUSG00000007207	Stx1a	Stx1a<tm1b(EUCOMM)Hmgu>	homozygote	TTE	positive gene
MGI:107363	20910	ENSMUSG00000026797	Stxbp1	Stxbp1<tm1b(EUCOMM)Hmgu>	heterozygote	ECG	positive gene
MGI:1927234	56451	ENSMUSG00000052738	Suclg1	Suclg1<em2(IMPC)Bay>	heterozygote	TTE	positive gene
MGI:1345643	24069	ENSMUSG00000025231	Sufu	Sufu<tm1b(KOMP)Wtsi>	heterozygote	ECG	positive gene
MGI:1924303	77053	ENSMUSG00000036817	Sun1	Sun1<tm1b(EUCOMM)Wtsi>	homozygote	TTE	positive gene
MGI:1890396	64707	ENSMUSG00000026646	Suv39h2	Suv39h2<em1(IMPC)Marc>	homozygote	TTE	positive gene
MGI:1915916	68666	ENSMUSG00000042078	Svop	Svop<em1(IMPC)H>	homozygote	ECG	positive gene
MGI:109542	20962	ENSMUSG00000020059	Sycp3	Sycp3<tm1.1(KOMP)Vlcg>	homozygote	ECG	positive gene
MGI:99515	20963	ENSMUSG00000021457	Syk	Syk<tm1b(EUCOMM)Hmgu>	heterozygote	TTE	positive gene
MGI:1351334	27204	ENSMUSG00000059602	Syn3	Syn3<tm1.1(KOMP)Vlcg>	homozygote	ECG	positive gene
MGI:2153070	118449	ENSMUSG00000050315	Synpo2	Synpo2<tm1b(EUCOMM)Wtsi>	heterozygote	ECG	positive gene
MGI:1354742	217030	ENSMUSG00000034940	Synrg	Synrg<tm1b(EUCOMM)Wtsi>	heterozygote	ECG	positive gene
MGI:1920424	73174	ENSMUSG00000038517	Tbkbp1	Tbkbp1<tm1b(EUCOMM)Wtsi>	homozygote	TTE	positive gene
MGI:1913354	594844	ENSMUSG00000044550	Tceal3	Tceal3<em1(IMPC)Tcp>	homozygote	ECG	positive gene
MGI:103180	106795	ENSMUSG00000050410	Tcf19	Tcf19<tm1b(EUCOMM)Hmgu>	homozygote	ECG	positive gene
MGI:101876	21676	ENSMUSG00000055320	Tead1	Tead1<tm1b(KOMP)Wtsi>	heterozygote	TTE	positive gene
MGI:102465	21763	ENSMUSG00000040548	Tex2	Tex2<em1(IMPC)J>	homozygote	ECG	positive gene
MGI:104672	21419	ENSMUSG00000025927	Tfap2b	Tfap2b<tm1b(EUCOMM)Wtsi>	heterozygote	TTE	positive gene
MGI:103239	83383	ENSMUSG00000005718	Tfap4	Tfap4<tm1.1(KOMP)Vlcg>	homozygote	ECG	positive gene
MGI:103270	21425	ENSMUSG00000023990	Tfeb	Tfeb<tm1b(EUCOMM)Wtsi>	heterozygote	ECG	positive gene
MGI:103270	21425	ENSMUSG00000023990	Tfeb	Tfeb<tm1a(EUCOMM)Wtsi>	heterozygote	ECG	positive gene
MGI:1919118	71868	ENSMUSG00000029248	Thegl	Thegl<tm1b(KOMP)Wtsi>	homozygote	TTE	positive gene
MGI:1913878	66628	ENSMUSG00000011254	Thg1l	Thg1l<tm1b(EUCOMM)Wtsi>	heterozygote	ECG	positive gene
MGI:2677480	386612	ENSMUSG00000041319	Thoc6	Thoc6<em5(IMPC)Tcp>	heterozygote	ECG	positive gene
MGI:1929096	56229	ENSMUSG00000031480	Thsd1	Thsd1<tm1.1(KOMP)Vlcg>	homozygote	ECG	positive gene
MGI:2686178	383766	ENSMUSG00000074628	Tldc2	Tldc2<em1(IMPC)J>	homozygote	ECG	positive gene
MGI:2385173	229302	ENSMUSG00000027801	Tm4sf4	Tm4sf4<tm1.1(KOMP)Vlcg>	homozygote	ECG	positive gene
MGI:1914606	67356	ENSMUSG00000027355	Tmco5	Tmco5<tm1b(KOMP)Wtsi>	homozygote	ECG	positive gene
MGI:1919995	72745	ENSMUSG00000035762	Tmem161b	Tmem161b<tm2b(EUCOMM)Hmgu>	heterozygote	TTE	positive gene
MGI:2443597	227615	ENSMUSG00000078201	Tmem203	Tmem203<em1(IMPC)H>	homozygote	ECG	positive gene
MGI:1916436	69186	ENSMUSG00000070394	Tmem256	Tmem256<tm1.1(KOMP)Vlcg>	homozygote	ECG	positive gene
MGI:1925225	77975	ENSMUSG00000022964	Tmem50b	Tmem50b<tm1b(EUCOMM)Wtsi>	homozygote	TTE	positive gene
MGI:1915068	70397	ENSMUSG00000025940	Tmem70	Tmem70<em2(IMPC)Bay>	heterozygote	TTE	positive gene
MGI:1913851	66601	ENSMUSG00000020839	Tmigd1	Tmigd1<em1(IMPC)Marc>	homozygote	TTE	positive gene
MGI:2442893	319875	ENSMUSG00000035861	Tmprss11b	Tmprss11b<tm1b(KOMP)Wtsi>	homozygote	ECG	positive gene
MGI:3036255	237500	ENSMUSG00000036676	Tmtc3	Tmtc3<tm1b(EUCOMM)Wtsi>	heterozygote	ECG	positive gene
MGI:1343050	21935	ENSMUSG00000022496	Tnfrsf17	Tnfrsf17<tm1.1(KOMP)Vlcg>	homozygote	ECG	positive gene
MGI:1101059	21942	ENSMUSG00000028965	Tnfrsf9	Tnfrsf9<tm1b(EUCOMM)Wtsi>	heterozygote	TTE	positive gene
MGI:2673064	240873	ENSMUSG00000066755	Tnfsf18	Tnfsf18<tm1.1(KOMP)Vlcg>	homozygote	ECG	positive gene
MGI:98779	21924	ENSMUSG00000091898	Tnnc1	Tnnc1<em1(IMPC)J>	heterozygote	ECG	positive gene
MGI:2181659	252838	ENSMUSG00000041272	Tox	Tox<tm1b(KOMP)Wtsi>	homozygote	ECG	positive gene
MGI:98823	22044	ENSMUSG00000005892	Trh	Trh<em1(IMPC)Tcp>	homozygote	ECG	positive gene
MGI:2145021	217410	ENSMUSG00000020601	Trib2	Trib2<tm1b(KOMP)Wtsi>	homozygote	ECG	positive gene
MGI:2145021	217410	ENSMUSG00000020601	Trib2	Trib2<tm1b(KOMP)Wtsi>	heterozygote	ECG	positive gene
MGI:4821256	244183	ENSMUSG00000052749	Trim30b	Trim30b<tm1b(KOMP)Wtsi>	homozygote	ECG	positive gene
MGI:2153072	68729	ENSMUSG00000018548	Trim37	Trim37<em1(IMPC)Marc>	homozygote	TTE	positive gene
MGI:3036269	381485	ENSMUSG00000060913	Trim55	Trim55<tm2b(EUCOMM)Hmgu>	homozygote	ECG	positive gene
MGI:1916966	69716	ENSMUSG00000021569	Trip13	Trip13<tm1.1(KOMP)Vlcg>	homozygote	ECG	positive gene
MGI:1289155	212528	ENSMUSG00000001909	Trmt1	Trmt1<tm1b(EUCOMM)Hmgu>	heterozygote	ECG	positive gene
MGI:1920792	73542	ENSMUSG00000060794	Tssk5	Tssk5<tm1.1(KOMP)Vlcg>	homozygote	ECG	positive gene
MGI:1915472	227613	ENSMUSG00000036752	Tubb4b	Tubb4b<em1(IMPC)J>	heterozygote	ECG	positive gene
MGI:1929470	54721	ENSMUSG00000032175	Tyk2	Tyk2<tm2b(EUCOMM)Hmgu>	homozygote	ECG	positive gene
MGI:98878	22171	ENSMUSG00000025747	Tyms	Tyms<tm1b(EUCOMM)Hmgu>	heterozygote	ECG	positive gene
MGI:1343160	268470	ENSMUSG00000014349	Ube2z	Ube2z<em1(IMPC)Marc>	heterozygote	TTE	positive gene
MGI:1918957	71707	ENSMUSG00000047719	Ubiad1	Ubiad1<em1(IMPC)J>	heterozygote	ECG	positive gene
MGI:1916366	69116	ENSMUSG00000066036	Ubr4	Ubr4<tm1b(EUCOMM)Hmgu>	heterozygote	TTE	positive gene
MGI:2146388	224111	ENSMUSG00000053774	Ubxn7	Ubxn7<tm1b(EUCOMM)Wtsi>	heterozygote	ECG	positive gene
MGI:1931744	80914	ENSMUSG00000026558	Uck2	Uck2<em1(IMPC)J>	homozygote	ECG	positive gene
MGI:1932970	83428	ENSMUSG00000044988	Ucn3	Ucn3<tm1.1(KOMP)Vlcg>	homozygote	ECG	positive gene
MGI:98894	22227	ENSMUSG00000031710	Ucp1	Ucp1<tm1b(EUCOMM)Hmgu>	homozygote	ECG	positive gene
MGI:98894	22227	ENSMUSG00000031710	Ucp1	Ucp1<tm1b(EUCOMM)Hmgu>	homozygote	TTE	positive gene
MGI:1915140	67890	ENSMUSG00000027746	Ufm1	Ufm1<em1(IMPC)Marc>	heterozygote	TTE	positive gene
MGI:1913679	192169	ENSMUSG00000031634	Ufsp2	Ufsp2<em1(IMPC)Mbp>	heterozygote	ECG	positive gene
MGI:1923718	109113	ENSMUSG00000024817	Uhrf2	Uhrf2<tm1b(EUCOMM)Wtsi>	homozygote	ECG	positive gene
MGI:2142246	101869	ENSMUSG00000030533	Unc45a	Unc45a<tm1b(EUCOMM)Hmgu>	heterozygote	ECG	positive gene
MGI:2142246	101869	ENSMUSG00000030533	Unc45a	Unc45a<tm1b(EUCOMM)Hmgu>	heterozygote	TTE	positive gene
MGI:2140991	100756	ENSMUSG00000029592	Usp30	Usp30<em1(IMPC)Marc>	homozygote	TTE	positive gene
MGI:1923429	76179	ENSMUSG00000063317	Usp31	Usp31<em1(IMPC)Marc>	homozygote	TTE	positive gene
MGI:2442483	319651	ENSMUSG00000033364	Usp37	Usp37<em1(IMPC)Marc>	heterozygote	TTE	positive gene
MGI:1922091	74841	ENSMUSG00000038250	Usp38	Usp38<tm1b(EUCOMM)Hmgu>	homozygote	ECG	positive gene
MGI:2442406	338362	ENSMUSG00000047712	Ust	Ust<em1(IMPC)J>	heterozygote	ECG	positive gene
MGI:1346329	24111	ENSMUSG00000028963	Uts2	Uts2<tm1b(KOMP)Wtsi>	homozygote	ECG	positive gene
MGI:102718	22325	ENSMUSG00000009621	Vav2	Vav2<em1(IMPC)Marc>	homozygote	TTE	positive gene
MGI:1277163	22326	ENSMUSG00000006270	Vax1	Vax1<tm1b(KOMP)Mbp>	heterozygote	ECG	positive gene
MGI:1343180	381677	ENSMUSG00000037428	Vgf	Vgf<em1(IMPC)H>	homozygote	ECG	positive gene
MGI:1920819	73569	ENSMUSG00000091243	Vgll3	Vgll3<em1(IMPC)H>	homozygote	ECG	positive gene
MGI:2652840	232334	ENSMUSG00000030315	Vgll4	Vgll4<tm1b(EUCOMM)Hmgu>	heterozygote	ECG	positive gene
MGI:2652840	232334	ENSMUSG00000030315	Vgll4	Vgll4<tm1b(EUCOMM)Hmgu>	heterozygote	TTE	positive gene
MGI:2444207	320528	ENSMUSG00000035284	Vps13c	Vps13c<tm1b(EUCOMM)Hmgu>	homozygote	TTE	positive gene
MGI:2159402	194309	ENSMUSG00000043614	Vps37d	Vps37d<tm2b(EUCOMM)Wtsi>	heterozygote	ECG	positive gene
MGI:1890520	116733	ENSMUSG00000031913	Vps4a	Vps4a<tm1b(EUCOMM)Hmgu>	heterozygote	ECG	positive gene
MGI:3642995	240916	ENSMUSG00000049598	Vsig8	Vsig8<tm1.1(KOMP)Mbp>	homozygote	ECG	positive gene
MGI:1855699	53611	ENSMUSG00000024983	Vti1a	Vti1a<tm1.1(KOMP)Vlcg>	homozygote	ECG	positive gene
MGI:104630	22375	ENSMUSG00000021266	Wars	Wars<tm1b(EUCOMM)Hmgu>	heterozygote	TTE	positive gene
MGI:107577	226178	ENSMUSG00000047731	Wbp1l	Wbp1l<tm2b(EUCOMM)Hmgu>	homozygote	ECG	positive gene
MGI:1924023	76773	ENSMUSG00000022359	Wdyhv1	Wdyhv1<tm1.1(KOMP)Vlcg>	homozygote	ECG	positive gene
MGI:1914951	67701	ENSMUSG00000017723	Wfdc2	Wfdc2<em1(IMPC)H>	heterozygote	ECG	positive gene
MGI:108071	22409	ENSMUSG00000026167	Wnt10a	Wnt10a<tm1.1(KOMP)Vlcg>	homozygote	ECG	positive gene
MGI:2144041	59043	ENSMUSG00000029364	Wsb2	Wsb2<tm1b(EUCOMM)Hmgu>	homozygote	TTE	positive gene
MGI:1861728	107568	ENSMUSG00000041058	Wwp1	Wwp1<em1(IMPC)Marc>	homozygote	TTE	positive gene
MGI:2442327	319581	ENSMUSG00000039814	Xkr5	Xkr5<tm1b(KOMP)Mbp>	homozygote	TTE	positive gene
MGI:1914258	67008	ENSMUSG00000075054	Yae1d1	Yae1d1<tm1b(EUCOMM)Hmgu>	heterozygote	TTE	positive gene
MGI:2137670	56449	ENSMUSG00000030189	Ybx3	Ybx3<em1(IMPC)Rbrc>	homozygote	ECG	positive gene
MGI:1914430	67180	ENSMUSG00000024487	Yipf5	Yipf5<tm1b(EUCOMM)Hmgu>	heterozygote	TTE	positive gene
MGI:1920136	72886	ENSMUSG00000003208	Yju2	Yju2<tm1b(KOMP)Wtsi>	heterozygote	ECG	positive gene
MGI:2448561	240255	ENSMUSG00000034653	Ythdc2	Ythdc2<em1(IMPC)Bay>	homozygote	TTE	positive gene
MGI:1891917	54401	ENSMUSG00000018326	Ywhab	Ywhab<tm1b(EUCOMM)Hmgu>	homozygote	ECG	positive gene
MGI:1891917	54401	ENSMUSG00000018326	Ywhab	Ywhab<tm1b(EUCOMM)Hmgu>	homozygote	TTE	positive gene
MGI:2140248	100090	ENSMUSG00000028952	Zbtb48	Zbtb48<em1(IMPC)Mbp>	homozygote	ECG	positive gene
MGI:2442133	547176	ENSMUSG00000035045	Zc3h12b	Zc3h12b<em1(IMPC)Tcp>	homozygote	ECG	positive gene
MGI:1923452	70546	ENSMUSG00000039470	Zdhhc2	Zdhhc2<tm1b(KOMP)Wtsi>	homozygote	TTE	positive gene
MGI:1923573	228136	ENSMUSG00000034075	Zdhhc5	Zdhhc5<tm1e.1(EUCOMM)Hmgu>	homozygote	ECG	positive gene
MGI:1924514	77264	ENSMUSG00000026135	Zfp142	Zfp142<tm1b(EUCOMM)Wtsi>	homozygote	TTE	positive gene
MGI:1929117	56525	ENSMUSG00000047603	Zfp235	Zfp235<tm1b(KOMP)Wtsi>	homozygote	TTE	positive gene
MGI:2682318	380912	ENSMUSG00000034522	Zfp395	Zfp395<tm1b(EUCOMM)Wtsi>	homozygote	ECG	positive gene
MGI:99185	22700	ENSMUSG00000002617	Zfp40	Zfp40<tm1b(KOMP)Wtsi>	homozygote	ECG	positive gene
MGI:1353644	218820	ENSMUSG00000039081	Zfp503	Zfp503<em1(IMPC)Mbp>	heterozygote	ECG	positive gene
MGI:3040707	218314	ENSMUSG00000057842	Zfp595	Zfp595<tm1b(KOMP)Wtsi>	homozygote	TTE	positive gene
MGI:1918313	71063	ENSMUSG00000039789	Zfp597	Zfp597<em1(IMPC)J>	homozygote	ECG	positive gene
MGI:99663	22719	ENSMUSG00000050605	Zfp61	Zfp61<tm1b(EUCOMM)Hmgu>	homozygote	TTE	positive gene
MGI:1918381	71131	ENSMUSG00000048921	Zfp689	Zfp689<tm1.1(KOMP)Vlcg>	homozygote	ECG	positive gene
MGI:1915286	68036	ENSMUSG00000062397	Zfp706	Zfp706<em1(IMPC)J>	heterozygote	ECG	positive gene
MGI:2444807	622675	ENSMUSG00000071064	Zfp827	Zfp827<em1(IMPC)J>	heterozygote	ECG	positive gene
MGI:2675306	234358	ENSMUSG00000059897	Zfp930	Zfp930<tm1b(KOMP)Wtsi>	homozygote	TTE	positive gene
MGI:106505	100177	ENSMUSG00000042408	Zmym6	Zmym6<em1(IMPC)Hmgu>	homozygote	TTE	positive gene
MGI:1913300	66050	ENSMUSG00000007777	0610009B22Rik	0610009B22Rik<tm1b(EUCOMM)Hmgu>	homozygote	ECG	negative gene
MGI:1913300	66050	ENSMUSG00000007777	0610009B22Rik	0610009B22Rik<tm1b(EUCOMM)Hmgu>	homozygote	TTE	negative gene
MGI:1915609	104457	ENSMUSG00000020831	0610010K14Rik	0610010K14Rik<tm1.1(KOMP)Vlcg>	heterozygote	ECG	negative gene
MGI:1920971	73721	ENSMUSG00000028441	1110017D15Rik	1110017D15Rik<em1(IMPC)H>	homozygote	TTE	negative gene
MGI:1915971	68721	ENSMUSG00000037971	1110032A03Rik	1110032A03Rik<tm1.1(KOMP)Vlcg>	homozygote	ECG	negative gene
MGI:1917034	69784	ENSMUSG00000087651	1500009L16Rik	1500009L16Rik<em1(IMPC)Mbp>	homozygote	ECG	negative gene
MGI:1926146	78896	ENSMUSG00000026051	1500015O10Rik	1500015O10Rik<tm1b(EUCOMM)Hmgu>	homozygote	TTE	negative gene
MGI:1923631	73598	ENSMUSG00000044320	1700001O22Rik	1700001O22Rik<em1(IMPC)J>	homozygote	ECG	negative gene
MGI:1922730	75480	ENSMUSG00000038523	1700003F12Rik	1700003F12Rik<tm1.1(KOMP)Vlcg>	heterozygote	ECG	negative gene
MGI:1914181	66931	ENSMUSG00000023873	1700010I14Rik	1700010I14Rik<tm2b(KOMP)Wtsi>	homozygote	ECG	negative gene
MGI:1916575	69325	ENSMUSG00000031927	1700012B09Rik	1700012B09Rik<tm1.1(KOMP)Wtsi>	homozygote	TTE	negative gene
MGI:1916575	69325	ENSMUSG00000031927	1700012B09Rik	1700012B09Rik<tm1.1(KOMP)Wtsi>	homozygote	ECG	negative gene
MGI:1921468	74218	ENSMUSG00000029320	1700016H13Rik	1700016H13Rik<em1(IMPC)Bay>	homozygote	ECG	negative gene
MGI:1921480	74230	ENSMUSG00000053783	1700016K19Rik	1700016K19Rik<tm1.1(KOMP)Vlcg>	homozygote	ECG	negative gene
MGI:1914330	67080	ENSMUSG00000043629	1700019D03Rik	1700019D03Rik<tm1.1(NCOM)Mfgc>	homozygote	ECG	negative gene
MGI:1916649	69399	ENSMUSG00000032666	1700025G04Rik	1700025G04Rik<em1(IMPC)Mbp>	homozygote	ECG	negative gene
MGI:1913729	66479	ENSMUSG00000052075	1700029F12Rik	1700029F12Rik<tm1b(EUCOMM)Hmgu>	homozygote	ECG	negative gene
MGI:1913729	66479	ENSMUSG00000052075	1700029F12Rik	1700029F12Rik<tm1b(EUCOMM)Hmgu>	homozygote	TTE	negative gene
MGI:1916742	75641	ENSMUSG00000044916	1700029I15Rik	1700029I15Rik<tm1.1(KOMP)Vlcg>	homozygote	ECG	negative gene
MGI:1925664	78414	ENSMUSG00000024532	1700034E13Rik	1700034E13Rik<em1(IMPC)Mbp>	homozygote	ECG	negative gene
MGI:1920511	73261	ENSMUSG00000005983	1700037C18Rik	1700037C18Rik<tm1b(KOMP)Mbp>	homozygote	ECG	negative gene
MGI:1914576	67326	ENSMUSG00000027327	1700037H04Rik	1700037H04Rik<tm1.1(KOMP)Vlcg>	homozygote	ECG	negative gene
MGI:1920726	381707	ENSMUSG00000042184	1700069L16Rik	1700069L16Rik<em1(IMPC)Mbp>	homozygote	ECG	negative gene
MGI:1921534	74284	ENSMUSG00000071265	1700086L19Rik	1700086L19Rik<tm1b(EUCOMM)Wtsi>	homozygote	TTE	negative gene
MGI:1920774	27660	ENSMUSG00000033029	1700088E04Rik	1700088E04Rik<tm1.1(KOMP)Vlcg>	homozygote	ECG	negative gene
MGI:1920884	73634	ENSMUSG00000018479	1700125H20Rik	1700125H20Rik<tm1b(EUCOMM)Wtsi>	homozygote	ECG	negative gene
MGI:1914623	67373	ENSMUSG00000029882	2210010C04Rik	2210010C04Rik<tm1b(KOMP)Wtsi>	homozygote	ECG	negative gene
MGI:1919557	72307	ENSMUSG00000071632	2510002D24Rik	2510002D24Rik<tm1.1(KOMP)Vlcg>	homozygote	ECG	negative gene
MGI:1919828	72578	ENSMUSG00000117042	2700054A10Rik	2700054A10Rik<em2(IMPC)Mbp>	homozygote	ECG	negative gene
MGI:1920462	73212	ENSMUSG00000053553	3110082I17Rik	3110082I17Rik<tm1b(EUCOMM)Wtsi>	homozygote	ECG	negative gene
MGI:1920462	73212	ENSMUSG00000053553	3110082I17Rik	3110082I17Rik<tm1b(EUCOMM)Wtsi>	homozygote	TTE	negative gene
MGI:1345148	24050	ENSMUSG00000022456	Septin3	Sept3<tm1b(KOMP)Wtsi>	heterozygote	ECG	negative gene
MGI:1888939	56526	ENSMUSG00000050379	Septin6	Sept6<tm1.1(KOMP)Vlcg>	homozygote	ECG	negative gene
MGI:1888939	56526	ENSMUSG00000050379	Septin6	Sept6<tm1.1(KOMP)Vlcg>	hemizygote	ECG	negative gene
MGI:1914642	67392	ENSMUSG00000062822	4833420G17Rik	4833420G17Rik<em1(IMPC)Mbp>	homozygote	ECG	negative gene
MGI:1923029	228602	ENSMUSG00000027309	4930402H24Rik	4930402H24Rik<tm1b(EUCOMM)Hmgu>	homozygote	ECG	negative gene
MGI:1925368	78118	ENSMUSG00000045989	4930451I11Rik	4930451I11Rik<tm1.1(KOMP)Wtsi>	homozygote	TTE	negative gene
MGI:1925368	78118	ENSMUSG00000045989	4930451I11Rik	4930451I11Rik<tm1.1(KOMP)Wtsi>	homozygote	ECG	negative gene
MGI:1922337	75087	ENSMUSG00000040919	4930505A04Rik	4930505A04Rik<tm1b(KOMP)Wtsi>	homozygote	ECG	negative gene
MGI:1922337	75087	ENSMUSG00000040919	4930505A04Rik	4930505A04Rik<tm1b(KOMP)Wtsi>	homozygote	TTE	negative gene
MGI:1914842	67592	ENSMUSG00000020299	4930524B15Rik	4930524B15Rik<em1(IMPC)Mbp>	homozygote	ECG	negative gene
MGI:1925441	207819	ENSMUSG00000048905	4930539E08Rik	4930539E08Rik<tm1.1(KOMP)Vlcg>	homozygote	ECG	negative gene
MGI:1922554	75304	ENSMUSG00000053574	4930563E22Rik	4930563E22Rik<tm1.1(KOMP)Vlcg>	homozygote	ECG	negative gene
MGI:1918234	70984	ENSMUSG00000031938	4931406C07Rik	4931406C07Rik<tm1b(EUCOMM)Wtsi>	homozygote	TTE	negative gene
MGI:1924311	233103	ENSMUSG00000066571	4931406P16Rik	4931406P16Rik<em1(IMPC)J>	homozygote	ECG	negative gene
MGI:1918236	70986	ENSMUSG00000046085	4931422A03Rik	4931422A03Rik<tm1b(EUCOMM)Wtsi>	homozygote	TTE	negative gene
MGI:2444631	229227	ENSMUSG00000037270	4932438A13Rik	4932438A13Rik<tm1b(EUCOMM)Hmgu>	heterozygote	TTE	negative gene
MGI:2444631	229227	ENSMUSG00000037270	4932438A13Rik	4932438A13Rik<tm1b(EUCOMM)Hmgu>	heterozygote	ECG	negative gene
MGI:3045320	240755	ENSMUSG00000050526	4933406M09Rik	4933406M09Rik<tm1b(EUCOMM)Hmgu>	homozygote	ECG	negative gene
MGI:3045320	240755	ENSMUSG00000050526	4933406M09Rik	4933406M09Rik<tm1b(EUCOMM)Hmgu>	homozygote	TTE	negative gene
MGI:1921727	74477	ENSMUSG00000020807	4933427D14Rik	4933427D14Rik<tm1.1(KOMP)Vlcg>	heterozygote	ECG	negative gene
MGI:3045314	214106	ENSMUSG00000058046	4933430I17Rik	4933430I17Rik<tm1b(EUCOMM)Wtsi>	homozygote	ECG	negative gene
MGI:1923930	229722	ENSMUSG00000040412	5330417C22Rik	5330417C22Rik<tm1b(EUCOMM)Hmgu>	heterozygote	TTE	negative gene
MGI:1918645	71395	ENSMUSG00000006204	5430419D17Rik	5430419D17Rik<em1(IMPC)Mbp>	homozygote	ECG	negative gene
MGI:2443685	244234	ENSMUSG00000054672	5830411N06Rik	5830411N06Rik<tm1b(KOMP)Wtsi>	homozygote	ECG	negative gene
MGI:1915533	68283	ENSMUSG00000036411	9530077C05Rik	9530077C05Rik<tm1.1(KOMP)Vlcg>	homozygote	ECG	negative gene
MGI:2145726	268759	ENSMUSG00000044551	9930012K11Rik	9930012K11Rik<tm2b(EUCOMM)Hmgu>	homozygote	TTE	negative gene
MGI:1917115	69865	ENSMUSG00000052595	A1cf	A1cf<tm1b(EUCOMM)Hmgu>	homozygote	ECG	negative gene
MGI:2441788	319278	ENSMUSG00000038884	A230050P20Rik	A230050P20Rik<tm1.1(KOMP)Mbp>	homozygote	ECG	negative gene
MGI:2449119	232345	ENSMUSG00000030111	A2m	A2m<tm1b(NCOM)Mfgc>	homozygote	ECG	negative gene
MGI:3512453	239559	ENSMUSG00000047878	A4galt	A4galt<tm1b(EUCOMM)Hmgu>	homozygote	ECG	negative gene
MGI:2442713	100034748	ENSMUSG00000025727	A930017K11Rik	A930017K11Rik<tm1b(KOMP)Wtsi>	homozygote	ECG	negative gene
MGI:2442713	100034748	ENSMUSG00000025727	A930017K11Rik	A930017K11Rik<tm1b(KOMP)Wtsi>	homozygote	TTE	negative gene
MGI:1926144	78894	ENSMUSG00000029482	Aacs	Aacs<em1(IMPC)J>	homozygote	ECG	negative gene
MGI:1915008	67758	ENSMUSG00000027761	Aadac	Aadac<em1(IMPC)Mbp>	homozygote	ECG	negative gene
MGI:1098687	269774	ENSMUSG00000057230	Aak1	Aak1<tm1b(EUCOMM)Hmgu>	homozygote	ECG	negative gene
MGI:2181621	239435	ENSMUSG00000068522	Aard	Aard<tm1.1(KOMP)Vlcg>	homozygote	ECG	negative gene
MGI:1914868	67618	ENSMUSG00000025894	Aasdhppt	Aasdhppt<tm1.1(KOMP)Vlcg>	heterozygote	ECG	negative gene
MGI:1353573	30956	ENSMUSG00000029695	Aass	Aass<em1(IMPC)Tcp>	homozygote	ECG	negative gene
MGI:2443582	268860	ENSMUSG00000057880	Abat	Abat<em2(IMPC)Bay>	heterozygote	ECG	negative gene
MGI:99607	11303	ENSMUSG00000015243	Abca1	Abca1<tm1b(EUCOMM)Hmgu>	heterozygote	ECG	negative gene
MGI:99607	11303	ENSMUSG00000015243	Abca1	Abca1<tm1b(EUCOMM)Hmgu>	heterozygote	TTE	negative gene
MGI:2388707	268379	ENSMUSG00000004668	Abca13	Abca13<tm1b(EUCOMM)Wtsi>	homozygote	ECG	negative gene
MGI:2388707	268379	ENSMUSG00000004668	Abca13	Abca13<tm1b(EUCOMM)Wtsi>	homozygote	TTE	negative gene
MGI:2388711	233810	ENSMUSG00000051900	Abca16	Abca16<em1(IMPC)J>	homozygote	ECG	negative gene
MGI:3625331	381072	ENSMUSG00000035435	Abca17	Abca17<tm1b(EUCOMM)Wtsi>	homozygote	ECG	negative gene
MGI:1351617	27410	ENSMUSG00000024130	Abca3	Abca3<tm1b(EUCOMM)Hmgu>	heterozygote	ECG	negative gene
MGI:1351617	27410	ENSMUSG00000024130	Abca3	Abca3<tm1b(EUCOMM)Hmgu>	heterozygote	TTE	negative gene
MGI:1923434	76184	ENSMUSG00000044749	Abca6	Abca6<tm2b(KOMP)Wtsi>	homozygote	ECG	negative gene
MGI:1351668	27404	ENSMUSG00000020620	Abca8b	Abca8b<tm1b(EUCOMM)Wtsi>	homozygote	ECG	negative gene
MGI:2386796	217262	ENSMUSG00000041797	Abca9	Abca9<em1(IMPC)J>	homozygote	ECG	negative gene
MGI:1351619	27413	ENSMUSG00000027048	Abcb11	Abcb11<tm1b(EUCOMM)Hmgu>	heterozygote	ECG	negative gene
MGI:1861729	56325	ENSMUSG00000029408	Abcb9	Abcb9<tm1b(KOMP)Wtsi>	homozygote	ECG	negative gene
MGI:1352447	12780	ENSMUSG00000025194	Abcc2	Abcc2<tm2b(KOMP)Wtsi>	homozygote	ECG	negative gene
MGI:1352447	12780	ENSMUSG00000025194	Abcc2	Abcc2<tm2b(KOMP)Wtsi>	homozygote	TTE	negative gene
MGI:1349216	19299	ENSMUSG00000028127	Abcd3	Abcd3<em1(IMPC)J>	homozygote	ECG	negative gene
MGI:1195458	24015	ENSMUSG00000058355	Abce1	Abce1<tm1.1(KOMP)Vlcg>	heterozygote	ECG	negative gene
MGI:1347061	26357	ENSMUSG00000029802	Abcg2	Abcg2<tm1.1(KOMP)Vlcg>	heterozygote	ECG	negative gene
MGI:2442422	213012	ENSMUSG00000033157	Abhd10	Abhd10<em1(IMPC)Mbp>	homozygote	ECG	negative gene
MGI:1916008	68758	ENSMUSG00000040532	Abhd11	Abhd11<em1(IMPC)Mbp>	homozygote	ECG	negative gene
MGI:1916154	68904	ENSMUSG00000040396	Abhd13	Abhd13<em1(IMPC)Mbp>	homozygote	ECG	negative gene
MGI:1914727	67477	ENSMUSG00000000686	Abhd15	Abhd15<tm1b(KOMP)Wtsi>	homozygote	ECG	negative gene
MGI:1913332	66082	ENSMUSG00000025277	Abhd6	Abhd6<em1(IMPC)Mbp>	homozygote	ECG	negative gene
MGI:1918946	64296	ENSMUSG00000007950	Abhd8	Abhd8<tm1b(EUCOMM)Wtsi>	homozygote	ECG	negative gene
MGI:1918946	64296	ENSMUSG00000007950	Abhd8	Abhd8<tm1b(EUCOMM)Wtsi>	homozygote	TTE	negative gene
MGI:106913	329165	ENSMUSG00000026782	Abi2	Abi2<tm1b(EUCOMM)Wtsi>	homozygote	ECG	negative gene
MGI:1913860	66610	ENSMUSG00000018381	Abi3	Abi3<tm1.1(KOMP)Vlcg>	homozygote	ECG	negative gene
MGI:2444583	320712	ENSMUSG00000035258	Abi3bp	Abi3bp<tm1e.1(KOMP)Mbp>	homozygote	ECG	negative gene
MGI:2677850	230234	ENSMUSG00000038827	Abitram	Abitram<tm1b(EUCOMM)Wtsi>	homozygote	ECG	negative gene
MGI:1919235	71985	ENSMUSG00000029456	Acad10	Acad10<em1(IMPC)Tcp>	homozygote	ECG	negative gene
MGI:87867	11364	ENSMUSG00000062908	Acadm	Acadm<tm1b(EUCOMM)Hmgu>	homozygote	ECG	negative gene
MGI:1914135	66885	ENSMUSG00000030861	Acadsb	Acadsb<em1(IMPC)J>	homozygote	ECG	negative gene
MGI:99602	11595	ENSMUSG00000030607	Acan	Acan<tm1b(EUCOMM)Hmgu>	heterozygote	ECG	negative gene
MGI:2388270	216859	ENSMUSG00000001588	Acap1	Acap1<tm1.1(KOMP)Vlcg>	homozygote	ECG	negative gene
MGI:87871	110460	ENSMUSG00000023832	Acat2	Acat2<tm1b(KOMP)Wtsi>	heterozygote	ECG	negative gene
MGI:87871	110460	ENSMUSG00000023832	Acat2	Acat2<tm1b(KOMP)Wtsi>	heterozygote	TTE	negative gene
MGI:2181074	170760	ENSMUSG00000026499	Acbd3	Acbd3<tm1b(EUCOMM)Hmgu>	heterozygote	TTE	negative gene
MGI:2181074	170760	ENSMUSG00000026499	Acbd3	Acbd3<tm1b(EUCOMM)Hmgu>	heterozygote	ECG	negative gene
MGI:87874	11421	ENSMUSG00000020681	Ace	Ace<tm1.1(KOMP)Vlcg>	heterozygote	ECG	negative gene
MGI:109562	12778	ENSMUSG00000044337	Ackr3	Ackr3<tm2b(EUCOMM)Wtsi>	heterozygote	ECG	negative gene
MGI:109562	12778	ENSMUSG00000044337	Ackr3	Ackr3<tm2b(EUCOMM)Wtsi>	heterozygote	TTE	negative gene
MGI:2386323	266645	ENSMUSG00000026348	Acmsd	Acmsd<tm1b(EUCOMM)Hmgu>	homozygote	TTE	negative gene
MGI:2386323	266645	ENSMUSG00000026348	Acmsd	Acmsd<tm1b(EUCOMM)Hmgu>	homozygote	ECG	negative gene
MGI:103206	16365	ENSMUSG00000022126	Acod1	Acod1<em1(IMPC)J>	homozygote	ECG	negative gene
MGI:2159605	171210	ENSMUSG00000021226	Acot2	Acot2<em1(IMPC)J>	homozygote	ECG	negative gene
MGI:2159621	171282	ENSMUSG00000052392	Acot4	Acot4<tm1b(KOMP)Wtsi>	homozygote	ECG	negative gene
MGI:1921371	74121	ENSMUSG00000027380	Acoxl	Acoxl<em1(IMPC)Mbp>	homozygote	ECG	negative gene
MGI:2388287	264895	ENSMUSG00000076435	Acsf2	Acsf2<tm1.1(KOMP)Vlcg>	homozygote	ECG	negative gene
MGI:1919129	433256	ENSMUSG00000024981	Acsl5	Acsl5<tm1.1(KOMP)Vlcg>	homozygote	ECG	negative gene
MGI:2385289	233799	ENSMUSG00000030945	Acsm2	Acsm2<tm1.1(KOMP)Vlcg>	homozygote	ECG	negative gene
MGI:87906	11465	ENSMUSG00000062825	Actg1	Actg1<tm1.1(KOMP)Vlcg>	heterozygote	ECG	negative gene
MGI:104589	11468	ENSMUSG00000059430	Actg2	Actg2<em1(IMPC)J>	homozygote	ECG	negative gene
MGI:1343053	11471	ENSMUSG00000070980	Actl7b	Actl7b<tm1.1(KOMP)Vlcg>	homozygote	ECG	negative gene
MGI:1924748	109275	ENSMUSG00000037761	Actr5	Actr5<tm2b(EUCOMM)Wtsi>	heterozygote	ECG	negative gene
MGI:1860775	56249	ENSMUSG00000015971	Actr8	Actr8<tm1.1(KOMP)Vlcg>	heterozygote	ECG	negative gene
MGI:1923902	76652	ENSMUSG00000037737	Actrt3	Actrt3<tm1.1(KOMP)Vlcg>	homozygote	ECG	negative gene
MGI:87911	11477	ENSMUSG00000026836	Acvr1	Acvr1<tm1.1(KOMP)Vlcg>	heterozygote	ECG	negative gene
MGI:1338944	11479	ENSMUSG00000000532	Acvr1b	Acvr1b<tm1.1(KOMP)Vlcg>	heterozygote	ECG	negative gene
MGI:2661081	269275	ENSMUSG00000026834	Acvr1c	Acvr1c<tm1b(EUCOMM)Hmgu>	homozygote	ECG	negative gene
MGI:102806	11480	ENSMUSG00000052155	Acvr2a	Acvr2a<tm1.1(KOMP)Vlcg>	heterozygote	ECG	negative gene
MGI:87912	11481	ENSMUSG00000061393	Acvr2b	Acvr2b<tm1.1(KOMP)Vlcg>	heterozygote	ECG	negative gene
MGI:87913	109652	ENSMUSG00000023262	Acy1	Acy1<em1(IMPC)J>	homozygote	ECG	negative gene
MGI:1918920	71670	ENSMUSG00000024866	Acy3	Acy3<em1(IMPC)J>	homozygote	ECG	negative gene
MGI:103258	21744	ENSMUSG00000027719	Adad1	Adad1<em1(IMPC)J>	heterozygote	ECG	negative gene
MGI:1923023	75773	ENSMUSG00000024266	Adad2	Adad2<em1(IMPC)J>	homozygote	ECG	negative gene
MGI:1098667	11488	ENSMUSG00000020926	Adam11	Adam11<tm1b(KOMP)Mbp>	homozygote	TTE	negative gene
MGI:2152342	384806	ENSMUSG00000046282	Adam20	Adam20<tm1b(EUCOMM)Hmgu>	homozygote	ECG	negative gene
MGI:1345162	23792	ENSMUSG00000025964	Adam23	Adam23<tm1b(EUCOMM)Hmgu>	heterozygote	TTE	negative gene
MGI:105985	13525	ENSMUSG00000048516	Adam26a	Adam26a<tm1.1(KOMP)Vlcg>	homozygote	ECG	negative gene
MGI:2653822	353188	ENSMUSG00000037437	Adam32	Adam32<tm1b(KOMP)Wtsi>	homozygote	ECG	negative gene
MGI:107825	11501	ENSMUSG00000025473	Adam8	Adam8<tm1.1(KOMP)Vlcg>	homozygote	ECG	negative gene
MGI:2685556	279028	ENSMUSG00000014852	Adamts13	Adamts13<tm1b(EUCOMM)Wtsi>	homozygote	TTE	negative gene
MGI:2685556	279028	ENSMUSG00000014852	Adamts13	Adamts13<tm1b(EUCOMM)Wtsi>	homozygote	ECG	negative gene
MGI:2179942	237360	ENSMUSG00000059901	Adamts14	Adamts14<em1(IMPC)J>	homozygote	ECG	negative gene
MGI:2449569	235130	ENSMUSG00000033453	Adamts15	Adamts15<tm1.1(KOMP)Vlcg>	homozygote	ECG	negative gene
MGI:2442600	208936	ENSMUSG00000053399	Adamts18	Adamts18<tm1.1(KOMP)Vlcg>	homozygote	ECG	negative gene
MGI:1339949	240913	ENSMUSG00000006403	Adamts4	Adamts4<tm1b(EUCOMM)Hmgu>	homozygote	ECG	negative gene
MGI:1339949	240913	ENSMUSG00000006403	Adamts4	Adamts4<tm1b(EUCOMM)Hmgu>	homozygote	TTE	negative gene
MGI:1916320	101401	ENSMUSG00000030022	Adamts9	Adamts9<tm1b(KOMP)Wtsi>	heterozygote	ECG	negative gene
MGI:3028499	269959	ENSMUSG00000070469	Adamtsl3	Adamtsl3<em1(IMPC)Tcp>	homozygote	ECG	negative gene
MGI:2389008	229595	ENSMUSG00000015850	Adamtsl4	Adamtsl4<em1(IMPC)J>	homozygote	ECG	negative gene
MGI:1889575	56417	ENSMUSG00000027951	Adar	Adar<tm1b(EUCOMM)Wtsi>	heterozygote	ECG	negative gene
MGI:891999	110532	ENSMUSG00000020262	Adarb1	Adarb1<em1(IMPC)Marc>	heterozygote	TTE	negative gene
MGI:2151118	94191	ENSMUSG00000052551	Adarb2	Adarb2<em1(IMPC)Tcp>	homozygote	ECG	negative gene
MGI:1919363	72113	ENSMUSG00000021044	Adck1	Adck1<em2(IMPC)Tcp>	homozygote	ECG	negative gene
MGI:1889336	57869	ENSMUSG00000046947	Adck2	Adck2<tm1.1(KOMP)Vlcg>	homozygote	ECG	negative gene
MGI:2679274	268822	ENSMUSG00000022550	Adck5	Adck5<tm1.1(KOMP)Vlcg>	homozygote	ECG	negative gene
MGI:87917	11512	ENSMUSG00000022994	Adcy6	Adcy6<tm1.1(KOMP)Vlcg>	homozygote	ECG	negative gene
MGI:108449	11517	ENSMUSG00000029778	Adcyap1r1	Adcyap1r1<tm1e.1(KOMP)Wtsi>	heterozygote	ECG	negative gene
MGI:3605549	215772	ENSMUSG00000050994	Adgb	Adgb<em1(IMPC)Mbp>	heterozygote	ECG	negative gene
MGI:3605549	215772	ENSMUSG00000050994	Adgb	Adgb<em1(IMPC)Mbp>	homozygote	ECG	negative gene
MGI:1277167	52389	ENSMUSG00000025475	Adgra1	Adgra1<tm1b(EUCOMM)Hmgu>	homozygote	ECG	negative gene
MGI:1277167	52389	ENSMUSG00000025475	Adgra1	Adgra1<em1(IMPC)J>	heterozygote	ECG	negative gene
MGI:2451244	230775	ENSMUSG00000028782	Adgrb2	Adgrb2<tm1b(KOMP)Mbp>	homozygote	ECG	negative gene
MGI:2441837	210933	ENSMUSG00000033569	Adgrb3	Adgrb3<em1(IMPC)Bay>	heterozygote	ECG	negative gene
MGI:1196464	52614	ENSMUSG00000032915	Adgre4	Adgre4<tm1b(EUCOMM)Hmgu>	homozygote	ECG	negative gene
MGI:1925499	78249	ENSMUSG00000023918	Adgrf4	Adgrf4<tm2b(EUCOMM)Wtsi>	homozygote	TTE	negative gene
MGI:1925499	78249	ENSMUSG00000023918	Adgrf4	Adgrf4<tm2b(EUCOMM)Wtsi>	homozygote	ECG	negative gene
MGI:2182928	224792	ENSMUSG00000056492	Adgrf5	Adgrf5<tm1b(KOMP)Wtsi>	homozygote	ECG	negative gene
MGI:2685955	382045	ENSMUSG00000061577	Adgrg5	Adgrg5<tm1b(EUCOMM)Wtsi>	homozygote	TTE	negative gene
MGI:2441732	239853	ENSMUSG00000022755	Adgrg7	Adgrg7<tm1b(EUCOMM)Hmgu>	homozygote	ECG	negative gene
MGI:2441950	319387	ENSMUSG00000037605	Adgrl3	Adgrl3<tm1.1(KOMP)Vlcg>	homozygote	ECG	negative gene
MGI:1274784	110789	ENSMUSG00000069170	Adgrv1	Adgrv1<tm1.1(KOMP)Vlcg>	homozygote	ECG	negative gene
MGI:1349472	26876	ENSMUSG00000037797	Adh4	Adh4<em2(IMPC)Marc>	homozygote	TTE	negative gene
MGI:87929	11532	ENSMUSG00000028138	Adh5	Adh5<tm1b(EUCOMM)Wtsi>	homozygote	TTE	negative gene
MGI:87929	11532	ENSMUSG00000028138	Adh5	Adh5<tm1b(EUCOMM)Wtsi>	homozygote	ECG	negative gene
MGI:2675492	246747	ENSMUSG00000044405	Adig	Adig<tm1.1(KOMP)Vlcg>	homozygote	ECG	negative gene
MGI:106675	11450	ENSMUSG00000022878	Adipoq	Adipoq<tm1b(KOMP)Wtsi>	homozygote	ECG	negative gene
MGI:1919924	72674	ENSMUSG00000026457	Adipor1	Adipor1<tm1b(EUCOMM)Hmgu>	homozygote	ECG	negative gene
MGI:93830	68465	ENSMUSG00000030168	Adipor2	Adipor2<tm1b(EUCOMM)Hmgu>	homozygote	TTE	negative gene
MGI:2675256	223780	ENSMUSG00000054136	Adm2	Adm2<tm1.1(KOMP)Vlcg>	homozygote	ECG	negative gene
MGI:99401	11539	ENSMUSG00000042429	Adora1	Adora1<tm1b(KOMP)Wtsi>	homozygote	ECG	negative gene
MGI:1913608	66358	ENSMUSG00000020910	Adprm	Adprm<tm1b(EUCOMM)Hmgu>	homozygote	ECG	negative gene
MGI:87934	11551	ENSMUSG00000033717	Adra2a	Adra2a<tm1.1(KOMP)Vlcg>	homozygote	ECG	negative gene
MGI:103202	11564	ENSMUSG00000022407	Adsl	Adsl<tm1b(KOMP)Wtsi>	heterozygote	TTE	negative gene
MGI:103202	11564	ENSMUSG00000022407	Adsl	Adsl<tm1b(KOMP)Wtsi>	heterozygote	ECG	negative gene
MGI:87948	11566	ENSMUSG00000015961	Adss	Adss<tm1b(EUCOMM)Wtsi>	heterozygote	ECG	negative gene
MGI:1924596	109254	ENSMUSG00000058022	Adtrp	Adtrp<em1(IMPC)Bay>	homozygote	ECG	negative gene
MGI:1197012	11568	ENSMUSG00000020473	Aebp1	Aebp1<tm1.1(KOMP)Wtsi>	heterozygote	ECG	negative gene
MGI:2448704	71562	ENSMUSG00000017718	Afmid	Afmid<tm1b(EUCOMM)Wtsi>	homozygote	TTE	negative gene
MGI:2448704	71562	ENSMUSG00000017718	Afmid	Afmid<tm1b(EUCOMM)Wtsi>	homozygote	ECG	negative gene
MGI:1918244	78933	ENSMUSG00000061298	Agbl4	Agbl4<em1(IMPC)Mbp>	heterozygote	ECG	negative gene
MGI:1918244	78933	ENSMUSG00000061298	Agbl4	Agbl4<em1(IMPC)Mbp>	homozygote	ECG	negative gene
MGI:2443267	231801	ENSMUSG00000029722	Agfg2	Agfg2<em1(IMPC)J>	homozygote	ECG	negative gene
MGI:1924809	77559	ENSMUSG00000033400	Agl	Agl<tm1b(EUCOMM)Wtsi>	heterozygote	TTE	negative gene
MGI:1924809	77559	ENSMUSG00000033400	Agl	Agl<tm1b(EUCOMM)Wtsi>	homozygote	ECG	negative gene
MGI:1924809	77559	ENSMUSG00000033400	Agl	Agl<tm1b(EUCOMM)Wtsi>	heterozygote	ECG	negative gene
MGI:1915512	68262	ENSMUSG00000023827	Agpat4	Agpat4<tm1b(KOMP)Wtsi>	homozygote	TTE	negative gene
MGI:87968	269378	ENSMUSG00000027597	Ahcy	Ahcy<tm1b(EUCOMM)Hmgu>	heterozygote	ECG	negative gene
MGI:1316648	66395	ENSMUSG00000069833	Ahnak	Ahnak<tm1b(KOMP)Mbp>	heterozygote	TTE	negative gene
MGI:2387603	217737	ENSMUSG00000021037	Ahsa1	Ahsa1<em1(IMPC)J>	homozygote	ECG	negative gene
MGI:1916133	268390	ENSMUSG00000020288	Ahsa2	Ahsa2<tm1b(EUCOMM)Wtsi>	homozygote	ECG	negative gene
MGI:1916133	268390	ENSMUSG00000020288	Ahsa2	Ahsa2<tm1b(EUCOMM)Wtsi>	homozygote	TTE	negative gene
MGI:2141979	101602	ENSMUSG00000045165	AI467606	AI467606<tm2b(EUCOMM)Wtsi>	homozygote	ECG	negative gene
MGI:2147598	107242	ENSMUSG00000047423	AI837181	AI837181<tm1b(KOMP)Wtsi>	homozygote	ECG	negative gene
MGI:1343098	11629	ENSMUSG00000024397	Aif1	Aif1<tm1.1(KOMP)Wtsi>	homozygote	TTE	negative gene
MGI:1343098	11629	ENSMUSG00000024397	Aif1	Aif1<tm1.1(KOMP)Wtsi>	homozygote	ECG	negative gene
MGI:1919598	108897	ENSMUSG00000001864	Aif1l	Aif1l<tm1b(EUCOMM)Wtsi>	homozygote	ECG	negative gene
MGI:1919598	108897	ENSMUSG00000001864	Aif1l	Aif1l<tm1b(EUCOMM)Wtsi>	homozygote	TTE	negative gene
MGI:1913503	66253	ENSMUSG00000019806	Aig1	Aig1<em1(IMPC)Mbp>	homozygote	ECG	negative gene
MGI:1338803	11634	ENSMUSG00000000731	Aire	Aire<tm1.1(NCOM)Mfgc>	heterozygote	ECG	negative gene
MGI:2685419	230959	ENSMUSG00000039546	Ajap1	Ajap1<tm1b(EUCOMM)Hmgu>	homozygote	ECG	negative gene
MGI:2684060	219181	ENSMUSG00000022016	Akap11	Akap11<tm1b(EUCOMM)Hmgu>	homozygote	ECG	negative gene
MGI:1859150	432442	ENSMUSG00000039166	Akap7	Akap7<tm2b(EUCOMM)Hmgu>	homozygote	ECG	negative gene
MGI:1859150	432442	ENSMUSG00000039166	Akap7	Akap7<tm2b(EUCOMM)Hmgu>	homozygote	TTE	negative gene
MGI:3041226	57373	ENSMUSG00000031023	Akip1	Akip1<tm1.1(KOMP)Vlcg>	homozygote	ECG	negative gene
MGI:107673	14187	ENSMUSG00000029762	Akr1b8	Akr1b8<tm1.1(KOMP)Vlcg>	homozygote	ECG	negative gene
MGI:2145458	105387	ENSMUSG00000033715	Akr1c14	Akr1c14<tm1.1(KOMP)Vlcg>	homozygote	ECG	negative gene
MGI:2653678	432720	ENSMUSG00000071551	Akr1c19	Akr1c19<em1(IMPC)J>	homozygote	ECG	negative gene
MGI:2384785	208665	ENSMUSG00000038641	Akr1d1	Akr1d1<tm1.1(KOMP)Vlcg>	homozygote	ECG	negative gene
MGI:3693832	14339	ENSMUSG00000031667	Aktip	Aktip<tm1b(EUCOMM)Hmgu>	homozygote	ECG	negative gene
MGI:96853	17025	ENSMUSG00000028393	Alad	Alad<em1(IMPC)Tcp>	heterozygote	ECG	negative gene
MGI:1340024	107747	ENSMUSG00000030088	Aldh1l1	Aldh1l1<tm1b(KOMP)Wtsi>	homozygote	TTE	negative gene
MGI:1340024	107747	ENSMUSG00000030088	Aldh1l1	Aldh1l1<tm1b(KOMP)Wtsi>	homozygote	ECG	negative gene
MGI:99600	11669	ENSMUSG00000029455	Aldh2	Aldh2<tm1b(EUCOMM)Wtsi>	homozygote	TTE	negative gene
MGI:99600	11669	ENSMUSG00000029455	Aldh2	Aldh2<tm1b(EUCOMM)Wtsi>	homozygote	ECG	negative gene
MGI:1861622	56752	ENSMUSG00000026687	Aldh9a1	Aldh9a1<tm1b(KOMP)Wtsi>	homozygote	ECG	negative gene
MGI:1861622	56752	ENSMUSG00000026687	Aldh9a1	Aldh9a1<tm1b(KOMP)Wtsi>	homozygote	TTE	negative gene
MGI:87994	11674	ENSMUSG00000030695	Aldoa	Aldoa<tm1.1(KOMP)Wtsi>	heterozygote	TTE	negative gene
MGI:87994	11674	ENSMUSG00000114515	Aldoa	Aldoa<tm1.1(KOMP)Wtsi>	heterozygote	TTE	negative gene
MGI:87995	230163	ENSMUSG00000028307	Aldob	Aldob<tm2b(EUCOMM)Wtsi>	homozygote	TTE	negative gene
MGI:87995	230163	ENSMUSG00000028307	Aldob	Aldob<tm2b(EUCOMM)Wtsi>	homozygote	ECG	negative gene
MGI:101863	11676	ENSMUSG00000017390	Aldoc	Aldoc<tm1.1(KOMP)Vlcg>	homozygote	ECG	negative gene
MGI:2384774	208211	ENSMUSG00000039427	Alg1	Alg1<tm1b(KOMP)Wtsi>	heterozygote	TTE	negative gene
MGI:2146159	380959	ENSMUSG00000075470	Alg10b	Alg10b<tm1(KOMP)Vlcg>	heterozygote	TTE	negative gene
MGI:2146159	380959	ENSMUSG00000075470	Alg10b	Alg10b<tm1(KOMP)Vlcg>	heterozygote	ECG	negative gene
MGI:2146159	380959	ENSMUSG00000075470	Alg10b	Alg10b<tm1.1(KOMP)Vlcg>	heterozygote	ECG	negative gene
MGI:2146159	380959	ENSMUSG00000075470	Alg10b	Alg10b<tm1.1(KOMP)Vlcg>	heterozygote	TTE	negative gene
MGI:2142632	207958	ENSMUSG00000063362	Alg11	Alg11<tm1.1(KOMP)Vlcg>	heterozygote	ECG	negative gene
MGI:1914039	66789	ENSMUSG00000039887	Alg14	Alg14<tm2b(EUCOMM)Hmgu>	heterozygote	ECG	negative gene
MGI:1914039	66789	ENSMUSG00000039887	Alg14	Alg14<tm2b(EUCOMM)Hmgu>	heterozygote	TTE	negative gene
MGI:1914731	56737	ENSMUSG00000039740	Alg2	Alg2<tm1.1(KOMP)Vlcg>	heterozygote	ECG	negative gene
MGI:2444031	320438	ENSMUSG00000073792	Alg6	Alg6<em1(IMPC)Tcp>	heterozygote	ECG	negative gene
MGI:2141959	381903	ENSMUSG00000035704	Alg8	Alg8<em1(IMPC)J>	heterozygote	ECG	negative gene
MGI:1924753	102580	ENSMUSG00000032059	Alg9	Alg9<em1(IMPC)J>	heterozygote	ECG	negative gene
MGI:2384034	211064	ENSMUSG00000079036	Alkbh1	Alkbh1<tm1b(EUCOMM)Hmgu>	heterozygote	TTE	negative gene
MGI:2384034	211064	ENSMUSG00000079036	Alkbh1	Alkbh1<tm1b(EUCOMM)Hmgu>	heterozygote	ECG	negative gene
MGI:2142037	233065	ENSMUSG00000042831	Alkbh6	Alkbh6<tm1b(EUCOMM)Hmgu>	homozygote	ECG	negative gene
MGI:2142037	233065	ENSMUSG00000042831	Alkbh6	Alkbh6<tm1b(EUCOMM)Hmgu>	homozygote	TTE	negative gene
MGI:1914917	67667	ENSMUSG00000025899	Alkbh8	Alkbh8<tm1b(EUCOMM)Hmgu>	homozygote	TTE	negative gene
MGI:1914917	67667	ENSMUSG00000025899	Alkbh8	Alkbh8<tm1b(EUCOMM)Hmgu>	homozygote	ECG	negative gene
MGI:1934606	236266	ENSMUSG00000063810	Alms1	Alms1<tm1b(EUCOMM)Hmgu>	homozygote	TTE	negative gene
MGI:87997	11687	ENSMUSG00000018924	Alox15	Alox15<tm1b(KOMP)Mbp>	homozygote	ECG	negative gene
MGI:2449492	225638	ENSMUSG00000032845	Alpk2	Alpk2<em1(IMPC)J>	homozygote	ECG	negative gene
MGI:2444854	320844	ENSMUSG00000032593	Amigo3	Amigo3<tm1.1(KOMP)Vlcg>	homozygote	ECG	negative gene
MGI:88015	229665	ENSMUSG00000070385	Ampd1	Ampd1<tm1b(KOMP)Wtsi>	heterozygote	ECG	negative gene
MGI:88016	109674	ENSMUSG00000027889	Ampd2	Ampd2<tm1b(EUCOMM)Hmgu>	homozygote	ECG	negative gene
MGI:88016	109674	ENSMUSG00000027889	Ampd2	Ampd2<tm1b(EUCOMM)Hmgu>	heterozygote	ECG	negative gene
MGI:103097	17222	ENSMUSG00000014355	Anapc1	Anapc1<em1(IMPC)J>	heterozygote	ECG	negative gene
MGI:1916260	69010	ENSMUSG00000035048	Anapc13	Anapc13<tm2b(EUCOMM)Wtsi>	heterozygote	ECG	negative gene
MGI:1916260	69010	ENSMUSG00000035048	Anapc13	Anapc13<tm2b(EUCOMM)Wtsi>	heterozygote	TTE	negative gene
MGI:1922680	75430	ENSMUSG00000030649	Anapc15	Anapc15<tm1.1(KOMP)Vlcg>	heterozygote	ECG	negative gene
MGI:1098673	52206	ENSMUSG00000029176	Anapc4	Anapc4<tm1b(EUCOMM)Wtsi>	heterozygote	ECG	negative gene
MGI:1098673	52206	ENSMUSG00000029176	Anapc4	Anapc4<tm1b(EUCOMM)Wtsi>	heterozygote	TTE	negative gene
MGI:88022	11727	ENSMUSG00000072115	Ang	Ang<tm1.1(KOMP)Vlcg>	homozygote	ECG	negative gene
MGI:3528602	630952	ENSMUSG00000072598	Ang6	Ang6<tm1.1(KOMP)Vlcg>	homozygote	ECG	negative gene
MGI:1202890	11601	ENSMUSG00000031465	Angpt2	Angpt2<em1(IMPC)Mbp>	heterozygote	ECG	negative gene
MGI:1918047	70797	ENSMUSG00000040351	Ankib1	Ankib1<tm1b(EUCOMM)Hmgu>	homozygote	TTE	negative gene
MGI:1918775	234396	ENSMUSG00000046295	Ankle1	Ankle1<tm1(KOMP)Wtsi>	homozygote	TTE	negative gene
MGI:1261856	71782	ENSMUSG00000029501	Ankle2	Ankle2<em1(IMPC)Bay>	heterozygote	ECG	negative gene
MGI:1097717	107765	ENSMUSG00000024803	Ankrd1	Ankrd1<tm1.1(KOMP)Vlcg>	homozygote	ECG	negative gene
MGI:1921840	102334	ENSMUSG00000031508	Ankrd10	Ankrd10<tm2b(EUCOMM)Hmgu>	heterozygote	TTE	negative gene
MGI:1921840	102334	ENSMUSG00000031508	Ankrd10	Ankrd10<tm2b(EUCOMM)Hmgu>	heterozygote	ECG	negative gene
MGI:1924337	77087	ENSMUSG00000035569	Ankrd11	Ankrd11<tm1b(EUCOMM)Wtsi>	heterozygote	ECG	negative gene
MGI:1924337	77087	ENSMUSG00000035569	Ankrd11	Ankrd11<tm1b(EUCOMM)Wtsi>	heterozygote	TTE	negative gene
MGI:2444103	245886	ENSMUSG00000034867	Ankrd27	Ankrd27<tm1b(EUCOMM)Hmgu>	homozygote	ECG	negative gene
MGI:2444103	245886	ENSMUSG00000034867	Ankrd27	Ankrd27<tm1b(EUCOMM)Hmgu>	homozygote	TTE	negative gene
MGI:2442590	213121	ENSMUSG00000038354	Ankrd35	Ankrd35<em1(IMPC)J>	homozygote	ECG	negative gene
MGI:1921094	73844	ENSMUSG00000044835	Ankrd45	Ankrd45<em1(IMPC)J>	homozygote	ECG	negative gene
MGI:2444029	237615	ENSMUSG00000014498	Ankrd52	Ankrd52<em1(IMPC)J>	heterozygote	ECG	negative gene
MGI:1922555	75305	ENSMUSG00000014747	Ankrd53	Ankrd53<tm1(KOMP)Wtsi>	homozygote	TTE	negative gene
MGI:2685285	242805	ENSMUSG00000078487	Ankrd65	Ankrd65<tm1(KOMP)Wtsi>	homozygote	TTE	negative gene
MGI:1922446	75196	ENSMUSG00000029517	Ankrd7	Ankrd7<tm1b(KOMP)Wtsi>	homozygote	TTE	negative gene
MGI:1922446	75196	ENSMUSG00000029517	Ankrd7	Ankrd7<tm1b(KOMP)Wtsi>	homozygote	ECG	negative gene
MGI:1919865	72615	ENSMUSG00000022515	Anks3	Anks3<em1(IMPC)J>	heterozygote	ECG	negative gene
MGI:2685256	242037	ENSMUSG00000074591	Ankub1	Ankub1<tm1.1(KOMP)Vlcg>	homozygote	ECG	negative gene
MGI:3613666	228432	ENSMUSG00000074968	Ano3	Ano3<em2(IMPC)Mbp>	homozygote	ECG	negative gene
MGI:3052714	404545	ENSMUSG00000034107	Ano7	Ano7<em1(IMPC)J>	homozygote	ECG	negative gene
MGI:2687327	382014	ENSMUSG00000034863	Ano8	Ano8<em1(IMPC)J>	heterozygote	ECG	negative gene
MGI:1925726	239029	ENSMUSG00000047441	Antxrl	Antxrl<em1(IMPC)Mbp>	homozygote	ECG	negative gene
MGI:1201378	11745	ENSMUSG00000029484	Anxa3	Anxa3<tm1b(EUCOMM)Hmgu>	homozygote	TTE	negative gene
MGI:1201378	11745	ENSMUSG00000029484	Anxa3	Anxa3<tm1b(EUCOMM)Hmgu>	homozygote	ECG	negative gene
MGI:1350928	27052	ENSMUSG00000021322	Aoah	Aoah<em1(IMPC)Mbp>	homozygote	ECG	negative gene
MGI:1923757	76507	ENSMUSG00000029811	Aoc1	Aoc1<tm1b(EUCOMM)Hmgu>	homozygote	ECG	negative gene
MGI:2384822	211556	ENSMUSG00000074238	Ap1ar	Ap1ar<tm2b(EUCOMM)Hmgu>	homozygote	ECG	negative gene
MGI:101919	11765	ENSMUSG00000031731	Ap1g1	Ap1g1<tm1b(EUCOMM)Hmgu>	heterozygote	ECG	negative gene
MGI:1919020	71770	ENSMUSG00000035152	Ap2b1	Ap2b1<em1(IMPC)J>	heterozygote	ECG	negative gene
MGI:2141861	232910	ENSMUSG00000008036	Ap2s1	Ap2s1<em1(IMPC)Tcp>	heterozygote	ECG	negative gene
MGI:1337062	11777	ENSMUSG00000024480	Ap3s1	Ap3s1<tm1b(EUCOMM)Hmgu>	homozygote	ECG	negative gene
MGI:1337060	11778	ENSMUSG00000063801	Ap3s2	Ap3s2<tm1b(EUCOMM)Hmgu>	homozygote	TTE	negative gene
MGI:1337060	11778	ENSMUSG00000063801	Ap3s2	Ap3s2<tm1b(EUCOMM)Hmgu>	homozygote	ECG	negative gene
MGI:1336993	108011	ENSMUSG00000001998	Ap4e1	Ap4e1<em1(IMPC)Bay>	homozygote	TTE	negative gene
MGI:1336993	108011	ENSMUSG00000001998	Ap4e1	Ap4e1<em1(IMPC)Bay>	homozygote	ECG	negative gene
MGI:1336993	108011	ENSMUSG00000001998	Ap4e1	Ap4e1<em1(IMPC)Bay>	heterozygote	ECG	negative gene
MGI:1336993	108011	ENSMUSG00000001998	Ap4e1	Ap4e1<em1(IMPC)J>	heterozygote	ECG	negative gene
MGI:1336993	108011	ENSMUSG00000001998	Ap4e1	Ap4e1<em1(IMPC)J>	homozygote	ECG	negative gene
MGI:1336993	108011	ENSMUSG00000001998	Ap4e1	Ap4e1<em1(IMPC)Bay>	heterozygote	TTE	negative gene
MGI:1921635	74385	ENSMUSG00000036291	Ap5m1	Ap5m1<em1(IMPC)Mbp>	homozygote	ECG	negative gene
MGI:108405	11787	ENSMUSG00000029207	Apbb2	Apbb2<tm1.1(KOMP)Vlcg>	heterozygote	ECG	negative gene
MGI:108404	225372		Apbb3	Apbb3<em1(IMPC)Marc>	homozygote	TTE	negative gene
MGI:88041	235606	ENSMUSG00000032590	Apeh	Apeh<tm2b(EUCOMM)Hmgu>	homozygote	ECG	negative gene
MGI:88041	235606	ENSMUSG00000032590	Apeh	Apeh<tm2b(EUCOMM)Hmgu>	homozygote	TTE	negative gene
MGI:2385110	226548	ENSMUSG00000015750	Aph1a	Aph1a<tm1b(KOMP)Mbp>	heterozygote	ECG	negative gene
MGI:1915568	68318	ENSMUSG00000053040	Aph1c	Aph1c<tm1b(KOMP)Wtsi>	homozygote	ECG	negative gene
MGI:1915568	68318	ENSMUSG00000053040	Aph1c	Aph1c<tm1b(KOMP)Wtsi>	homozygote	TTE	negative gene
MGI:1353624	30878	ENSMUSG00000037010	Apln	Apln<tm1b(KOMP)Wtsi>	hemizygote	ECG	negative gene
MGI:1353624	30878	ENSMUSG00000037010	Apln	Apln<tm1b(KOMP)Wtsi>	homozygote	ECG	negative gene
MGI:88047	11804	ENSMUSG00000031996	Aplp2	Aplp2<tm2b(EUCOMM)Hmgu>	homozygote	ECG	negative gene
MGI:88047	11804	ENSMUSG00000031996	Aplp2	Aplp2<tm2b(EUCOMM)Hmgu>	homozygote	TTE	negative gene
MGI:1919131	71881	ENSMUSG00000033096	Apmap	Apmap<em1(IMPC)J>	homozygote	ECG	negative gene
MGI:87878	11425	ENSMUSG00000074336	Apoc4	Apoc4<tm1.1(KOMP)Mbp>	homozygote	TTE	negative gene
MGI:87878	11425	ENSMUSG00000074336	Apoc4	Apoc4<tm1.1(KOMP)Mbp>	homozygote	ECG	negative gene
MGI:104539	103161	ENSMUSG00000047631	Apof	Apof<tm1.1(KOMP)Vlcg>	homozygote	ECG	negative gene
MGI:3043522	328561	ENSMUSG00000050014	Apol10b	Apol10b<tm1b(KOMP)Wtsi>	homozygote	ECG	negative gene
MGI:2444921	239552	ENSMUSG00000056656	Apol8	Apol8<em1(IMPC)J>	homozygote	ECG	negative gene
MGI:1930124	55938	ENSMUSG00000024391	Apom	Apom<tm1.1(KOMP)Vlcg>	homozygote	ECG	negative gene
MGI:88059	11820	ENSMUSG00000022892	App	App<tm1b(KOMP)Wtsi>	heterozygote	TTE	negative gene
MGI:88059	11820	ENSMUSG00000022892	App	App<tm1b(KOMP)Wtsi>	heterozygote	ECG	negative gene
MGI:1913658	66408	ENSMUSG00000028411	Aptx	Aptx<tm1b(EUCOMM)Hmgu>	homozygote	ECG	negative gene
MGI:103201	11826	ENSMUSG00000004655	Aqp1	Aqp1<tm1b(EUCOMM)Wtsi>	homozygote	TTE	negative gene
MGI:1913583	66333	ENSMUSG00000042797	Aqp11	Aqp11<tm1.1(KOMP)Vlcg>	heterozygote	ECG	negative gene
MGI:1333777	11828	ENSMUSG00000028435	Aqp3	Aqp3<tm2b(EUCOMM)Wtsi>	homozygote	TTE	negative gene
MGI:1341204	11831	ENSMUSG00000043144	Aqp6	Aqp6<tm1b(EUCOMM)Hmgu>	homozygote	ECG	negative gene
MGI:1341204	11831	ENSMUSG00000043144	Aqp6	Aqp6<tm1b(EUCOMM)Hmgu>	homozygote	TTE	negative gene
MGI:1916960	69710	ENSMUSG00000032812	Arap1	Arap1<tm1b(EUCOMM)Wtsi>	homozygote	ECG	negative gene
MGI:2147274	106952	ENSMUSG00000024451	Arap3	Arap3<em1(IMPC)J>	homozygote	ECG	negative gene
MGI:88068	11839	ENSMUSG00000029378	Areg	Areg<tm2b(EUCOMM)Hmgu>	homozygote	TTE	negative gene
MGI:1915747	68497	ENSMUSG00000042350	Arel1	Arel1<tm1b(EUCOMM)Hmgu>	homozygote	TTE	negative gene
MGI:99595	11841	ENSMUSG00000062421	Arf2	Arf2<tm1.1(KOMP)Wtsi>	homozygote	ECG	negative gene
MGI:99432	11842	ENSMUSG00000051853	Arf3	Arf3<tm1b(EUCOMM)Hmgu>	homozygote	ECG	negative gene
MGI:99432	11842	ENSMUSG00000051853	Arf3	Arf3<tm1b(EUCOMM)Hmgu>	homozygote	TTE	negative gene
MGI:99433	11843	ENSMUSG00000021877	Arf4	Arf4<tm1b(KOMP)Wtsi>	heterozygote	ECG	negative gene
MGI:1924182	76932	ENSMUSG00000030881	Arfip2	Arfip2<tm1b(EUCOMM)Wtsi>	homozygote	TTE	negative gene
MGI:1924182	76932	ENSMUSG00000030881	Arfip2	Arfip2<tm1b(EUCOMM)Wtsi>	homozygote	ECG	negative gene
MGI:1918335	71085	ENSMUSG00000025154	Arhgap19	Arhgap19<tm1b(KOMP)Wtsi>	homozygote	ECG	negative gene
MGI:3697726	58996	ENSMUSG00000049807	Arhgap23	Arhgap23<tm1b(EUCOMM)Wtsi>	homozygote	ECG	negative gene
MGI:3697726	58996	ENSMUSG00000049807	Arhgap23	Arhgap23<tm1b(EUCOMM)Wtsi>	homozygote	TTE	negative gene
MGI:1922647	231532	ENSMUSG00000057315	Arhgap24	Arhgap24<tm1b(KOMP)Wtsi>	homozygote	ECG	negative gene
MGI:1918552	71302	ENSMUSG00000036452	Arhgap26	Arhgap26<tm1b(EUCOMM)Hmgu>	homozygote	TTE	negative gene
MGI:1918552	71302	ENSMUSG00000036452	Arhgap26	Arhgap26<tm1b(EUCOMM)Hmgu>	homozygote	ECG	negative gene
MGI:2443818	214137	ENSMUSG00000039831	Arhgap29	Arhgap29<em1(IMPC)J>	heterozygote	ECG	negative gene
MGI:2673998	233071	ENSMUSG00000036882	Arhgap33	Arhgap33<tm1b(KOMP)Wtsi>	heterozygote	ECG	negative gene
MGI:2673998	233071	ENSMUSG00000036882	Arhgap33	Arhgap33<tm1b(KOMP)Wtsi>	heterozygote	TTE	negative gene
MGI:1922654	75404	ENSMUSG00000036198	Arhgap36	Arhgap36<em1(IMPC)J>	hemizygote	ECG	negative gene
MGI:1922654	75404	ENSMUSG00000036198	Arhgap36	Arhgap36<em1(IMPC)J>	homozygote	ECG	negative gene
MGI:2144423	216831	ENSMUSG00000033389	Arhgap44	Arhgap44<em1(IMPC)J>	homozygote	ECG	negative gene
MGI:1920417	73167	ENSMUSG00000078954	Arhgap8	Arhgap8<em1(IMPC)J>	homozygote	ECG	negative gene
MGI:2444453	234094	ENSMUSG00000071176	Arhgef10	Arhgef10<tm1.1(KOMP)Vlcg>	homozygote	ECG	negative gene
MGI:3045246	442801	ENSMUSG00000052921	Arhgef15	Arhgef15<tm1.1(KOMP)Vlcg>	homozygote	ECG	negative gene
MGI:2446219	230972	ENSMUSG00000029032	Arhgef16	Arhgef16<em1(IMPC)Mbp>	homozygote	ECG	negative gene
MGI:2142567	102098	ENSMUSG00000004568	Arhgef18	Arhgef18<tm1b(KOMP)Mbp>	heterozygote	ECG	negative gene
MGI:1346016	110596	ENSMUSG00000021662	Arhgef28	Arhgef28<tm1b(EUCOMM)Wtsi>	homozygote	ECG	negative gene
MGI:1346016	110596	ENSMUSG00000021662	Arhgef28	Arhgef28<tm1b(EUCOMM)Wtsi>	homozygote	TTE	negative gene
MGI:1858952	54324	ENSMUSG00000033542	Arhgef5	Arhgef5<tm1b(NCOM)Mfgc>	homozygote	ECG	negative gene
MGI:1920591	73341	ENSMUSG00000031133	Arhgef6	Arhgef6<tm2e.1(EUCOMM)Wtsi>	homozygote	ECG	negative gene
MGI:1920591	73341	ENSMUSG00000031133	Arhgef6	Arhgef6<tm2e.1(EUCOMM)Wtsi>	hemizygote	ECG	negative gene
MGI:1926129	239985	ENSMUSG00000069729	Arid1b	Arid1b<em1(IMPC)Tcp>	heterozygote	ECG	negative gene
MGI:1328360	13496	ENSMUSG00000019564	Arid3a	Arid3a<tm1b(KOMP)Wtsi>	heterozygote	ECG	negative gene
MGI:1344361	23807	ENSMUSG00000064145	Arih2	Arih2<tm1.1(KOMP)Vlcg>	heterozygote	ECG	negative gene
MGI:1930788	56795	ENSMUSG00000025870	Arl10	Arl10<tm1.1(KOMP)Vlcg>	homozygote	ECG	negative gene
MGI:3028577	217151	ENSMUSG00000038352	Arl5c	Arl5c<tm1.1(KOMP)Vlcg>	homozygote	ECG	negative gene
MGI:1858943	54208	ENSMUSG00000030654	Arl6ip1	Arl6ip1<tm1b(EUCOMM)Hmgu>	homozygote	TTE	negative gene
MGI:1915496	384185	ENSMUSG00000063820	Arl9	Arl9<tm1.1(KOMP)Vlcg>	homozygote	ECG	negative gene
MGI:1916449	213402	ENSMUSG00000071324	Armc2	Armc2<tm1b(EUCOMM)Hmgu>	heterozygote	ECG	negative gene
MGI:1921442	74192	ENSMUSG00000026755	Arpc5l	Arpc5l<tm1.1(KOMP)Vlcg>	heterozygote	ECG	negative gene
MGI:2159617	170735	ENSMUSG00000060890	Arr3	Arr3<em1(IMPC)J>	homozygote	ECG	negative gene
MGI:99473	109689	ENSMUSG00000018909	Arrb1	Arrb1<tm1b(KOMP)Wtsi>	homozygote	ECG	negative gene
MGI:2446136	215705	ENSMUSG00000026972	Arrdc1	Arrdc1<tm1.1(KOMP)Vlcg>	homozygote	ECG	negative gene
MGI:1918057	70807	ENSMUSG00000002910	Arrdc2	Arrdc2<tm1b(EUCOMM)Wtsi>	homozygote	ECG	negative gene
MGI:1918057	70807	ENSMUSG00000002910	Arrdc2	Arrdc2<tm1b(EUCOMM)Wtsi>	heterozygote	ECG	negative gene
MGI:1924291	77041	ENSMUSG00000021592	Arsk	Arsk<tm1b(KOMP)Wtsi>	heterozygote	ECG	negative gene
MGI:1924291	77041	ENSMUSG00000021592	Arsk	Arsk<tm1b(KOMP)Wtsi>	homozygote	ECG	negative gene
MGI:2152836	117590	ENSMUSG00000038204	Asb10	Asb10<tm2b(KOMP)Wtsi>	homozygote	ECG	negative gene
MGI:1926160	78910	ENSMUSG00000029685	Asb15	Asb15<tm1b(KOMP)Wtsi>	homozygote	ECG	negative gene
MGI:2655109	208372	ENSMUSG00000067081	Asb18	Asb18<em1(IMPC)J>	homozygote	ECG	negative gene
MGI:1925791	78541	ENSMUSG00000048175	Asb8	Asb8<tm1b(KOMP)Wtsi>	homozygote	TTE	negative gene
MGI:1922702	75452	ENSMUSG00000020412	Ascc2	Ascc2<tm1a(EUCOMM)Wtsi>	heterozygote	TTE	negative gene
MGI:1922702	75452	ENSMUSG00000020412	Ascc2	Ascc2<tm1a(EUCOMM)Wtsi>	heterozygote	ECG	negative gene
MGI:1922702	75452	ENSMUSG00000020412	Ascc2	Ascc2<tm1b(EUCOMM)Wtsi>	heterozygote	ECG	negative gene
MGI:1913653	66403	ENSMUSG00000019857	Asf1a	Asf1a<tm1b(KOMP)Wtsi>	heterozygote	ECG	negative gene
MGI:1914179	66929	ENSMUSG00000005470	Asf1b	Asf1b<em1(IMPC)J>	homozygote	ECG	negative gene
MGI:2183158	192195	ENSMUSG00000028053	Ash1l	Ash1l<tm2b(EUCOMM)Hmgu>	heterozygote	TTE	negative gene
MGI:1344416	23808	ENSMUSG00000031575	Ash2l	Ash2l<tm1b(EUCOMM)Wtsi>	heterozygote	TTE	negative gene
MGI:1344416	23808	ENSMUSG00000031575	Ash2l	Ash2l<tm1b(EUCOMM)Wtsi>	heterozygote	ECG	negative gene
MGI:2652846	241118	ENSMUSG00000033007	Asic4	Asic4<em2(IMPC)Mbp>	homozygote	ECG	negative gene
MGI:1929259	58170	ENSMUSG00000028008	Asic5	Asic5<tm1b(KOMP)Mbp>	homozygote	ECG	negative gene
MGI:96090	107626	ENSMUSG00000093806	Asmt	Asmt<em1(IMPC)J>	homozygote	ECG	negative gene
MGI:87914	11484	ENSMUSG00000020774	Aspa	Aspa<tm1b(EUCOMM)Wtsi>	homozygote	ECG	negative gene
MGI:2144822	104816	ENSMUSG00000037686	Aspg	Aspg<em1(IMPC)Tcp>	homozygote	ECG	negative gene
MGI:1913945	66695	ENSMUSG00000021388	Aspn	Aspn<tm1b(EUCOMM)Hmgu>	homozygote	TTE	negative gene
MGI:1913945	66695	ENSMUSG00000021388	Aspn	Aspn<tm1b(EUCOMM)Hmgu>	homozygote	ECG	negative gene
MGI:1916188	68938	ENSMUSG00000025142	Aspscr1	Aspscr1<em1(IMPC)Tcp>	homozygote	ECG	negative gene
MGI:2444798	320817	ENSMUSG00000052812	Atad2b	Atad2b<tm1b(EUCOMM)Hmgu>	homozygote	ECG	negative gene
MGI:2444798	320817	ENSMUSG00000052812	Atad2b	Atad2b<tm1b(EUCOMM)Hmgu>	homozygote	TTE	negative gene
MGI:2443472	223922	ENSMUSG00000099083	Atf7	Atf7<tm2b(EUCOMM)Hmgu>	homozygote	TTE	negative gene
MGI:1196429	51897	ENSMUSG00000027244	Atg13	Atg13<tm2b(EUCOMM)Hmgu>	heterozygote	TTE	negative gene
MGI:1915091	67841	ENSMUSG00000022663	Atg3	Atg3<tm1b(EUCOMM)Hmgu>	heterozygote	TTE	negative gene
MGI:1915091	67841	ENSMUSG00000022663	Atg3	Atg3<tm1b(EUCOMM)Hmgu>	heterozygote	ECG	negative gene
MGI:1913865	66615	ENSMUSG00000026280	Atg4b	Atg4b<em1(IMPC)Marc>	homozygote	TTE	negative gene
MGI:2651854	242557	ENSMUSG00000028550	Atg4c	Atg4c<em2(IMPC)Marc>	homozygote	TTE	negative gene
MGI:2685420	213948	ENSMUSG00000038295	Atg9b	Atg9b<tm1b(KOMP)Mbp>	homozygote	ECG	negative gene
MGI:1929492	56298	ENSMUSG00000059811	Atl2	Atl2<tm2b(EUCOMM)Hmgu>	heterozygote	TTE	negative gene
MGI:1924270	109168	ENSMUSG00000024759	Atl3	Atl3<em1(IMPC)Tcp>	homozygote	ECG	negative gene
MGI:104725	13498	ENSMUSG00000004263	Atn1	Atn1<tm1b(EUCOMM)Wtsi>	homozygote	TTE	negative gene
MGI:1859661	320940	ENSMUSG00000062949	Atp11c	Atp11c<em1(IMPC)J>	hemizygote	ECG	negative gene
MGI:1859661	320940	ENSMUSG00000062949	Atp11c	Atp11c<em1(IMPC)J>	homozygote	ECG	negative gene
MGI:1926943	192113	ENSMUSG00000022229	Atp12a	Atp12a<tm1.1(KOMP)Vlcg>	homozygote	ECG	negative gene
MGI:1922022	74772	ENSMUSG00000036622	Atp13a2	Atp13a2<tm1b(EUCOMM)Hmgu>	homozygote	ECG	negative gene
MGI:88107	232975	ENSMUSG00000040907	Atp1a3	Atp1a3<tm1b(EUCOMM)Hmgu>	heterozygote	TTE	negative gene
MGI:1351335	27222	ENSMUSG00000007107	Atp1a4	Atp1a4<tm1b(KOMP)Wtsi>	homozygote	TTE	negative gene
MGI:105058	11937	ENSMUSG00000030730	Atp2a1	Atp2a1<tm1b(EUCOMM)Hmgu>	heterozygote	TTE	negative gene
MGI:104653	67972	ENSMUSG00000019943	Atp2b1	Atp2b1<tm1b(KOMP)Wtsi>	heterozygote	ECG	negative gene
MGI:1347353	320707	ENSMUSG00000031376	Atp2b3	Atp2b3<em1(IMPC)J>	hemizygote	ECG	negative gene
MGI:1347353	320707	ENSMUSG00000031376	Atp2b3	Atp2b3<em1(IMPC)J>	homozygote	ECG	negative gene
MGI:107801	11947	ENSMUSG00000025393	Atp5b	Atp5b<tm1b(EUCOMM)Hmgu>	heterozygote	ECG	negative gene
MGI:1915192	67942	ENSMUSG00000062683	Atp5g2	Atp5g2<tm2b(EUCOMM)Hmgu>	heterozygote	TTE	negative gene
MGI:1915192	67942	ENSMUSG00000062683	Atp5g2	Atp5g2<tm2b(EUCOMM)Hmgu>	heterozygote	ECG	negative gene
MGI:1351597	27425	ENSMUSG00000038717	Atp5l	Atp5l<tm1b(EUCOMM)Hmgu>	heterozygote	TTE	negative gene
MGI:1891435	66477	ENSMUSG00000071528	Atp5md	Atp5md<tm1b(EUCOMM)Wtsi>	homozygote	TTE	negative gene
MGI:106341	28080	ENSMUSG00000022956	Atp5o	Atp5o<tm1.1(KOMP)Vlcg>	heterozygote	ECG	negative gene
MGI:106341	28080	ENSMUSG00000116933	Atp5o	Atp5o<tm1.1(KOMP)Vlcg>	heterozygote	ECG	negative gene
MGI:103286	11975	ENSMUSG00000019302	Atp6v0a1	Atp6v0a1<tm1b(EUCOMM)Hmgu>	heterozygote	ECG	negative gene
MGI:1201778	11972	ENSMUSG00000013160	Atp6v0d1	Atp6v0d1<tm1b(EUCOMM)Hmgu>	heterozygote	ECG	negative gene
MGI:103285	110935	ENSMUSG00000006269	Atp6v1b1	Atp6v1b1<tm1.1(KOMP)Vlcg>	homozygote	ECG	negative gene
MGI:109618	11966	ENSMUSG00000006273	Atp6v1b2	Atp6v1b2<tm1b(KOMP)Wtsi>	heterozygote	ECG	negative gene
MGI:1913585	66335	ENSMUSG00000022295	Atp6v1c1	Atp6v1c1<tm1b(NCOM)Mfgc>	heterozygote	ECG	negative gene
MGI:1921084	73834	ENSMUSG00000021114	Atp6v1d	Atp6v1d<tm1b(EUCOMM)Hmgu>	heterozygote	TTE	negative gene
MGI:1914864	108664	ENSMUSG00000033793	Atp6v1h	Atp6v1h<em1(IMPC)Bay>	heterozygote	ECG	negative gene
MGI:1914864	108664	ENSMUSG00000033793	Atp6v1h	Atp6v1h<em1(IMPC)Bay>	heterozygote	TTE	negative gene
MGI:1330826	11981	ENSMUSG00000027546	Atp9a	Atp9a<tm1b(EUCOMM)Hmgu>	homozygote	ECG	negative gene
MGI:108028	245000	ENSMUSG00000032409	Atr	Atr<tm1b(KOMP)Wtsi>	heterozygote	ECG	negative gene
MGI:1925349	235610	ENSMUSG00000025646	Atrip	Atrip<tm1b(KOMP)Wtsi>	heterozygote	ECG	negative gene
MGI:1919772	72522	ENSMUSG00000048997	Atxn7l2	Atxn7l2<em1(IMPC)Mbp>	homozygote	ECG	negative gene
MGI:3036270	217218	ENSMUSG00000059995	Atxn7l3	Atxn7l3<tm1.1(KOMP)Wtsi>	heterozygote	ECG	negative gene
MGI:3036270	217218	ENSMUSG00000059995	Atxn7l3	Atxn7l3<tm1.1(KOMP)Wtsi>	heterozygote	TTE	negative gene
MGI:2146559	239691	ENSMUSG00000051669	AU021092	AU021092<tm1b(KOMP)Wtsi>	heterozygote	ECG	negative gene
MGI:2146559	239691	ENSMUSG00000051669	AU021092	AU021092<tm1b(KOMP)Wtsi>	homozygote	ECG	negative gene
MGI:2140475	100317	ENSMUSG00000028830	AU040320	AU040320<em1(IMPC)J>	homozygote	ECG	negative gene
MGI:1338011	11992	ENSMUSG00000021460	Auh	Auh<em1(IMPC)Tcp>	homozygote	ECG	negative gene
MGI:894678	20878	ENSMUSG00000027496	Aurka	Aurka<tm1b(EUCOMM)Hmgu>	heterozygote	ECG	negative gene
MGI:1913327	66077	ENSMUSG00000065990	Aurkaip1	Aurkaip1<em1(IMPC)Bay>	heterozygote	ECG	negative gene
MGI:88121	11998	ENSMUSG00000037727	Avp	Avp<tm1b(EUCOMM)Wtsi>	heterozygote	TTE	negative gene
MGI:2146232	106064	ENSMUSG00000041935	AW549877	AW549877<tm1b(EUCOMM)Wtsi>	homozygote	ECG	negative gene
MGI:3588200	245533	ENSMUSG00000015665	Awat1	Awat1<tm1b(KOMP)Wtsi>	hemizygote	ECG	negative gene
MGI:3588200	245533	ENSMUSG00000015665	Awat1	Awat1<tm1b(KOMP)Wtsi>	hemizygote	TTE	negative gene
MGI:3045345	245532	ENSMUSG00000031220	Awat2	Awat2<em1(IMPC)Mbp>	homozygote	ECG	negative gene
MGI:1270862	12006	ENSMUSG00000000142	Axin2	Axin2<tm1b(KOMP)Wtsi>	heterozygote	ECG	negative gene
MGI:1270862	12006	ENSMUSG00000000142	Axin2	Axin2<tm1b(KOMP)Wtsi>	heterozygote	TTE	negative gene
MGI:88127	12010	ENSMUSG00000060802	B2m	B2m<tm1b(EUCOMM)Wtsi>	heterozygote	ECG	negative gene
MGI:2145517	97884	ENSMUSG00000039242	B3galnt2	B3galnt2<em1(IMPC)J>	heterozygote	ECG	negative gene
MGI:1349403	26877	ENSMUSG00000034780	B3galt1	B3galt1<em1(IMPC)Marc>	homozygote	TTE	negative gene
MGI:1349461	26878	ENSMUSG00000033849	B3galt2	B3galt2<tm1.1(KOMP)Vlcg>	heterozygote	ECG	negative gene
MGI:2152819	117592	ENSMUSG00000050796	B3galt6	B3galt6<em2(IMPC)Tcp>	heterozygote	ECG	negative gene
MGI:2384394	227327	ENSMUSG00000079445	B3gnt7	B3gnt7<tm1e.1(KOMP)Wtsi>	homozygote	ECG	negative gene
MGI:1919680	108902	ENSMUSG00000047379	B4gat1	B4gat1<tm1.1(KOMP)Vlcg>	heterozygote	ECG	negative gene
MGI:106642	12012	ENSMUSG00000039653	Baat	Baat<em1(IMPC)Mbp>	homozygote	ECG	negative gene
MGI:894679	12014	ENSMUSG00000040270	Bach2	Bach2<tm1b(EUCOMM)Wtsi>	homozygote	ECG	negative gene
MGI:1352493	29810	ENSMUSG00000030847	Bag3	Bag3<tm1b(EUCOMM)Hmgu>	heterozygote	TTE	negative gene
MGI:1352493	29810	ENSMUSG00000030847	Bag3	Bag3<tm1b(EUCOMM)Hmgu>	heterozygote	ECG	negative gene
MGI:2139371	228536	ENSMUSG00000040007	Bahd1	Bahd1<tm2b(KOMP)Wtsi>	heterozygote	ECG	negative gene
MGI:2139371	228536	ENSMUSG00000040007	Bahd1	Bahd1<tm2b(KOMP)Wtsi>	heterozygote	TTE	negative gene
MGI:2137336	108100	ENSMUSG00000025372	Baiap2	Baiap2<tm1b(KOMP)Wtsi>	heterozygote	ECG	negative gene
MGI:2652819	207495	ENSMUSG00000018126	Baiap2l2	Baiap2l2<tm1b(EUCOMM)Hmgu>	homozygote	ECG	negative gene
MGI:1915260	68010	ENSMUSG00000024232	Bambi	Bambi<tm1.1(KOMP)Vlcg>	homozygote	ECG	negative gene
MGI:1206586	104416	ENSMUSG00000021901	Bap1	Bap1<em2(IMPC)Marc>	heterozygote	TTE	negative gene
MGI:109617	12023	ENSMUSG00000032033	Barx2	Barx2<tm1b(EUCOMM)Hmgu>	homozygote	TTE	negative gene
MGI:109617	12023	ENSMUSG00000032033	Barx2	Barx2<tm1b(EUCOMM)Hmgu>	homozygote	ECG	negative gene
MGI:1309478	217578	ENSMUSG00000035021	Baz1a	Baz1a<tm1b(EUCOMM)Hmgu>	homozygote	ECG	negative gene
MGI:2151152	116848	ENSMUSG00000040054	Baz2a	Baz2a<em1(IMPC)Tcp>	homozygote	ECG	negative gene
MGI:1920123	72873	ENSMUSG00000057265	Bbof1	Bbof1<em1(IMPC)Marc>	homozygote	TTE	negative gene
MGI:1891372	170442	ENSMUSG00000041660	Bbox1	Bbox1<tm1b(KOMP)Wtsi>	heterozygote	ECG	negative gene
MGI:1891372	170442	ENSMUSG00000041660	Bbox1	Bbox1<tm1b(KOMP)Wtsi>	homozygote	TTE	negative gene
MGI:1891372	170442	ENSMUSG00000041660	Bbox1	Bbox1<em1(IMPC)Bay>	homozygote	ECG	negative gene
MGI:1891372	170442	ENSMUSG00000041660	Bbox1	Bbox1<tm1b(KOMP)Wtsi>	homozygote	ECG	negative gene
MGI:1891372	170442	ENSMUSG00000041660	Bbox1	Bbox1<tm1b(KOMP)Wtsi>	heterozygote	TTE	negative gene
MGI:1919019	71769	ENSMUSG00000035759	Bbs10	Bbs10<tm1.1(KOMP)Vlcg>	heterozygote	ECG	negative gene
MGI:2143311	102774	ENSMUSG00000025235	Bbs4	Bbs4<tm1b(EUCOMM)Hmgu>	heterozygote	ECG	negative gene
MGI:1919819	72569	ENSMUSG00000063145	Bbs5	Bbs5<tm1b(EUCOMM)Wtsi>	homozygote	ECG	negative gene
MGI:1918742	71492	ENSMUSG00000037325	Bbs7	Bbs7<tm1b(EUCOMM)Wtsi>	heterozygote	ECG	negative gene
MGI:3605234	320135	ENSMUSG00000047515	BC049715	BC049715<tm1b(KOMP)Mbp>	homozygote	TTE	negative gene
MGI:3026886	399568	ENSMUSG00000040282	BC052040	BC052040<em1(IMPC)J>	heterozygote	ECG	negative gene
MGI:3039605	407814	ENSMUSG00000046974	BC053393	BC053393<tm1b(KOMP)Wtsi>	heterozygote	TTE	negative gene
MGI:3590554	381306	ENSMUSG00000041406	BC055324	BC055324<tm1b(EUCOMM)Hmgu>	heterozygote	ECG	negative gene
MGI:107701	12039	ENSMUSG00000060376	Bckdha	Bckdha<em1(IMPC)Tcp>	heterozygote	ECG	negative gene
MGI:88137	12040	ENSMUSG00000032263	Bckdhb	Bckdhb<em1(IMPC)J>	heterozygote	ECG	negative gene
MGI:1929913	58208	ENSMUSG00000048251	Bcl11b	Bcl11b<tm1.1(KOMP)Vlcg>	heterozygote	ECG	negative gene
MGI:1922986	75736	ENSMUSG00000003190	Bcl2l12	Bcl2l12<tm1.1(KOMP)Vlcg>	homozygote	ECG	negative gene
MGI:2136959	94044	ENSMUSG00000009112	Bcl2l13	Bcl2l13<em1(IMPC)Marc>	homozygote	TTE	negative gene
MGI:2685412	229672	ENSMUSG00000044165	Bcl2l15	Bcl2l15<tm1b(EUCOMM)Hmgu>	homozygote	TTE	negative gene
MGI:2685412	229672	ENSMUSG00000044165	Bcl2l15	Bcl2l15<tm1b(EUCOMM)Hmgu>	homozygote	ECG	negative gene
MGI:1924295	77045	ENSMUSG00000029438	Bcl7a	Bcl7a<tm1b(EUCOMM)Wtsi>	heterozygote	ECG	negative gene
MGI:1332238	12054	ENSMUSG00000029681	Bcl7b	Bcl7b<tm1b(EUCOMM)Wtsi>	homozygote	TTE	negative gene
MGI:1332238	12054	ENSMUSG00000029681	Bcl7b	Bcl7b<tm1b(EUCOMM)Wtsi>	homozygote	ECG	negative gene
MGI:1914071	66821	ENSMUSG00000026172	Bcs1l	Bcs1l<tm1.1(KOMP)Vlcg>	heterozygote	ECG	negative gene
MGI:1347077	544971	ENSMUSG00000049658	Bdp1	Bdp1<em1(IMPC)Tcp>	heterozygote	ECG	negative gene
MGI:1891828	56208	ENSMUSG00000035086	Becn1	Becn1<tm1b(KOMP)Wtsi>	heterozygote	TTE	negative gene
MGI:2677212	331623	ENSMUSG00000038214	Bend3	Bend3<tm1b(KOMP)Mbp>	heterozygote	TTE	negative gene
MGI:2443100	209645	ENSMUSG00000048186	Bend7	Bend7<tm1b(EUCOMM)Wtsi>	homozygote	ECG	negative gene
MGI:2443100	209645	ENSMUSG00000048186	Bend7	Bend7<tm1b(EUCOMM)Wtsi>	homozygote	TTE	negative gene
MGI:2387588	212989	ENSMUSG00000052819	Best2	Best2<tm1b(EUCOMM)Hmgu>	heterozygote	ECG	negative gene
MGI:1338017	12069	ENSMUSG00000042750	Bex2	Bex2<tm1b(EUCOMM)Hmgu>	hemizygote	TTE	negative gene
MGI:1338017	12069	ENSMUSG00000042750	Bex2	Bex2<tm1b(EUCOMM)Hmgu>	homozygote	TTE	negative gene
MGI:1338017	12069	ENSMUSG00000042750	Bex2	Bex2<tm1b(EUCOMM)Hmgu>	homozygote	ECG	negative gene
MGI:1338017	12069	ENSMUSG00000042750	Bex2	Bex2<tm1b(EUCOMM)Hmgu>	hemizygote	ECG	negative gene
MGI:3606746	406217	ENSMUSG00000047844	Bex4	Bex4<tm1.1(KOMP)Vlcg>	hemizygote	ECG	negative gene
MGI:3606746	406217	ENSMUSG00000047844	Bex4	Bex4<tm1.1(KOMP)Vlcg>	homozygote	ECG	negative gene
MGI:3588247	328660	ENSMUSG00000075269	Bex6	Bex6<tm1.1(KOMP)Vlcg>	homozygote	ECG	negative gene
MGI:101770	12075	ENSMUSG00000027420	Bfsp1	Bfsp1<tm1b(EUCOMM)Wtsi>	homozygote	ECG	negative gene
MGI:2444198	320522	ENSMUSG00000044243	Bhlha9	Bhlha9<tm1.1(KOMP)Vlcg>	homozygote	ECG	negative gene
MGI:1097714	20893	ENSMUSG00000030103	Bhlhe40	Bhlhe40<tm1b(KOMP)Wtsi>	homozygote	ECG	negative gene
MGI:1339972	12116	ENSMUSG00000074768	Bhmt	Bhmt<tm1b(EUCOMM)Hmgu>	homozygote	ECG	negative gene
MGI:1339972	12116	ENSMUSG00000074768	Bhmt	Bhmt<tm1b(EUCOMM)Hmgu>	homozygote	TTE	negative gene
MGI:1101760	12121	ENSMUSG00000003452	Bicd1	Bicd1<tm1.1(KOMP)Wtsi>	homozygote	ECG	negative gene
MGI:1922915	75665	ENSMUSG00000041609	Bicdl1	Bicdl1<tm2b(EUCOMM)Wtsi>	homozygote	TTE	negative gene
MGI:88169	12143	ENSMUSG00000014453	Blk	Blk<tm1.1(KOMP)Vlcg>	homozygote	ECG	negative gene
MGI:1920939	73689	ENSMUSG00000057506	Bloc1s2	Bloc1s2<tm1.1(KOMP)Mbp>	heterozygote	ECG	negative gene
MGI:88174	12151	ENSMUSG00000026739	Bmi1	Bmi1<tm1.1(KOMP)Vlcg>	heterozygote	ECG	negative gene
MGI:1338820	12154	ENSMUSG00000030046	Bmp10	Bmp10<tm3b(EUCOMM)Hmgu>	heterozygote	ECG	negative gene
MGI:2155456	140780	ENSMUSG00000034663	Bmp2k	Bmp2k<em1(IMPC)J>	homozygote	ECG	negative gene
MGI:88180	12159	ENSMUSG00000021835	Bmp4	Bmp4<tm1b(EUCOMM)Hmgu>	heterozygote	ECG	negative gene
MGI:2446132	213895	ENSMUSG00000030138	Bms1	Bms1<tm1b(EUCOMM)Hmgu>	heterozygote	TTE	negative gene
MGI:2446132	213895	ENSMUSG00000030138	Bms1	Bms1<tm1b(EUCOMM)Hmgu>	heterozygote	ECG	negative gene
MGI:1101778	12169	ENSMUSG00000031377	Bmx	Bmx<tm1b(EUCOMM)Wtsi>	hemizygote	TTE	negative gene
MGI:1101778	12169	ENSMUSG00000031377	Bmx	Bmx<tm1b(EUCOMM)Wtsi>	homozygote	ECG	negative gene
MGI:1101778	12169	ENSMUSG00000031377	Bmx	Bmx<tm1b(EUCOMM)Wtsi>	hemizygote	ECG	negative gene
MGI:1101778	12169	ENSMUSG00000031377	Bmx	Bmx<tm1b(EUCOMM)Wtsi>	homozygote	TTE	negative gene
MGI:109328	224630	ENSMUSG00000024191	Bnip1	Bnip1<tm2b(KOMP)Wtsi>	heterozygote	TTE	negative gene
MGI:2151153	117606	ENSMUSG00000022687	Boc	Boc<tm1b(KOMP)Wtsi>	homozygote	TTE	negative gene
MGI:2151153	117606	ENSMUSG00000022687	Boc	Boc<tm1b(KOMP)Wtsi>	homozygote	ECG	negative gene
MGI:1916806	69556	ENSMUSG00000044502	Bod1	Bod1<tm1b(KOMP)Wtsi>	heterozygote	TTE	negative gene
MGI:1858494	51800	ENSMUSG00000026278	Bok	Bok<tm1b(EUCOMM)Hmgu>	homozygote	ECG	negative gene
MGI:1916418	69168	ENSMUSG00000015943	Bola1	Bola1<tm1.1(KOMP)Vlcg>	homozygote	ECG	negative gene
MGI:1913412	66162	ENSMUSG00000047721	Bola2	Bola2<tm1(KOMP)Wtsi>	homozygote	TTE	negative gene
MGI:1913412	66162	ENSMUSG00000047721	Bola2	Bola2<tm1(KOMP)Wtsi>	heterozygote	TTE	negative gene
MGI:1919173	71923	ENSMUSG00000045176	Borcs6	Borcs6<tm1.1(KOMP)Vlcg>	heterozygote	ECG	negative gene
MGI:1915271	68021	ENSMUSG00000038286	Bphl	Bphl<tm1b(EUCOMM)Hmgu>	homozygote	ECG	negative gene
MGI:1915271	68021	ENSMUSG00000038286	Bphl	Bphl<tm1b(EUCOMM)Hmgu>	homozygote	TTE	negative gene
MGI:3045315	329547	ENSMUSG00000052922	Bpi	Bpi<em1(IMPC)J>	homozygote	ECG	negative gene
MGI:97787	19194	ENSMUSG00000042459	Bpifa2	Bpifa2<em1(IMPC)Mbp>	homozygote	ECG	negative gene
MGI:2137431	228801	ENSMUSG00000027485	Bpifb1	Bpifb1<tm1b(KOMP)Wtsi>	homozygote	ECG	negative gene
MGI:2675077	378700	ENSMUSG00000068008	Bpifb3	Bpifb3<tm1b(EUCOMM)Hmgu>	homozygote	TTE	negative gene
MGI:2675077	378700	ENSMUSG00000068008	Bpifb3	Bpifb3<tm1b(EUCOMM)Hmgu>	homozygote	ECG	negative gene
MGI:1919649	72399	ENSMUSG00000029458	Brap	Brap<em1(IMPC)Mbp>	heterozygote	ECG	negative gene
MGI:2145317	105246	ENSMUSG00000057649	Brd9	Brd9<em1(IMPC)Tcp>	heterozygote	ECG	negative gene
MGI:1933174	55950	ENSMUSG00000047843	Bri3	Bri3<em1(IMPC)Bay>	homozygote	TTE	negative gene
MGI:1933174	55950	ENSMUSG00000047843	Bri3	Bri3<em1(IMPC)Bay>	homozygote	ECG	negative gene
MGI:2442836	237911	ENSMUSG00000034329	Brip1	Brip1<em1(IMPC)J>	homozygote	ECG	negative gene
MGI:2388804	107392	ENSMUSG00000080268	Brms1	Brms1<tm1.1(KOMP)Vlcg>	heterozygote	ECG	negative gene
MGI:1890651	93871	ENSMUSG00000022914	Brwd1	Brwd1<em1(IMPC)Tcp>	homozygote	ECG	negative gene
MGI:3045247	330660	ENSMUSG00000040298	Btbd16	Btbd16<tm2b(EUCOMM)Hmgu>	homozygote	ECG	negative gene
MGI:3045247	330660	ENSMUSG00000040298	Btbd16	Btbd16<tm2b(EUCOMM)Hmgu>	homozygote	TTE	negative gene
MGI:1919264	72014	ENSMUSG00000000202	Btbd17	Btbd17<em1(IMPC)Mbp>	homozygote	ECG	negative gene
MGI:1916625	224671	ENSMUSG00000062202	Btbd9	Btbd9<tm1b(EUCOMM)Wtsi>	homozygote	TTE	negative gene
MGI:88215	12226	ENSMUSG00000036478	Btg1	Btg1<em1(IMPC)Mbp>	homozygote	ECG	negative gene
MGI:108384	12227	ENSMUSG00000020423	Btg2	Btg2<tm1b(KOMP)Mbp>	homozygote	ECG	negative gene
MGI:1338871	12234	ENSMUSG00000025217	Btrc	Btrc<tm1b(KOMP)Wtsi>	homozygote	TTE	negative gene
MGI:1338871	12234	ENSMUSG00000025217	Btrc	Btrc<tm1b(KOMP)Wtsi>	homozygote	ECG	negative gene
MGI:1913388	66138	ENSMUSG00000005378	Bud23	Bud23<em2(IMPC)H>	heterozygote	ECG	negative gene
MGI:1914132	66882	ENSMUSG00000051223	Bzw1	Bzw1<em1(IMPC)J>	homozygote	ECG	negative gene
MGI:88223	12259	ENSMUSG00000036887	C1qa	C1qa<tm1b(EUCOMM)Wtsi>	homozygote	ECG	negative gene
MGI:88224	12260	ENSMUSG00000036905	C1qb	C1qb<tm1.1(KOMP)Vlcg>	homozygote	ECG	negative gene
MGI:88225	12262	ENSMUSG00000036896	C1qc	C1qc<em1(IMPC)J>	homozygote	ECG	negative gene
MGI:1914639	67389	ENSMUSG00000023571	C1qtnf12	C1qtnf12<em1(IMPC)Mbp>	homozygote	ECG	negative gene
MGI:1916433	69183	ENSMUSG00000046491	C1qtnf2	C1qtnf2<tm2b(KOMP)Wtsi>	homozygote	ECG	negative gene
MGI:2385958	235312	ENSMUSG00000079592	C1qtnf5	C1qtnf5<tm1.1(KOMP)Vlcg>	homozygote	ECG	negative gene
MGI:2385958	235312	ENSMUSG00000079592	C1qtnf5	C1qtnf5<tm1.1(KOMP)Vlcg>	heterozygote	ECG	negative gene
MGI:1925911	109323	ENSMUSG00000061535	C1qtnf7	C1qtnf7<tm1.1(KOMP)Vlcg>	homozygote	ECG	negative gene
MGI:1355313	50909	ENSMUSG00000055172	C1ra	C1ra<tm1.1(KOMP)Vlcg>	homozygote	ECG	negative gene
MGI:2660692	232371	ENSMUSG00000038527	C1rl	C1rl<tm1b(EUCOMM)Hmgu>	homozygote	TTE	negative gene
MGI:2660692	232371	ENSMUSG00000038527	C1rl	C1rl<tm1b(EUCOMM)Hmgu>	homozygote	ECG	negative gene
MGI:1891883	207781	ENSMUSG00000045975	C2cd2	C2cd2<em1(IMPC)J>	homozygote	ECG	negative gene
MGI:88227	12266	ENSMUSG00000024164	C3	C3<tm1.1(KOMP)Vlcg>	homozygote	ECG	negative gene
MGI:1097680	12267	ENSMUSG00000040552	C3ar1	C3ar1<tm1.1(KOMP)Vlcg>	homozygote	ECG	negative gene
MGI:88229	12269	ENSMUSG00000026405	C4bp	C4bp<tm1b(KOMP)Wtsi>	homozygote	TTE	negative gene
MGI:88229	12269	ENSMUSG00000026405	C4bp	C4bp<tm1b(KOMP)Wtsi>	homozygote	ECG	negative gene
MGI:2444817	320827	ENSMUSG00000036377	C530008M17Rik	C530008M17Rik<em1(IMPC)J>	heterozygote	ECG	negative gene
MGI:2444817	320827	ENSMUSG00000036377	C530008M17Rik	C530008M17Rik<em1(IMPC)J>	homozygote	ECG	negative gene
MGI:88235	109828	ENSMUSG00000079105	C7	C7<em1(IMPC)J>	homozygote	ECG	negative gene
MGI:2668347	230558	ENSMUSG00000035031	C8a	C8a<tm1b(EUCOMM)Hmgu>	homozygote	ECG	negative gene
MGI:1098282	12279	ENSMUSG00000022149	C9	C9<tm1.1(KOMP)Vlcg>	homozygote	ECG	negative gene
MGI:1920455	73205	ENSMUSG00000028300	C9orf72	C9orf72<tm1b(KOMP)Mbp>	homozygote	ECG	negative gene
MGI:1352750	29867	ENSMUSG00000029544	Cabp1	Cabp1<tm1b(EUCOMM)Wtsi>	homozygote	ECG	negative gene
MGI:1352750	29867	ENSMUSG00000029544	Cabp1	Cabp1<tm1b(EUCOMM)Wtsi>	homozygote	TTE	negative gene
MGI:1920910	73660	ENSMUSG00000024842	Cabp4	Cabp4<tm1.1(KOMP)Vlcg>	homozygote	ECG	negative gene
MGI:1352746	29865	ENSMUSG00000005649	Cabp5	Cabp5<tm1b(KOMP)Wtsi>	homozygote	ECG	negative gene
MGI:2444177	320508	ENSMUSG00000028532	Cachd1	Cachd1<em1(IMPC)J>	heterozygote	ECG	negative gene
MGI:88296	12287	ENSMUSG00000004113	Cacna1b	Cacna1b<tm1b(KOMP)Wtsi>	homozygote	TTE	negative gene
MGI:88296	12287	ENSMUSG00000004113	Cacna1b	Cacna1b<tm1b(KOMP)Wtsi>	homozygote	ECG	negative gene
MGI:1859639	54652	ENSMUSG00000031142	Cacna1f	Cacna1f<tm1.1(KOMP)Vlcg>	homozygote	ECG	negative gene
MGI:1859639	54652	ENSMUSG00000031142	Cacna1f	Cacna1f<tm1.1(KOMP)Vlcg>	hemizygote	ECG	negative gene
MGI:2178051	239556	ENSMUSG00000022416	Cacna1i	Cacna1i<tm1b(KOMP)Wtsi>	homozygote	TTE	negative gene
MGI:2178051	239556	ENSMUSG00000022416	Cacna1i	Cacna1i<tm1b(KOMP)Wtsi>	homozygote	ECG	negative gene
MGI:88294	12292	ENSMUSG00000026407	Cacna1s	Cacna1s<tm1.1(KOMP)Vlcg>	heterozygote	ECG	negative gene
MGI:1338890	12294	ENSMUSG00000021991	Cacna2d3	Cacna2d3<tm1b(KOMP)Wtsi>	heterozygote	ECG	negative gene
MGI:2442632	319734	ENSMUSG00000041460	Cacna2d4	Cacna2d4<em1(IMPC)J>	homozygote	ECG	negative gene
MGI:1316660	12300	ENSMUSG00000019146	Cacng2	Cacng2<tm1b(KOMP)Mbp>	heterozygote	ECG	negative gene
MGI:1270839	12301	ENSMUSG00000014226	Cacybp	Cacybp<tm1b(EUCOMM)Wtsi>	heterozygote	ECG	negative gene
MGI:2151254	116903	ENSMUSG00000030666	Calcb	Calcb<tm1.1(KOMP)Vlcg>	homozygote	ECG	negative gene
MGI:3643383	546729	ENSMUSG00000079258	Calhm1	Calhm1<tm1.1(KOMP)Vlcg>	homozygote	ECG	negative gene
MGI:1919941	72691	ENSMUSG00000033033	Calhm2	Calhm2<tm1b(KOMP)Mbp>	homozygote	ECG	negative gene
MGI:2443082	215900	ENSMUSG00000046031	Calhm6	Calhm6<tm2b(EUCOMM)Wtsi>	homozygote	TTE	negative gene
MGI:1098535	52163	ENSMUSG00000030272	Camk1	Camk1<tm2b(EUCOMM)Hmgu>	homozygote	TTE	negative gene
MGI:2442190	227541	ENSMUSG00000039145	Camk1d	Camk1d<em1(IMPC)Mbp>	homozygote	ECG	negative gene
MGI:88257	12323	ENSMUSG00000057897	Camk2b	Camk2b<tm1b(EUCOMM)Hmgu>	heterozygote	ECG	negative gene
MGI:2384296	235604	ENSMUSG00000032936	Camkv	Camkv<em1(IMPC)Mbp>	homozygote	ECG	negative gene
MGI:1261820	71902	ENSMUSG00000020114	Cand1	Cand1<em1(IMPC)Mbp>	heterozygote	ECG	negative gene
MGI:1923275	76025	ENSMUSG00000025575	Cant1	Cant1<tm1b(EUCOMM)Hmgu>	heterozygote	TTE	negative gene
MGI:1923275	76025	ENSMUSG00000025575	Cant1	Cant1<tm1b(EUCOMM)Hmgu>	heterozygote	ECG	negative gene
MGI:1891369	60594	ENSMUSG00000054083	Capn12	Capn12<tm1b(EUCOMM)Hmgu>	homozygote	TTE	negative gene
MGI:1891369	60594	ENSMUSG00000054083	Capn12	Capn12<tm1b(EUCOMM)Hmgu>	homozygote	ECG	negative gene
MGI:2181366	170725	ENSMUSG00000038599	Capn8	Capn8<tm1.1(KOMP)Vlcg>	homozygote	ECG	negative gene
MGI:1923709	76459	ENSMUSG00000032373	Car12	Car12<tm1b(KOMP)Wtsi>	homozygote	ECG	negative gene
MGI:1931322	71934	ENSMUSG00000027555	Car13	Car13<tm1b(KOMP)Wtsi>	homozygote	TTE	negative gene
MGI:1344341	23831	ENSMUSG00000038526	Car14	Car14<tm1b(EUCOMM)Hmgu>	homozygote	TTE	negative gene
MGI:1344341	23831	ENSMUSG00000038526	Car14	Car14<tm1b(EUCOMM)Hmgu>	homozygote	ECG	negative gene
MGI:1096574	12351	ENSMUSG00000000805	Car4	Car4<tm1b(EUCOMM)Wtsi>	heterozygote	ECG	negative gene
MGI:1926249	56078	ENSMUSG00000031373	Car5b	Car5b<em2(IMPC)Marc>	hemizygote	TTE	negative gene
MGI:103100	12354	ENSMUSG00000031883	Car7	Car7<tm1b(KOMP)Wtsi>	heterozygote	ECG	negative gene
MGI:2685431	234695	ENSMUSG00000050357	Carmil2	Carmil2<tm1b(KOMP)Mbp>	homozygote	ECG	negative gene
MGI:2685431	234695	ENSMUSG00000050357	Carmil2	Carmil2<tm1b(KOMP)Mbp>	homozygote	TTE	negative gene
MGI:2179723	192160	ENSMUSG00000078676	Casc3	Casc3<tm1.1(KOMP)Vlcg>	heterozygote	ECG	negative gene
MGI:2442952	268932	ENSMUSG00000033597	Caskin1	Caskin1<tm1b(KOMP)Wtsi>	heterozygote	ECG	negative gene
MGI:2157062	140721	ENSMUSG00000034471	Caskin2	Caskin2<tm1.1(KOMP)Vlcg>	homozygote	ECG	negative gene
MGI:107700	12363	ENSMUSG00000033538	Casp4	Casp4<tm1b(KOMP)Wtsi>	homozygote	ECG	negative gene
MGI:1309468	12372	ENSMUSG00000007122	Casq1	Casq1<tm1b(EUCOMM)Wtsi>	homozygote	ECG	negative gene
MGI:1309468	12372	ENSMUSG00000007122	Casq1	Casq1<tm1b(EUCOMM)Wtsi>	homozygote	TTE	negative gene
MGI:1309469	12373	ENSMUSG00000027861	Casq2	Casq2<tm1b(KOMP)Wtsi>	heterozygote	ECG	negative gene
MGI:1351351	12374	ENSMUSG00000051980	Casr	Casr<tm1b(KOMP)Mbp>	heterozygote	ECG	negative gene
MGI:1098236	12380	ENSMUSG00000021585	Cast	Cast<tm1.1(KOMP)Vlcg>	homozygote	ECG	negative gene
MGI:1919212	71962	ENSMUSG00000020424	Castor1	Castor1<tm1.1(KOMP)Vlcg>	homozygote	ECG	negative gene
MGI:1196251	69743	ENSMUSG00000028977	Casz1	Casz1<tm1b(EUCOMM)Hmgu>	heterozygote	TTE	negative gene
MGI:1924106	76856	ENSMUSG00000021499	Catsper3	Catsper3<tm1.1(KOMP)Vlcg>	homozygote	ECG	negative gene
MGI:1924106	76856	ENSMUSG00000021499	Catsper3	Catsper3<em2(IMPC)Mbp>	homozygote	ECG	negative gene
MGI:1914327	67077	ENSMUSG00000050623	Catsperz	Catsperz<tm1.1(KOMP)Vlcg>	homozygote	ECG	negative gene
MGI:1923422	109042	ENSMUSG00000037060	Cavin3	Cavin3<tm1.1(KOMP)Vlcg>	homozygote	ECG	negative gene
MGI:1889286	56410	ENSMUSG00000040380	Cbln3	Cbln3<tm1.1(KOMP)Vlcg>	homozygote	ECG	negative gene
MGI:1309992	109857	ENSMUSG00000022947	Cbr3	Cbr3<em1(IMPC)Ics>	homozygote	TTE	negative gene
MGI:88289	12416	ENSMUSG00000025577	Cbx2	Cbx2<tm1b(KOMP)Wtsi>	heterozygote	ECG	negative gene
MGI:2446120	211535	ENSMUSG00000040189	Ccdc114	Ccdc114<tm2b(EUCOMM)Wtsi>	heterozygote	ECG	negative gene
MGI:1924122	76872	ENSMUSG00000022768	Ccdc116	Ccdc116<tm1.1(KOMP)Vlcg>	homozygote	ECG	negative gene
MGI:1859619	54648	ENSMUSG00000031150	Ccdc120	Ccdc120<tm1.1(KOMP)Vlcg>	homozygote	ECG	negative gene
MGI:1859619	54648	ENSMUSG00000031150	Ccdc120	Ccdc120<tm1.1(KOMP)Vlcg>	hemizygote	ECG	negative gene
MGI:1916403	234388	ENSMUSG00000007721	Ccdc124	Ccdc124<tm1b(KOMP)Wtsi>	homozygote	TTE	negative gene
MGI:1919735	545428	ENSMUSG00000044033	Ccdc141	Ccdc141<tm1.1(KOMP)Wtsi>	homozygote	ECG	negative gene
MGI:1922422	75172	ENSMUSG00000064280	Ccdc146	Ccdc146<em1(IMPC)J>	homozygote	ECG	negative gene
MGI:1924859	77609	ENSMUSG00000039632	Ccdc151	Ccdc151<tm1b(EUCOMM)Hmgu>	heterozygote	TTE	negative gene
MGI:1924859	77609	ENSMUSG00000039632	Ccdc151	Ccdc151<tm1b(EUCOMM)Hmgu>	heterozygote	ECG	negative gene
MGI:2687329	384619	ENSMUSG00000038292	Ccdc155	Ccdc155<em1(IMPC)J>	homozygote	ECG	negative gene
MGI:2685871	381522	ENSMUSG00000035539	Ccdc180	Ccdc180<tm1b(KOMP)Wtsi>	heterozygote	TTE	negative gene
MGI:1922145	74895	ENSMUSG00000026578	Ccdc181	Ccdc181<tm1b(EUCOMM)Hmgu>	homozygote	ECG	negative gene
MGI:1922145	74895	ENSMUSG00000026578	Ccdc181	Ccdc181<tm1b(EUCOMM)Hmgu>	homozygote	TTE	negative gene
MGI:2445022	213993	ENSMUSG00000035173	Ccdc186	Ccdc186<em1(IMPC)Mbp>	heterozygote	ECG	negative gene
MGI:2685012	233899	ENSMUSG00000057176	Ccdc189	Ccdc189<tm1b(EUCOMM)Hmgu>	homozygote	TTE	negative gene
MGI:2443508	215814	ENSMUSG00000059554	Ccdc28a	Ccdc28a<tm3b(EUCOMM)Wtsi>	homozygote	ECG	negative gene
MGI:1920582	73332	ENSMUSG00000028637	Ccdc30	Ccdc30<em1(IMPC)J>	homozygote	ECG	negative gene
MGI:1922464	382077	ENSMUSG00000037716	Ccdc33	Ccdc33<tm1.1(KOMP)Vlcg>	homozygote	ECG	negative gene
MGI:1289263	51938	ENSMUSG00000027676	Ccdc39	Ccdc39<tm2b(KOMP)Wtsi>	heterozygote	ECG	negative gene
MGI:1914751	67501	ENSMUSG00000038127	Ccdc50	Ccdc50<tm1b(EUCOMM)Hmgu>	homozygote	TTE	negative gene
MGI:1289302	52713	ENSMUSG00000019897	Ccdc59	Ccdc59<em1(IMPC)J>	heterozygote	ECG	negative gene
MGI:2146001	105833	ENSMUSG00000003354	Ccdc65	Ccdc65<em1(IMPC)Mbp>	heterozygote	ECG	negative gene
MGI:2685784	381077	ENSMUSG00000071202	Ccdc78	Ccdc78<em1(IMPC)J>	homozygote	ECG	negative gene
MGI:3612184	434130	ENSMUSG00000041117	Ccdc8	Ccdc8<em1(IMPC)Tcp>	heterozygote	ECG	negative gene
MGI:2147607	240514	ENSMUSG00000095098	Ccdc85b	Ccdc85b<em1(IMPC)J>	homozygote	ECG	negative gene
MGI:1915589	68339	ENSMUSG00000021182	Ccdc88c	Ccdc88c<tm1b(KOMP)Mbp>	homozygote	ECG	negative gene
MGI:106485	215707	ENSMUSG00000037979	Ccdc92	Ccdc92<tm1b(KOMP)Mbp>	homozygote	ECG	negative gene
MGI:2685199	214239	ENSMUSG00000045838	Ccdc9b	Ccdc9b<em1(IMPC)Tcp>	homozygote	ECG	negative gene
MGI:88297	12424	ENSMUSG00000032532	Cck	Cck<tm2b(EUCOMM)Hmgu>	homozygote	ECG	negative gene
MGI:99478	12425	ENSMUSG00000029193	Cckar	Cckar<tm1b(EUCOMM)Hmgu>	homozygote	TTE	negative gene
MGI:99478	12425	ENSMUSG00000029193	Cckar	Cckar<tm1b(EUCOMM)Hmgu>	homozygote	ECG	negative gene
MGI:3589281	541307	ENSMUSG00000070464	Ccl26	Ccl26<tm1.1(KOMP)Vlcg>	homozygote	ECG	negative gene
MGI:1343459	20301	ENSMUSG00000073888	Ccl27a	Ccl27a<tm1.1(KOMP)Vlcg>	homozygote	ECG	negative gene
MGI:101878	20307	ENSMUSG00000009185	Ccl8	Ccl8<tm1b(KOMP)Wtsi>	homozygote	ECG	negative gene
MGI:104533	20308	ENSMUSG00000019122	Ccl9	Ccl9<tm1(KOMP)Vlcg>	homozygote	ECG	negative gene
MGI:1328326	22403	ENSMUSG00000027656	Ccn5	Ccn5<tm1.1(KOMP)Vlcg>	homozygote	ECG	negative gene
MGI:2685134	239083	ENSMUSG00000071470	Ccnb1ip1	Ccnb1ip1<em1(IMPC)Tcp>	homozygote	ECG	negative gene
MGI:1095734	12452	ENSMUSG00000029385	Ccng2	Ccng2<em1(IMPC)J>	homozygote	ECG	negative gene
MGI:1916359	69109	ENSMUSG00000049489	Ccnq	Ccnq<tm1.1(KOMP)Vlcg>	heterozygote	ECG	negative gene
MGI:1920199	72949	ENSMUSG00000026349	Ccnt2	Ccnt2<tm1b(EUCOMM)Wtsi>	heterozygote	TTE	negative gene
MGI:1920199	72949	ENSMUSG00000026349	Ccnt2	Ccnt2<tm1b(EUCOMM)Wtsi>	heterozygote	ECG	negative gene
MGI:1196419	72278	ENSMUSG00000034563	Ccpg1	Ccpg1<tm1b(EUCOMM)Hmgu>	homozygote	TTE	negative gene
MGI:2445221	235505	ENSMUSG00000046186	Cd109	Cd109<tm1.1(KOMP)Vlcg>	homozygote	ECG	negative gene
MGI:2135946	93671	ENSMUSG00000008845	Cd163	Cd163<tm1.1(KOMP)Vlcg>	homozygote	ECG	negative gene
MGI:3036289	239849	ENSMUSG00000062082	Cd200r4	Cd200r4<tm1.1(KOMP)Wtsi>	homozygote	ECG	negative gene
MGI:88322	12483	ENSMUSG00000030577	Cd22	Cd22<tm1b(EUCOMM)Wtsi>	homozygote	ECG	negative gene
MGI:1917695	70445	ENSMUSG00000056481	Cd248	Cd248<tm1.1(KOMP)Vlcg>	homozygote	ECG	negative gene
MGI:2443411	217303	ENSMUSG00000034652	Cd300a	Cd300a<tm1b(EUCOMM)Hmgu>	homozygote	TTE	negative gene
MGI:99440	12489	ENSMUSG00000004609	Cd33	Cd33<tm1.1(KOMP)Vlcg>	homozygote	ECG	negative gene
MGI:1917583	70333	ENSMUSG00000047649	Cd3eap	Cd3eap<tm1b(KOMP)Wtsi>	heterozygote	ECG	negative gene
MGI:88336	21939	ENSMUSG00000017652	Cd40	Cd40<tm1b(KOMP)Wtsi>	homozygote	ECG	negative gene
MGI:88340	12507	ENSMUSG00000024669	Cd5	Cd5<tm1.1(KOMP)Mbp>	homozygote	ECG	negative gene
MGI:104850	13136	ENSMUSG00000026399	Cd55	Cd55<tm1b(EUCOMM)Hmgu>	homozygote	TTE	negative gene
MGI:104850	13136	ENSMUSG00000026399	Cd55	Cd55<tm1b(EUCOMM)Hmgu>	homozygote	ECG	negative gene
MGI:1334419	11801	ENSMUSG00000015854	Cd5l	Cd5l<tm1b(KOMP)Mbp>	homozygote	TTE	negative gene
MGI:88344	12516	ENSMUSG00000025163	Cd7	Cd7<tm1b(KOMP)Wtsi>	homozygote	TTE	negative gene
MGI:1328316	12522	ENSMUSG00000015396	Cd83	Cd83<tm1b(KOMP)Wtsi>	homozygote	ECG	negative gene
MGI:1336885	12523	ENSMUSG00000038147	Cd84	Cd84<tm1b(KOMP)Mbp>	homozygote	ECG	negative gene
MGI:1916218	68968	ENSMUSG00000027284	Cdan1	Cdan1<tm1b(KOMP)Wtsi>	heterozygote	ECG	negative gene
MGI:2138811	98828	ENSMUSG00000039128	Cdc123	Cdc123<tm1b(KOMP)Wtsi>	heterozygote	ECG	negative gene
MGI:2442676	229776	ENSMUSG00000033502	Cdc14a	Cdc14a<tm1e.1(EUCOMM)Hmgu>	heterozygote	ECG	negative gene
MGI:1913690	66440	ENSMUSG00000066149	Cdc26	Cdc26<tm1b(EUCOMM)Hmgu>	heterozygote	TTE	negative gene
MGI:102685	217232	ENSMUSG00000020687	Cdc27	Cdc27<tm1dIcs>	heterozygote	TTE	negative gene
MGI:102685	217232	ENSMUSG00000020687	Cdc27	Cdc27<tm1dIcs>	heterozygote	ECG	negative gene
MGI:102657	216150	ENSMUSG00000020307	Cdc34	Cdc34<tm1.1(KOMP)Mbp>	heterozygote	ECG	negative gene
MGI:1914322	67072	ENSMUSG00000024780	Cdc37l1	Cdc37l1<em1(IMPC)J>	homozygote	ECG	negative gene
MGI:106211	12540	ENSMUSG00000006699	Cdc42	Cdc42<tm1b(EUCOMM)Hmgu>	heterozygote	TTE	negative gene
MGI:2136459	217866	ENSMUSG00000021279	Cdc42bpb	Cdc42bpb<em1(IMPC)J>	heterozygote	ECG	negative gene
MGI:1309511	12545	ENSMUSG00000029283	Cdc7	Cdc7<tm1.1(KOMP)Vlcg>	heterozygote	ECG	negative gene
MGI:1915099	67849	ENSMUSG00000024791	Cdca5	Cdca5<tm1.1(KOMP)Vlcg>	heterozygote	ECG	negative gene
MGI:2384982	217946	ENSMUSG00000021175	Cdca7l	Cdca7l<em1(IMPC)Mbp>	homozygote	ECG	negative gene
MGI:107436	320873	ENSMUSG00000022321	Cdh10	Cdh10<tm2b(KOMP)Wtsi>	homozygote	ECG	negative gene
MGI:99551	12554	ENSMUSG00000031841	Cdh13	Cdh13<tm1b(EUCOMM)Hmgu>	homozygote	TTE	negative gene
MGI:99218	12561	ENSMUSG00000000305	Cdh4	Cdh4<tm1b(EUCOMM)Wtsi>	homozygote	ECG	negative gene
MGI:2442792	241201	ENSMUSG00000026312	Cdh7	Cdh7<em1(IMPC)J>	homozygote	ECG	negative gene
MGI:1913876	66626	ENSMUSG00000004071	Cdip1	Cdip1<tm1.1(KOMP)Vlcg>	heterozygote	ECG	negative gene
MGI:105491	52858	ENSMUSG00000030682	Cdipt	Cdipt<tm1b(EUCOMM)Wtsi>	heterozygote	ECG	negative gene
MGI:105491	52858	ENSMUSG00000030682	Cdipt	Cdipt<tm1b(EUCOMM)Wtsi>	heterozygote	TTE	negative gene
MGI:1098802	69131	ENSMUSG00000003119	Cdk12	Cdk12<em1(IMPC)Tcp>	heterozygote	ECG	negative gene
MGI:1916812	69562	ENSMUSG00000041297	Cdk13	Cdk13<tm1b(EUCOMM)Hmgu>	heterozygote	TTE	negative gene
MGI:3583944	271697	ENSMUSG00000026023	Cdk15	Cdk15<tm1b(KOMP)Wtsi>	homozygote	ECG	negative gene
MGI:97517	237459	ENSMUSG00000020015	Cdk17	Cdk17<em1(IMPC)J>	homozygote	ECG	negative gene
MGI:97517	237459	ENSMUSG00000020015	Cdk17	Cdk17<em1(IMPC)J>	heterozygote	ECG	negative gene
MGI:97518	18557	ENSMUSG00000026437	Cdk18	Cdk18<em1(IMPC)J>	homozygote	ECG	negative gene
MGI:1925584	78334	ENSMUSG00000038481	Cdk19	Cdk19<em1(IMPC)J>	heterozygote	ECG	negative gene
MGI:1925584	78334	ENSMUSG00000038481	Cdk19	Cdk19<em1(IMPC)J>	homozygote	ECG	negative gene
MGI:88357	12567	ENSMUSG00000006728	Cdk4	Cdk4<tm1b(NCOM)Mfgc>	heterozygote	ECG	negative gene
MGI:1933126	80280	ENSMUSG00000018669	Cdk5rap3	Cdk5rap3<tm1b(EUCOMM)Hmgu>	heterozygote	ECG	negative gene
MGI:1277162	12571	ENSMUSG00000040274	Cdk6	Cdk6<tm1b(EUCOMM)Wtsi>	homozygote	ECG	negative gene
MGI:1196224	264064	ENSMUSG00000029635	Cdk8	Cdk8<tm1b(EUCOMM)Hmgu>	heterozygote	ECG	negative gene
MGI:1196224	264064	ENSMUSG00000029635	Cdk8	Cdk8<tm1b(EUCOMM)Hmgu>	heterozygote	TTE	negative gene
MGI:1328368	107951	ENSMUSG00000009555	Cdk9	Cdk9<tm1.1(KOMP)Vlcg>	heterozygote	ECG	negative gene
MGI:1921765	68916	ENSMUSG00000006191	Cdkal1	Cdkal1<tm2b(EUCOMM)Wtsi>	homozygote	ECG	negative gene
MGI:1858227	53886	ENSMUSG00000029403	Cdkl2	Cdkl2<tm1b(EUCOMM)Hmgu>	homozygote	ECG	negative gene
MGI:1858227	53886	ENSMUSG00000029403	Cdkl2	Cdkl2<tm1b(EUCOMM)Hmgu>	homozygote	TTE	negative gene
MGI:3587025	381113	ENSMUSG00000033966	Cdkl4	Cdkl4<tm1.1(KOMP)Vlcg>	homozygote	ECG	negative gene
MGI:1278336	382253	ENSMUSG00000031292	Cdkl5	Cdkl5<tm1dIcs>	homozygote	TTE	negative gene
MGI:104556	12575	ENSMUSG00000023067	Cdkn1a	Cdkn1a<tm1.1(KOMP)Vlcg>	homozygote	ECG	negative gene
MGI:1919641	72391	ENSMUSG00000037628	Cdkn3	Cdkn3<em1(IMPC)J>	homozygote	ECG	negative gene
MGI:1913588	66338	ENSMUSG00000042200	Cdrt4	Cdrt4<em1(IMPC)J>	homozygote	ECG	negative gene
MGI:3505689	386463	ENSMUSG00000039518	Cdsn	Cdsn<tm1b(EUCOMM)Hmgu>	homozygote	ECG	negative gene
MGI:2685615	330483	ENSMUSG00000014686	Ceacam16	Ceacam16<tm1.1(KOMP)Wtsi>	homozygote	ECG	negative gene
MGI:1923433	76183	ENSMUSG00000032297	Celf6	Celf6<tm1b(KOMP)Wtsi>	homozygote	TTE	negative gene
MGI:1923433	76183	ENSMUSG00000032297	Celf6	Celf6<tm1b(KOMP)Wtsi>	homozygote	ECG	negative gene
MGI:1098230	229841	ENSMUSG00000045328	Cenpe	Cenpe<tm1b(EUCOMM)Hmgu>	heterozygote	ECG	negative gene
MGI:1098230	229841	ENSMUSG00000045328	Cenpe	Cenpe<tm1b(EUCOMM)Hmgu>	heterozygote	TTE	negative gene
MGI:1349448	26886	ENSMUSG00000045273	Cenph	Cenph<tm1b(EUCOMM)Hmgu>	heterozygote	TTE	negative gene
MGI:1349448	26886	ENSMUSG00000045273	Cenph	Cenph<tm1b(EUCOMM)Hmgu>	heterozygote	ECG	negative gene
MGI:1923800	52504	ENSMUSG00000020652	Cenpo	Cenpo<tm1b(KOMP)Mbp>	heterozygote	ECG	negative gene
MGI:1917178	69928	ENSMUSG00000073705	Cenps	Cenps<tm1b(EUCOMM)Wtsi>	homozygote	ECG	negative gene
MGI:2680221	234915	ENSMUSG00000040729	Cep126	Cep126<tm1b(KOMP)Mbp>	homozygote	ECG	negative gene
MGI:2681869	381644	ENSMUSG00000036403	Cep135	Cep135<em1(IMPC)J>	heterozygote	ECG	negative gene
MGI:1914244	66994	ENSMUSG00000035790	Cep19	Cep19<tm1b(EUCOMM)Hmgu>	homozygote	ECG	negative gene
MGI:1918049	70799	ENSMUSG00000024542	Cep192	Cep192<em1(IMPC)J>	homozygote	ECG	negative gene
MGI:1929713	58251	ENSMUSG00000076433	Cep295nl	Cep295nl<tm1.1(KOMP)Vlcg>	homozygote	ECG	negative gene
MGI:1921357	74107	ENSMUSG00000024989	Cep55	Cep55<em1(IMPC)Tcp>	heterozygote	ECG	negative gene
MGI:1915511	103268	ENSMUSG00000019813	Cep57l1	Cep57l1<tm1b(KOMP)Wtsi>	heterozygote	ECG	negative gene
MGI:1923401	225659	ENSMUSG00000073542	Cep76	Cep76<tm1b(EUCOMM)Hmgu>	homozygote	ECG	negative gene
MGI:1923401	225659	ENSMUSG00000073542	Cep76	Cep76<tm1b(EUCOMM)Hmgu>	homozygote	TTE	negative gene
MGI:1924298	77048	ENSMUSG00000020024	Cep83	Cep83<tm1.1(KOMP)Vlcg>	heterozygote	ECG	negative gene
MGI:1921451	74201	ENSMUSG00000022604	Cep97	Cep97<tm1.1(KOMP)Vlcg>	heterozygote	ECG	negative gene
MGI:2139134	99151	ENSMUSG00000039787	Cercam	Cercam<em1(IMPC)J>	homozygote	ECG	negative gene
MGI:1919199	71949	ENSMUSG00000023021	Cers5	Cers5<tm2b(KOMP)Mbp>	homozygote	ECG	negative gene
MGI:2148202	104158	ENSMUSG00000056973	Ces1d	Ces1d<em1(IMPC)Mbp>	homozygote	ECG	negative gene
MGI:2443170	234673	ENSMUSG00000031886	Ces2e	Ces2e<em1(IMPC)Marc>	homozygote	TTE	negative gene
MGI:1919153	71903	ENSMUSG00000062826	Ces2f	Ces2f<tm1b(KOMP)Wtsi>	homozygote	TTE	negative gene
MGI:2384581	234677	ENSMUSG00000060560	Ces4a	Ces4a<tm1.1(KOMP)Vlcg>	homozygote	ECG	negative gene
MGI:1916579	69329	ENSMUSG00000028294	Cfap206	Cfap206<em1(IMPC)Mbp>	heterozygote	ECG	negative gene
MGI:1916571	75784	ENSMUSG00000057816	Cfap299	Cfap299<tm1b(EUCOMM)Wtsi>	homozygote	TTE	negative gene
MGI:1916571	75784	ENSMUSG00000057816	Cfap299	Cfap299<tm1b(EUCOMM)Wtsi>	homozygote	ECG	negative gene
MGI:2686209	68625	ENSMUSG00000028730	Cfap57	Cfap57<em1(IMPC)Mbp>	homozygote	ECG	negative gene
MGI:2443778	207686	ENSMUSG00000040473	Cfap69	Cfap69<tm1b(KOMP)Wtsi>	homozygote	ECG	negative gene
MGI:1922687	75437	ENSMUSG00000010841	Cfap97d1	Cfap97d1<tm1b(KOMP)Wtsi>	homozygote	ECG	negative gene
MGI:105975	14962	ENSMUSG00000090231	Cfb	Cfb<tm1.1(KOMP)Wtsi>	homozygote	ECG	negative gene
MGI:1927237	70737	ENSMUSG00000068876	Cgn	Cgn<tm1b(KOMP)Wtsi>	heterozygote	ECG	negative gene
MGI:1915428	68178	ENSMUSG00000032232	Cgnl1	Cgnl1<em1(IMPC)Mbp>	homozygote	ECG	negative gene
MGI:1915817	68567	ENSMUSG00000029161	Cgref1	Cgref1<em1(IMPC)J>	homozygote	ECG	negative gene
MGI:1333869	12642	ENSMUSG00000050370	Ch25h	Ch25h<tm1.1(KOMP)Vlcg>	homozygote	ECG	negative gene
MGI:1913371	66121	ENSMUSG00000063787	Chchd1	Chchd1<tm1.1(KOMP)Vlcg>	heterozygote	ECG	negative gene
MGI:2143558	103172	ENSMUSG00000049422	Chchd10	Chchd10<em1(IMPC)Mbp>	homozygote	ECG	negative gene
MGI:1913420	66170	ENSMUSG00000037938	Chchd5	Chchd5<em1(IMPC)Marc>	heterozygote	TTE	negative gene
MGI:1913683	66433	ENSMUSG00000042198	Chchd7	Chchd7<em3(IMPC)Tcp>	homozygote	ECG	negative gene
MGI:88393	12648	ENSMUSG00000023852	Chd1	Chd1<tm1b(KOMP)Wtsi>	heterozygote	ECG	negative gene
MGI:1344395	216848	ENSMUSG00000018474	Chd3	Chd3<em1(IMPC)J>	homozygote	ECG	negative gene
MGI:1344380	107932	ENSMUSG00000063870	Chd4	Chd4<tm1b(EUCOMM)Wtsi>	heterozygote	TTE	negative gene
MGI:1860776	218865	ENSMUSG00000015970	Chdh	Chdh<tm1b(KOMP)Mbp>	homozygote	ECG	negative gene
MGI:1355321	50883	ENSMUSG00000029521	Chek2	Chek2<tm1b(EUCOMM)Hmgu>	homozygote	ECG	negative gene
MGI:1921527	74277	ENSMUSG00000029229	Chic2	Chic2<tm1b(EUCOMM)Wtsi>	heterozygote	TTE	negative gene
MGI:1913950	66700	ENSMUSG00000053119	Chmp3	Chmp3<tm1b(EUCOMM)Hmgu>	heterozygote	TTE	negative gene
MGI:1913950	66700	ENSMUSG00000053119	Chmp3	Chmp3<tm1b(EUCOMM)Hmgu>	heterozygote	ECG	negative gene
MGI:1913922	105513	ENSMUSG00000034190	Chmp7	Chmp7<em1(IMPC)J>	heterozygote	ECG	negative gene
MGI:1915674	108699	ENSMUSG00000056486	Chn1	Chn1<tm1.1(KOMP)Vlcg>	homozygote	ECG	negative gene
MGI:1915674	108699	ENSMUSG00000056486	Chn1	Chn1<em1(IMPC)J>	heterozygote	ECG	negative gene
MGI:2179069	246048	ENSMUSG00000022860	Chodl	Chodl<em1(IMPC)H>	homozygote	TTE	negative gene
MGI:1917511	70261	ENSMUSG00000030865	Chp2	Chp2<tm1b(KOMP)Mbp>	heterozygote	ECG	negative gene
MGI:106576	74241	ENSMUSG00000032997	Chpf	Chpf<tm1b(EUCOMM)Hmgu>	homozygote	TTE	negative gene
MGI:106576	74241	ENSMUSG00000032997	Chpf	Chpf<tm1b(EUCOMM)Hmgu>	homozygote	ECG	negative gene
MGI:2384841	212862	ENSMUSG00000060002	Chpt1	Chpt1<tm1b(EUCOMM)Wtsi>	homozygote	ECG	negative gene
MGI:2384841	212862	ENSMUSG00000060002	Chpt1	Chpt1<tm1b(EUCOMM)Wtsi>	homozygote	TTE	negative gene
MGI:2384841	212862	ENSMUSG00000060002	Chpt1	Chpt1<tm1b(EUCOMM)Wtsi>	heterozygote	TTE	negative gene
MGI:2384841	212862	ENSMUSG00000060002	Chpt1	Chpt1<tm1b(EUCOMM)Wtsi>	heterozygote	ECG	negative gene
MGI:2135796	93696	ENSMUSG00000068391	Chrac1	Chrac1<tm1.1(KOMP)Vlcg>	homozygote	ECG	negative gene
MGI:1933172	83453	ENSMUSG00000031283	Chrdl1	Chrdl1<em1(IMPC)H>	homozygote	TTE	negative gene
MGI:88399	12672	ENSMUSG00000040495	Chrm4	Chrm4<tm1b(EUCOMM)Hmgu>	homozygote	ECG	negative gene
MGI:87885	11435	ENSMUSG00000027107	Chrna1	Chrna1<tm1b(EUCOMM)Hmgu>	heterozygote	ECG	negative gene
MGI:87885	11435	ENSMUSG00000027107	Chrna1	Chrna1<tm1b(EUCOMM)Hmgu>	heterozygote	TTE	negative gene
MGI:99779	11441	ENSMUSG00000030525	Chrna7	Chrna7<tm1b(EUCOMM)Hmgu>	homozygote	TTE	negative gene
MGI:87891	11444	ENSMUSG00000027950	Chrnb2	Chrnb2<tm1b(EUCOMM)Hmgu>	heterozygote	TTE	negative gene
MGI:1919386	72136	ENSMUSG00000074916	Chst14	Chst14<em1(IMPC)Tcp>	heterozygote	ECG	negative gene
MGI:1931825	56773	ENSMUSG00000031952	Chst5	Chst5<tm1b(EUCOMM)Wtsi>	heterozygote	TTE	negative gene
MGI:1916197	68947	ENSMUSG00000060402	Chst8	Chst8<tm1b(KOMP)Mbp>	homozygote	ECG	negative gene
MGI:2384887	214901	ENSMUSG00000019214	Chtf18	Chtf18<tm1b(KOMP)Wtsi>	heterozygote	ECG	negative gene
MGI:2685953	234421	ENSMUSG00000074240	Cib3	Cib3<em1(IMPC)H>	homozygote	ECG	negative gene
MGI:1270845	12683	ENSMUSG00000024526	Cidea	Cidea<tm1b(EUCOMM)Hmgu>	homozygote	ECG	negative gene
MGI:1270845	12683	ENSMUSG00000024526	Cidea	Cidea<tm1b(EUCOMM)Hmgu>	homozygote	TTE	negative gene
MGI:2444507	214425	ENSMUSG00000042254	Cilp	Cilp<tm1b(EUCOMM)Wtsi>	homozygote	TTE	negative gene
MGI:2444507	214425	ENSMUSG00000042254	Cilp	Cilp<tm1b(EUCOMM)Wtsi>	homozygote	ECG	negative gene
MGI:1915959	68709	ENSMUSG00000044006	Cilp2	Cilp2<tm1b(EUCOMM)Wtsi>	homozygote	TTE	negative gene
MGI:1914486	67236	ENSMUSG00000021276	Cinp	Cinp<tm1.1(KOMP)Vlcg>	heterozygote	ECG	negative gene
MGI:1861694	56222	ENSMUSG00000070803	Cited4	Cited4<tm1.1(KOMP)Vlcg>	homozygote	ECG	negative gene
MGI:2444926	216197	ENSMUSG00000046841	Ckap4	Ckap4<tm1b(EUCOMM)Hmgu>	heterozygote	ECG	negative gene
MGI:2444926	216197	ENSMUSG00000046841	Ckap4	Ckap4<tm1b(EUCOMM)Hmgu>	heterozygote	TTE	negative gene
MGI:1923036	75786	ENSMUSG00000040549	Ckap5	Ckap5<tm2b(EUCOMM)Hmgu>	heterozygote	ECG	negative gene
MGI:88407	12709	ENSMUSG00000001270	Ckb	Ckb<tm1.1(KOMP)Wtsi>	homozygote	ECG	negative gene
MGI:1923957	76707	ENSMUSG00000064302	Clasp1	Clasp1<em1(IMPC)Mbp>	heterozygote	ECG	negative gene
MGI:1346342	23844	ENSMUSG00000028255	Clca1	Clca1<em2(IMPC)Mbp>	homozygote	ECG	negative gene
MGI:2385186	229725	ENSMUSG00000027884	Clcc1	Clcc1<tm1b(KOMP)Mbp>	heterozygote	ECG	negative gene
MGI:1930088	56708	ENSMUSG00000040663	Clcf1	Clcf1<tm1.1(KOMP)Vlcg>	heterozygote	ECG	negative gene
MGI:1329026	12733	ENSMUSG00000033770	Clcnka	Clcnka<tm1b(EUCOMM)Hmgu>	homozygote	ECG	negative gene
MGI:1276109	12737	ENSMUSG00000022512	Cldn1	Cldn1<tm1b(NCOM)Mfgc>	heterozygote	ECG	negative gene
MGI:1929288	64945	ENSMUSG00000046798	Cldn12	Cldn12<tm1b(EUCOMM)Wtsi>	homozygote	ECG	negative gene
MGI:1913102	57255	ENSMUSG00000008843	Cldn13	Cldn13<tm1.1(KOMP)Vlcg>	homozygote	ECG	negative gene
MGI:1913102	57255	ENSMUSG00000008843	Cldn13	Cldn13<em1(IMPC)J>	homozygote	ECG	negative gene
MGI:1929209	56492	ENSMUSG00000032473	Cldn18	Cldn18<tm1.1(KOMP)Vlcg>	homozygote	ECG	negative gene
MGI:104540	21922	ENSMUSG00000025784	Clec3b	Clec3b<tm1b(KOMP)Wtsi>	homozygote	ECG	negative gene
MGI:3624119	474145	ENSMUSG00000059639	Clec4a4	Clec4a4<tm1(KOMP)Vlcg>	homozygote	ECG	negative gene
MGI:2444608	232414	ENSMUSG00000046080	Clec9a	Clec9a<tm1b(KOMP)Wtsi>	homozygote	ECG	negative gene
MGI:1917912	224796	ENSMUSG00000023959	Clic5	Clic5<tm1b(EUCOMM)Hmgu>	homozygote	ECG	negative gene
MGI:1917912	224796	ENSMUSG00000023959	Clic5	Clic5<tm1b(EUCOMM)Hmgu>	homozygote	TTE	negative gene
MGI:2136957	94040	ENSMUSG00000021097	Clmn	Clmn<tm1b(EUCOMM)Wtsi>	homozygote	ECG	negative gene
MGI:2159324	76524	ENSMUSG00000032245	Cln6	Cln6<tm1b(EUCOMM)Hmgu>	homozygote	ECG	negative gene
MGI:88421	109791	ENSMUSG00000024225	Clps	Clps<tm1b(EUCOMM)Wtsi>	heterozygote	ECG	negative gene
MGI:2442892	218335	ENSMUSG00000021610	Clptm1l	Clptm1l<em1(IMPC)J>	homozygote	ECG	negative gene
MGI:1346017	270166	ENSMUSG00000015357	Clpx	Clpx<tm1.1(KOMP)Vlcg>	heterozygote	ECG	negative gene
MGI:2388124	229320	ENSMUSG00000043850	Clrn1	Clrn1<tm1.1(KOMP)Vlcg>	homozygote	ECG	negative gene
MGI:3646230	624224	ENSMUSG00000049530	Clrn2	Clrn2<em1(IMPC)J>	homozygote	ECG	negative gene
MGI:2142022	212070	ENSMUSG00000050866	Clrn3	Clrn3<em1(IMPC)J>	homozygote	ECG	negative gene
MGI:2445153	269582	ENSMUSG00000042489	Clspn	Clspn<tm1(KOMP)Vlcg>	heterozygote	ECG	negative gene
MGI:1929895	65945	ENSMUSG00000039953	Clstn1	Clstn1<tm1b(EUCOMM)Hmgu>	homozygote	TTE	negative gene
MGI:1929895	65945	ENSMUSG00000039953	Clstn1	Clstn1<tm1b(EUCOMM)Hmgu>	homozygote	ECG	negative gene
MGI:1929897	64085	ENSMUSG00000032452	Clstn2	Clstn2<em1(IMPC)J>	homozygote	ECG	negative gene
MGI:2178323	232370	ENSMUSG00000008153	Clstn3	Clstn3<tm1b(EUCOMM)Hmgu>	homozygote	ECG	negative gene
MGI:2178323	232370	ENSMUSG00000008153	Clstn3	Clstn3<tm1b(EUCOMM)Hmgu>	homozygote	TTE	negative gene
MGI:88423	12759	ENSMUSG00000022037	Clu	Clu<tm1b(EUCOMM)Hmgu>	homozygote	TTE	negative gene
MGI:88423	12759	ENSMUSG00000022037	Clu	Clu<tm1b(EUCOMM)Hmgu>	homozygote	ECG	negative gene
MGI:1921688	74438	ENSMUSG00000041216	Clvs1	Clvs1<tm1.1(KOMP)Vlcg>	homozygote	ECG	negative gene
MGI:1916884	69634	ENSMUSG00000025545	Clybl	Clybl<tm1b(EUCOMM)Hmgu>	homozygote	ECG	negative gene
MGI:1916884	69634	ENSMUSG00000025545	Clybl	Clybl<tm1b(EUCOMM)Hmgu>	homozygote	TTE	negative gene
MGI:1913838	66588	ENSMUSG00000028719	Cmpk1	Cmpk1<tm1b(EUCOMM)Wtsi>	heterozygote	TTE	negative gene
MGI:1913838	66588	ENSMUSG00000028719	Cmpk1	Cmpk1<tm1b(EUCOMM)Wtsi>	heterozygote	ECG	negative gene
MGI:99830	22169	ENSMUSG00000020638	Cmpk2	Cmpk2<tm1b(KOMP)Wtsi>	homozygote	TTE	negative gene
MGI:2384580	234728	ENSMUSG00000046441	Cmtr2	Cmtr2<tm1.1(KOMP)Vlcg>	heterozygote	ECG	negative gene
MGI:1913304	66054	ENSMUSG00000024644	Cndp2	Cndp2<em1(IMPC)Mbp>	homozygote	ECG	negative gene
MGI:1341818	12790	ENSMUSG00000026114	Cnga3	Cnga3<tm1.1(KOMP)Vlcg>	homozygote	ECG	negative gene
MGI:1277225	12794	ENSMUSG00000024873	Cnih2	Cnih2<tm1b(KOMP)Wtsi>	homozygote	ECG	negative gene
MGI:2661175	245684	ENSMUSG00000025658	Cnksr2	Cnksr2<em1(IMPC)J>	hemizygote	ECG	negative gene
MGI:2661175	245684	ENSMUSG00000025658	Cnksr2	Cnksr2<em1(IMPC)J>	homozygote	ECG	negative gene
MGI:2151054	94219	ENSMUSG00000064105	Cnnm2	Cnnm2<tm1.1(KOMP)Vlcg>	heterozygote	ECG	negative gene
MGI:1926143	78893	ENSMUSG00000056167	Cnot10	Cnot10<em1(IMPC)J>	heterozygote	ECG	negative gene
MGI:88437	12799	ENSMUSG00000006782	Cnp	Cnp<tm1b(EUCOMM)Wtsi>	homozygote	ECG	negative gene
MGI:88437	12799	ENSMUSG00000006782	Cnp	Cnp<tm1b(EUCOMM)Wtsi>	heterozygote	ECG	negative gene
MGI:1916421	69171	ENSMUSG00000033159	Cnppd1	Cnppd1<tm1.1(KOMP)Vlcg>	homozygote	ECG	negative gene
MGI:104615	12801	ENSMUSG00000044288	Cnr1	Cnr1<tm1.1(KOMP)Vlcg>	heterozygote	ECG	negative gene
MGI:1923965	68107	ENSMUSG00000078653	Cntd1	Cntd1<em1(IMPC)Mbp>	homozygote	ECG	negative gene
MGI:88439	12803	ENSMUSG00000079415	Cntf	Cntf<tm1b(KOMP)Wtsi>	homozygote	ECG	negative gene
MGI:1914047	66797	ENSMUSG00000039419	Cntnap2	Cntnap2<em1(IMPC)H>	homozygote	ECG	negative gene
MGI:3588199	238680	ENSMUSG00000033063	Cntnap3	Cntnap3<em1(IMPC)J>	homozygote	ECG	negative gene
MGI:3643623	636808	ENSMUSG00000070695	Cntnap5a	Cntnap5a<em1(IMPC)J>	homozygote	ECG	negative gene
MGI:1923428	76178	ENSMUSG00000026112	Coa5	Coa5<tm1b(KOMP)Wtsi>	heterozygote	ECG	negative gene
MGI:2450151	338337	ENSMUSG00000034893	Cog3	Cog3<tm1b(EUCOMM)Hmgu>	heterozygote	TTE	negative gene
MGI:2450151	338337	ENSMUSG00000034893	Cog3	Cog3<tm1b(EUCOMM)Hmgu>	heterozygote	ECG	negative gene
MGI:88447	12815	ENSMUSG00000024330	Col11a2	Col11a2<tm1b(KOMP)Wtsi>	heterozygote	ECG	negative gene
MGI:1277201	12817	ENSMUSG00000058806	Col13a1	Col13a1<tm1b(EUCOMM)Wtsi>	homozygote	ECG	negative gene
MGI:1341272	12818	ENSMUSG00000022371	Col14a1	Col14a1<tm1b(KOMP)Wtsi>	homozygote	ECG	negative gene
MGI:1341272	12818	ENSMUSG00000022371	Col14a1	Col14a1<tm1b(KOMP)Wtsi>	homozygote	TTE	negative gene
MGI:1095396	107581	ENSMUSG00000040690	Col16a1	Col16a1<em1(IMPC)J>	homozygote	ECG	negative gene
MGI:88450	12821	ENSMUSG00000025064	Col17a1	Col17a1<em1(IMPC)Mbp>	homozygote	ECG	negative gene
MGI:88451	12822	ENSMUSG00000001435	Col18a1	Col18a1<tm1.1(KOMP)Vlcg>	homozygote	ECG	negative gene
MGI:1916950	69700	ENSMUSG00000079022	Col22a1	Col22a1<em1(IMPC)Rbrc>	homozygote	ECG	negative gene
MGI:2155345	140709	ENSMUSG00000004415	Col26a1	Col26a1<em3(IMPC)Tcp>	homozygote	ECG	negative gene
MGI:104688	12828	ENSMUSG00000079465	Col4a3	Col4a3<tm1b(EUCOMM)Wtsi>	homozygote	ECG	negative gene
MGI:104688	12828	ENSMUSG00000079465	Col4a3	Col4a3<tm1b(EUCOMM)Wtsi>	homozygote	TTE	negative gene
MGI:88460	12834	ENSMUSG00000020241	Col6a2	Col6a2<tm1.1(KOMP)Vlcg>	homozygote	ECG	negative gene
MGI:88463	12837	ENSMUSG00000068196	Col8a1	Col8a1<tm1e.1(KOMP)Mbp>	homozygote	ECG	negative gene
MGI:3606482	239447	ENSMUSG00000038591	Colec10	Colec10<em2(IMPC)Tcp>	homozygote	ECG	negative gene
MGI:1923751	76501	ENSMUSG00000027163	Commd9	Commd9<tm1b(KOMP)Wtsi>	heterozygote	TTE	negative gene
MGI:88470	12846	ENSMUSG00000000326	Comt	Comt<tm1b(EUCOMM)Wtsi>	homozygote	TTE	negative gene
MGI:1354962	50797	ENSMUSG00000032458	Copb2	Copb2<em1(IMPC)Bay>	heterozygote	ECG	negative gene
MGI:1349400	26894	ENSMUSG00000030127	Cops7a	Cops7a<tm1b(KOMP)Mbp>	homozygote	ECG	negative gene
MGI:1919133	71883	ENSMUSG00000029319	Coq2	Coq2<tm1b(EUCOMM)Hmgu>	heterozygote	TTE	negative gene
MGI:1924408	217707	ENSMUSG00000021235	Coq6	Coq6<tm1b(EUCOMM)Hmgu>	heterozygote	ECG	negative gene
MGI:1924408	217707	ENSMUSG00000021235	Coq6	Coq6<tm1b(EUCOMM)Hmgu>	heterozygote	TTE	negative gene
MGI:1924139	76889	ENSMUSG00000003762	Coq8b	Coq8b<tm1b(EUCOMM)Hmgu>	heterozygote	ECG	negative gene
MGI:1345961	12721	ENSMUSG00000030707	Coro1a	Coro1a<tm1.1(KOMP)Vlcg>	homozygote	ECG	negative gene
MGI:1919292	72042	ENSMUSG00000031827	Cotl1	Cotl1<tm1b(EUCOMM)Hmgu>	homozygote	TTE	negative gene
MGI:1920112	226139	ENSMUSG00000040018	Cox15	Cox15<tm1.1(KOMP)Vlcg>	heterozygote	ECG	negative gene
MGI:1915283	68033	ENSMUSG00000045438	Cox19	Cox19<tm1b(EUCOMM)Hmgu>	heterozygote	ECG	negative gene
MGI:1913609	66359	ENSMUSG00000026500	Cox20	Cox20<em1(IMPC)Tcp>	heterozygote	ECG	negative gene
MGI:88473	12857	ENSMUSG00000031818	Cox4i1	Cox4i1<tm1.1(KOMP)Vlcg>	heterozygote	ECG	negative gene
MGI:88475	12859	ENSMUSG00000061518	Cox5b	Cox5b<tm2b(EUCOMM)Hmgu>	heterozygote	TTE	negative gene
MGI:88475	12859	ENSMUSG00000061518	Cox5b	Cox5b<tm2b(EUCOMM)Hmgu>	heterozygote	ECG	negative gene
MGI:1316714	12865	ENSMUSG00000074218	Cox7a1	Cox7a1<tm1b(EUCOMM)Wtsi>	homozygote	ECG	negative gene
MGI:105959	12868	ENSMUSG00000035885	Cox8a	Cox8a<em1(IMPC)Marc>	homozygote	TTE	negative gene
MGI:88476	12870	ENSMUSG00000003617	Cp	Cp<tm1b(KOMP)Wtsi>	homozygote	ECG	negative gene
MGI:88478	109697	ENSMUSG00000054446	Cpa1	Cpa1<em1(IMPC)Marc>	homozygote	TTE	negative gene
MGI:3617840	232680	ENSMUSG00000071553	Cpa2	Cpa2<tm1b(EUCOMM)Hmgu>	homozygote	TTE	negative gene
MGI:3617840	232680	ENSMUSG00000071553	Cpa2	Cpa2<tm1b(EUCOMM)Hmgu>	homozygote	ECG	negative gene
MGI:88479	12873	ENSMUSG00000001865	Cpa3	Cpa3<tm1.1(KOMP)Vlcg>	homozygote	ECG	negative gene
MGI:1923953	76703	ENSMUSG00000011463	Cpb1	Cpb1<tm1.1(KOMP)Vlcg>	homozygote	ECG	negative gene
MGI:1914829	67579	ENSMUSG00000020300	Cpeb4	Cpeb4<tm1b(EUCOMM)Wtsi>	heterozygote	TTE	negative gene
MGI:1914829	67579	ENSMUSG00000020300	Cpeb4	Cpeb4<tm1b(EUCOMM)Wtsi>	heterozygote	ECG	negative gene
MGI:1920942	73692	ENSMUSG00000039801	Cplane1	Cplane1<em1(IMPC)Tcp>	heterozygote	ECG	negative gene
MGI:2135874	93721	ENSMUSG00000025196	Cpn1	Cpn1<tm1b(KOMP)Wtsi>	homozygote	ECG	negative gene
MGI:2385908	240058	ENSMUSG00000024008	Cpne5	Cpne5<tm2b(EUCOMM)Hmgu>	homozygote	TTE	negative gene
MGI:2385908	240058	ENSMUSG00000024008	Cpne5	Cpne5<tm2b(EUCOMM)Hmgu>	homozygote	ECG	negative gene
MGI:2142747	102278	ENSMUSG00000034796	Cpne7	Cpne7<em1(IMPC)Mbp>	homozygote	ECG	negative gene
MGI:891996	227231	ENSMUSG00000025991	Cps1	Cps1<em1(IMPC)H>	heterozygote	ECG	negative gene
MGI:2446526	78070	ENSMUSG00000007783	Cpt1c	Cpt1c<tm1b(EUCOMM)Wtsi>	homozygote	ECG	negative gene
MGI:1918537	71287	ENSMUSG00000052955	Cpvl	Cpvl<em1(IMPC)Tcp>	homozygote	ECG	negative gene
MGI:88513	12946	ENSMUSG00000016481	Cr1l	Cr1l<tm1b(KOMP)Wtsi>	heterozygote	ECG	negative gene
MGI:88490	12903	ENSMUSG00000032291	Crabp1	Crabp1<tm1b(EUCOMM)Wtsi>	homozygote	ECG	negative gene
MGI:2685919	381812	ENSMUSG00000061414	Cracr2a	Cracr2a<tm1.1(KOMP)Vlcg>	homozygote	ECG	negative gene
MGI:1913277	58799	ENSMUSG00000005362	Crbn	Crbn<tm1b(KOMP)Wtsi>	homozygote	ECG	negative gene
MGI:99946	12913	ENSMUSG00000028466	Creb3	Creb3<tm1.1(KOMP)Vlcg>	heterozygote	ECG	negative gene
MGI:2675296	233490	ENSMUSG00000051451	Crebzf	Crebzf<em1(IMPC)J>	homozygote	ECG	negative gene
MGI:1923987	76737	ENSMUSG00000023272	Creld2	Creld2<tm1b(EUCOMM)Hmgu>	homozygote	ECG	negative gene
MGI:2152434	114570	ENSMUSG00000023968	Crip3	Crip3<tm1b(KOMP)Mbp>	homozygote	ECG	negative gene
MGI:1929655	56724	ENSMUSG00000024146	Cript	Cript<tm1.1(KOMP)Vlcg>	heterozygote	ECG	negative gene
MGI:98815	22024	ENSMUSG00000023930	Crisp2	Crisp2<em1(IMPC)Mbp>	homozygote	ECG	negative gene
MGI:102552	11572	ENSMUSG00000025433	Crisp3	Crisp3<em1(IMPC)Mhzh>	homozygote	TTE	negative gene
MGI:1926142	78892	ENSMUSG00000031825	Crispld2	Crispld2<tm1.1(KOMP)Vlcg>	heterozygote	ECG	negative gene
MGI:1917711	70461	ENSMUSG00000030527	Crtc3	Crtc3<tm1b(KOMP)Wtsi>	heterozygote	ECG	negative gene
MGI:1270841	12952	ENSMUSG00000020038	Cry1	Cry1<em1(IMPC)H>	homozygote	TTE	negative gene
MGI:102717	12962	ENSMUSG00000029352	Crybb3	Crybb3<tm1.1(KOMP)Vlcg>	homozygote	ECG	negative gene
MGI:109544	11630	ENSMUSG00000019866	Crybg1	Crybg1<tm1b(KOMP)Wtsi>	heterozygote	ECG	negative gene
MGI:88523	12966	ENSMUSG00000025952	Crygc	Crygc<tm1.1(KOMP)Vlcg>	homozygote	ECG	negative gene
MGI:1298216	12970	ENSMUSG00000033501	Crygs	Crygs<tm1b(KOMP)Wtsi>	homozygote	ECG	negative gene
MGI:102675	12971	ENSMUSG00000030905	Crym	Crym<tm1b(KOMP)Wtsi>	homozygote	ECG	negative gene
MGI:88529	12974	ENSMUSG00000005683	Cs	Cs<tm1.1(KOMP)Wtsi>	heterozygote	TTE	negative gene
MGI:88529	12974	ENSMUSG00000005683	Cs	Cs<tm1.1(KOMP)Wtsi>	heterozygote	ECG	negative gene
MGI:1339759	12983	ENSMUSG00000071713	Csf2rb	Csf2rb<tm2b(EUCOMM)Hmgu>	heterozygote	TTE	negative gene
MGI:1339755	12986	ENSMUSG00000028859	Csf3r	Csf3r<tm1.1(KOMP)Vlcg>	heterozygote	ECG	negative gene
MGI:88537	12988	ENSMUSG00000032312	Csk	Csk<tm2b(EUCOMM)Hmgu>	heterozygote	ECG	negative gene
MGI:2386403	239420	ENSMUSG00000022311	Csmd3	Csmd3<em1(IMPC)Mbp>	homozygote	ECG	negative gene
MGI:2153093	121021	ENSMUSG00000032911	Cspg4	Cspg4<tm1b(KOMP)Wtsi>	homozygote	TTE	negative gene
MGI:2153093	121021	ENSMUSG00000032911	Cspg4	Cspg4<tm1b(KOMP)Wtsi>	homozygote	ECG	negative gene
MGI:1340053	13013	ENSMUSG00000027445	Cst9	Cst9<tm1.1(KOMP)Vlcg>	homozygote	ECG	negative gene
MGI:109514	13014	ENSMUSG00000005054	Cstb	Cstb<tm1b(EUCOMM)Wtsi>	homozygote	TTE	negative gene
MGI:1924955	77705	ENSMUSG00000027446	Cstdc2	Cstdc2<em1(IMPC)Tcp>	homozygote	ECG	negative gene
MGI:1351825	228410	ENSMUSG00000027176	Cstf3	Cstf3<tm2b(EUCOMM)Hmgu>	heterozygote	TTE	negative gene
MGI:1351825	228410	ENSMUSG00000027176	Cstf3	Cstf3<tm2b(EUCOMM)Hmgu>	heterozygote	ECG	negative gene
MGI:1921495	74245	ENSMUSG00000028189	Ctbs	Ctbs<em1(IMPC)J>	homozygote	ECG	negative gene
MGI:1916214	68964	ENSMUSG00000020898	Ctc1	Ctc1<tm1b(KOMP)Wtsi>	heterozygote	TTE	negative gene
MGI:1916214	68964	ENSMUSG00000020898	Ctc1	Ctc1<tm1b(KOMP)Wtsi>	heterozygote	ECG	negative gene
MGI:2654470	227292	ENSMUSG00000026176	Ctdsp1	Ctdsp1<tm1b(EUCOMM)Wtsi>	homozygote	TTE	negative gene
MGI:1916524	69274	ENSMUSG00000047409	Ctdspl	Ctdspl<tm1.1(KOMP)Mbp>	homozygote	ECG	negative gene
MGI:1196405	329506	ENSMUSG00000033411	Ctdspl2	Ctdspl2<tm2b(KOMP)Wtsi>	heterozygote	ECG	negative gene
MGI:1339968	107869	ENSMUSG00000028179	Cth	Cth<tm1b(EUCOMM)Hmgu>	homozygote	TTE	negative gene
MGI:1339968	107869	ENSMUSG00000028179	Cth	Cth<tm1b(EUCOMM)Hmgu>	homozygote	ECG	negative gene
MGI:88555	13025	ENSMUSG00000074874	Ctla2b	Ctla2b<tm1.1(NCOM)Mfgc>	heterozygote	ECG	negative gene
MGI:1915756	67087	ENSMUSG00000028988	Ctnnbip1	Ctnnbip1<tm1b(EUCOMM)Wtsi>	heterozygote	TTE	negative gene
MGI:1889619	58518	ENSMUSG00000021441	Cts6	Cts6<tm1b(KOMP)Wtsi>	homozygote	ECG	negative gene
MGI:1889619	58518	ENSMUSG00000021441	Cts6	Cts6<tm1b(KOMP)Wtsi>	homozygote	TTE	negative gene
MGI:88562	13033	ENSMUSG00000007891	Ctsd	Ctsd<tm1b(EUCOMM)Wtsi>	heterozygote	TTE	negative gene
MGI:107285	13036	ENSMUSG00000032359	Ctsh	Ctsh<tm1b(KOMP)Wtsi>	homozygote	TTE	negative gene
MGI:107285	13036	ENSMUSG00000032359	Ctsh	Ctsh<tm1b(KOMP)Wtsi>	homozygote	ECG	negative gene
MGI:1349426	26898	ENSMUSG00000055298	Ctsj	Ctsj<em1(IMPC)J>	homozygote	ECG	negative gene
MGI:107823	13038	ENSMUSG00000028111	Ctsk	Ctsk<tm1b(EUCOMM)Hmgu>	homozygote	ECG	negative gene
MGI:1927229	64139	ENSMUSG00000074871	Ctsm	Ctsm<tm1(KOMP)Wtsi>	homozygote	TTE	negative gene
MGI:99695	13043	ENSMUSG00000031078	Cttn	Cttn<tm1b(EUCOMM)Hmgu>	homozygote	TTE	negative gene
MGI:99695	13043	ENSMUSG00000031078	Cttn	Cttn<tm1b(EUCOMM)Hmgu>	homozygote	ECG	negative gene
MGI:1914215	66965	ENSMUSG00000049482	Ctu2	Ctu2<tm1(KOMP)Wtsi>	heterozygote	TTE	negative gene
MGI:1931256	65969	ENSMUSG00000026726	Cubn	Cubn<tm1b(EUCOMM)Hmgu>	heterozygote	ECG	negative gene
MGI:2144281	103841	ENSMUSG00000018378	Cuedc1	Cuedc1<em1(IMPC)J>	homozygote	ECG	negative gene
MGI:1922967	75717	ENSMUSG00000032030	Cul5	Cul5<tm1.1(KOMP)Vlcg>	heterozygote	ECG	negative gene
MGI:1914925	67675	ENSMUSG00000024194	Cuta	Cuta<em1(IMPC)Mbp>	homozygote	ECG	negative gene
MGI:1914535	67285	ENSMUSG00000021715	Cwc27	Cwc27<tm1b(KOMP)Wtsi>	heterozygote	ECG	negative gene
MGI:1097153	20312	ENSMUSG00000031778	Cx3cl1	Cx3cl1<em3(IMPC)Ics>	homozygote	TTE	negative gene
MGI:103556	20315	ENSMUSG00000061353	Cxcl12	Cxcl12<tm1.1(KOMP)Vlcg>	heterozygote	ECG	negative gene
MGI:2387642	232983	ENSMUSG00000060188	Cxcl17	Cxcl17<tm1b(EUCOMM)Wtsi>	homozygote	ECG	negative gene
MGI:1340094	20310	ENSMUSG00000058427	Cxcl2	Cxcl2<em1(IMPC)J>	homozygote	ECG	negative gene
MGI:3037818	330122	ENSMUSG00000029379	Cxcl3	Cxcl3<tm1.1(KOMP)Vlcg>	homozygote	ECG	negative gene
MGI:1352449	17329	ENSMUSG00000029417	Cxcl9	Cxcl9<tm1b(EUCOMM)Wtsi>	homozygote	TTE	negative gene
MGI:2442112	319478	ENSMUSG00000044365	Cxxc4	Cxxc4<em1(IMPC)J>	homozygote	ECG	negative gene
MGI:2686925	225912	ENSMUSG00000034445	Cyb561a3	Cyb561a3<tm2b(EUCOMM)Hmgu>	homozygote	TTE	negative gene
MGI:2686925	225912	ENSMUSG00000034445	Cyb561a3	Cyb561a3<tm2b(EUCOMM)Hmgu>	homozygote	ECG	negative gene
MGI:1929280	56368	ENSMUSG00000037190	Cyb561d2	Cyb561d2<tm1b(EUCOMM)Wtsi>	homozygote	TTE	negative gene
MGI:1929280	56368	ENSMUSG00000037190	Cyb561d2	Cyb561d2<tm1b(EUCOMM)Wtsi>	homozygote	ECG	negative gene
MGI:2685586	327951	ENSMUSG00000044795	Cyb5d1	Cyb5d1<tm1.1(KOMP)Vlcg>	homozygote	ECG	negative gene
MGI:2684848	192986	ENSMUSG00000057778	Cyb5d2	Cyb5d2<tm1.1(KOMP)Wtsi>	homozygote	ECG	negative gene
MGI:2444415	320635	ENSMUSG00000048065	Cyb5r2	Cyb5r2<tm1b(EUCOMM)Hmgu>	homozygote	TTE	negative gene
MGI:2444415	320635	ENSMUSG00000048065	Cyb5r2	Cyb5r2<tm1b(EUCOMM)Hmgu>	homozygote	ECG	negative gene
MGI:94893	109754	ENSMUSG00000018042	Cyb5r3	Cyb5r3<tm1b(KOMP)Wtsi>	heterozygote	ECG	negative gene
MGI:88574	13058	ENSMUSG00000015340	Cybb	Cybb<tm2b(KOMP)Wtsi>	homozygote	TTE	negative gene
MGI:2149481	114886	ENSMUSG00000020810	Cygb	Cygb<tm1b(EUCOMM)Wtsi>	homozygote	ECG	negative gene
MGI:88591	13079	ENSMUSG00000024365	Cyp21a1	Cyp21a1<em1(IMPC)Tcp>	heterozygote	ECG	negative gene
MGI:3644957	224044	ENSMUSG00000022818	Cyp2ab1	Cyp2ab1<tm1b(KOMP)Wtsi>	homozygote	ECG	negative gene
MGI:1888897	226143	ENSMUSG00000025197	Cyp2c23	Cyp2c23<tm1b(EUCOMM)Hmgu>	homozygote	ECG	negative gene
MGI:1929474	56448	ENSMUSG00000061740	Cyp2d22	Cyp2d22<em1(IMPC)Tcp>	homozygote	ECG	negative gene
MGI:88607	13106	ENSMUSG00000025479	Cyp2e1	Cyp2e1<tm1b(KOMP)Wtsi>	homozygote	TTE	negative gene
MGI:88607	13106	ENSMUSG00000025479	Cyp2e1	Cyp2e1<tm1b(KOMP)Wtsi>	homozygote	ECG	negative gene
MGI:1918769	71519	ENSMUSG00000027983	Cyp2u1	Cyp2u1<tm1b(EUCOMM)Wtsi>	homozygote	TTE	negative gene
MGI:3714859	100041375	ENSMUSG00000075552	Cyp3a41b	Cyp3a41b<tm1b(KOMP)Wtsi>	heterozygote	TTE	negative gene
MGI:103225	13120	ENSMUSG00000028713	Cyp4b1	Cyp4b1<tm1b(KOMP)Wtsi>	homozygote	TTE	negative gene
MGI:1927669	64385	ENSMUSG00000024292	Cyp4f14	Cyp4f14<tm1b(EUCOMM)Hmgu>	homozygote	TTE	negative gene
MGI:1927669	64385	ENSMUSG00000024292	Cyp4f14	Cyp4f14<tm1b(EUCOMM)Hmgu>	homozygote	ECG	negative gene
MGI:1917351	70101	ENSMUSG00000048440	Cyp4f16	Cyp4f16<tm1b(KOMP)Wtsi>	homozygote	TTE	negative gene
MGI:1917351	70101	ENSMUSG00000048440	Cyp4f16	Cyp4f16<tm1b(EUCOMM)Hmgu>	homozygote	ECG	negative gene
MGI:2142763	102294	ENSMUSG00000079057	Cyp4v3	Cyp4v3<em1(IMPC)Mbp>	homozygote	ECG	negative gene
MGI:106091	13122	ENSMUSG00000028240	Cyp7a1	Cyp7a1<tm1b(EUCOMM)Wtsi>	homozygote	TTE	negative gene
MGI:106091	13122	ENSMUSG00000028240	Cyp7a1	Cyp7a1<tm1b(EUCOMM)Wtsi>	homozygote	ECG	negative gene
MGI:104978	13123	ENSMUSG00000039519	Cyp7b1	Cyp7b1<tm1b(EUCOMM)Wtsi>	homozygote	ECG	negative gene
MGI:104978	13123	ENSMUSG00000039519	Cyp7b1	Cyp7b1<tm1b(EUCOMM)Wtsi>	homozygote	TTE	negative gene
MGI:1925662	78412	ENSMUSG00000046806	Cyren	Cyren<tm1.1(KOMP)Vlcg>	homozygote	ECG	negative gene
MGI:1913310	66060	ENSMUSG00000046727	Cystm1	Cystm1<tm1b(EUCOMM)Hmgu>	homozygote	TTE	negative gene
MGI:1913310	66060	ENSMUSG00000046727	Cystm1	Cystm1<tm1b(EUCOMM)Hmgu>	homozygote	ECG	negative gene
MGI:2183535	227929	ENSMUSG00000026832	Cytip	Cytip<tm1b(KOMP)Wtsi>	homozygote	TTE	negative gene
MGI:3036268	210108	ENSMUSG00000006711	D130043K22Rik	D130043K22Rik<tm1b(KOMP)Wtsi>	homozygote	ECG	negative gene
MGI:1196400	67102	ENSMUSG00000022864	D16Ertd472e	D16Ertd472e<tm1b(EUCOMM)Wtsi>	homozygote	ECG	negative gene
MGI:1196400	67102	ENSMUSG00000022864	D16Ertd472e	D16Ertd472e<tm1b(EUCOMM)Wtsi>	homozygote	TTE	negative gene
MGI:1277184	52392	ENSMUSG00000044768	D1Ertd622e	D1Ertd622e<tm1.1(KOMP)Vlcg>	heterozygote	ECG	negative gene
MGI:2442760	233865	ENSMUSG00000032743	D430042O09Rik	D430042O09Rik<em1(IMPC)Mbp>	heterozygote	ECG	negative gene
MGI:2669829	330286	ENSMUSG00000063455	D630045J12Rik	D630045J12Rik<tm1b(KOMP)Wtsi>	homozygote	ECG	negative gene
MGI:2442001	216393	ENSMUSG00000047642	D930020B18Rik	D930020B18Rik<tm1.1(KOMP)Vlcg>	homozygote	ECG	negative gene
MGI:1914596	208846	ENSMUSG00000034574	Daam1	Daam1<tm1b(EUCOMM)Hmgu>	heterozygote	TTE	negative gene
MGI:1277991	13134	ENSMUSG00000055639	Dach1	Dach1<tm1b(KOMP)Wtsi>	heterozygote	ECG	negative gene
MGI:1920347	240025	ENSMUSG00000048826	Dact2	Dact2<tm1b(EUCOMM)Wtsi>	homozygote	ECG	negative gene
MGI:1920347	240025	ENSMUSG00000048826	Dact2	Dact2<tm1b(EUCOMM)Wtsi>	homozygote	TTE	negative gene
MGI:1929538	65111	ENSMUSG00000068921	Dap3	Dap3<em1(IMPC)J>	heterozygote	ECG	negative gene
MGI:1916885	69635	ENSMUSG00000021559	Dapk1	Dapk1<tm1b(EUCOMM)Hmgu>	homozygote	TTE	negative gene
MGI:1916885	69635	ENSMUSG00000021559	Dapk1	Dapk1<tm1b(EUCOMM)Hmgu>	homozygote	ECG	negative gene
MGI:1197015	13163	ENSMUSG00000002307	Daxx	Daxx<em1(IMPC)Mbp>	heterozygote	ECG	negative gene
MGI:1351328	27214	ENSMUSG00000002297	Dbf4	Dbf4<tm1b(KOMP)Wtsi>	heterozygote	ECG	negative gene
MGI:108039	13168	ENSMUSG00000038057	Dbil5	Dbil5<tm1(KOMP)Wtsi>	homozygote	TTE	negative gene
MGI:1931838	56320	ENSMUSG00000034675	Dbn1	Dbn1<tm1b(KOMP)Wtsi>	heterozygote	ECG	negative gene
MGI:1931838	56320	ENSMUSG00000034675	Dbn1	Dbn1<em1(IMPC)Bay>	homozygote	TTE	negative gene
MGI:1931520	83703	ENSMUSG00000032469	Dbr1	Dbr1<tm1.1(KOMP)Vlcg>	heterozygote	ECG	negative gene
MGI:2140179	242418	ENSMUSG00000035572	Dcaf10	Dcaf10<tm1.1(KOMP)Vlcg>	homozygote	ECG	negative gene
MGI:1921356	74106	ENSMUSG00000026571	Dcaf6	Dcaf6<em1(IMPC)Mbp>	homozygote	ECG	negative gene
MGI:1915337	68087	ENSMUSG00000020935	Dcakd	Dcakd<tm1b(EUCOMM)Hmgu>	homozygote	ECG	negative gene
MGI:94869	13176	ENSMUSG00000060534	Dcc	Dcc<tm1b(NCOM)Mfgc>	heterozygote	ECG	negative gene
MGI:1917890	70640	ENSMUSG00000024472	Dcp2	Dcp2<tm1b(KOMP)Wtsi>	heterozygote	ECG	negative gene
MGI:1917890	70640	ENSMUSG00000024472	Dcp2	Dcp2<tm1b(KOMP)Wtsi>	heterozygote	TTE	negative gene
MGI:102563	13190	ENSMUSG00000022129	Dct	Dct<tm1b(KOMP)Mbp>	homozygote	ECG	negative gene
MGI:2444529	320685	ENSMUSG00000031562	Dctd	Dctd<em1(IMPC)Marc>	homozygote	TTE	negative gene
MGI:107733	69654	ENSMUSG00000025410	Dctn2	Dctn2<tm1b(EUCOMM)Hmgu>	heterozygote	ECG	negative gene
MGI:1343154	22428	ENSMUSG00000031516	Dctn6	Dctn6<em1(IMPC)J>	heterozygote	ECG	negative gene
MGI:1915130	67880	ENSMUSG00000039450	Dcxr	Dcxr<tm1.1(KOMP)Vlcg>	homozygote	ECG	negative gene
MGI:1921291	74041	ENSMUSG00000030641	Ddias	Ddias<em1(IMPC)Mbp>	homozygote	ECG	negative gene
MGI:109247	13198	ENSMUSG00000116429	Ddit3	Ddit3<tm1.1(KOMP)Vlcg>	homozygote	ECG	negative gene
MGI:109247	13198	ENSMUSG00000025408	Ddit3	Ddit3<tm1.1(KOMP)Vlcg>	homozygote	ECG	negative gene
MGI:1194508	13200	ENSMUSG00000028757	Ddost	Ddost<tm1.1(KOMP)Vlcg>	heterozygote	ECG	negative gene
MGI:99216	12305	ENSMUSG00000003534	Ddr1	Ddr1<tm1b(EUCOMM)Hmgu>	heterozygote	ECG	negative gene
MGI:99216	12305	ENSMUSG00000003534	Ddr1	Ddr1<tm1b(EUCOMM)Hmgu>	heterozygote	TTE	negative gene
MGI:1924256	77006	ENSMUSG00000068290	Ddrgk1	Ddrgk1<tm1b(EUCOMM)Hmgu>	heterozygote	ECG	negative gene
MGI:1298381	13202	ENSMUSG00000001666	Ddt	Ddt<tm1.1(KOMP)Vlcg>	homozygote	ECG	negative gene
MGI:2144727	104721	ENSMUSG00000037149	Ddx1	Ddx1<tm1b(EUCOMM)Hmgu>	heterozygote	TTE	negative gene
MGI:2148251	234733	ENSMUSG00000033658	Ddx19b	Ddx19b<em1(IMPC)Mbp>	homozygote	ECG	negative gene
MGI:1915528	68278	ENSMUSG00000005481	Ddx39	Ddx39<tm1b(KOMP)Wtsi>	heterozygote	ECG	negative gene
MGI:1915528	68278	ENSMUSG00000005481	Ddx39	Ddx39<tm1b(KOMP)Wtsi>	heterozygote	TTE	negative gene
MGI:1920185	72935	ENSMUSG00000021494	Ddx41	Ddx41<tm1b(KOMP)Wtsi>	heterozygote	ECG	negative gene
MGI:3642857	100048658	ENSMUSG00000070291	Ddx43	Ddx43<tm1b(EUCOMM)Wtsi>	homozygote	TTE	negative gene
MGI:3642857	100048658	ENSMUSG00000070291	Ddx43	Ddx43<tm1b(EUCOMM)Wtsi>	homozygote	ECG	negative gene
MGI:1919240	71990	ENSMUSG00000029599	Ddx54	Ddx54<tm1.1(KOMP)Vlcg>	heterozygote	ECG	negative gene
MGI:1915247	67997	ENSMUSG00000026404	Ddx59	Ddx59<em1(IMPC)J>	heterozygote	ECG	negative gene
MGI:104976	13209	ENSMUSG00000032097	Ddx6	Ddx6<em1(IMPC)Mbp>	heterozygote	ECG	negative gene
MGI:1347059	26378	ENSMUSG00000036775	Decr2	Decr2<tm1b(EUCOMM)Wtsi>	homozygote	TTE	negative gene
MGI:2442320	319579	ENSMUSG00000049560	Defb20	Defb20<tm1b(EUCOMM)Hmgu>	homozygote	ECG	negative gene
MGI:3644478	654465	ENSMUSG00000075573	Defb47	Defb47<tm1b(EUCOMM)Wtsi>	homozygote	TTE	negative gene
MGI:3036254	329727	ENSMUSG00000007379	Dennd2c	Dennd2c<tm1b(KOMP)Wtsi>	homozygote	ECG	negative gene
MGI:2181193	72121	ENSMUSG00000027901	Dennd2d	Dennd2d<tm2b(KOMP)Mbp>	heterozygote	ECG	negative gene
MGI:2181193	72121	ENSMUSG00000027901	Dennd2d	Dennd2d<tm2b(KOMP)Mbp>	homozygote	ECG	negative gene
MGI:2141101	277854	ENSMUSG00000037426	Depdc5	Depdc5<tm1b(EUCOMM)Hmgu>	heterozygote	TTE	negative gene
MGI:2151483	116891	ENSMUSG00000018442	Derl2	Derl2<tm1b(EUCOMM)Hmgu>	heterozygote	ECG	negative gene
MGI:2443026	234964	ENSMUSG00000039977	Deup1	Deup1<tm1.1(KOMP)Vlcg>	homozygote	ECG	negative gene
MGI:3045268	668257	ENSMUSG00000067597	Dgat2l6	Dgat2l6<tm1b(KOMP)Wtsi>	homozygote	ECG	negative gene
MGI:3045268	668257	ENSMUSG00000067597	Dgat2l6	Dgat2l6<tm1b(KOMP)Wtsi>	hemizygote	ECG	negative gene
MGI:892866	13356	ENSMUSG00000003166	Dgcr2	Dgcr2<tm1b(EUCOMM)Wtsi>	homozygote	ECG	negative gene
MGI:1889276	56077	ENSMUSG00000000276	Dgke	Dgke<em1(IMPC)Tcp>	homozygote	ECG	negative gene
MGI:2444188	380921	ENSMUSG00000034731	Dgkh	Dgkh<em1(IMPC)J>	homozygote	ECG	negative gene
MGI:102918	110524	ENSMUSG00000004815	Dgkq	Dgkq<tm1b(KOMP)Wtsi>	homozygote	ECG	negative gene
MGI:1914672	67422	ENSMUSG00000012117	Dhdds	Dhdds<tm1b(KOMP)Wtsi>	heterozygote	ECG	negative gene
MGI:1914672	67422	ENSMUSG00000012117	Dhdds	Dhdds<tm1b(KOMP)Wtsi>	heterozygote	TTE	negative gene
MGI:94890	13361	ENSMUSG00000021707	Dhfr	Dhfr<tm1b(EUCOMM)Wtsi>	heterozygote	ECG	negative gene
MGI:2652816	192970	ENSMUSG00000034449	Dhrs11	Dhrs11<em1(IMPC)J>	homozygote	ECG	negative gene
MGI:1916442	69192	ENSMUSG00000024422	Dhx16	Dhx16<tm1b(EUCOMM)Wtsi>	heterozygote	ECG	negative gene
MGI:2145374	218629	ENSMUSG00000042426	Dhx29	Dhx29<tm1.1(KOMP)Vlcg>	heterozygote	ECG	negative gene
MGI:1920081	72831	ENSMUSG00000032480	Dhx30	Dhx30<tm1.1(KOMP)Vlcg>	heterozygote	ECG	negative gene
MGI:1914737	67487	ENSMUSG00000018425	Dhx40	Dhx40<tm1b(KOMP)Wtsi>	homozygote	ECG	negative gene
MGI:2177178	192119	ENSMUSG00000041415	Dicer1	Dicer1<tm1b(EUCOMM)Wtsi>	heterozygote	TTE	negative gene
MGI:1919912	72662	ENSMUSG00000033166	Dis3	Dis3<tm1e.1(EUCOMM)Hmgu>	heterozygote	TTE	negative gene
MGI:1919912	72662	ENSMUSG00000033166	Dis3	Dis3<tm1e.1(EUCOMM)Hmgu>	heterozygote	ECG	negative gene
MGI:2444403	242748	ENSMUSG00000041544	Disp3	Disp3<em1(IMPC)Mbp>	homozygote	ECG	negative gene
MGI:2679721	330938	ENSMUSG00000032064	Dixdc1	Dixdc1<tm1.1(KOMP)Vlcg>	homozygote	ECG	negative gene
MGI:2679721	330938	ENSMUSG00000032064	Dixdc1	Dixdc1<tm1.1(KOMP)Vlcg>	heterozygote	ECG	negative gene
MGI:2385299	234130	ENSMUSG00000031535	Dkk4	Dkk4<tm1.1(KOMP)Vlcg>	homozygote	ECG	negative gene
MGI:1354963	50722	ENSMUSG00000030792	Dkkl1	Dkkl1<tm1b(KOMP)Wtsi>	homozygote	ECG	negative gene
MGI:2385311	235339	ENSMUSG00000000168	Dlat	Dlat<em1(IMPC)J>	heterozygote	ECG	negative gene
MGI:2443671	320256	ENSMUSG00000038060	Dlec1	Dlec1<tm1b(EUCOMM)Wtsi>	homozygote	TTE	negative gene
MGI:2443671	320256	ENSMUSG00000038060	Dlec1	Dlec1<tm1b(EUCOMM)Wtsi>	homozygote	ECG	negative gene
MGI:2447771	239133	ENSMUSG00000048281	Dleu7	Dleu7<tm1.1(KOMP)Vlcg>	homozygote	ECG	negative gene
MGI:2443181	244310	ENSMUSG00000047495	Dlgap2	Dlgap2<em1(IMPC)Mhzh>	homozygote	TTE	negative gene
MGI:1915305	68055	ENSMUSG00000054894	Dmac2l	Dmac2l<tm1b(EUCOMM)Hmgu>	homozygote	TTE	negative gene
MGI:1913483	66233	ENSMUSG00000009640	Dmap1	Dmap1<tm1.1(KOMP)Vlcg>	heterozygote	ECG	negative gene
MGI:1923566	109065	ENSMUSG00000020973	Dnaaf2	Dnaaf2<tm1.1(KOMP)Vlcg>	heterozygote	ECG	negative gene
MGI:1914935	67685	ENSMUSG00000092192	Dnaaf4	Dnaaf4<tm1b(EUCOMM)Hmgu>	heterozygote	ECG	negative gene
MGI:107721	110084	ENSMUSG00000019027	Dnah1	Dnah1<tm1b(EUCOMM)Hmgu>	homozygote	ECG	negative gene
MGI:107718	110082	ENSMUSG00000022262	Dnah5	Dnah5<tm1b(KOMP)Wtsi>	heterozygote	ECG	negative gene
MGI:1270129	15502	ENSMUSG00000028410	Dnaja1	Dnaja1<tm1.1(KOMP)Vlcg>	heterozygote	ECG	negative gene
MGI:1931882	56445	ENSMUSG00000031701	Dnaja2	Dnaja2<em1(IMPC)Mbp>	heterozygote	ECG	negative gene
MGI:1927638	58233	ENSMUSG00000032285	Dnaja4	Dnaja4<tm1b(KOMP)Wtsi>	homozygote	ECG	negative gene
MGI:1915088	67838	ENSMUSG00000004460	Dnajb11	Dnajb11<tm1b(EUCOMM)Wtsi>	heterozygote	ECG	negative gene
MGI:1931881	56709	ENSMUSG00000020109	Dnajb12	Dnajb12<tm1.1(KOMP)Vlcg>	heterozygote	ECG	negative gene
MGI:1928739	56812	ENSMUSG00000026203	Dnajb2	Dnajb2<em1(IMPC)J>	homozygote	ECG	negative gene
MGI:1306822	15504	ENSMUSG00000081984	Dnajb3	Dnajb3<tm1.1(KOMP)Vlcg>	homozygote	ECG	negative gene
MGI:1930018	56323	ENSMUSG00000036052	Dnajb5	Dnajb5<em1(IMPC)J>	homozygote	ECG	negative gene
MGI:1921580	74330	ENSMUSG00000025354	Dnajc14	Dnajc14<tm1.1(KOMP)Vlcg>	homozygote	ECG	negative gene
MGI:1913398	66148	ENSMUSG00000022013	Dnajc15	Dnajc15<tm1b(KOMP)Wtsi>	homozygote	TTE	negative gene
MGI:1913398	66148	ENSMUSG00000022013	Dnajc15	Dnajc15<tm1b(KOMP)Wtsi>	homozygote	ECG	negative gene
MGI:2442146	214063	ENSMUSG00000040697	Dnajc16	Dnajc16<tm1.1(KOMP)Vlcg>	heterozygote	ECG	negative gene
MGI:1916658	69408	ENSMUSG00000034278	Dnajc17	Dnajc17<tm1b(EUCOMM)Hmgu>	heterozygote	TTE	negative gene
MGI:1916658	69408	ENSMUSG00000034278	Dnajc17	Dnajc17<tm1b(EUCOMM)Hmgu>	heterozygote	ECG	negative gene
MGI:2443036	217378	ENSMUSG00000020657	Dnajc27	Dnajc27<tm1b(EUCOMM)Hmgu>	homozygote	TTE	negative gene
MGI:2443036	217378	ENSMUSG00000020657	Dnajc27	Dnajc27<tm1b(EUCOMM)Hmgu>	homozygote	ECG	negative gene
MGI:2181053	246738	ENSMUSG00000039763	Dnajc28	Dnajc28<tm1.1(KOMP)Vlcg>	heterozygote	ECG	negative gene
MGI:2181053	246738	ENSMUSG00000039763	Dnajc28	Dnajc28<tm1.1(KOMP)Vlcg>	homozygote	ECG	negative gene
MGI:1913364	66114	ENSMUSG00000061118	Dnajc30	Dnajc30<tm1.1(KOMP)Vlcg>	homozygote	ECG	negative gene
MGI:1913576	66326	ENSMUSG00000027606	Dnajc5b	Dnajc5b<tm1b(EUCOMM)Hmgu>	homozygote	TTE	negative gene
MGI:3045263	231098	ENSMUSG00000053856	Dnajc5g	Dnajc5g<tm1.1(KOMP)Vlcg>	homozygote	ECG	negative gene
MGI:3045263	231098	ENSMUSG00000053856	Dnajc5g	Dnajc5g<tm1.1(KOMP)Vlcg>	heterozygote	ECG	negative gene
MGI:1928373	56354	ENSMUSG00000014195	Dnajc7	Dnajc7<tm1b(KOMP)Wtsi>	homozygote	ECG	negative gene
MGI:1921462	105000	ENSMUSG00000042523	Dnal1	Dnal1<tm1.1(KOMP)Vlcg>	heterozygote	ECG	negative gene
MGI:1859217	54152	ENSMUSG00000022420	Dnal4	Dnal4<tm1b(EUCOMM)Wtsi>	heterozygote	TTE	negative gene
MGI:103157	13419	ENSMUSG00000005980	Dnase1	Dnase1<tm1.1(KOMP)Vlcg>	homozygote	ECG	negative gene
MGI:1913955	66705	ENSMUSG00000024136	Dnase1l2	Dnase1l2<em1(IMPC)J>	homozygote	ECG	negative gene
MGI:1913955	66705	ENSMUSG00000024136	Dnase1l2	Dnase1l2<em1(IMPC)Bay>	homozygote	ECG	negative gene
MGI:1913955	66705	ENSMUSG00000024136	Dnase1l2	Dnase1l2<em2(IMPC)Mbp>	homozygote	ECG	negative gene
MGI:1913955	66705	ENSMUSG00000024136	Dnase1l2	Dnase1l2<em1(IMPC)Bay>	homozygote	TTE	negative gene
MGI:2447763	213236	ENSMUSG00000044595	Dnd1	Dnd1<em1(IMPC)Bay>	homozygote	ECG	negative gene
MGI:2152889	227325	ENSMUSG00000036766	Dner	Dner<tm3b(EUCOMM)Hmgu>	homozygote	TTE	negative gene
MGI:2152889	227325	ENSMUSG00000036766	Dner	Dner<tm3b(EUCOMM)Hmgu>	homozygote	ECG	negative gene
MGI:1924755	77505	ENSMUSG00000030882	Dnhd1	Dnhd1<tm1b(EUCOMM)Hmgu>	homozygote	ECG	negative gene
MGI:1921256	74006	ENSMUSG00000022789	Dnm1l	Dnm1l<tm1b(KOMP)Wtsi>	heterozygote	ECG	negative gene
MGI:1921256	74006	ENSMUSG00000022789	Dnm1l	Dnm1l<tm1b(KOMP)Wtsi>	heterozygote	TTE	negative gene
MGI:109547	13430	ENSMUSG00000033335	Dnm2	Dnm2<tm1.1(KOMP)Vlcg>	heterozygote	ECG	negative gene
MGI:1917352	71972	ENSMUSG00000025195	Dnmbp	Dnmbp<em1(IMPC)Mbp>	homozygote	ECG	negative gene
MGI:1261827	13435	ENSMUSG00000020661	Dnmt3a	Dnmt3a<tm1b(KOMP)Wtsi>	heterozygote	ECG	negative gene
MGI:1261819	13436	ENSMUSG00000027478	Dnmt3b	Dnmt3b<em1(IMPC)Mbp>	heterozygote	ECG	negative gene
MGI:1859287	54427	ENSMUSG00000000730	Dnmt3l	Dnmt3l<tm1b(EUCOMM)Hmgu>	homozygote	TTE	negative gene
MGI:1859287	54427	ENSMUSG00000000730	Dnmt3l	Dnmt3l<tm1b(EUCOMM)Hmgu>	homozygote	ECG	negative gene
MGI:98659	21673	ENSMUSG00000025014	Dntt	Dntt<tm2b(KOMP)Wtsi>	homozygote	ECG	negative gene
MGI:1923483	76233	ENSMUSG00000017299	Dnttip1	Dnttip1<tm1b(KOMP)Wtsi>	heterozygote	ECG	negative gene
MGI:1923224	75974	ENSMUSG00000031093	Dock11	Dock11<tm2b(KOMP)Wtsi>	homozygote	ECG	negative gene
MGI:1923224	75974	ENSMUSG00000031093	Dock11	Dock11<tm2b(KOMP)Wtsi>	hemizygote	ECG	negative gene
MGI:2149010	94176	ENSMUSG00000020143	Dock2	Dock2<tm1b(EUCOMM)Wtsi>	homozygote	TTE	negative gene
MGI:2149010	94176	ENSMUSG00000020143	Dock2	Dock2<tm1b(EUCOMM)Wtsi>	homozygote	ECG	negative gene
MGI:1914789	319899	ENSMUSG00000032198	Dock6	Dock6<em1(IMPC)J>	heterozygote	ECG	negative gene
MGI:106321	105445	ENSMUSG00000025558	Dock9	Dock9<em1(IMPC)J>	homozygote	ECG	negative gene
MGI:1924079	76829	ENSMUSG00000027560	Dok5	Dok5<em1(IMPC)Mbp>	homozygote	ECG	negative gene
MGI:3584043	231134	ENSMUSG00000044716	Dok7	Dok7<tm1.1(KOMP)Vlcg>	heterozygote	ECG	negative gene
MGI:2677836	227697	ENSMUSG00000075419	Dolk	Dolk<em1(IMPC)J>	heterozygote	ECG	negative gene
MGI:3618290	243376	ENSMUSG00000068536	Doxl2	Doxl2<tm1.1(KOMP)Vlcg>	homozygote	ECG	negative gene
MGI:1352748	29861	ENSMUSG00000030584	Dpf1	Dpf1<tm1.1(KOMP)Vlcg>	homozygote	ECG	negative gene
MGI:109529	19708	ENSMUSG00000024826	Dpf2	Dpf2<tm1b(EUCOMM)Hmgu>	heterozygote	ECG	negative gene
MGI:1330238	13481	ENSMUSG00000026810	Dpm2	Dpm2<tm1b(EUCOMM)Hmgu>	heterozygote	TTE	negative gene
MGI:1915813	68563	ENSMUSG00000042737	Dpm3	Dpm3<tm1.1(KOMP)Vlcg>	heterozygote	ECG	negative gene
MGI:2442409	269109	ENSMUSG00000036815	Dpp10	Dpp10<tm1.1(NCOM)Mfgc>	homozygote	ECG	negative gene
MGI:94919	13482	ENSMUSG00000035000	Dpp4	Dpp4<tm1b(EUCOMM)Wtsi>	homozygote	ECG	negative gene
MGI:94919	13482	ENSMUSG00000035000	Dpp4	Dpp4<tm1b(EUCOMM)Wtsi>	homozygote	TTE	negative gene
MGI:2443967	224897	ENSMUSG00000001229	Dpp9	Dpp9<tm1b(EUCOMM)Hmgu>	heterozygote	ECG	negative gene
MGI:2157522	347708	ENSMUSG00000064010	Dppa1	Dppa1<tm1b(KOMP)Wtsi>	heterozygote	ECG	negative gene
MGI:2157522	347708	ENSMUSG00000064010	Dppa1	Dppa1<tm1b(KOMP)Wtsi>	heterozygote	TTE	negative gene
MGI:1915685	244745	ENSMUSG00000043067	Dpy19l1	Dpy19l1<em1(IMPC)Mbp>	heterozygote	ECG	negative gene
MGI:2139667	99586	ENSMUSG00000033308	Dpyd	Dpyd<tm1b(KOMP)Wtsi>	homozygote	ECG	negative gene
MGI:1918962	71712	ENSMUSG00000020057	Dram1	Dram1<tm1.1(KOMP)Vlcg>	homozygote	ECG	negative gene
MGI:1914421	67171	ENSMUSG00000027900	Dram2	Dram2<tm1b(EUCOMM)Wtsi>	homozygote	ECG	negative gene
MGI:2685616	330830	ENSMUSG00000031786	Drc7	Drc7<em1(IMPC)J>	homozygote	ECG	negative gene
MGI:1194993	13507	ENSMUSG00000059898	Dsc3	Dsc3<tm1b(EUCOMM)Wtsi>	heterozygote	ECG	negative gene
MGI:1196466	13511	ENSMUSG00000044393	Dsg2	Dsg2<tm1b(EUCOMM)Wtsi>	homozygote	ECG	negative gene
MGI:109172	666279	ENSMUSG00000053268	Dspp	Dspp<tm1.1(KOMP)Vlcg>	homozygote	ECG	negative gene
MGI:104627	13518	ENSMUSG00000026131	Dst	Dst<tm1b(EUCOMM)Wtsi>	heterozygote	TTE	negative gene
MGI:1929270	56431	ENSMUSG00000015932	Dstn	Dstn<tm1b(KOMP)Wtsi>	heterozygote	ECG	negative gene
MGI:1924093	76843	ENSMUSG00000037474	Dtl	Dtl<tm1b(EUCOMM)Wtsi>	heterozygote	TTE	negative gene
MGI:2137586	94245	ENSMUSG00000057531	Dtnbp1	Dtnbp1<tm1b(EUCOMM)Hmgu>	homozygote	ECG	negative gene
MGI:1916435	69185	ENSMUSG00000023330	Dtwd1	Dtwd1<em1(IMPC)Marc>	homozygote	TTE	negative gene
MGI:1921448	74198	ENSMUSG00000004947	Dtx2	Dtx2<em1(IMPC)H>	homozygote	ECG	negative gene
MGI:1919352	72102	ENSMUSG00000030002	Dusp11	Dusp11<tm1b(EUCOMM)Wtsi>	homozygote	TTE	negative gene
MGI:1890614	80915	ENSMUSG00000026659	Dusp12	Dusp12<em1(IMPC)Mbp>	heterozygote	ECG	negative gene
MGI:1351599	27389	ENSMUSG00000021768	Dusp13	Dusp13<tm1b(KOMP)Wtsi>	homozygote	ECG	negative gene
MGI:1934928	252864	ENSMUSG00000042662	Dusp15	Dusp15<em1(IMPC)J>	homozygote	ECG	negative gene
MGI:1917936	70686	ENSMUSG00000030203	Dusp16	Dusp16<em1(IMPC)Tcp>	homozygote	ECG	negative gene
MGI:1922469	75219	ENSMUSG00000047205	Dusp18	Dusp18<em1(IMPC)J>	homozygote	ECG	negative gene
MGI:1915926	105352	ENSMUSG00000069255	Dusp22	Dusp22<em1(IMPC)J>	homozygote	ECG	negative gene
MGI:2685055	240892	ENSMUSG00000026564	Dusp27	Dusp27<em1(IMPC)Mbp>	homozygote	ECG	negative gene
MGI:2135610	235661	ENSMUSG00000032435	Dync1li1	Dync1li1<em1(IMPC)Tcp>	heterozygote	ECG	negative gene
MGI:107736	110350	ENSMUSG00000047193	Dync2h1	Dync2h1<em1(IMPC)Rbrc>	heterozygote	ECG	negative gene
MGI:1330302	13549	ENSMUSG00000002409	Dyrk1b	Dyrk1b<tm1b(EUCOMM)Wtsi>	heterozygote	ECG	negative gene
MGI:1330302	13549	ENSMUSG00000002409	Dyrk1b	Dyrk1b<tm1b(EUCOMM)Wtsi>	heterozygote	TTE	negative gene
MGI:2139080	241688	ENSMUSG00000037259	Dzank1	Dzank1<tm1b(KOMP)Wtsi>	homozygote	ECG	negative gene
MGI:3607716	329659	ENSMUSG00000048581	E130311K13Rik	E130311K13Rik<em1(IMPC)J>	homozygote	ECG	negative gene
MGI:1921677	74427	ENSMUSG00000021890	Eaf1	Eaf1<tm1b(EUCOMM)Wtsi>	heterozygote	ECG	negative gene
MGI:1858208	51798	ENSMUSG00000053898	Ech1	Ech1<tm1b(EUCOMM)Wtsi>	homozygote	TTE	negative gene
MGI:1858208	51798	ENSMUSG00000053898	Ech1	Ech1<tm1b(EUCOMM)Wtsi>	homozygote	ECG	negative gene
MGI:103060	13601	ENSMUSG00000028108	Ecm1	Ecm1<tm1b(EUCOMM)Hmgu>	heterozygote	TTE	negative gene
MGI:1915795	68545	ENSMUSG00000073599	Ecscr	Ecscr<tm1.1(KOMP)Vlcg>	homozygote	ECG	negative gene
MGI:95281	13605	ENSMUSG00000027699	Ect2	Ect2<tm1b(EUCOMM)Wtsi>	heterozygote	ECG	negative gene
MGI:95281	13605	ENSMUSG00000027699	Ect2	Ect2<tm1b(EUCOMM)Wtsi>	heterozygote	TTE	negative gene
MGI:1343498	13608	ENSMUSG00000003227	Edar	Edar<tm1b(KOMP)Wtsi>	heterozygote	ECG	negative gene
MGI:2142951	353190	ENSMUSG00000038957	Edc3	Edc3<em1(IMPC)Tcp>	homozygote	ECG	negative gene
MGI:2684921	219026	ENSMUSG00000072575	Eddm3b	Eddm3b<tm1b(KOMP)Wtsi>	homozygote	TTE	negative gene
MGI:95284	13615	ENSMUSG00000028635	Edn2	Edn2<tm1b(KOMP)Mbp>	heterozygote	ECG	negative gene
MGI:105923	13617	ENSMUSG00000031616	Ednra	Ednra<tm1b(EUCOMM)Hmgu>	heterozygote	ECG	negative gene
MGI:2442192	216238	ENSMUSG00000036499	Eea1	Eea1<tm1b(EUCOMM)Hmgu>	heterozygote	TTE	negative gene
MGI:2442192	216238	ENSMUSG00000036499	Eea1	Eea1<tm1b(EUCOMM)Hmgu>	heterozygote	ECG	negative gene
MGI:2442192	216238	ENSMUSG00000036499	Eea1	Eea1<tm1b(EUCOMM)Hmgu>	homozygote	ECG	negative gene
MGI:1096317	13628	ENSMUSG00000016349	Eef1a2	Eef1a2<em1(IMPC)Hmgu>	heterozygote	TTE	negative gene
MGI:1096317	13628	ENSMUSG00000016349	Eef1a2	Eef1a2<em1(IMPC)Hmgu>	heterozygote	ECG	negative gene
MGI:1929520	55949	ENSMUSG00000025967	Eef1b2	Eef1b2<em1(IMPC)J>	homozygote	ECG	negative gene
MGI:1929520	55949	ENSMUSG00000025967	Eef1b2	Eef1b2<em1(IMPC)J>	heterozygote	ECG	negative gene
MGI:1917761	70511	ENSMUSG00000022544	Eef2kmt	Eef2kmt<tm1b(EUCOMM)Wtsi>	homozygote	ECG	negative gene
MGI:1926017	78767	ENSMUSG00000021176	Efcab11	Efcab11<tm1b(EUCOMM)Hmgu>	homozygote	TTE	negative gene
MGI:1915476	68226	ENSMUSG00000026495	Efcab2	Efcab2<tm1b(EUCOMM)Wtsi>	homozygote	ECG	negative gene
MGI:1924877	77627	ENSMUSG00000022441	Efcab6	Efcab6<tm1.1(KOMP)Vlcg>	homozygote	ECG	negative gene
MGI:1339998	216616	ENSMUSG00000020467	Efemp1	Efemp1<tm1.1(KOMP)Vlcg>	homozygote	ECG	negative gene
[truncated: 3,117 more rows]

## Sheet: VSD-Genes
EntryID	Subject	Interaction type	Object	Arg_loc	Arg_Mod	Comment	PMID	Organism	Organism model	Tissue/cell line	Disease
947	SIRT1	affects_activity of	response to endoplasmic reticulum stress	in liver	on high-fat diet, if SIRT1 is knocked out in liver	Hepatic deletion of SIRT1 leads to hepatic inflammation and ER stress on the high-fat diet.	19356714	Mus musculus	SIRT1 LKO: liver-specific SIRT1 knockout mouse on the C57BL/6 background	not specified	Fatty liver disease, nonalcoholic; Insulin resistance; Diabetes mellitus, type II
5139	ALDOA	increases_activity of	Wnt signaling pathway			ALDOC, Aldolase A (ALDOA) and Aldolase B (ALDOB) activate Wnt signaling in a GSK-3alpha-dependent mechanism, by disrupting the GSK-3alpha-Axin interaction and targeting Axin to the dishevelled (Dvl)-induced signalosomes that positively regulate the Wnt pathway thus placing the Aldolase proteins as novel Wnt signaling regulators.	24993527	Mammalia	not specified	not specified	Metabolic
5358	KCNB2	affects_activity of	somatostatin secretion	in delta cells		Pancreatic beta-cells from Kv2.1(-/-) mice possess reduced Kv current and display greater glucose-stimulated insulin secretion (GSIS) relative to wild type beta-cells. Kv2.1 regulates insulin secretion in beta-cells and Kv2.2 modulates somatostatin release in delta-cells.	23161216	Homo sapiens	not specified	not specified	Metabolic
6028	KDM1A	is_part_of	BHC complex			The histone demethylase BHC110 (KDM1A) is a subunit of the chromatin remodeling BHC complex (BRAF-histone deacetylase complex).	16079794	Homo sapiens	not specified	not specified	Neurological
6028	HDAC1	is_part_of	BHC complex			Histone deacetylase HDAC1 is a subunit of the BHC complex (BRAF-histone deacetylase complex).	16079794	Homo sapiens	not specified	not specified	Neurological
6978	IFT81	is_part_of	Intraflagellar transport complex B			Anterograde transport is from the base to the tip of the cilium and retrograde transport is from the tip back to the cell body. Anterograde transport is operated by a kinesin-II motor and the intraflagellar transport (IFT)-B complex. Kinesin-II complexes are composed of either KIF3A/KIF3B/KAP3 or KIF3A/KIF3C/KAP3 in vertebrates. The IFT-B complex is composed of 14 IFT proteins (IFT20, IFT22, IFT2…	24961486	Mammalia	not specified	not specified	Bardet-Biedl syndrome; Insulin resistance; Diabetes mellitus, type II
6978	IFT172	is_part_of	Intraflagellar transport complex B			Anterograde transport is from the base to the tip of the cilium and retrograde transport is from the tip back to the cell body. Anterograde transport is operated by a kinesin-II motor and the intraflagellar transport (IFT)-B complex. Kinesin-II complexes are composed of either KIF3A/KIF3B/KAP3 or KIF3A/KIF3C/KAP3 in vertebrates. The IFT-B complex is composed of 14 IFT proteins (IFT20, IFT22, IFT2…	24961486	Mammalia	not specified	not specified	Bardet-Biedl syndrome; Insulin resistance; Diabetes mellitus, type II
7046	endoplasmic reticulum unfolded protein response	increases_activity of	ERAD pathway	in endoplasmic reticulum		Endoplasmic reticulum (ER) stress results from the accumulation of unfolded proteins within the ER. A number of factors, e.g. thermal or oxidative stress, altered pH, or_x000D_ changes in Ca2+, or redox state can give rise to ER stress. This elicits a protective mechanism termed the unfolded protein response (UPR) that aims to restore ER proteostasis by suppressing protein synthesis and the cell …	26900135	Mammalia	not specified	not specified	Obesity; Insulin resistance; Diabetes mellitus, type II
9571	UHRF2	interacts (colocalizes) with	HDAC1			UHRF2 is a ubiquitin-protein ligase E3 that regulates cell cycle, genomic stability and epigenetics. The authors conducted a co-immunoprecipitation assay and found that TIP60 and HDAC1 interact with UHRF2.	27743347	Homo sapiens	not specified	not specified	Cancer
9571	UHRF2	increases_activity of	protein ubiquitination		of KAT5	UHRF2 enhances the expression and activity of TIP60. UHRF2 ubiquitinates and stabilizes TIP60.	27743347	Homo sapiens	not specified	not specified	Cancer
9600	GBP2	decreases_activity of	NF-kappaB complex			The NF-kappaB transcription factor is required for full induction of MMP-9 by TNF-alpha. Both IFN-gamma and mGBP-2 inhibit the transcription of a NF-kappaB-dependent reporter construct, suggesting that mGBP-2 inhibits MMP-9 induction via inhibition of NF-kappaB-mediated transcription.	21502320	Mus musculus	not specified	not specified	Cancer
9665	MYH10	affects_activity of	epithelial to mesenchymal transition			The NF-kappaB component p65 is expressed in the mouse epicardium during epithelial-mesenchymal transition (EMT). Myh10-mutant embryos showed reduced p65 expression in the epicardium. The result suggests a role of NMHCIIB in the promotion or execution of EMT, via NF-kappaB signaling.	29084269	Mus musculus	not specified	not specified	Cardiovascular disease
9699	BMP4	increases_activity of	BMP signaling pathway			BMP signal transduction involves a subset of TGF-beta superfamily ligands (such as BMP2, BMP4, and BMP5-8), which bind to specific cell surface receptors leading to the activation of Smad-1, -5, and -8, which often form complexes with Smad-4 for nuclear translocation and transcriptional activity.	25813860	Mammalia	not specified	not specified	Cardiovascular disease
9708	WWP1	decreases_quantity of	GJA1	in heart	by targeting it for ubiquitylation and subsequent degradation	Hearts derived from animals overexpressing Wwp1 display GJ remodeling and almost a complete loss of Cx43 protein.	26386426	Mus musculus	not specified	not specified	Cardiovascular disease
9730	UBR4	affects_activity of	ventricular septal defect			Mutant embryos with conditional disruption of Ubr4 (p600), display severe cardiac problems characterized by ventricular septal defects and thin ventricular walls.	23824717	Mus musculus	not specified	not specified	Cardiovascular disease
9772	UHRF2	affects_activity of	epithelial to mesenchymal transition			Multidimensional proteomics reveals a role of UHRF2 in the regulation of epithelial-mesenchymal transition (EMT).	27114453	Homo sapiens	not specified	not specified	Cancer
9772	UHRF2	affects_activity of	cell migration	in gastric cancer cell lines		Cell invasion experiments demonstrated that silencing of UHRF2 in aggressive cells impaired their abilities of migration and invasion in vitro.	27114453	Homo sapiens	not specified	not specified	Cancer
9772	UHRF2	increases_expression of	SATB2			Analysis of proteome-wide transcription factor (TF) DNA binding activities revealed the up-regulation of many EMT-TFs in UHRF2-overexpressing cells. Five TFs (TFEB, TWIST2, TCF12, TCF3, and MXD4) belong to the bHLH family and three (SATB2, HNF1B, DLX1) contain the homeodomain. These up-regulated proteins are known to be involved in Wnt, TGFbeta and MAPK signaling pathways and cancer.	27114453	Homo sapiens	not specified	not specified	Cancer
9772	UHRF2	affects_activity of	Wnt signaling pathway		via TRRAP, TCF7L2, TFEB, and TCF3	Analysis of proteome-wide transcription factor (TF) DNA binding activities revealed the up-regulation of many EMT-TFs in UHRF2-overexpressing cells. Five TFs (TFEB, TWIST2, TCF12, TCF3, and MXD4) belong to the bHLH family and three (SATB2, HNF1B, DLX1) contain the homeodomain. These up-regulated proteins are known to be involved in Wnt, TGFbeta and MAPK signaling pathways and cancer.	27114453	Homo sapiens	not specified	not specified	Cancer
9772	UHRF2	affects_activity of	transforming growth factor beta receptor signaling pathway		via FOXC2 and DLX1	Analysis of proteome-wide transcription factor (TF) DNA binding activities revealed the up-regulation of many EMT-TFs in UHRF2-overexpressing cells. Five TFs (TFEB, TWIST2, TCF12, TCF3, and MXD4) belong to the bHLH family and three (SATB2, HNF1B, DLX1) contain the homeodomain. These up-regulated proteins are known to be involved in Wnt, TGFbeta and MAPK signaling pathways and cancer.	27114453	Homo sapiens	not specified	not specified	Cancer
9826	PDE4DIP	increases_activity of	endoplasmic reticulum to Golgi vesicle-mediated transport		by interacting with AKAP9 and EB1 (MAPRE1)	The myomegalin (PDE4DIP) isoform MMG8 is required for Golgi structural organization and efficient microtubule-dependent ER-to-Golgi transport.	25217626	Homo sapiens	not specified	HeLa cells, RPE1 cells	Metabolic
9890	IFT81	affects_activity of	smoothened signaling pathway			IFT81 mutations alter Hh signaling.	27666822	Homo sapiens	not specified	not specified	Short-rib thoracic dysplasia 19 with or without polydactyly
9938	NRXN1	affects_activity of	chemical synaptic transmission			Neurexins (NRXN1, 2, 3) play central roles in synapse organization and synaptic transmission by interacting with pre- and postsynaptic proteins.	31138894	Mammalia	not specified	not specified	Neurological
9954	NRXN1	affects_activity of	ventricular septal defect			The study identified 12 subjects with exonic deletions in the gene for neurexin-1 (NRXN1). Four of the 12 subjects (4, 6, 7, and 10) were diagnosed with autism spectrum disorders; two subjects had mental retardation without a diagnosis of an autism spectrum disorder (1 and 8). Subject 1, in addition, had absence seizures and an EEG consistent with a primary generalized epilepsy. Nine subjects had…	20468056	Homo sapiens	not specified	not specified	Developmental disorder
9979	SUFU	affects_activity of	smoothened signaling pathway			Targeted disruption of the murine suppressor of fused gene (Sufu) led to a phenotype that included neural tube defects and lethality at mid-gestation (9.0-10.5 dpc). This phenotype resembled that caused by loss of patched (Ptch1), another negative regulator of the Hh pathway. Consistent with this finding, Ptch1 and Sufu mutants displayed excess Hh signaling and resultant altered dorsoventral patt…	16155214	Mus musculus	not specified	not specified	Cardiovascular disease
10028	STAMBP	interacts (colocalizes) with	SMAD7			A fragment of Smad6 was used as a bait in a screen of an amplified human fetal brain library. AMSH could bind Smad6S and Smad7, but not Smad2 and Smad4.	11483516	Homo sapiens	not specified	not specified	Microcephaly-capillary malformation syndrome
10028	STAMBP	increases_activity of	BMP signaling pathway			Ectopic expression of AMSH prolongs BMP-induced Smad1 phosphorylation, and potentiates BMP-induced activation of transcriptional reporter activity, growth arrest and apoptosis.	11483516	Homo sapiens	not specified	not specified	Microcephaly-capillary malformation syndrome
10026	NXN	affects_activity of	ventricular septal defect	in embryos on E14.5	by controling the Wnt/beta-catenin signaling activity	On E18.5, the NRX-/- embryos showed ventricular septal defects, compared to their NRX+/+ littermates. This effect occurs due to reduced Wnt signaling capacity in NRX-/- mice.	20970343	Mus musculus	not specified	not specified	Metabolic
10028	STAMBP	affects_activity of	transforming growth factor beta receptor signaling pathway			AMSH could interact with Smad7 in cultured cells upon TGF-beta receptor activation and augmented TGF-beta-induced luciferase reporter activity. In addition, the authors found that caALK5 induced the phosphorylation of AMSH. It is thus likely that AMSH regulates the TGF-beta-Smad pathway in a similar way ast he BMP-Smad pathway.	11483516	Homo sapiens	not specified	not specified	Microcephaly-capillary malformation syndrome
10026	NXN	increases_activity of	Wnt signaling pathway	in embryonic heart		Wnt signaling is reduced in the heart of Nxn-/- mice.	20970343	Mus musculus	not specified	not specified	Metabolic
10030	NXN	affects_activity of	ALDOA		in SH-SY5Y cells and mouse brain extracts	Nucleoredoxin (NXN, NRX) is an oxidoreductase of the thioredoxin protein family. Three approaches (differential thiol labeling in Nrx-depleted SH-SY5Y cells, intermediate trapping using SH-SY5Y and mouse brain extracts) identified 51 proteins as potential Nrx targets.	30584462	Mammalia	not specified	not specified	Neurological
10034	NXN	increases_activity of	NF-kappaB complex	in HEK293 cells		Nucleoredoxin (NRX, NXN) enhances the induction of three transcription factors CREB (cAMP response element-binding protein), NFkappaB, and AP-1 (activator protein-1) in HEK293 cells.	10903915	Homo sapiens	not specified	not specified	Metabolic
10040	CASZ1	affects_activity of	ventricular septal defect			In the present investigation, the coding exons and flanking introns of the CASZ1 gene, which codes for a zinc finger transcription factor essential for the cardiovascular morphogenesis, were sequenced in 172 unrelated patients with congenital heart disease (CHD). As a result, a novel heterozygous CASZ1 mutation, p.L38P, was identified in an index patient with congenital ventricular septal defect …	27693370	Homo sapiens	Chinese Han	not specified	Cardiovascular disease
10049	TBX20	interacts (colocalizes) with	CASZ1			By the age of 40, one in five adults without symptoms of cardiovascular disease are at risk for developing congestive heart failure. Within this population, dilated cardiomyopathy (DCM) remains one of the leading causes of disease and death, with nearly half of cases genetically determined. Since a number of studies have implicated mutations of the transcription factor TBX20 in congenital heart d…	28945738	Mus musculus	not specified	not specified	Cardiomyopathy, dilated
10043	CASZ1	affects_activity of	ventricular septal defect			Chromosome 1p36 deletion syndrome is one of the most common terminal deletions observed in humans and is related to congenital heart disease (CHD). Human CASZ1 gene localizes to 1p36 and encodes a zinc finger transcription factor. The aim of the study was to determine 1p36 gene CASZ1 function at regulating heart development in mammals. A Casz1 knock-out mouse was generated using Casz1-trapped emb…	25190801	Mus musculus	not specified	not specified	Cardiovascular disease; Chromosome 1p36 deletion syndrome
10055	DNAJC18	affects_activity of	ERAD pathway			DNAJC18 is involved in the anti-virus response after SV40 virus infection. It is supposed that DNAJC18 normally is involved in the transfer of proteins from the ER into the cytoplasm and might participate in the ERAD pathway.	21673190	Homo sapiens	not specified	HeLa cells	Cancer
10057	DNAJC18	affects_activity of	ERAD pathway			DNAJC18 becomes recruited to SV40-induced foci containing proteins of the ERAD pathway, BAP31, DNAJB12, and DNAJB14. BAP31, DNAJB12, DNAJB14. DNAJC18 colocalizes in punctate structures within the ER membrane upon SV40 infection. This suggests that these factors all cooperate to guide SV40 across the ER membrane.	25631089	Chlorocebus aethiops	not specified	not specified	Cancer
10058	TMEM161B	affects_activity of	ventricular septal defect			High-resolution array screening and conventional karyotyping identified additional cryptic CNVs in mentally retarded patients. In a 1-year old boy with mental retardation and sleeping problems, grand-mal seizures, sensorineural deafness, severe loss of vision, epicanthic folds, strabismus, ventricular septal defect and general hypotonia inversion breakponits were identified and revised to 5q14.3 …	20542150	Homo sapiens	not specified	not specified	Neurological
10061	WFDC2	decreases_activity of	PRSS23	in fibrotic kidney lysates and myofibroblasts	to inhibit Prss35- and Prss23-mediated degradation of type I collagen	Wfdc2 (HE4) specifically inhibited Prss35 and Prss23 serine protease activity and their capacity to degrade type I collagen. This indicates that WFDC2 (HE4) is a putative serine protease inhibitor.	23353556	Mus musculus	not specified	not specified	Inflammation; Renal
10063	WFDC2	increases_activity of	cell migration	of HO8910 and SKOV3 ovarian cancer cells		Knockdown of WFDC2 reduces cell migration and invasion of HO8910 and SKOV3 ovarian cancer cells.	28679402	Homo sapiens	not specified	not specified	Ovarian cancer
10064	ventricular septal defect	affects_quantity of	WFDC2			The promoter of WFDC2 is hypomethylated in fetal myocardial tissue samples with ventricular septal defects.	21461576	Homo sapiens	not specified	not specified	Cardiovascular disease
9910	SMO	affects_activity of	ventricular septal defect			To investigate potential consequences of downregulation of hedgehog signaling within endoderm or adjacent cardiogenic mesoderm, the authors ablated the hedgehog receptor smoothened (smo) utilizing an isl1-cre mouse line. Isl1-cre;smo mutants died perinatally, with morphological examination revealing cardiovascular defects comparable to those observed with global knockout of Shh. Shortened outflow…	16687132	Mus musculus	not specified	not specified	Cardiovascular disease
10071	SIRT1	affects_activity of	ventricular septal defect			In this study, the authors genetically analyze the SIRT1 gene promoter in patients with ventricular septal defects (VSD) (n=333) and ethic-matched healthy controls (n=348). In all, six single-nucleotide polymorphisms (SNPs) and twelve heterozygous sequence variants were identified. Four novel heterozygous variants, g.69643693A>G, g.69643963A>T, g.69643971G>A and g.69644366Ins, were found in six V…	22885181	Homo sapiens	not specified	not specified	Cardiovascular disease
10073	SIRT1	affects_acetylation of	KCNA5		via GIP/GLP-1	SIRT1 modulates GIP/GLP-1-mediated acetylation of Kvbeta2 and Kv1.5.	23390957	Homo sapiens	not specified	not specified	Metabolic
10072	SIRT1	interacts (colocalizes) with	SMAD7			Immunoprecipitation analysis revealed that SIRT1 directly interacts with the N terminus of Smad7.	17098745	Mus musculus	not specified	not specified	Cardiovascular disease
10074	KCNA5	interacts (colocalizes) with	DNAJC18			KCNA5 interacts with DNAJC18.	28514442	Homo sapiens	not specified	not specified	Metabolic
10075	CASZ1	interacts (colocalizes) with	EED			CASZ1 interacts with EED protein.	24457600	Homo sapiens	not specified	not specified	Metabolic
10076	EED	interacts (colocalizes) with	SIRT1			EED interacts with SIRT1 protein.	22094255	Homo sapiens	not specified	not specified	Metabolic
10082	SMO	increases_activity of	smoothened signaling pathway			After the binding event, the HH/PTC1 complex exits the cilium and Smoothened (SMO) is allowed to enter the ciliary membrane.	29615572	Mammalia	not specified	not specified	Cardiovascular disease
10082	SUFU	affects_activity of	ventricular septal defect			Sufu mutant mouse embryos display ventricular septal defects and other cardiac defects, while Bromi mutant mouse embryos exhibit, amongst other heart malformations, AVSDs.	29615572	Mammalia	not specified	not specified	Cardiovascular disease
10088	SMO	interacts (colocalizes) with	NEDD4			SMO interacts with NEDD4 protein.	23106887	Homo sapiens	not specified	not specified	Metabolic
10089	NEDD4	interacts (colocalizes) with	SMAD7			NEDD4 interacts SMAD7 protein.	22773947	Homo sapiens	not specified	not specified	Metabolic
10098	FURIN	increases_activity of	BMP10			Bone morphogenetic protein 10 (BMP10) is a member of the TGF-beta superfamily and plays a critical role in heart development. In the postnatal heart, BMP10 is restricted to the right atrium. The inactive pro-BMP10 (60 kDa) is processed into active BMP10 (14 kDa) by a protease. In vitro, ex vivo, and in vivo data suggest that furin is the major convertase responsible for the generation of BMP10.	21550985	Homo sapiens	not specified	not specified	Cardiovascular disease
10099	BMP10	increases_expression of	TBX20			Bone morphogenetic protein 10 (BMP10) belongs to the TGFbeta-superfamily. BMP10 is a key regulator for ventricular chamber formation, growth, and maturation. Ablation of BMP10 leads to hypoplastic ventricular wall formation, and elevated levels of BMP10 are associated with abnormal ventricular trabeculation/compaction and wall maturation. In this study, the authors sought to identify the specific…	21890625	Mus musculus	not specified	not specified	Cardiovascular disease
10102	FURIN	affects_activity of	ventricular septal defect			In mammals, seven proprotein convertases (PCs) cleave secretory proteins after basic residues, and four of them are called furin-like PCs: furin, PC5, PACE4, and PC7. In vitro, they share many substrates. However, furin is essential during development since deficient embryos die at embryonic day 11 and exhibit multiple developmental defects, particularly defects related to the function of endothe…	22733989	Mus musculus	not specified	not specified	Cardiovascular disease
10103	NKX2-5	decreases_expression of	FURIN			The homeodomain transcription factor NKX2-5 is known to be essential for both normal heart development and for heart function. The Furin gene, encoding a proprotein convertase, is directly repressed by NKX2-5. Deletion of Furin in CPCs is embryonic lethal, with mutant hearts showing a range of abnormalities in the outflow tract. Those defects are associated with a reduction in proliferation and p…	30840660	Mus musculus	not specified	not specified	Cardiovascular disease
10097	ALPK3	affects_activity of	ventricular septal defect			The sister (IV-2) was born at full term with normal growth parameters. Echocardiography on day 1 showed normal situs, normal valves, but a 5-mm anteromuscular ventricular septal defect (VSD) and LV trabeculations. The VSD was clinically significant with evidence of dilated left atrium.	31074094	Homo sapiens	not specified	not specified	Cardiomyopathy, familial hypertrophic
10121	CDK13	affects_activity of	ventricular septal defect			Polymorphism in CDK13 was associated with atrial septal defect and ventricular _x000D_ septal defect.	29021403	Homo sapiens	not specified	not specified	Congenital heart defects, dysmorphic facial features, and intellectual developmental disorder
10132	EMILIN2	affects_activity of	ventricular septal defect			Cardiac abnormalities, such as pulmonary regurgitation or ventricular septal defects have been identified in Emilin2 and Emilin1 single deficient mice. (cited information)	25658937	Mus musculus	not specified	not specified	Cardiovascular disease
9973	SATB2	affects_activity of	ventricular septal defect			Deletion in SATB2 was associated with_x000D_ atrial/ventricular septal defects.	27774744	Mammalia	not specified	not specified	Glass syndrome
10101	BMP10	affects_expression of	NKX2-5			During cardiogenesis, perturbation of a key transition at mid-gestation from cardiac patterning to cardiac growth and chamber maturation often leads to diverse types of congenital heart disease, such as ventricular septal defect (VSD), myocardium noncompaction, and ventricular hypertrabeculation. This transition, which occurs at embryonic day (E) 9.0-9.5 in murine embryos and E24-28 in human embr…	15073151	Mus musculus	not specified	not specified	Cardiovascular disease
10142	EMILIN2	decreases_activity of	Wnt signaling pathway	in MDA-MB-231 cells		EMILIN2 binds to Wnt1 and inhibits Wnt1-induced signalling in breast cancer cells.	24374807	Homo sapiens	not specified	not specified	Breast cancer
10102	FURIN	increases_activity of	BMP4		via proteolytic cleavage	The contribution of endothelial furin to the in vivo processing of major endothelial factors that are putative furin substrates was analyzed. BMP4 is dramatically reduced in ecKO primary endothelial cells.BMP4 is a member of the TGF-beta superfamily. It is first synthesized as a precursor protein (pro-BMP4), which undergoes proteolytic processing by members of the PC family to produce active BMP4…	22733989	Mus musculus	not specified	not specified	Cardiovascular disease
10152	THOC6	affects_activity of	ventricular septal defect			A 4-year-old Saudi boy with developmental delay was diagnosed with imperforate anus at birth and underwent anoplasty. While in the NICU, he was also diagnosed with ASD, VSD and PDA. Whole exome sequencing revealed a homozygous truncating mutation in THOC6 (NM_001142350.1).	26739162	Homo sapiens	not specified	not specified	Cardiovascular disease; Developmental
10152	THOC6	affects_activity of	mRNA processing			THOC6 has a regulatory role in mRNA processing and export from nucleus. (cited information)	26739162	Homo sapiens	not specified	not specified	Cardiovascular disease; Developmental
10064	ventricular septal defect	affects_quantity of	GBP2			The promoter of GBP2 is hypermethylated in fetal myocardial tissue samples with ventricular septal defects.	21461576	Homo sapiens	not specified	not specified	Cardiovascular disease
9708	WWP1	increases_activity of	ventricular septal defect			8-week-old mice overexpressing E3 ubiquitin ligase Wwp1 reveal thickening of both the interventricular septum and the left ventricular posterior wall with a concomitant decrease in the left ventricular internal dimension.	26386426	Mus musculus	not specified	not specified	Cardiovascular disease
9708	WWP1	interacts (colocalizes) with	GJA1			Wwp1 interacts with and ubiquitylates Cx43 (GJA1).	26386426	Mus musculus	not specified	not specified	Cardiovascular disease
10158	CRELD2	affects_activity of	atrioventricular septal defect	in patients with Down syndrome		65% of all atrioventricular septal defects are associated with Down syndrome. A candidate-gene approach was used to identify rare genetic variants in genes involved in atrioventricular valvuloseptal morphogenesis. The variants with the highest probability were found in six genes: COL6A1, COL6A2, CRELD1, FBLN2, FRZB, and GATA5. Other genes, including CRELD2, COL6A3, and COL18A1, also had more pote…	23040494	Homo sapiens	Indiduals with Down syndrome	not specified	Cardiovascular disease
10159	response to endoplasmic reticulum stress	increases_expression of	CRELD2			Expression of Creld2 is induced by ER stress-inducing reagents tunicamycin and brefeldin.	19615339	Mus musculus	not specified	Neuro2a cells	Neurological
10160	CRELD2	interacts (colocalizes) with	CHRNA4			CRELD2 interacts with the alpha4 and beta2 subunits of the neuronal nicotinic acetylcholine receptor which plays an important role in synaptic signaling.	16238698	Homo sapiens	not specified	not specified	Neurological
10160	CRELD2	interacts (colocalizes) with	CHRNB2			CRELD2 interacts with the alpha4 and beta2 subunits of the neuronal nicotinic acetylcholine receptor which plays an important role in synaptic signaling.	16238698	Homo sapiens	not specified	not specified	Neurological
10160	CHRNA4	increases_activity of	synaptic signaling			CRELD2 interacts with the alpha4 and beta2 subunits of the neuronal nicotinic acetylcholine receptor which plays an important role in synaptic signaling.	16238698	Homo sapiens	not specified	not specified	Neurological
10160	CHRNB2	increases_activity of	synaptic signaling			CRELD2 interacts with the alpha4 and beta2 subunits of the neuronal nicotinic acetylcholine receptor which plays an important role in synaptic signaling.	16238698	Homo sapiens	not specified	not specified	Neurological
10164	AKAP10	affects_activity of	ventricular septal defect		potential candidate gene	Clinically significant CNVs were detected in 12 fetuses. The genes TBX1, SKI, GJA5, EHMT1, NOTCH1 were identified as established genes and LZTR1, PRDM16, YWHAE, FAT1, AKAP10, ERCC4, and ULK1 were identified as potential candidate genes of fetal VSDs.	28905115	Homo sapiens	144 fetuses with VSDs and normal karyotypes	not specified	Cardiovascular disease
7026	IFT172	affects_activity of	ventricular septal defect		in one of 14 patients	A patient carrying mutations in IFT172 (p.Arg1303Ter and p.Arg1544Cys) diagnosed with asphyxiating thoracic dystrophy (ATD) showed skeletal features (thoracic dystrophy, trident acetabulum, polydactyly, short long bone), early renal cystic dysplasia, liver fibrosis, ventricular septal defect, and hydrocephalus.	24140113	Homo sapiens	not specified	not specified	Short-rib thoracic dysplasia 10 with or without polydactyly
9890	Intraflagellar transport complex B	increases_activity of	smoothened signaling pathway			Short-rib polydactyly syndromes (SRPS) and Asphyxiating thoracic dystrophy (ATD) or Jeune Syndrome are recessively inherited skeletal ciliopathies characterized by profound skeletal abnormalities and are frequently associated with polydactyly and multiorgan system involvement. SRPS are produced by mutations in genes that participate in the formation and function of primary cilia and usually resul…	27666822	Homo sapiens	not specified	not specified	Short-rib thoracic dysplasia 19 with or without polydactyly
10180	BMP4	affects_activity of	ventricular septal defect			Loss of BMP4 from the anterior heart field (AHF)-derived myocardium in mice results in an insufficient number of cells in the developing OFT endocardial cushions, defective cushion remodeling, ventricular septal defects, persistent truncus arteriosus, and abnormal semilunar valve formation.	18924235	Mus musculus	not specified	not specified	Cardiovascular disease
10126	CHD4	affects_activity of	ventricular septal defect			CHD4 is essential from fly to human and mutations in CHD4 are causative to congenital heart disease, including atrial and ventricular septal defects.	29891665	Mus musculus	not specified	not specified	Cardiovascular
10183	COG7	affects_activity of	ventricular septal defect			COG7 mutation was associated with ventricular septal defect in one child patient.	17356545	Homo sapiens	not specified	not specified	Congenital disorder of glycosylation, type IIe
10184	COL11A2	affects_activity of	ventricular septal defect			In one patient with mutation in COL11A2-p.Thr323Hisfis*19 was associated with short limbs, ventricular septal defect.	31299979	Homo sapiens	not specified	not specified	Fibrocartilage hyperplasia type II
10185	DGCR2	affects_activity of	ventricular septal defect			Patient with partially deleted for DGCR2 showed ventricular septal defect.	10633131	Homo sapiens	not specified	not specified	DiGeorge syndrome/velocardiofacial syndrome complex-2
10174	IFT172	affects_activity of	smoothened signaling pathway			VACTERL with hydrocephalus (VACTERL-H) has been associated to a hypomorphic mutation of the IFT protein 172 (Ift172), in mice. Ift172 is required for ciliogenesis and Hh signaling. The IFT defect could impair the localization of Hh signaling components to the distal ciliary axoneme.	29722020	Mammalia	not specified	not specified	Ciliopathy; Cardiovascular disease
10189	FURIN	affects_activity of	ventricular septal defect		at E14.5	A perimembranous ventricular septal defect has been identified in furin-KO mice at E14.5.	26378977	Mus musculus	not specified	heart	Cardiovascular disease
10190	transforming growth factor beta receptor signaling pathway	increases_quantity of	FURIN	in cardiac fibroblasts		Stimulation of cardiac fibroblasts from adult Sprague-Dawley rats with TGF-beta1 induces furin expression, a subtilisin/kexin-like proprotein convertase.	15194465	Rattus norvegicus	adult Sprague-Dawley rats	cardiac fibroblasts	Cardiovascular
10190	FURIN	increases_activity of	transforming growth factor beta receptor signaling pathway	in cardiac fibroblasts		TGF-beta1 amplifies its activating convertase furin, which is required for MT1-MMP (MMP14)/MMP-2 activation in cardiac fibroblasts.	15194465	Rattus norvegicus	adult Sprague-Dawley rats	cardiac fibroblasts	Cardiovascular
10192	SHOX2	decreases_expression of	NKX2-5			Shox2 is essential for the differentiation of cardiac pacemaker cells of the sinoatrial node by repressing Nkx2-5 expression. (cited information)	21454626	Mammalia	not specified	not specified	Cardiovascular
10181	IFT172	affects_activity of	smoothened signaling pathway	in mouse embryonic fibroblasts		Exposure to Sonic hedgehog (Shh) ligand or expression of an activated allele of Smo, SmoA1, activates an Hh reporter in wild-type MEFs, but not in MEFs derived from embryos that lack IFT172 or the Dync2h1 subunit of the retrograde IFT motor.	18488998	Mus musculus	not specified	not specified	Ciliopathy; Cardiovascular disease
10192	SHOX2	increases_expression of	BMP4	in cardiomyocytes		Shox2 binds to the Bmp4 promoter and activates the transcription of Bmp4. Silencing of Shox2 in Xenopus cardiomyocytes leads to a reduction in the expression of Bmp4. (cited information)	21454626	Mammalia	not specified	not specified	Cardiovascular
9890	IFT81	affects_activity of	ventricular septal defect		in one of two patients	The SRPS case, R13-147A, showed compound heterozygosity for variants in IFT81: c.785T>G was predicted to cause a premature termination codon (p.Leu262*) and loss of the transcript. The second change, c.1303_1305delCTT, is predicted to result in an in-frame deletion of a highly evolutionarily conserved leucine residue (p.Leu435del). This patient also showed a ventricular septal defect.	27666822	Homo sapiens	not specified	not specified	Short-rib thoracic dysplasia 19 with or without polydactyly
10194	NKX2-5	affects_activity of	ventricular septal defect			A heterozygous NKX2-5 mutation (p.P59A) was identified in a family with autosomal dominant inherited VSD.	21165553	Homo sapiens	136 unrelated patients with VSD	not specified	Cardiovascular disease
10195	NF-kappaB complex	increases_expression of	SIRT1	in vascular smooth muscle cells		SIRT1 can be regulated at the transcriptional level by several transcription factors, including p53, E2F1, BRCA1, and NF-kappaB. (cited information)	23744058	Mammalia	not specified	not specified	Cardiovascular
10196	NKX2-5	increases_expression of	SIRT1	in cardiomyocytes		Overexpression of Nkx2-5 leads to an upregulation of SIRT1 expression in cardiomyocytes. Nkx2-5 binds to the SIRT1 promoter indicating that SIRT1 acts as a direct transcriptional target of Nkx2-5.	23744058	Rattus norvegicus	not specified	not specified	Cardiovascular
10220	STAMBP	interacts (colocalizes) with	GJA1			The connexin Cx43 is preferentially modified with K63-linked polyubiquitin chains in HEK293-V5-Cx43 cells. STAMBP (AMSH) interacts with and deubiquitinates Cx43 thereby regulating endosomal sorting and degradation of Cx43.	25070368	Homo sapiens	not specified	not specified	Metabolic
9673	MYH10	affects_activity of	ventricular septal defect			In Myo10-KO mice ventricular septal defects have been identified.	24825879	Mus musculus	not specified	not specified	Cardiovascular disease
10260	smoothened signaling pathway	affects_expression of	BMP4	in osteoblasts		Several biological events are controlled by Hedgehog (Hh) signaling, including osteoblast phenotype development. This study aimed at evaluating the gene expression profile of human mesenchymal stem cells (hMSCs) treated with the Hh agonist, purmorphamine, focusing on Hh signaling and osteoblast differentiation. hMSCs from bone marrow were cultured in non-osteogenic medium with or without purmorph…	21898541	Homo sapiens	not specified	not specified	Cardiovascular disease
10319	KCNS2	affects_activity of	KCNB2			Two novel K+ channel alpha subunits, named Kv9.1 and Kv9.2, have been cloned. The Kv9.2 gene is situated in the 8q22 region of the chromosome. mRNAs for these two subunits are highly and selectively expressed in the nervous system. High levels of expressions are found in the olfactory bulb, cerebral cortex, hippocampal formation, habenula, basolateral amygdaloid nuclei, and cerebellum. Interestin…	9305895	Mus musculus	not specified	not specified	Tremor, hereditary essential
10420	AKAP10	affects_activity of	protein kinase A signaling			AKAP10 binds both type I and type II R subunit isoforms of protein kinase A to coordinate protein kinase A signaling.	25861302	Mammalia	not specified	not specified	Cardiovascular disease
10489	ATN1	affects_activity of	ventricular septal defect			4 of the patients with missense variants in the Poly HX Domain of ATN1 had cardiac malformations, including atrial and ventricular septal defects and/or abnormalities of the aorta and superior vena cava, 2 had cleft palate, 3 had renal anomalies, and 2 had anteriorly placed anus.	30827498	Homo sapiens	not specified	not specified	Congenital hypotonia, epilepsy, developmental delay, and digital anomalies
10502	ventricular septal defect	decreases_expression of	KCNS2	in right artery		Genome-wide cDNA array analysis of human congenitally malformed hearts with ventricular septal defects identified down-regulation of genes encoding ribosomal proteins: S11, L18A, L36, LP0, L31, and MRPS7 and of genes encoding solute and potassium channels: SLC26A8, SLC16A5, SLC4A7, KCNS2, and KCNN3.	12742993	Homo sapiens	not specified	right artery	Cardiovascular disease
10524	LSM1	affects_activity of	ventricular septal defect			Two siblings, one male and one female, ages 6 and 13 yr old, with a homozygous splice variant (NM_014462.3:c.231+4A>C) in LSM1, have similar clinical features of global developmental delay, multiple congenital anomalies affecting the cardiac (VSD, ASD, PDA), genitourinary, and skeletal systems, and abnormal eye movements.	31010896	Homo sapiens	not specified	not specified	Cardiovascular disease; Bone; Developmental; Neurological
10319	KCNS2	affects_activity of	Voltage-gated potassium channel			Two novel K+ channel alpha subunits, named Kv9.1 and Kv9.2, have been cloned. The Kv9.2 gene is situated in the 8q22 region of the chromosome. mRNAs for these two subunits are highly and selectively expressed in the nervous system. High levels of expressions are found in the olfactory bulb, cerebral cortex, hippocampal formation, habenula, basolateral amygdaloid nuclei, and cerebellum. Interestin…	9305895	Mus musculus	not specified	not specified	Tremor, hereditary essential
10575	ventricular septal defect	affects_expression of	PDE4DIP			Cardiac biopsies were obtained from patients with ventricular septal defect. PDE4DIP is one of the differentially expressed genes identified in VSD and normal human ventricular septum myocardium using suppression subtractive hybridization.	16472770	Homo sapiens	cardiac biopsies from patients with VSD	heart	Cardiovascular disease
10582	EFTUD2	affects_activity of	ventricular septal defect			EFTUD2 mutation (c.594T>G) associated with esophageal atresia, ventricular septal defect and bilateral clefts of the zygomatic bone in one Oto-facial syndrome and esophageal atresia, intellectual disability patient.	23879989	Homo sapiens	not specified	not specified	Cardiovascular
10583	COG7	increases_activity of	endoplasmic reticulum to Golgi vesicle-mediated transport			COG7 is a subunit of the oligomeric Golgi complex necessary for vesicular ER to Golgi transport.	20874812	Homo sapiens	not specified	HeLa cells	Metabolic
10587	FANCL	affects_activity of	ventricular septal defect			FANCL rs869320685 (c.-1-BP DEL 430T) mutation was associated with Fanconi anemia, complementation group L._x000D_ A female Dutch patient with this mutation had ventricular septal defect.	25754594	Homo sapiens	not specified	not specified	Hematological disorder
10588	TFAP2B	affects_activity of	ventricular septal defect		in one of 14 patients	The fourth family found to have a TFAP2B mutation was a large kindred from Minnesota that has been described elsewhere and whose disease was independently linked to 6p12-p21.1 in a genome scan. The phenotype in this family is notable for a high prevalence of PDA (10 [71%] of 14 affected individuals), mildly anomalous facial features, and normal hands. In addition, one affected individual had a mu…	11505339	Homo sapiens	not specified	not specified	Char syndrome
10592	KANSL1	affects_activity of	ventricular septal defect			In female patient with Koolen-De Vries syndrome KANSL1 mutation_x000D_ (c.1639_1646del, p.(Gly547*))_x000D_ was associated with ventricular septal defect and atrial septal defect.	26306646	Homo sapiens	not specified	not specified	Cardiovascular disease; Bone; Developmental; Neurological
10591	TFAP2B	affects_activity of	BMP signaling pathway			Loss of Tfap2b results in altered Bmp expression that may cause the heart-limb defects observed in Tfap2b mouse mutants and Char syndrome patients.	21829553	Mus musculus	not specified	not specified	Char syndrome
10591	TFAP2B	affects_expression of	BMP4			Bmp2 and Bmp4 are Tfap2b downstream target genes that may contribute to the heart-limb defects. Bmp2 expression was downregulated and Bmp4 expression was upregulated in the Tfap2b-deficient embryos comparing to that of wild type embryos.	21829553	Mus musculus	not specified	not specified	Char syndrome
10593	CHD4	is_part_of	NuRD complex			CHD3 and CHD4 proteins, which contain helicase/ATPase activity, are part of the chromatin-remodelling NURD complex.	9804427	Homo sapiens	not specified	not specified	Cardiovascular
10593	NuRD complex	increases_activity of	chromatin remodeling			CHD3 and CHD4 proteins, which contain helicase/ATPase activity, are part of the chromatin-remodelling NURD complex.	9804427	Homo sapiens	not specified	not specified	Cardiovascular
10594	KANSL1	affects_activity of	chromatin remodeling			KANSL1 is known to be part of the non-specificlethal (NSL) complex, which regulates global transcription by histone modification.	24788516	Mammalia	not specified	not specified	Metabolic
10590	response to hypoxia	increases_activity of	CHD4	in endothelial cells		CHD4 suppresses Ripk3 transcription during hypoxia by preventing acetylation of the Ripk3 promoter region to prevent excessive Ripk3 transcription.	31235857	Mus musculus	not specified	not specified	Cardiovascular
10596	KMT2A	affects_activity of	ventricular septal defect			In one patient KMT2A maternally inherited 295-kb deletion chr4q31.3 variant was associated with ventricular septal defect_x000D_ which closed spontaneously.	31044088	Homo sapiens	not specified	not specified	Developmental
6721	KMT2A	increases_activity of	chromatin remodeling			CLOCK interacts with and recruits the mixed lineage leukemia 1 (MLL1), a histone methyltransferase (HMT) that specifically promotes H3K4me3, an activation mark. MLL1 is required for circadian H3K4 methylation and H3 acetylation and for circadian gene expression.	22841001	Mammalia	not specified	not specified	Insulin resistance; Diabetes mellitus, type II
10595	SMARCB1	affects_activity of	ventricular septal defect		in 1 patient	In total, nine individuals with Coffin-Siris (CSS) with SMARCB1 mutations are known. They present with developmental delay (7/7), the typical craniofacial gestalt (7/7), hypertrichosis (5/7) and hypo-plastic or absent fifth finger- and toe nails associated with hypoplasia of other nails (7/7). In addition, they are small for gestational age (3/7), have postnatal short stature (7/7) and microcepha…	23906836	Homo sapiens	not specified	not specified	Cardiovascular disease
10598	MASP1	affects_activity of	ventricular septal defect			In one patient with 3MC syndrome MASP1 c.-1987G>T (p.-Asp663Tyr) mutation was associated with ventricular septal defect._x000D_	26789649	Homo sapiens	not specified	not specified	3MC syndrome 1
10599	MASP1	affects_activity of	complement activation, lectin pathway		via direct activation of MASP2	MASP-1 dramatically increases lectin pathway activity at physiological conditions through direct activation of MASP-2.	22966085	Homo sapiens	not specified	not specified	Immunological
10600	SMARCB1	affects_activity of	chromatin remodeling			The study identified 18 polypeptides in the BRCA1-SWI/SNF complex, including BRG1 (SMARCA4), BAF170 (SMARCC2), BAF155 (SMARCC1), BAF60, and SNF5 (SMARCB1).	10943845	Homo sapiens	not specified	not specified	Coffin-Siris syndrome 3
10603	NRAS	affects_activity of	ventricular septal defect			In one patient NRAS (c.34G>A, p.(Gly12Ser)) mutation was associated _x000D_ with facial anomalies, left ventricular hypertrophy, atrial and ventricular septal defects (corrected by surgery), a persistent ductus arteriosus, and short stature.	28594414	Homo sapiens	not specified	not specified	Developmental
6912	NRAS	affects_activity of	Ras protein signal transduction			The increase in active NRAS augments RAF/MEK/ERK signaling.	17517660	Homo sapiens	not specified	peripheral blood lymphocytes	Inflammation
10605	SATB2	affects_activity of	chromatin remodeling			The SATB2 protein is involved in chromatin remodeling and transcriptional regulation through its ability to bind AT-rich DNA sequences known as matrix attachment regions (MAR). (cited information)	24301056	Mammalia	not specified	not specified	Metabolic
10604	DGCR2	affects_activity of	cell migration			DGCR2 is expressed at low level in fetal liver, at moderate level in fetal brain and at high levels in fetal heart, lungs and kidney. DGCR2 protein is a putative adhesion receptor protein, which could play a role in neural crest cells migration.	7633403	Homo sapiens	not specified	not specified	Neurological
10601	DGCR2	affects_activity of	cell migration			shRNAâ€“mediated knockdown of Dgcr2 affects the migration of cortical projection neurons.	29305086	Mus musculus	not specified	not specified	Neurological
10222	MYH10	affects_activity of	cell migration			Migration of vascular smooth muscle cells into the intimal layer contributes to pathological remodeling of the blood vessel in arterial hypertension and atherosclerosis. Nonmuscle myosin IIA (NMIIA, MYH9) and nonmuscle myosin IIB (NMIIB, MYH10) differentially contribute to the migratory capacity of VSMCs via NMII isoform-dependent cytoskeletal reorganization.	24633547	Homo sapiens	not specified	coronary artery smooth muscle cells	Cardiovascular
9561	Polycomb repressive complex PRC2	increases_activity of	chromatin remodeling			H3K27 is trimethylated by EZH2, the catalytic moiety of the polycomb repressive complex 2. H3K27me3 can recruit the PRC1 complex, which monoubiquitinates H2A through the E3 ligase RING1B. Polycomb complexes thus contribute to a repressive chromatin state. (cited information)	22659877	Homo sapiens	not specified	not specified	Cancer
10055	ERAD pathway	increases_activity of	response to endoplasmic reticulum stress			DNAJC18 is involved in the anti-virus response after SV40 virus infection. It is supposed that DNAJC18 normally is involved in the transfer of proteins from the ER into the cytoplasm and might participate in the ERAD pathway.	21673190	Homo sapiens	not specified	HeLa cells	Cancer
9678	MYH10	affects_activity of	Wnt signaling pathway			The myosin heavy chain 10 or MYH10 gene encodes non-muscle myosin II B (NM IIB), and is involved in tumor cell migration, invasion, extracellular matrix (ECM) production, and epithelial-mesenchymal transition (EMT). This study aimed to investigate the effects of the MYH10 gene on normal human glial cells and glioma cell lines in vitro, by gene silencing, and to determine the signaling pathways in…	30552850	Homo sapiens	not specified	not specified	Glioblastoma
10065	PRSS23	increases_activity of	epithelial to mesenchymal transition	in cardiac endothelial cells		Prss23 promotes TGF-beta2-mediated EndMT (via TGF-beta-induced Snail expression) in cardiac endothelial cells. MiR-532 functions as a protective miR by repressing a positive EndMT regulator, Prss23.	29016706	Mus musculus	not specified	not specified	Cardiovascular disease; Myocardial infarction
9729	UBR4	increases_activity of	protein ubiquitination			The E3 Ub ligase Ubr4 can bind to destabilizing N-terminal residues and mediate ubiquitylation of these residues.	18162545	Mus musculus	not specified	mouse embryonic hearts at E13.5	Cardiovascular disease
9495	STAMBP	increases_activity of	protein ubiquitination			AMSH shows deubiquitinating activity in vitro against K48-linked tetraubiquitin and K63-linked polyubiquitin chains to generate di-ubiquitin and free ubiquitin, respectively.	15314065	Homo sapiens	not specified	not specified	Microcephaly-capillary malformation syndrome
10585	EFTUD2	affects_activity of	mRNA processing			The spliceosome is a large ribonucleoprotein complex that removes introns from pre-mRNA transcripts. Mutations in EFTUD2, encoding a component of the major spliceosome, have recently been identified as the cause of mandibulofacial dysostosis, Guion-Almeida type (MFDGA), characterized by mandibulofacial dysostosis, microcephaly, external ear malformations and intellectual disability.	25865758	Homo sapiens	not specified	not specified	Metabolic
10607	EPRS	affects_activity of	ventricular septal defect			In Chinese Han population significant associations were observed with the risk of CHD for rs1061248, rs2230301, rs1061160 and rs5030754 of the EPRS gene. After multiple comparisons, rs1061248 conferred no predisposition to CHD. Additionally, a combined analysis showed a significant dosage-response effect of CHD risk among individuals carrying the different number of risk alleles.	25310850	Homo sapiens	Han Chinese	not specified	Cardiovascular disease
10589	FANCL	affects_activity of	protein ubiquitination			Monoubiquitination of UBE2T wasenhanced by FANCL introduction, suggesting that FANCL feeds back to UBE2T and can down-regulate its activity.	16916645	Homo sapiens	not specified	not specified	Metabolic
10099	TBX20	affects_activity of	ventricular septal defect			Overexpression of Tbx20 in myocardium led to dilated cardiomyopathy that exhibited ventricular hypertrabeculation and an abnormal muscular septum, which phenocopied genetically modified mice with elevated BMP10 levels. The findings demonstrate that the BMP10-Tbx20 signaling cascade is important for ventricular wall development and maturation.	21890625	Mus musculus	not specified	not specified	Cardiovascular disease
10608	SSPN	decreases_activity of	ventricular septal defect		Nkx2-5 +/- mice	The cardiac transcription factor NKX2-5 cause cardiac malformations, including muscular VSDs. A genetic interaction between Nkx2-5 and Sarcospan (Sspn) that affects the risk of muscular VSD in mice. Sspn encodes a protein in the dystrophin-glycoprotein complex. Sspn knockout (SspnKO) mice do not have heart defects, but Nkx2-5+/-/SspnKO mutants have a higher incidence of muscular VSD than Nkx2-5+/…	28406175	Mus musculus	not specified	not specified	Cardiovascular
10609	KDM1A	affects_activity of	ventricular septal defect			Lysine-specific demethylase 1 (Lsd1/Aof2/Kdm1a), the first enzyme with specific lysine demethylase activity to be described, demethylates histone and non-histone proteins and is essential for mouse embryogenesis. Lsd1 interacts with numerous proteins through several different domains, most notably the tower domain, an extended helical structure that protrudes from the core of the protein. The aut…	23637775	Mus musculus	not specified	not specified	Cardiovascular disease
10609	KDM1A	interacts (colocalizes) with	HDAC1			The wild-type Lsd1 protein interacted with CoREST and HDAC1.	23637775	Mus musculus	not specified	not specified	Cardiovascular disease
10610	TBX20	affects_expression of	BMP10	in fetal ventricular cardiomyocytes	at embryonic day (E) 14.5.	In betaMHCCre transgenic mice Tbx20 was overexpressed in fetal ventricular cardiomyocytes. This overexpression results in increased thickness of compact myocardium, induction of cardiomyocyte proliferation, and increased expression of Bmp10 and pSmad1/5/8 at embryonic day (E) 14.5.	22226977	Mus musculus	not specified	not specified	Cardiovascular
10610	TBX20	affects_activity of	ERK1 and ERK2 cascade	in embryonic cardiomyocytes		Tbx20 overexpression inhibits dpERK1/2 activation in embryonic cardiomyocytes.	22226977	Mus musculus	not specified	not specified	Cardiovascular
10611	BMP4	affects_activity of	ERK1 and ERK2 cascade	in distal PASMCs		BMP4 induced the phosphorylation of both p38 and ERK1/2 in rat distal PASMCs (.	23526217	Rattus norvegicus	not specified	not specified	Cardiovascular
10612	LDB3	increases_activity of	sarcomere organization			ZASP is also known as LIM domain-binding protein3 (LDB3), Protein Cypher, Protein Oracle or PDLIM6. It consists of one PDZ domain that associates with alpha-actinin-2 in the Z disc, and LIM domain repeats. ZASP/Cypher is crucial to sarcomere development in both skeletal and cardiac muscles of humans and rats. A deficiency in this protein results in a lack of mechanical stabilisation and contracti…	22253135	Mammalia	not specified	not specified	Cardiovascular disease
10575	ventricular septal defect	affects_expression of	LDB3			Cardiac biopsies were obtained from patients with ventricular septal defect. LDB3 is one of the differentially expressed genes identified in VSD and normal human ventricular septum myocardium using suppression subtractive hybridization.	16472770	Homo sapiens	cardiac biopsies from patients with VSD	heart	Cardiovascular disease
10613	TFAP2B	affects_expression of	TBX20	in heart samples		ll three isoforms of TFAP2, namely TFAP2A, TFAP2B, and TFAP2C repress the TBX20 promoter by two- to threefold, whereas SP1 and E2F do not alter TBX20 promoter activity.	18275040	Homo sapiens	not specified	not specified	Cardiovascular
10614	BMP4	affects_expression of	TBX20		in Isl1-CPCs cells_x000D_ (Isl1 expressing cardiac progenitor cell)	It was observed that a significant increase in Tbx5 and Tbx20 expression in differentiation cultures treated with Bmp4 compared to the untreated control, suggesting a link between Bmp4 and Tbx genes which may contribute to the enhanced cardiac differentiation in Bmp4 treated cultures.	25522363	Mus musculus	not specified	not specified	Cardiovascular
10575	ventricular septal defect	affects_expression of	ALDOA			Cardiac biopsies were obtained from patients with ventricular septal defect. ALDOA is one of the differentially expressed genes identified in VSD and normal human ventricular septum myocardium using suppression subtractive hybridization.	16472770	Homo sapiens	cardiac biopsies from patients with VSD	heart	Cardiovascular disease
10575	ventricular septal defect	affects_expression of	ASB8			Cardiac biopsies were obtained from patients with ventricular septal defect. ASB8 is one of the differentially expressed genes identified in VSD and normal human ventricular septum myocardium using suppression subtractive hybridization.	16472770	Homo sapiens	cardiac biopsies from patients with VSD	heart	Cardiovascular disease
10575	ventricular septal defect	affects_expression of	DST			Cardiac biopsies were obtained from patients with ventricular septal defect. DST is one of the differentially expressed genes identified in VSD and normal human ventricular septum myocardium using suppression subtractive hybridization.	16472770	Homo sapiens	cardiac biopsies from patients with VSD	heart	Cardiovascular disease
10575	ventricular septal defect	affects_expression of	FBXO9			Cardiac biopsies were obtained from patients with ventricular septal defect. FBXO9 is one of the differentially expressed genes identified in VSD and normal human ventricular septum myocardium using suppression subtractive hybridization.	16472770	Homo sapiens	cardiac biopsies from patients with VSD	heart	Cardiovascular disease
10575	ventricular septal defect	affects_expression of	IGFBP3			Cardiac biopsies were obtained from patients with ventricular septal defect. IGFBP3 is one of the differentially expressed genes identified in VSD and normal human ventricular septum myocardium using suppression subtractive hybridization.	16472770	Homo sapiens	cardiac biopsies from patients with VSD	heart	Cardiovascular disease
10575	ventricular septal defect	affects_expression of	NDRG4			Cardiac biopsies were obtained from patients with ventricular septal defect. NDRG4 is one of the differentially expressed genes identified in VSD and normal human ventricular septum myocardium using suppression subtractive hybridization.	16472770	Homo sapiens	cardiac biopsies from patients with VSD	heart	Cardiovascular disease
10575	ventricular septal defect	affects_expression of	PTPRA			Cardiac biopsies were obtained from patients with ventricular septal defect. PTPRA is one of the differentially expressed genes identified in VSD and normal human ventricular septum myocardium using suppression subtractive hybridization.	16472770	Homo sapiens	cardiac biopsies from patients with VSD	heart	Cardiovascular disease
10617	response to hypoxia	increases_expression of	IGFBP3			In human fetal hepatocytes a 3-fold increase in IGFBP-3 mRNA was noted under hypoxic, compared with normoxic, conditions.	11397868	Homo sapiens	not specified	primary fetal hepatocytes	Cardiovascular disease
10616	FBXO9	affects_activity of	TOR signaling			Fbxo9 mediates degradation of Tel2 and Tti1 proteins in response to serum withdrawal to regulate mTOR abundance and function.	23263282	Mus musculus	not specified	not specified	Metabolic
10618	NDRG4	increases_activity of	ERK1 and ERK2 cascade			Activation of ERK1/2 is significantly intensified by overexpression of exogenous Smap8 (Ndrg4) protein, suggesting, that Smap8 (Ndrg4) expression functions as regulator of the ERK1/2 pathway in A10 cells.	12755708	Rattus norvegicus	not specified	aortic smooth muscle cell line A10	Cardiovascular
10619	TOR signaling	affects_activity of	NRAS		via combined inhibition of MEK and PI3K/mTOR pathway	Combined MEK and PI3K/mTOR pathway inhibition induces regression of NRAS-mutant melanomas.	23431193	Homo sapiens	not specified	not specified	Melanoma, cutaneous malignant
10620	ASB8	increases_activity of	protein ubiquitination			Porcine ASB8 promotes K63â€“linked ubiquitination.	31009856	Mammalia	not specified	not specified	Metabolic
10621	PTPRA	decreases_activity of	ERK1 and ERK2 cascade			Wild type RPTPalpha inhibited ERK activation in response to FGF at both the 5-min and 6-h time points, with wtRPTPalpha more potent at reducing ERK activation than RPTPalpha-CCSS and RPTPalpha-Y798F, suggesting that optimal inhibition required both catalytic activity and Grb2 binding.	11867627	Rattus norvegicus	not specified	BTO:0001009 PC-12 cell	Schizophrenia
10622	CDK13	affects_activity of	cell growth			Cdk13 and Cdk12 regulate different sets of genes, with Cdk13 activity mostly involved in growth signaling pathways.	26748711	Mus musculus	not specified	not specified	Metabolic
10623	DST	affects_activity of	sarcomere organization			Immunoelectron microscopy shows that BPAG1-b, the muscular variant of Dst highly expressed in heart, is concentrated at Z-discs in murine heart. This indicates that BPAG1-b (Dst) plays a role in the organization of cytoskeletal structures.	19932097	Mus musculus	not specified	not specified	Cardiovascular; Muscular
10624	TOR signaling	affects_activity of	EPRS			EPRS is a critical mTORC1â€“S6K1 effector that influences adiposity in mice.	28178239	Mus musculus	not specified	not specified	Obesity
10608	SSPN	interacts (colocalizes) with	NKX2-5			The cardiac transcription factor NKX2-5 cause cardiac malformations, including muscular VSDs. A genetic interaction between Nkx2-5 and Sarcospan (Sspn) that affects the risk of muscular VSD in mice. Sspn encodes a protein in the dystrophin-glycoprotein complex. Sspn knockout (SspnKO) mice do not have heart defects, but Nkx2-5+/-/SspnKO mutants have a higher incidence of muscular VSD than Nkx2-5+/…	28406175	Mus musculus	not specified	not specified	Cardiovascular
10638	STXBP1	affects_activity of	ventricular septal defect			Deletion mutation in STXBP1 was associated with ventricular septal defect in_x000D_ one patient with Ohtahara syndrome.	22211739	Homo sapiens	not specified	not specified	Epilepsy
10650	EED	is_part_of	Polycomb repressive complex PRC2			Ezh2 is together with Eed and Suz12 a member of the polycomb repressive complex PRC2 which is thought to be important for maintenance of gene repression. (cited information)	16293602	Mus musculus	not specified	not specified	Metabolic
10653	SLC25A1	affects_activity of	ventricular septal defect			SLC25A1 mutations are associated with combined D,L-2-hydroxyglutaric aciduria (DL- 2HGA; OMIM #615182), characterized by muscular hypotonia, severe neurodevelopmental dysfunction and intractable seizures. SLC25A1 encodes the mitochondrial citrate carrier (CIC), which mediates efflux of the mitochondrial tricarboxylic acid (TCA) cycle intermediates citrate and isocitrate in exchange for cytosolic …	29226520	Homo sapiens	Bedouin	not specified	Combined D-2- and L-2-hydroxyglutaric aciduria
10653	SLC25A1	affects_activity of	energy homeostasis			Mitochondrial diseasewas suspected, and muscle biopsy was performed in patient II3, demonstrating decreased activity of mitochondrial respiratory chain complex V while the activities of complexes Iâ€“IV were within normal limits.	29226520	Homo sapiens	Bedouin	not specified	Combined D-2- and L-2-hydroxyglutaric aciduria
10696	SIRT1	increases_activity of	energy homeostasis			SIRT1 is a crucial regulator of the network that controls energy homeostasis. Induction of SIRT1 occurs during low energy status and repression occurs during energy excess status. (cited informtaion)	23685977	Mammalia	not specified	not specified	Metabolic
10698	response to endoplasmic reticulum stress	increases_expression of	SLC25A1			CiC (SLC25A1) promoter activity is enhanced by tunicamycin-induced ER stress.	25450523	Homo sapiens	not specified	HepG2 cells	Metabolic
10724	SMO	affects_activity of	GNAO1		in human and mouse	SMO activates Gnai1, Gnai2, Gnai3, Gnao1 and Gnaz genes in mammals in response to agonists.	31092502	Mammalia	not specified	not specified	Metabolic
10724	smoothened signaling pathway	affects_activity of	GNAO1		in human and mouse	SMO activates Gnai1, Gnai2, Gnai3, Gnao1 and Gnaz genes in mammals in response to agonists.	31092502	Mammalia	not specified	not specified	Metabolic
10725	GNAO1	increases_activity of	Wnt signaling pathway			Constitutively active Galpha(o) subunit rescues the inhibitory effects of RGS19 on Wnt3a-mediated gene transcription.	17855383	Mus musculus	not specified	F9 teratocarcinoma (F9) cells	Metabolic
10726	GNAO1	increases_activity of	Wnt signaling pathway			Depletion of guanine nucleotide-binding protein Galpha(o) and Galpha(q) by siRNA inhibits Wnt/beta-catenin signaling.	16303557	Mus musculus	not specified	3T3-L1 cells	Metabolic
10728	CCND2	affects_activity of	ventricular septal defect		in megalencephaly-polymicrogyria-polydactyly hydrocephalus syndrome child patient	CNND2 de novo mutation was associated with ventricular septal defect in megalencephaly-polymicrogyria-polydactyly hydrocephalus syndrome child patient.	24705253	Homo sapiens	not specified	not specified	Neurological
10729	FGF19	affects_activity of	ventricular septal defect			Fgf15 (FGF19 human homolog) mutation was associated with ventricular septal defect in mice.	15789410	Mus musculus	not specified	not specified	Cardiovascular
10730	PEPD	affects_activity of	ventricular septal defect	in mice		The loss-of-function mutation of peptidase d (Pepd) was associated with ventricular septal defect in dark-line mice.	21472842	Mus musculus	not specified	not specified	Cardiovascular
10735	SHOX2	decreases_expression of	NKX2-5			Shox2a acts as a transcriptional repressor on Nkx2-5.	21454626	Rattus norvegicus	not specified	H9c2 embryonic rat-heart derived cell line	Cardiovascular
10766	smoothened signaling pathway	affects_expression of	ZNF503			The expression of Zfp503 was regulatedby Shh (smoothened signalig) in the mouse limb.	18351672	Mus musculus	not specified	not specified	Metabolic
10779	BMP signaling pathway	affects_expression of	ZNF503	in the posterior limb		Bmp signaling regulates the expression of Znf503 in the posterior limb.	18351672	Mus musculus	not specified	not specified	Metabolic
10727	NF-kappaB complex	affects_expression of	GNAO1	in cortex		The levels of G protein alpha o was altered in the cortex of the p50 (Nfkb1) -/- mice as compared to the wild type mice.	17350174	Mus musculus	not specified	not specified	Metabolic
10894	GYG1	affects_activity of	ventricular septal defect			The mutated p.Asp102His GYG1 protein had lost its ability to autoglucosylate as demonstrated by an in vitro assay. This suggests that the mutated GYG1 protein is unable to form the primer for normal glycogen synthesis. One patient showed thickening of the ventricular septum.	27718144	Homo sapiens	not specified	not specified	Cardiomyopathy; Metabolic
12225	STAMBP	affects_activity of	ventricular septal defect			Microcephaly-capillary malformation syndrome is a newly described neurocutaneous entity that ischaracterized by congenital and progressive microcephaly, intractable epilepsy, profound developmental delay,multiple small capillary malformations on the skin, and poor somatic growth. Mutations in the STAMBP gene have been identified as causative in the pathogenesis of this syndrome. In previous studi…	25266620	Homo sapiens	not specified	not specified	Microcephaly-capillary malformation syndrome
12732	PPP2R5C	decreases_activity of	ventricular septal defect			B56gamma (PPP2R5C), the regulatory subunit of protein phosphatase 2, is expressed in the nucleus of fetal cardiomyocytes and is required for the efficient survival of cardiomyocytes and the formation of a ventricular septum.	24425002	Mus musculus	not specified	not specified	Cardiovascular
13205	smoothened signaling pathway	affects_activity of	FGF19	in brain		Fgf15 (FGF19 human homolog) was regulated by Shh; however, it was more broadly expressed in the neuroepithelium of the thalamus and prethalamus. Shh knockout mice, an important reduction of the diencephalon was deduced from the lack of Fgf15 expression.	17654705	Homo sapiens	not specified	not specified	Neurological
14804	ALPK3	affects_activity of	sarcomere organization			Ultra-structural analysis of cardiomyocytes derived from patient-specific and human ESC-derived stem cell lines lacking ALPK3 revealed disordered sarcomeres and intercalated discs.	27106955	Homo sapiens	not specified	not specified	Cardiovascular disease
14805	ATN1	interacts (colocalizes) with	WWP1			Atrophin-1 contains a polyglutamine repeat, expansion of which is responsible for dentatorubral and pallidoluysian atrophy (DRPLA). The authors have identified five atrophin-1 interacting proteins (AIPs) which bind to atrophin-1 in the vicinity of the polyglutamine tract using the yeast two-hybrid system: AIP1, AIP2/WWP2, AIP3/WWP3, AIP4, AIP5/WWP5. Four of the interactions were confirmed using i…	9647693	Homo sapiens	not specified	not specified	Neurodegenerative disorder
14821	FGF19	increases_activity of	ERK1 and ERK2 cascade			hESC were treated with recombinant FGF19 and Western immunoblotting (WB) was used to detect changes in activating phosphorylation of ERK MAP kinase and protein kinase B (AKT), the two intracellular mediators of FGFR signaling previously shown to be activated by FGF2 in hESC. Addition of FGF19 increased AKT and ERK phosphorylation, clearly demonstrating the hESC responsiveness to the FGF19 stimulu…	23934687	Homo sapiens	not specified	human embryonic stem cells	Developmental disorder
14824	EED	is_part_of	Polycomb repressive complex PRC2			Ezh2 is together with Eed and Suz12 a member of the polycomb repressive complex PRC2 which is thought to be important for maintenance of gene repression.	16293602	Mus musculus	C57BL/6 (CD45.2); B6.SJL-PtprcaPep3b/BoyJ (CD45.1) mice (donor), 8-12-week-old	not specified	Hematological
6028	BHC complex	affects_activity of	chromatin remodeling			The histone demethylase BHC110 (KDM1A) is a subunit of the chromatin remodeling BHC complex (BRAF-histone deacetylase complex).	16079794	Homo sapiens	not specified	not specified	Neurological
14825	LSM1	increases_activity of	mRNA catabolic process			Lsm1 is essential for replication-dependent histone mRNA degradation.	18172165	Homo sapiens	not specified	HeLa cells	Cancer
14822	FGF19	increases_activity of	Wnt signaling pathway	in keratinocytes		FGF19 contributes to sustaining the high proliferative ability of keratinocytes through promoting Wnt/GSK-3beta/beta-catenin signalling via FGFR4, highlighting the importance of FGF19 in the pathogenesis of psoriasis.	31074061	Homo sapiens	not specified	not specified	Psoriasis
14828	PEPD	increases_activity of	ERK1 and ERK2 cascade	in fibroblasts		PEPD strongly stimulated p-ERK1/2 in cellular models of control and 'scratched' fibroblasts.	33477899	Homo sapiens	not specified	not specified	Developmental disorder
14835	GYG1	increases_activity of	energy homeostasis	in muscle		Gyg1 is involved in muscle energy utilisation.	33257366	Homo sapiens	not specified	not specified	Muscular; Metabolic
14838	SOX9	increases_expression of	COL11A2	in C3H10T1/2 mesenchymal cells	together with Znf219	Znf219 overexpression dramatically enhanced Sox9-induced mRNA expression of Col2a1, aggrecan and Col11a2 mRNA.	20940257	Mus musculus	not specified	not specified	Bone
14840	PPP2R5C	decreases_activity of	NF-kappaB complex	in T cells		NF-kappaB is an essential transcription factor in immunity, and aberrant regulation of NF-kappaB contributes to disorders such as cancer and autoimmunity. The regulatory PP2A subunit B56gamma mediates suppression of NF-kappaB resulting in increased NF-kappaB target gene expressionin T cells.	24719332	Homo sapiens	not specified	not specified	Cancer
14845	SOX9	affects_activity of	epithelial to mesenchymal transition	in the heart		In Sox9-null mice proliferation of endocardial cushion cells and epithelial-mesenchymal transformation is reduced, indicating that Sox9 controls differentiation of endocardial cushion cells during the critical process of EMT.	15096597	Mus musculus	not specified	not specified	Cardiovascular; Developmental

## Sheet: 23-Genes
Gene symbol	Zygosity	Allele symbol	MGI ID	Significant procedure	Name	Chr	Description	Entrez.Gene.ID	Novelty	Confirmed	OMIM entry	genes_for_HP_0001627	genes_for_HP_0500015	disease.gene.matches	HP.CARDIO		Novel goes to studied
Cbl	heterozygote	Cbl<tm1b(EUCOMM)Hmgu>	MGI:88279	ECG	CBL_HUMAN	11q23.3	E3 ubiquitin-protein ligase CBL	12402	Novel	Yes	ORPHA98850: A rare, aggressive form of advanced systemic mastocytosis (advSM) characterized by massive infiltration of mast cells (MC) in different tissues and presence of extracutaneous organ dysfunction, but without evidence of mast cell leukemia or another hematologic neoplasm. ORPHA648: Noonan Syndrome. A rare, highly variable, multisystemic disease characterized by short stature, typical fac…	ORPHA:98850,OMIM:613563,ORPHA:648,OMIM:607785		MGI:88279	35		Cbl
Cdk13	heterozygote	Cdk13<tm1b(EUCOMM)Hmgu>	MGI:1916812	ECG	CDK13_HUMAN	7p14.1	Cyclin-dependent kinase 13	69562	Novel	Yes	Congenital heart defects, dysmorphic facial features, and intellectual developmental disorder	OMIM:617360		MGI:1916812	24		Cdk13
Clcnkb	homozygote	Clcnkb<em1(IMPC)Mbp>	MGI:1930643	ECG	CLCKB_HUMAN	1p36.13	Chloride channel protein ClC-Kb	56365	Novel	Yes	ORPHA358: Gitelman syndrome (GS), also called familial hypokalemia-hypomagnesemia, is characterized by hypokalemic metabolic alkalosis with pronounced hypomagnesemia and low urinary calcium excretion.Risk factors for cardiac arrhythmias. OMIM613090: Bartter syndrome refers to a group of disorders that are unified by autosomal recessive transmission of impaired salt reabsorption in the thick ascen…	ORPHA:358,OMIM:613090,OMIM:607364	ORPHA:358,OMIM:613090,OMIM:607364	MGI:1930643	18		Clcnkb
Hyls1	heterozygote	Hyls1<em1(IMPC)Tcp>	MGI:1924082	ECG	HYLS1_HUMAN	11q24.2	Hydrolethalus syndrome protein 1	76832	Novel	Yes	OMIM236680: This lethal syndrome was discovered in Finland in the course of studying the Meckel syndrome (see 249000), which is frequent there (Salonen et al., 1981). Like the Meckel syndrome, this disorder is characterized by polydactyly and central nervous system malformation, but unlike that syndrome, it does not show cystic kidney and liver and the CNS derangement is hydrocephalus not encepha…	OMIM:236680,ORPHA:2189,ORPHA:475		MGI:1924082	38		Hyls1
Ift81	heterozygote	Ift81<tm1b(EUCOMM)Wtsi>	MGI:1098597	ECG	IFT81_HUMAN	12q24.11	Intraflagellar transport protein 81 homolog	12589	Novel	Yes	OMIM617895: Short-rib thoracic dysplasia (SRTD) with or without polydactyly refers to a group of autosomal recessive skeletal ciliopathies that are characterized by a constricted thoracic cage, short ribs, shortened tubular bones, and a 'trident' appearance of the acetabular roof. Nonskeletal involvement can include cleft lip/palate as well as anomalies of major organs such as the brain, eye, hea…	OMIM:617895		MGI:1098597	23		Ift81
Nadsyn1	homozygote	Nadsyn1<tm1b(KOMP)Wtsi>	MGI:1926164	ECG	NADE_HUMAN	11q13.4	Glutamine-dependent NAD(+) synthetase	78914	Novel	Yes	OMIM618845: Vertebral, cardiac, renal, and limb defects syndrome-3 (VCRL3) is an autosomal recessive disorder characterized by severe cardiac and renal anomalies that are lethal in infancy, including hypoplastic or absent left ventricle, transposition of the great arteries, absent pulmonary trunk, and hypoplastic or absent kidneys.	OMIM:618845					Nadsyn1
Pigo	heterozygote	Pigo<tm1b(EUCOMM)Wtsi>	MGI:1861452	ECG	PIGO_HUMAN	9p13.3	GPI ethanolamine phosphate transferase 3	56703	Novel	Yes	OMIM614749: Hyperphosphatasia with mental retardation syndrome-2 is an autosomal recessive disorder characterized by moderately to severely delayed psychomotor development, facial dysmorphism, brachytelephalangy, and increased serum alkaline phosphatase (hyperphosphatasia). Some patients may have additional features, such as cardiac septal defects or seizures. ORPHA247262: Hyperphosphatasia-intel…	ORPHA:247262,OMIM:614749		MGI:1861452	24		Pigo
Rab3gap2	homozygote	Rab3gap2<tm1b(KOMP)Wtsi>	MGI:1916043	ECG	RBGPR_HUMAN	1q41	Rab3 GTPase-activating protein non-catalytic subunit	98732	Novel	Yes	OMIM614225: Warburg micro syndrome 2 . OMIM212720: Martsolf syndrome . A syndrome of microcephaly, mental retardation, cataracts, and hypogonadism in a brother and sister with consanguineous parents of Pakistani origin. One sib had cardiomyopathy while the other had cardiac failure. Cardiac features had not previously been described in Martsolf syndrome. ORPHA1387: Cataract intelligence reduction…	OMIM:614225,ORPHA:1387,ORPHA:401830,ORPHA:2510,OMIM:212720		MGI:1916043	40		Rab3gap2
Setd2	homozygote	Setd2<tm1b(NCOM)Mfgc>	MGI:1918177	ECG	SETD2_HUMAN	3p21.31	Histone-lysine N-methyltransferase SETD2	235626	Novel	Yes	ORPHA821: The Sotos syndrome is a large growth syndrome. Cardinal symptoms include excessive growth in childhood, macrocephaly, characteristic facial shape, varying degrees of learning difficulties and a number of small anomalies. The prevalence is not known exactly, but hundreds of cases have been described. Excessive body length, large head circumference (OFC), accelerated bone age, muscular hy…	ORPHA:821,OMIM:616831		MGI:1918177	48		Setd2
Smo	heterozygote	Smo<tm1b(KOMP)Wtsi>	MGI:108075	ECG	SMO_HUMAN	7q32.1	Smoothened homolog	319757	Novel	yes	OMIM241800: Pallister-Hall-like syndrome (PHLS) is a pleiotropic autosomal recessive disorder characterized by phenotypic variability. Patients exhibit postaxial polydactyly as well as hypothalamic hamartoma, cardiac and skeletal anomalies, and craniofacial dysmorphisms. Hirschsprung disease has also been observed. Pallister-Hall syndrome (146510) is an autosomal dominant disorder with features o…	OMIM:241800,ORPHA:2495,OMIM:605462,ORPHA:1553,OMIM:601707					Smo
Stambp	heterozygote	Stambp<tm1b(EUCOMM)Hmgu>	MGI:1917777	ECG	STABP_HUMAN	2p13.1	STAM-binding protein	70527	Novel	Yes	OMIM614261: The microcephaly-capillary malformation syndrome is a congenital disorder characterized by severe progressive microcephaly, early-onset refractory epilepsy, profound developmental delay, and multiple small capillary malformations spread diffusely on the body. Additional more variable features include dysmorphic facial features, distal limb abnormalities, and mild heart defects	OMIM:614261		MGI:1917777	31		Stambp
Thoc6	heterozygote	Thoc6<em5(IMPC)Tcp>	MGI:2677480	ECG	THOC6_HUMAN	16p13.3	THO complex subunit 6 homolog	386612	Novel	Yes	OMIM613680: Beaulieu-Boycott-Innes syndrome is an autosomal recessive neurodevelopmental disorder characterized by delayed development, moderate to severe intellectual disability, and dysmorphic facial features. Other developmental anomalies, such as cardiac and renal defects, cryptorchidism in males, submucous cleft palate, and corpus callosum dysgenesis, may also be present. ORPHA363444: THOC6-…	OMIM:613680,ORPHA:363444		MGI:2677480	20		Thoc6
Trim37	homozygote	Trim37<em1(IMPC)Marc>	MGI:2153072	ECHO	TRI37_HUMAN	17q22	E3 ubiquitin-protein ligase TRIM37	68729	Novel	Yes	OMIM253250: Mulibrey nanism is a rare autosomal recessive growth disorder with prenatal onset, including occasional progressive cardiomyopathy, characteristic facial features, failure of sexual maturation, insulin resistance with type 2 diabetes, and an increased risk for Wilms tumor. ORPHA2576: Das Akronym MULIBREY bezeichnet Organe, die bei diesem Syndrom betroffen sind: Muskel, Leber (liver), …	OMIM:253250,ORPHA:2576	OMIM:253250,ORPHA:2576	MGI:2153072	27		Ccdc114
Ndufs7	heterozygote	Ndufs7<tm1b(EUCOMM)Hmgu>	MGI:1922656	ECHO	NDUS7_HUMAN	19p13.3	NADH dehydrogenase [ubiquinone] iron-sulfur protein 7_mitochondrial	75406	Novel	Yes	OMIM618224: Mitochondrial complex I deficiency, nuclear type 3. Two brothers, born consanguineous, had pisodes of polypnea, tachycardia, hypo/hyperthermia and painful paroxystic episodes ascribed to brainstem and thalamus involvement, respectively.	OMIM:618224,ORPHA:255241,ORPHA:2609	OMIM:618224,ORPHA:255241,ORPHA:2609	MGI:1922656	30		Eftud2
Kansl1	heterozygote	Kansl1<tm1b(EUCOMM)Hmgu>	MGI:1923969	ECHO	KANL1_HUMAN	17q21.31	KAT8 regulatory NSL complex subunit 1	76719	Novel	Yes	OMIM610443: Koolen-De Vries syndrome is characterized by moderate to severe intellectual disability, hypotonia, friendly demeanor, and highly distinctive facial features, including tall, broad forehead, long face, upslanting palpebral fissures, epicanthal folds, tubular nose with bulbous nasal tip, and large ears. More variable features include cardiac or genitourinary anomalies and seizures	OMIM:610443	OMIM:610443	MGI:1923969	79		Fancl
Kmt2a	heterozygote	Kmt2a<em1(IMPC)Marc>	MGI:96995	ECHO	KMT2A_HUMAN	11q23.3	Histone-lysine N-methyltransferase 2A	214162	Novel	Yes	OMIM605130: Wiedemann-Steiner syndrome is a congenital malformation syndrome characterized by hypertrichosis cubiti associated with short stature; consistent facial features, including long eyelashes, thick or arched eyebrows with a lateral flare, broad nasal bridge, and downslanting and vertically narrow palpebral fissures; mild to moderate intellectual disability; behavioral difficulties; and h…	OMIM:605130,ORPHA:319182,ORPHA:199	OMIM:605130,ORPHA:319182,ORPHA:199	MGI:96995	97		Ift172
Ccdc114	heterozygote	Ccdc114<tm2b(EUCOMM)Wtsi>	MGI:2446120	ECHO	CC114_HUMAN	19q13.33	Coiled-coil domain-containing protein 114	211535	Novel	Yes	OMIM615067: Ciliary dyskinesia, primary, 20. CILD20 is an autosomal recessive ciliopathy characterized by infantile onset of chronic sinopulmonary infections resulting from immotile cilia and defective clearance. Patients may also have situs inversus or cardiac anomalies. Electron microscopy of respiratory epithelial cells shows absence of the outer dynein arms. Unlike other forms of CILD, patien…	OMIM:615067,ORPHA:244	OMIM:615067,ORPHA:244	MGI:2446120	11		Kansl1
Ptch2	homozygote	Ptch2<tm3b(EUCOMM)Hmgu>	MGI:1095405	ECHO	PTC2_HUMAN	1p34.1	Protein patched homolog 2	19207	Novel	Yes	OMIM605462: Cutaneous basal cell carcinoma (BCC) is the most common cancer among people of European ancestry (Stacey et al., 2009). The primary environmental risk factor for BCC is sun exposure, but genetics also has a substantial role. Some of the sequence variants that confer susceptibility seem to operate through their association with fair-pigmentation traits common among Europeans, resulting…	OMIM:605462,OMIM:109400,OMIM:155255,ORPHA:377	OMIM:605462,OMIM:109400,OMIM:155255,ORPHA:377	MGI:1095405	50		Kmt2a
Cbl	heterozygote	Cbl<tm1b(EUCOMM)Hmgu>	MGI:88279	ECHO	CBL_HUMAN	11q23.3	E3 ubiquitin-protein ligase CBL	12402	Novel	Yes	ORPHA98850: Aggressive systemic mastocytosis (ASM) is a severe and rare form of systemic mastocytosis (SM; see there) and is characterized by considerable mast cell infiltration in various tissues. OMIM613563: Noonan syndrome-like disorder is a developmental disorder resembling Noonan syndrome (NS1; 163950) and characterized by facial dysmorphism, a wide spectrum of cardiac disease, reduced growt…	ORPHA:98850,OMIM:613563,ORPHA:648,OMIM:607785	ORPHA:98850,OMIM:613563,ORPHA:648,OMIM:607785	MGI:88279	35		Ndufs7
Eftud2	heterozygote	Eftud2<tm1b(KOMP)Wtsi>	MGI:1336880	ECHO	U5S1_HUMAN	17q21.31	116 kDa U5 small nuclear ribonucleoprotein component	20624	Novel	Yes	ORPHA79113: Mandibulofacial dysostosis-microcephaly syndrome is a rare genetic multiple malformation disorder characterized by malar and mandibular hypoplasia, microcephaly, ear malformations with associated conductive hearing loss, distinctive facial dysmorphism, developmental delay, and intellectual disability. OMIM610536: Mandibulofacial dysostosis with microcephaly is a rare syndrome comprisi…	ORPHA:79113,OMIM:610536	ORPHA:79113,OMIM:610536	MGI:1336880	34		Nras
Dnah1	homozygote	Dnah1<tm1b(EUCOMM)Hmgu>	MGI:107721	ECHO	DYH1_HUMAN	3p21.1	Dynein heavy chain 1_axonemal	110084	Novel	No	OMIM617577: Ciliary dyskinesia, primary, 37. A rare, genetically heterogeneous, primarily respiratory disorder characterized by chronic upper and lower respiratory tract disease. Approximately half of the patients have an organ laterality defect (situs inversus totalis or situs ambiguus/heterotaxy). OMIM617576: Spermatogenic failure 18. Spermatogenic failure-18 is a form of male infertility cause…	OMIM:617577,ORPHA:244,OMIM:617576	OMIM:617577,ORPHA:244,OMIM:617576				Ptch2
Ift172	heterozygote	Ift172<tm2b(EUCOMM)Hmgu>	MGI:2682064	ECHO	IF172_HUMAN	2p23.3	Intraflagellar transport protein 172 homolog	67661	Novel	Yes	OMIM615630: Short-rib thoracic dysplasia (SRTD) with or without polydactyly refers to a group of autosomal recessive skeletal ciliopathies that are characterized by a constricted thoracic cage, short ribs, shortened tubular bones, and a 'trident' appearance of the acetabular roof. SRTD encompasses Ellis-van Creveld syndrome (EVC) and the disorders previously designated as Jeune syndrome or asphyx…	OMIM:615630,ORPHA:110,ORPHA:791,ORPHA:474,OMIM:616394	OMIM:615630,ORPHA:110,ORPHA:791,ORPHA:474,OMIM:616394	MGI:2682064	29		Smarcb1
Nras	heterozygote	Nras<tm1b(EUCOMM)Hmgu>	MGI:97376	ECHO	RASN_HUMAN	1p13.2	GTPase NRas	18176	Novel	Yes	ORPHA648: Noonan Syndrome: A rare, highly variable, multisystemic disease characterized by short stature, typical facial dysmorphia, congenital heart defects, cardiomyopathy and an increased risk of developing tumors in childhood. OMIM162900: Epidermal nevi are congenital lesions that affect about 1 in 1,000 people. They appear at or shortly after birth as localized epidermal thickening with hype…	ORPHA:648,OMIM:162900,OMIM:249400,OMIM:163200,OMIM:114500,OMIM:614470,OMIM:137550,ORPHA:626,OMIM:188470,ORPHA:2612,OMIM:613224	ORPHA:648,OMIM:162900,OMIM:249400,OMIM:163200,OMIM:114500,OMIM:614470,OMIM:137550,ORPHA:626,OMIM:188470,ORPHA:2612,OMIM:613224	MGI:97376	26		Trim37
Fancl	homozygote	Fancl<tm1b(EUCOMM)Hmgu>	MGI:1914280	ECHO	FANCL_HUMAN	2p16.1	E3 ubiquitin-protein ligase FANCL	67030	Novel	Yes	OMIM614083: Fanconi anemia (FA) is a clinically and genetically heterogeneous disorder that causes genomic instability. Characteristic clinical features include developmental abnormalities in major organ systems, early-onset bone marrow failure, and a high predisposition to cancer. The cellular hallmark of FA is hypersensitivity to DNA crosslinking agents and high frequency of chromosomal aberrat…	OMIM:614083,ORPHA:84	OMIM:614083,ORPHA:84	MGI:1914280	87
Kdm1a	heterozygote	Kdm1a<tm1(NCOM)Mfgc>	MGI:1196256	ECHO	KDM1A_HUMAN	1p36.12	Lysine-specific histone demethylase 1A	99982	Novel	No	OMIM616728: Cleft palate, psychomotor retardation, and distinctive facial features. ORPHA477993: Palatal anomalies-widely spaced teeth-facial dysmorphism-developmental delay syndrome is a rare, genetic multiple congenital anomalies/dysmorphic syndrome characterized by global developmental delay, axial hypotonia, palate abnormalities (including cleft palate and/or high and narrow palate), dysmorph…	OMIM:616728,ORPHA:477993	OMIM:616728,ORPHA:477993
Col11a2	heterozygote	Col11a2<tm1b(KOMP)Wtsi>	MGI:88447	ECHO	COBA2_HUMAN	6p21.32	Collagen alpha-2(XI) chain	12815	Novel	No	ORPHA166100: Stickler syndrome type 3 is a rare, genetic, multiple congenital anomalies/dysmorphic syndrome characterized by craniofacial dysmorphism (midface hypoplasia, depressed nasal bridge, small nose with upturned tip, cleft palate, Pierre Robin sequence), bilateral, pronounced sensorineural hearing loss, and skeletal/joint anomalies (including spondyloepiphyseal dysplasia, arthralgia/arthr…	ORPHA:166100,OMIM:609706,OMIM:614524,OMIM:215150,OMIM:184840,ORPHA:1427,ORPHA:2021,OMIM:601868	ORPHA:166100,OMIM:609706,OMIM:614524,OMIM:215150,OMIM:184840,ORPHA:1427,ORPHA:2021,OMIM:601868	MGI:88447	18
Smarcb1	heterozygote	Smarcb1<tm1b(EUCOMM)Hmgu>	MGI:1328366	ECHO	SNF5_HUMAN	22q11.23	SWI/SNF-related matrix-associated actin-dependent regulator of chromatin subfamily B member 1	20587	Novel	Yes	ORPHA2495: A rare, mostly benign, primary tumor of the meninges (arachnoid cap cells), usually located in the supratentorial compartment, commonly appearing in the sixth and seventh decade of life, clinically silent in most cases or causing hyperostosis close to the tumor and resulting in focal bulging and localized pain in less than 10% of cases. Additional features may include headache, seizure…	ORPHA:2495,ORPHA:99966,OMIM:614608,OMIM:162091,ORPHA:1465,OMIM:609322	ORPHA:2495,ORPHA:99966,OMIM:614608,OMIM:162091,ORPHA:1465,OMIM:609322	MGI:1328366	28
Smo	heterozygote	Smo<tm1b(KOMP)Wtsi>	MGI:108075	ECHO	SMO_HUMAN	7q32.1	Smoothened homolog	319757	Novel	Yes	OMIM241800: Pallister-Hall-like syndrome (PHLS) is a pleiotropic autosomal recessive disorder characterized by phenotypic variability. Patients exhibit postaxial polydactyly as well as hypothalamic hamartoma, cardiac and skeletal anomalies, and craniofacial dysmorphisms. Hirschsprung disease has also been observed. ORPHA2495: A rare, mostly benign, primary tumor of the meninges (arachnoid cap cel…	OMIM:241800,ORPHA:2495,OMIM:605462,ORPHA:1553,OMIM:601707	OMIM:241800,ORPHA:2495,OMIM:605462,ORPHA:1553,OMIM:601707

## Sheet: Novel-ECG-Genes
Gene symbol	Zygosity	Allele symbol	MGI ID	Name	Chr	Description	Entrez.Gene.ID	HGNC.Sym	UniProt	NCBI.Gene.ID	Phenotype_Count	Novelty	Subcell_Location	STRING.ID	TDL
Hnrnph2	hemizygote	Hnrnph2<em1(IMPC)J>	MGI:1201779	HNRH2_HUMAN	Xq22.1	Heterogeneous nuclear ribonucleoprotein H2	56258	HNRNPH2	P55795	3188	not assigned	not assigned	Nucleoplasm	ENSP00000361927	Tbio
5330417C22Rik	heterozygote	5330417C22Rik<tm1b(EUCOMM)Hmgu>	MGI:1923930	not assigned	not assigned	not assigned	not assigned	not assigned	not assigned	not assigned	not assigned	not assigned	not assigned	not assigned	not assigned
Abce1	heterozygote	Abce1<tm1b(EUCOMM)Hmgu>	MGI:1195458	ABCE1_HUMAN	4q31.21	ATP-binding cassette sub-family E member 1	24015	ABCE1	P61221	6059	1	Studied	Cytosol	ENSP00000296577	Tbio
Agpat1	heterozygote	Agpat1<tm1.1(KOMP)Vlcg>	MGI:1932075	PLCA_HUMAN	6p21.32	1-acyl-sn-glycerol-3-phosphate acyltransferase alpha	55979	AGPAT1	Q99943	10554	0	Novel	Endoplasmic Reticulum| Rods & Rings	ENSP00000337463	Tbio
Akap10	heterozygote	Akap10<tm1.1(KOMP)Vlcg>	MGI:1890218	AKA10_HUMAN	17p11.2	A-kinase anchor protein 10_mitochondrial	56697	AKAP10	O43572	11216	0	Novel	Mitochondrial protein	ENSP00000225737	Tbio
Aldoa	heterozygote	Aldoa<tm1.1(KOMP)Wtsi>	MGI:87994	ALDOA_HUMAN	16p11.2	Fructose-bisphosphate aldolase A	11674	ALDOA	P04075	226	0	Novel	Cytosol	ENSP00000336927	Tbio
Ankfy1	heterozygote	Ankfy1<tm1b(KOMP)Mbp>	MGI:1337008	ANFY1_HUMAN	17p13.2	Rabankyrin-5	11736	ANKFY1	Q9P2R3	51479	0	Novel	Vesicles	ENSP00000459775	Tbio
Ano6	heterozygote	Ano6<em3(IMPC)Tcp>	MGI:2145890	ANO6_HUMAN	12q12	Anoctamin-6	105722	ANO6	Q4KMQ2	196527	1	Studied	Cytosol| Plasma membrane	ENSP00000409126	Tbio
Arid4b	heterozygote	Arid4b<tm1b(EUCOMM)Wtsi>	MGI:2137512	ARI4B_HUMAN	1q42.3	AT-rich interactive domain-containing protein 4B	94246	ARID4B	Q4LE39	51742	0	Novel	Nucleoplasm| Vesicles	ENSP00000264183	Tbio
Arl8b	heterozygote	Arl8b<tm1.1(NCOM)Mfgc>	MGI:1914416	ARL8B_HUMAN	3p26.1	ADP-ribosylation factor-like protein 8B	67166	ARL8B	Q9NVJ2	55207	0	Novel	Cytoskeleton| Endosomal membrane| Endosome| Lysosomal membrane| Lysosome| Microtubules| Midbody| Plasma membrane| Vesicles	ENSP00000256496	Tbio
Atp6v1d	heterozygote	Atp6v1d<tm1b(EUCOMM)Hmgu>	MGI:1921084	VATD_HUMAN	14q23.3	V-type proton ATPase subunit D	73834	ATP6V1D	Q9Y5K8	51382	0	Novel	Nucleoplasm	ENSP00000216442	Tbio
Bclaf1	heterozygote	Bclaf1<tm1b(EUCOMM)Wtsi>	MGI:1917580	BCLF1_HUMAN	6q23.3	Bcl-2-associated transcription factor 1	72567	BCLAF1	Q9NYF8	9774	0	Novel	Nuclear speckles	ENSP00000435210	Tbio
Becn1	heterozygote	Becn1<tm1b(KOMP)Wtsi>	MGI:1891828	BECN1_HUMAN	17q21.31	Beclin-1	56208	BECN1	Q14457	8678	1	Studied	Centrosome	ENSP00000355231	Tbio
Brd4	heterozygote	Brd4<tm1b(EUCOMM)Wtsi>	MGI:1888520	BRD4_HUMAN	19p13.12	Bromodomain-containing protein 4	57261	BRD4	O60885	23476	0	Novel	Nucleoplasm	ENSP00000263377	Tchem
Cap2	heterozygote	Cap2<tm1b(EUCOMM)Wtsi>	MGI:1914502	CAP2_HUMAN	6p22.3	Adenylyl cyclase-associated protein 2	67252	CAP2	P40123	10486	0	Novel	Nucleoplasm| Cytosol| Plasma membrane	ENSP00000229922	Tbio
Casz1	heterozygote	Casz1<tm1b(EUCOMM)Hmgu>	MGI:1196251	CASZ1_HUMAN	1p36.22	Zinc finger protein castor homolog 1	69743	CASZ1	Q86V15	54897	0	Novel	Nucleoplasm| Cytosol	ENSP00000366221	Tbio
Cbln3	heterozygote	Cbln3<tm1.1(KOMP)Vlcg>	MGI:1889286	CBLN3_HUMAN	14q12	Cerebellin-3	56410	CBLN3	Q6UW01	643866	not assigned	not assigned	Nucleus	ENSP00000267406	Tdark
Cbx4	heterozygote	Cbx4<tm1.1(KOMP)Vlcg>	MGI:1195985	CBX4_HUMAN	17q25.3	E3 SUMO-protein ligase CBX4	12418	CBX4	O00257	8535	1	Studied	Nucleoplasm| Nuclear bodies	ENSP00000269397	Tchem
Cdc20	heterozygote	Cdc20<tm1.1(KOMP)Vlcg>	MGI:1859866	CDC20_HUMAN	1p34.2	Cell division cycle protein 20 homolog	107995	CDC20	Q12834	991	0	Novel	Cytosol| Nucleoplasm	ENSP00000308450	Tbio
Cdc26	heterozygote	Cdc26<tm1b(EUCOMM)Hmgu>	MGI:1913690	CDC26_HUMAN	9q32	Anaphase-promoting complex subunit CDC26	66440	CDC26	Q8NHZ8	246184	0	Novel	Nucleoplasm	ENSP00000363322	Tbio
Cdk13	heterozygote	Cdk13<tm1b(EUCOMM)Hmgu>	MGI:1916812	CDK13_HUMAN	7p14.1	Cyclin-dependent kinase 13	69562	CDK13	Q14004	8621	0	Studied - former novel	Nuclear speckles	ENSP00000181839	Tchem
Cecr2	heterozygote	Cecr2<tm2b(EUCOMM)Hmgu>	MGI:1923799	CECR2_HUMAN	22q11.1-q11.21	Cat eye syndrome critical region protein 2	330409	CECR2	Q9BXF3	27443	1	Studied	Nucleus| Nucleoli	ENSP00000262608	Tchem
Chd4	heterozygote	Chd4<tm1b(EUCOMM)Wtsi>	MGI:1344380	CHD4_HUMAN	12p13.31	Chromodomain-helicase-DNA-binding protein 4	107932	CHD4	Q14839	1108	1	Studied	Nucleus	ENSP00000349508	Tbio
Chmp2b	heterozygote	Chmp2b<em1(IMPC)Mbp>	MGI:1916192	CHM2B_HUMAN	3p11.2	Charged multivesicular body protein 2b	68942	CHMP2B	Q9UQN3	25978	0	Novel	Cytosol	ENSP00000263780	Tbio
Chst5	heterozygote	Chst5<tm1b(EUCOMM)Wtsi>	MGI:1931825	CHST5_HUMAN	16q23.1	Carbohydrate sulfotransferase 5	56773	CHST5	Q9GZS9	23563	0	Novel	Golgi apparatus| Golgi membrane	ENSP00000338783	Tbio
Cnbp	heterozygote	Cnbp<tm1b(KOMP)Wtsi>	MGI:88431	CNBP_HUMAN	3q21.3	Cellular nucleic acid-binding protein	12785	CNBP	P62633	7555	1	Studied	Nucleus| Cytosol	ENSP00000410769	Tbio
Cog7	heterozygote	Cog7<tm1b(EUCOMM)Hmgu>	MGI:2685013	COG7_HUMAN	16p12.2	Conserved oligomeric Golgi complex subunit 7	233824	COG7	P83436	91949	1	Studied	Golgi	ENSP00000305442	Tbio
Cox6b1	heterozygote	Cox6b1<em1(IMPC)Tcp>	MGI:107460	CX6B1_HUMAN	19q13.12	Cytochrome c oxidase subunit 6B1	110323	COX6B1	P14854	1340	1	Studied	Mitochondria	ENSP00000246554	Tbio
Cox7c	heterozygote	Cox7c<tm1b(KOMP)Mbp>	MGI:103226	COX7C_HUMAN	5q14.3	Cytochrome c oxidase subunit 7C_mitochondrial	12867	COX7C	P15954	1350	0	Novel	Mitochondrial protein	ENSP00000247655	Tdark
Csf2rb	heterozygote	Csf2rb<tm2b(EUCOMM)Hmgu>	MGI:1339759	IL3RB_HUMAN	22q12.3	Cytokine receptor common subunit beta	12983	CSF2RB	P32927	1439	0	Novel	Golgi apparatus| Plasma membrane	ENSP00000384053	Tclin
Ctsd	heterozygote	Ctsd<tm1b(EUCOMM)Wtsi>	MGI:88562	CATD_HUMAN	11p15.5	Cathepsin D	13033	CTSD	P07339	1509	0	Novel	Plasma membrane	ENSP00000236671	Tchem
Dcps	heterozygote	Dcps<tm1b(EUCOMM)Hmgu>	MGI:1916555	DCPS_HUMAN	11q24.2	m7GpppX diphosphatase	69305	DCPS	Q96C86	28960	0	Novel	Nucleoplasm| Cytosol	ENSP00000263579	Tbio
Diaph3	heterozygote	Diaph3<tm1b(KOMP)Mbp>	MGI:1927222	DIAP3_HUMAN	13q21.2	Protein diaphanous homolog 3	56419	DIAPH3	Q9NSV4	81624	0	Novel	Microtubules| Plasma membrane	ENSP00000383178	Tbio
Dnajc21	heterozygote	Dnajc21<tm1.1(NCOM)Mfgc>	MGI:1925371	DJC21_HUMAN	5p13.2	DnaJ homolog subfamily C member 21	78244	DNAJC21	Q5F1R6	134218	0	Novel	Vesicles	ENSP00000371451	Tbio
Dnajc9	heterozygote	Dnajc9<tm1.1(KOMP)Vlcg>	MGI:1915326	DNJC9_HUMAN	10q22.2	DnaJ homolog subfamily C member 9	108671	DNAJC9	Q8WXX5	23234	0	Novel	Nucleoplasm| Plasma membrane	ENSP00000362041	Tbio
Dnal4	heterozygote	Dnal4<tm1b(EUCOMM)Wtsi>	MGI:1859217	DNAL4_HUMAN	22q13.1	Dynein light chain 4_axonemal	54152	DNAL4	O96015	10126	1	Studied	Centrosome| Nucleus| Nucleoli| Cytosol	ENSP00000216068	Tdark
Dst	heterozygote	Dst<tm1b(EUCOMM)Wtsi>	MGI:104627	DYST_HUMAN	6p12.1	Dystonin	13518	DST	Q03001	667	0	Novel	Nucleus| Microtubules| Cytosol	ENSP00000244364	Tbio
Edc3	heterozygote	Edc3<em1(IMPC)Tcp>	MGI:2142951	EDC3_HUMAN	15q24.1	Enhancer of mRNA-decapping protein 3	353190	EDC3	Q96F86	80153	not assigned	not assigned	Cytoplasmic bodies	ENSP00000320503	Tbio
Emc3	heterozygote	Emc3<tm1b(EUCOMM)Wtsi>	MGI:1913337	EMC3_HUMAN	3p25.3	ER membrane protein complex subunit 3	66087	EMC3	Q9P0I2	55831	0	Novel	ER membrane	ENSP00000245046	Tdark
Enox1	heterozygote	Enox1<tm1.1(KOMP)Vlcg>	MGI:2444896	ENOX1_HUMAN	13q14.11	Ecto-NOX disulfide-thiol exchanger 1	239188	ENOX1	Q8TC92	55068	0	Novel	Plasma membrane	ENSP00000261488	Tbio
Eprs	heterozygote	Eprs<tm1b(EUCOMM)Hmgu>	MGI:97838	SYEP_HUMAN	1q41	Bifunctional glutamate/proline--tRNA ligase	107508	EPRS	P07814	2058	0	Novel	Cytosol	ENSP00000355890	Tchem
Exoc8	heterozygote	Exoc8<tm1.1(KOMP)Vlcg>	MGI:2142527	EXOC8_HUMAN	1q42.2	Exocyst complex component 8	102058	EXOC8	Q8IYI6	149371	0	Novel	Cytosol	ENSP00000353564	Tbio
Fgf15	heterozygote	Fgf15<tm1.1(KOMP)Vlcg>	MGI:1096383	FGF19_HUMAN	11q13.3	Fibroblast growth factor 19	14170	FGF19	O95750	9965	0	Novel	Secreted	ENSP00000294312	Tbio
Fitm2	heterozygote	Fitm2<tm1.1(KOMP)Vlcg>	MGI:2444508	FITM2_HUMAN	20q13.12	Fat storage-inducing transmembrane protein 2	228859	FITM2	Q8N6M3	128486	1	Studied	Plasma membrane	ENSP00000380037	Tdark
Fndc3b	heterozygote	Fndc3b<tm1.1(KOMP)Vlcg>	MGI:1919257	FND3B_HUMAN	3q26.31	Fibronectin type III domain-containing protein 3B	72007	FNDC3B	Q53EP0	64778	1	Studied	Endoplasmic Reticulum	ENSP00000338523	Tbio
Foxj3	heterozygote	Foxj3<tm1a(EUCOMM)Wtsi>	MGI:2443432	FOXJ3_HUMAN	1p34.2	Forkhead box protein J3	230700	FOXJ3	Q9UPW0	22887	not assigned	not assigned	Nucleoplasm| Nuclear speckles| Vesicles	ENSP00000354620	Tbio
Gcsh	heterozygote	Gcsh<em1(IMPC)H>	MGI:1915383	GCSH_HUMAN	16q23.2	Glycine cleavage system H protein_mitochondrial	68133	GCSH	P23434	2653	0	Novel	Mitochondrial protein	ENSP00000319531	Tbio
Gde1	heterozygote	Gde1<tm1b(EUCOMM)Hmgu>	MGI:1891827	GDE1_HUMAN	16p12.3	Glycerophosphodiester phosphodiesterase 1	56209	GDE1	Q9NZC3	51573	not assigned	not assigned	Nucleoli| Nucleus| Vesicles	ENSP00000261386	Tbio
Ggnbp2	heterozygote	Ggnbp2<tm1b(KOMP)Wtsi>	MGI:2387356	GGNB2_HUMAN	17q12	Gametogenetin-binding protein 2	217039	GGNBP2	Q9H3C7	79893	0	Novel	Endoplasmic Reticulum	ENSP00000307617	Tbio
Glycam1	heterozygote	Glycam1<tm1.1(KOMP)Vlcg>	MGI:95759	GLCM1_HUMAN	12q13.2	Putative glycosylation-dependent cell adhesion molecule 1	14663	GLYCAM1	Q8IVK1	644076	not assigned	not assigned	not assigned	not assigned	Tdark
Gna13	heterozygote	Gna13<tm1b(KOMP)Wtsi>	MGI:95768	GNA13_HUMAN	17q24.1	Guanine nucleotide-binding protein subunit alpha-13	14674	GNA13	Q14344	10672	0	Novel	Cytosol	ENSP00000400717	Tbio
Got1	heterozygote	Got1<tm1b(EUCOMM)Hmgu>	MGI:95791	AATC_HUMAN	10q24.2	Aspartate aminotransferase_cytoplasmic	14718	GOT1	P17174	2805	1	Studied	Nucleoplasm| Cytosol	ENSP00000359539	Tbio
Gpbp1	heterozygote	Gpbp1<tm1b(EUCOMM)Wtsi>	MGI:1920524	GPBP1_HUMAN	5q11.2	Vasculin	73274	GPBP1	Q86WP2	65056	0	Novel	Vesicles| Cytosol| Plasma membrane	ENSP00000264779	Tdark
Grin2b	heterozygote	Grin2b<tm1e.1(KOMP)Wtsi>	MGI:95821	NMDE2_HUMAN	12p13.1	Glutamate receptor ionotropic_NMDA 2B	14812	GRIN2B	Q13224	2904	1	Studied	Plasma membrane	ENSP00000279593	Tclin
Hdac1	heterozygote	Hdac1<tm1b(EUCOMM)Wtsi>	MGI:108086	HDAC1_HUMAN	1p35.2-p35.1	Histone deacetylase 1	433759	HDAC1	Q13547	3065	0	Novel	Nucleoplasm	ENSP00000362649	Tclin
Hnrnpab	heterozygote	Hnrnpab<tm2b(EUCOMM)Hmgu>	MGI:1330294	ROAA_HUMAN	5q35.3	Heterogeneous nuclear ribonucleoprotein A/B	15384	HNRNPAB	Q99729	3182	0	Novel	Nucleoplasm	ENSP00000351108	Tbio
Hyls1	heterozygote	Hyls1<em1(IMPC)Tcp>	MGI:1924082	HYLS1_HUMAN	11q24.2	Hydrolethalus syndrome protein 1	76832	HYLS1	Q96M11	219844	0	Studied - former novel	Cytosol| Plasma membrane	ENSP00000348815	Tbio
Ift81	heterozygote	Ift81<tm1b(EUCOMM)Wtsi>	MGI:1098597	IFT81_HUMAN	12q24.11	Intraflagellar transport protein 81 homolog	12589	IFT81	Q8WYA0	28981	0	Studied - former novel	Centrosome| Cytosol	ENSP00000242591	Tbio
Il4i1	heterozygote	Il4i1<tm1b(EUCOMM)Wtsi>	MGI:109552	OXLA_HUMAN	19q13.33	L-amino-acid oxidase	14204	IL4I1	Q96RQ9	259307	not assigned	not assigned	Lysosome	ENSP00000342557	Tbio
Itga8	heterozygote	Itga8<tm1b(KOMP)Wtsi>	MGI:109442	ITA8_HUMAN	10p13	Integrin alpha-8	241226	ITGA8	P53708	8516	1	Studied	Plasma membrane	ENSP00000367316	Tbio
Itgb8	heterozygote	Itgb8<tm1b(KOMP)Wtsi>	MGI:1338035	ITB8_HUMAN	7p21.1	Integrin beta-8	320910	ITGB8	P26012	3696	2	Studied	Cytosol| Plasma membrane	ENSP00000222573	Tbio
Kif26b	heterozygote	Kif26b<tm2b(KOMP)Wtsi>	MGI:2447076	KI26B_HUMAN	1q44	Kinesin-like protein KIF26B	269152	KIF26B	Q2KJY2	55083	0	Novel	Microtubules| Plasma membrane	ENSP00000385545	Tbio
Kntc1	heterozygote	Kntc1<tm1b(EUCOMM)Hmgu>	MGI:2673709	KNTC1_HUMAN	12q24.31	Kinetochore-associated protein 1	208628	KNTC1	P50748	9735	0	Novel	Cytosol| Plasma membrane	ENSP00000328236	Tbio
Ldb3	heterozygote	Ldb3<tm2b(EUCOMM)Hmgu>	MGI:1344412	LDB3_HUMAN	10q23.2	LIM domain-binding protein 3	24131	LDB3	O75112	11155	4	Studied	Focal Adhesions| Cytosol| Nucleoplasm| Cytoskeleton	ENSP00000401437	Tbio
Lor	heterozygote	Lor<tm1.1(KOMP)Vlcg>	MGI:96816	LORI_HUMAN	1q21.3	Loricrin	16939	LOR	P23490	4014	not assigned	not assigned	Cytosol| Nucleoplasm| Nucleus| Plasma membrane	ENSP00000357731	Tbio
Lrp1	heterozygote	Lrp1<tm1.1(KOMP)Wtsi>	MGI:96828	LRP1_HUMAN	12q13.3	Prolow-density lipoprotein receptor-related protein 1	16971	LRP1	Q07954	4035	1	Studied	Nucleoli| Cytosol	ENSP00000243077	Tbio
Mbd5	heterozygote	Mbd5<tm1b(EUCOMM)Wtsi>	MGI:2138934	MBD5_HUMAN	2q23.2	Methyl-CpG-binding domain protein 5	109241	MBD5	Q9P267	55777	0	Novel	Nucleus| Midbody	ENSP00000386049	Tbio
Med20	heterozygote	Med20<em1(IMPC)J>	MGI:1929648	MED20_HUMAN	6p21.1	Mediator of RNA polymerase II transcription subunit 20	56771	MED20	Q9H944	9477	0	Novel	Centrosome| Nucleoplasm	ENSP00000265350	Tbio
Mettl14	heterozygote	Mettl14<em1(IMPC)Tcp>	MGI:2442926	MET14_HUMAN	4q26	N6-adenosine-methyltransferase non-catalytic subunit	210529	METTL14	Q9HCE5	57721	0	Novel	Nucleoplasm	ENSP00000373474	Tbio
Myh10	heterozygote	Myh10<em1(IMPC)J>	MGI:1930780	MYH10_HUMAN	17p13.1	Myosin-10	77579	MYH10	P35580	4628	0	Novel	Actin filaments| Cytosol| Mitochondria	ENSP00000269243	Tbio
Myl2	heterozygote	Myl2<tm1b(EUCOMM)Hmgu>	MGI:97272	MLRV_HUMAN	12q24.11	Myosin regulatory light chain 2_ventricular/cardiac muscle isoform	17906	MYL2	P10916	4633	3	Studied	Microtubules	ENSP00000228841	Tbio
Myo1h	heterozygote	Myo1h<tm1b(KOMP)Wtsi>	MGI:1914674	MYO1H_HUMAN	12q24.11	Unconventional myosin-Ih	231646	MYO1H	Q8N1T3	283446	0	Novel	Cytoskeleton	ENSP00000439182	Tdark
Ncbp2	heterozygote	Ncbp2<em1(IMPC)J>	MGI:1915342	NCBP2_HUMAN	3q29	Nuclear cap-binding protein subunit 2	68092	NCBP2	P52298	22916	0	Novel	Nucleoplasm	ENSP00000326806	Tbio
Ncoa5	heterozygote	Ncoa5<tm1.1(KOMP)Mbp>	MGI:2385165	NCOA5_HUMAN	20q13.12	Nuclear receptor coactivator 5	228869	NCOA5	Q9HCD5	57727	0	Novel	Nucleus| Actin filaments	ENSP00000290231	Tbio
Ncoa6	heterozygote	Ncoa6<em1(IMPC)J>	MGI:1929915	NCOA6_HUMAN	20q11.22	Nuclear receptor coactivator 6	56406	NCOA6	Q14686	23054	1	Studied	Nucleoplasm	ENSP00000351894	Tbio
Ndufa8	heterozygote	Ndufa8<tm1b(EUCOMM)Hmgu>	MGI:1915625	NDUA8_HUMAN	9q33.2	NADH dehydrogenase [ubiquinone] 1 alpha subcomplex subunit 8	68375	NDUFA8	P51970	4702	0	Novel	Mitochondria	ENSP00000362873	Tclin
Nemf	heterozygote	Nemf<tm1b(EUCOMM)Hmgu>	MGI:1918305	NEMF_HUMAN	14q21.3	Nuclear export mediator factor NEMF	66244	NEMF	O60524	9147	0	Novel	Nucleoplasm| Cytosol| Nuclear bodies	ENSP00000298310	Tbio
Nfat5	heterozygote	Nfat5<tm1b(KOMP)Wtsi>	MGI:1859333	NFAT5_HUMAN	16q22.1	Nuclear factor of activated T-cells 5	54446	NFAT5	O94916	10725	0	Novel	Nucleus| Cytosol	ENSP00000396538	Tbio
Nme6	heterozygote	Nme6<tm1.1(KOMP)Vlcg>	MGI:1861676	NDK6_HUMAN	3p21.31	Nucleoside diphosphate kinase 6	54369	NME6	O75414	10201	0	Novel	Vesicles	ENSP00000416658	Tbio
Nup133	heterozygote	Nup133<tm1b(EUCOMM)Wtsi>	MGI:2442620	NU133_HUMAN	1q42.13	Nuclear pore complex protein Nup133	234865	NUP133	Q8WUM0	55746	0	Novel	Nuclear membrane	ENSP00000261396	Tbio
Orai1	heterozygote	Orai1<tm1b(EUCOMM)Hmgu>	MGI:1925542	CRCM1_HUMAN	12q24.31	Calcium release-activated calcium channel protein 1	109305	ORAI1	Q96D31	84876	1	Studied	Cytosol| Plasma membrane	ENSP00000328216	Tchem
Pax7	heterozygote	Pax7<tm1.1(KOMP)Vlcg>	MGI:97491	PAX7_HUMAN	1p36.13	Paired box protein Pax-7	18509	PAX7	P23759	5081	0	Novel	Nucleus	ENSP00000364524	Tbio
Pex26	heterozygote	Pex26<tm1.1(KOMP)Vlcg>	MGI:1921293	PEX26_HUMAN	22q11.21	Peroxisome assembly protein 26	74043	PEX26	Q7Z412	55670	0	Novel	peroxisome	ENSP00000331106	Tbio
Phactr4	heterozygote	Phactr4<em1(IMPC)Hmgu>	MGI:2140327	PHAR4_HUMAN	1p35.3	Phosphatase and actin regulator 4	100169	PHACTR4	Q8IZ21	65979	0	Novel	Cytosol| Plasma membrane| Intermediate filaments	ENSP00000362942	Tbio
Pigo	heterozygote	Pigo<tm1b(EUCOMM)Wtsi>	MGI:1861452	PIGO_HUMAN	9p13.3	GPI ethanolamine phosphate transferase 3	56703	PIGO	Q8TEQ8	84720	0	Studied - former novel	Nucleoli| Nucleus	ENSP00000339382	Tbio
Pkn2	heterozygote	Pkn2<tm1b(KOMP)Wtsi>	MGI:109211	PKN2_HUMAN	1p22.2	Serine/threonine-protein kinase N2	109333	PKN2	Q16513	5586	1	Studied	Cell Junctions| Cytoskeleton| Cytosol| Midbody| Nucleus	ENSP00000359552	Tchem
Pole2	heterozygote	Pole2<em1(IMPC)Mbp>	MGI:1197514	DPOE2_HUMAN	14q21.3	DNA polymerase epsilon subunit 2	18974	POLE2	P56282	5427	0	Novel	Nucleoplasm| Nuclear bodies| Vesicles	ENSP00000216367	Tbio
Prdm12	heterozygote	Prdm12<tm2b(EUCOMM)Hmgu>	MGI:2685844	PRD12_HUMAN	9q34.12	PR domain zinc finger protein 12	381359	PRDM12	Q9H4Q4	59335	0	Novel	Nucleus	ENSP00000253008	Tbio
Prokr1	heterozygote	Prokr1<tm1.1(KOMP)Vlcg>	MGI:1929676	PKR1_HUMAN	2p13.3	Prokineticin receptor 1	58182	PROKR1	Q8TCW9	10887	not assigned	not assigned	Plasma membrane	ENSP00000303775	Tchem
Psmc6	heterozygote	Psmc6<tm1b(KOMP)Wtsi>	MGI:1914339	PRS10_HUMAN	14q22.1	26S proteasome regulatory subunit 10B	67089	PSMC6	P62333	5706	0	Novel	Nucleoplasm| Cytosol| Plasma membrane	ENSP00000401802	Tbio
Psph	heterozygote	Psph<tm1.1(KOMP)Vlcg>	MGI:97788	SERB_HUMAN	7p11.2	Phosphoserine phosphatase	100678	PSPH	P78330	5723	1	Studied	Cytosol	ENSP00000275605	Tbio
Rab10	heterozygote	Rab10<em1(IMPC)J>	MGI:105066	RAB10_HUMAN	2p23.3	Ras-related protein Rab-10	19325	RAB10	P61026	10890	0	Novel	Cell Junctions| Cytosol| Endosomal membrane| Endosome| ER lumen| ER membrane| Golgi apparatus| Golgi membrane| Nuclear membrane| Plasma membrane| Secreted| Vesicle membrane| Vesicles	ENSP00000264710	Tbio
Rest	heterozygote	Rest<tm2b(EUCOMM)Wtsi>	MGI:104897	REST_HUMAN	4q12	RE1-silencing transcription factor	19712	REST	Q13127	5978	1	Studied	Nucleoplasm| Cytosol	ENSP00000311816	Tbio
Rock1	heterozygote	Rock1<tm1b(NCOM)Mfgc>	MGI:107927	ROCK1_HUMAN	18q11.1	Rho-associated protein kinase 1	19877	ROCK1	Q13464	6093	1	Studied	Centrosome| Cytoskeleton| Cytosol| Golgi apparatus| Golgi membrane| Microtubule organizing center| Microtubules| Plasma membrane| Secreted| Vesicles	ENSP00000382697	Tclin
Rptor	heterozygote	Rptor<tm2b(EUCOMM)Wtsi>	MGI:1921620	RPTOR_HUMAN	17q25.3	Regulatory-associated protein of mTOR	74370	RPTOR	Q8N122	57521	0	Novel	Vesicles| Nucleoplasm| Cytosol	ENSP00000307272	Tbio
Rsbn1	heterozygote	Rsbn1<tm1b(EUCOMM)Wtsi>	MGI:2444993	RSBN1_HUMAN	1p13.2	Lysine-specific demethylase 9	229675	RSBN1	Q5VWQ0	54665	1	Studied	Nucleoplasm| Nuclear bodies| Vesicles	ENSP00000261441	Tdark
Rwdd3	heterozygote	Rwdd3<tm1b(KOMP)Wtsi>	MGI:1920420	RWDD3_HUMAN	1p21.3	RWD domain-containing protein 3	66568	RWDD3	Q9Y3V2	25950	0	Novel	Nucleus	ENSP00000359221	Tbio
Satb2	heterozygote	Satb2<tm1b(KOMP)Wtsi>	MGI:2679336	SATB2_HUMAN	2q33.1	DNA-binding protein SATB2	212712	SATB2	Q9UPW6	23314	0	Novel	Nucleoplasm	ENSP00000260926	Tbio
Sbno1	heterozygote	Sbno1<tm1b(EUCOMM)Hmgu>	MGI:2384298	SBNO1_HUMAN	12q24.31	Protein strawberry notch homolog 1	243272	SBNO1	A3KN83	55206	0	Novel	Nucleoplasm	ENSP00000387361	Tdark
Septin5	heterozygote	Sept5<tm1b(EUCOMM)Hmgu>	MGI:1195461	not assigned	not assigned	not assigned	not assigned	not assigned	not assigned	not assigned	not assigned	not assigned	not assigned	not assigned	not assigned
Sirt1	heterozygote	Sirt1<tm1b(EUCOMM)Wtsi>	MGI:2135607	SIR1_HUMAN	10q21.3	NAD-dependent protein deacetylase sirtuin-1	93759	SIRT1	Q96EB6	23411	0	Novel	Nucleus| Cytosol| Mitochondria	ENSP00000212015	Tchem
Slc7a7	heterozygote	Slc7a7<em1(IMPC)Bay>	MGI:1337120	YLAT1_HUMAN	14q11.2	Y+L amino acid transporter 1	20540	SLC7A7	Q9UM01	9056	0	Novel	Plasma membrane	ENSP00000285850	Tbio
Slc9a3	heterozygote	Slc9a3<tm1b(NCOM)Mfgc>	MGI:105064	SL9A3_HUMAN	5p15.33	Sodium/hydrogen exchanger 3	105243	SLC9A3	P48764	6550	1	Studied	Plasma membrane	ENSP00000264938	Tchem
Snx3	heterozygote	Snx3<tm1.1(KOMP)Vlcg>	MGI:1860188	SNX3_HUMAN	6q21	Sorting nexin-3	54198	SNX3	O60493	8724	0	Novel	Cytosol| Endosomal membrane| Endosome| Plasma membrane| Vesicles	ENSP00000230085	Tbio
Srprb	heterozygote	Srprb<tm2b(EUCOMM)Hmgu>	MGI:102964	SRPRB_HUMAN	3q22.1	Signal recognition particle receptor subunit beta	20818	SRPRB	Q9Y5M8	58477	0	Novel	Plasma membrane	ENSP00000418401	Tdark
Srsf11	heterozygote	Srsf11<tm1b(EUCOMM)Wtsi>	MGI:1916457	SRS11_HUMAN	1p31.1	Serine/arginine-rich splicing factor 11	69207	SRSF11	Q05519	9295	0	Novel	Nuclear speckles	ENSP00000359988	Tbio
St14	heterozygote	St14<tm1.1(KOMP)Vlcg>	MGI:1338881	ST14_HUMAN	11q24.3	Suppressor of tumorigenicity 14 protein	19143	ST14	Q9Y5Y6	6768	0	Novel	Nucleoplasm| Vesicles	ENSP00000278742	Tchem
Stambp	heterozygote	Stambp<tm1b(EUCOMM)Hmgu>	MGI:1917777	STABP_HUMAN	2p13.1	STAM-binding protein	70527	STAMBP	O95630	10617	0	Studied - former novel	Nucleoplasm| Cytosol| Plasma membrane	ENSP00000344742	Tbio
Stk36	heterozygote	Stk36<em1(IMPC)J>	MGI:1920831	STK36_HUMAN	2q35	Serine/threonine-protein kinase 36	269209	STK36	Q9NRP7	27148	0	Novel	Cytosol	ENSP00000295709	Tbio
Stxbp1	heterozygote	Stxbp1<tm1b(EUCOMM)Hmgu>	MGI:107363	STXB1_HUMAN	9q34.11	Syntaxin-binding protein 1	20910	STXBP1	P61764	6812	0	Novel	Nucleoplasm| Cytosol	ENSP00000362399	Tbio
Sufu	heterozygote	Sufu<tm1b(KOMP)Wtsi>	MGI:1345643	SUFU_HUMAN	10q24.32	Suppressor of fused homolog	24069	SUFU	Q9UMX1	51684	0	Novel	Nucleus	ENSP00000358918	Tbio
Synpo2	heterozygote	Synpo2<tm1b(EUCOMM)Wtsi>	MGI:2153070	SYNP2_HUMAN	4q26	Synaptopodin-2	118449	SYNPO2	Q9UMS6	171024	1	Studied	Vesicles| Actin filaments| Cytosol	ENSP00000306015	Tbio
Synrg	heterozygote	Synrg<tm1b(EUCOMM)Wtsi>	MGI:1354742	SYNRG_HUMAN	17q12	Synergin gamma	217030	SYNRG	Q9UMZ2	11276	0	Novel	Cytosol	ENSP00000343610	Tdark
Tfeb	heterozygote	Tfeb<tm1a(EUCOMM)Wtsi>	MGI:103270	TFEB_HUMAN	6p21.1	Transcription factor EB	21425	TFEB	P19484	7942	1	Studied	Nucleoplasm	ENSP00000230323	Tbio
Thg1l	heterozygote	Thg1l<tm1b(EUCOMM)Wtsi>	MGI:1913878	THG1_HUMAN	5q33.3	Probable tRNA(His) guanylyltransferase	66628	THG1L	Q9NWX6	54974	1	Studied	Cytosol| Mitochondria	ENSP00000231198	Tbio
Thoc6	heterozygote	Thoc6<em5(IMPC)Tcp>	MGI:2677480	THOC6_HUMAN	16p13.3	THO complex subunit 6 homolog	386612	THOC6	Q86W42	79228	0	Studied - former novel	Nucleoplasm| Nuclear speckles	ENSP00000326531	Tbio
Tmtc3	heterozygote	Tmtc3<tm1b(EUCOMM)Wtsi>	MGI:3036255	TMTC3_HUMAN	12q21.32	Transmembrane and TPR repeat-containing protein 3	237500	TMTC3	Q6ZXV5	160418	2	Studied	Microtubules| Plasma membrane	ENSP00000266712	Tdark
Tnnc1	heterozygote	Tnnc1<em1(IMPC)J>	MGI:98779	TNNC1_HUMAN	3p21.1	Troponin C_slow skeletal and cardiac muscles	21924	TNNC1	P63316	7134	5	Studied	Nucleoplasm| Actin filaments| Mitochondria	ENSP00000232975	Tclin
Trmt1	heterozygote	Trmt1<tm1b(EUCOMM)Hmgu>	MGI:1289155	TRM1_HUMAN	19p13.13	tRNA (guanine(26)-N(2))-dimethyltransferase	212528	TRMT1	Q9NXH9	55621	0	Novel	Cytosol| Plasma membrane| Nucleus	ENSP00000350352	Tbio
Tubb4b	heterozygote	Tubb4b<em1(IMPC)J>	MGI:1915472	TBB4B_HUMAN	9q34.3	Tubulin beta-4B chain	227613	TUBB4B	P68371	10383	0	Novel	Microtubules	ENSP00000341289	Tclin
Tyms	heterozygote	Tyms<tm1b(EUCOMM)Hmgu>	MGI:98878	TYSY_HUMAN	18p11.32	Thymidylate synthase	22171	TYMS	P04818	7298	0	Novel	Cytosol| Mitochondria| Mitochondrial membrane| Nucleoli| Nucleoplasm| Nucleus	ENSP00000315644	Tclin
Ubiad1	heterozygote	Ubiad1<em1(IMPC)J>	MGI:1918957	UBIA1_HUMAN	1p36.22	UbiA prenyltransferase domain-containing protein 1	71707	UBIAD1	Q9Y5Z9	29914	0	Novel	Vesicles	ENSP00000366006	Tbio
Ubxn7	heterozygote	Ubxn7<tm1b(EUCOMM)Wtsi>	MGI:2146388	UBXN7_HUMAN	3q29	UBX domain-containing protein 7	224111	UBXN7	O94888	26043	0	Novel	Nucleoplasm	ENSP00000296328	Tbio
Ufsp2	heterozygote	Ufsp2<em1(IMPC)Mbp>	MGI:1913679	UFSP2_HUMAN	4q35.1	Ufm1-specific protease 2	192169	UFSP2	Q9NUQ7	55325	0	Novel	Nucleus| Cytosol	ENSP00000264689	Tbio
Ust	heterozygote	Ust<em1(IMPC)J>	MGI:2442406	UST_HUMAN	6q25.1	Uronyl 2-sulfotransferase	338362	UST	Q9Y2C2	10090	0	Novel	Mitochondria	ENSP00000356433	Tbio
Vax1	heterozygote	Vax1<tm1b(KOMP)Mbp>	MGI:1277163	VAX1_HUMAN	10q25.3	Ventral anterior homeobox 1	22326	VAX1	Q5SQQ9	11023	0	Novel	Nucleoli| Nucleus	ENSP00000358207	Tbio
Vps37d	heterozygote	Vps37d<tm2b(EUCOMM)Wtsi>	MGI:2159402	VP37D_HUMAN	7q11.23	Vacuolar protein sorting-associated protein 37D	194309	VPS37D	Q86XT2	155382	0	Novel	Vesicles	ENSP00000320416	Tdark
Vps4a	heterozygote	Vps4a<tm1b(EUCOMM)Hmgu>	MGI:1890520	VPS4A_HUMAN	16q23.1	Vacuolar protein sorting-associated protein 4A	116733	VPS4A	Q9UN37	27183	0	Novel	Midbody	ENSP00000254950	Tbio
Wfdc2	heterozygote	Wfdc2<em1(IMPC)H>	MGI:1914951	WFDC2_HUMAN	20q13.12	WAP four-disulfide core domain protein 2	67701	WFDC2	Q14508	10406	0	Novel	Cytosol	ENSP00000361761	Tbio
Yju2	heterozygote	Yju2<tm1b(KOMP)Wtsi>	MGI:1920136	CCD94_HUMAN	19p13.3	Coiled-coil domain-containing protein 94	72886	CCDC94	Q9BW85	55702	0	Novel	Nucleoplasm	ENSP00000262962	Tdark
Zfp503	heterozygote	Zfp503<em1(IMPC)Mbp>	MGI:1353644	ZN503_HUMAN	10q22.2	Zinc finger protein 503	218820	ZNF503	Q96F45	84858	0	Novel	Cytosol| Plasma membrane| Nucleoplasm	ENSP00000361602	Tbio
Zfp706	heterozygote	Zfp706<em1(IMPC)J>	MGI:1915286	ZN706_HUMAN	8q22.3	Zinc finger protein 706	68036	ZNF706	Q9Y5V0	51123	0	Novel	Plasma membrane	ENSP00000311768	Tdark
Zfp827	heterozygote	Zfp827<em1(IMPC)J>	MGI:2444807	ZN827_HUMAN	4q31.21-q31.22	Zinc finger protein 827	622675	ZNF827	Q17R98	152485	1	Studied	Nucleoplasm	ENSP00000368761	Tdark
1500015O10Rik	homozygote	1500015O10Rik<tm1b(EUCOMM)Hmgu>	MGI:1926146	not assigned	not assigned	not assigned	not assigned	not assigned	not assigned	not assigned	not assigned	not assigned	not assigned	not assigned	not assigned
1700086L19Rik	homozygote	1700086L19Rik<tm1b(EUCOMM)Wtsi>	MGI:1921534	not assigned	not assigned	not assigned	not assigned	not assigned	not assigned	not assigned	not assigned	not assigned	not assigned	not assigned	not assigned
4931406C07Rik	homozygote	4931406C07Rik<tm1b(EUCOMM)Wtsi>	MGI:1918234	not assigned	not assigned	not assigned	not assigned	not assigned	not assigned	not assigned	not assigned	not assigned	not assigned	not assigned	not assigned
4931422A03Rik	homozygote	4931422A03Rik<tm1b(EUCOMM)Wtsi>	MGI:1918236	not assigned	not assigned	not assigned	not assigned	not assigned	not assigned	not assigned	not assigned	not assigned	not assigned	not assigned	not assigned
4933428G20Rik	homozygote	4933428G20Rik<tm1.1(KOMP)Vlcg>	MGI:1918475	not assigned	not assigned	not assigned	not assigned	not assigned	not assigned	not assigned	not assigned	not assigned	not assigned	not assigned	not assigned
9930012K11Rik	homozygote	9930012K11Rik<tm2b(EUCOMM)Hmgu>	MGI:2145726	not assigned	not assigned	not assigned	not assigned	not assigned	not assigned	not assigned	not assigned	not assigned	not assigned	not assigned	not assigned
AB124611	homozygote	AB124611<tm1.1(KOMP)Vlcg>	MGI:3043001	HIDE1_HUMAN	19p13.2	Protein HIDE1	382062	C19orf38	A8MVS5	255809	not assigned	Novel	Cytosol| Golgi apparatus| Plasma membrane	ENSP00000380920	Tdark
Abca14	homozygote	Abca14<tm1.1(NCOM)Mfgc>	MGI:2388708	not assigned	not assigned	not assigned	67928	not assigned	not assigned	not assigned	not assigned	not assigned	not assigned	not assigned	not assigned
Abca7	homozygote	Abca7<tm2b(EUCOMM)Hmgu>	MGI:1351646	ABCA7_HUMAN	19p13.3	ATP-binding cassette sub-family A member 7	27403	ABCA7	Q8IZY2	10347	0	Novel	Golgi apparatus| Plasma membrane| Cell Junctions	ENSP00000263094	Tbio
Abcg2	homozygote	Abcg2<tm1.1(KOMP)Vlcg>	MGI:1347061	ABCG2_HUMAN	4q22.1	ATP-binding cassette sub-family G member 2	26357	ABCG2	Q9UNQ0	9429	1	Studied	Plasma membrane| Nucleus	ENSP00000237612	Tchem
Abhd17b	homozygote	Abhd17b<em1(IMPC)J>	MGI:1917816	AB17B_HUMAN	9q21.13	Protein ABHD17B	226016	ABHD17B	Q5VST6	51104	0	Novel	Endosomal membrane| Endosome| Plasma membrane| Cytosol	ENSP00000366240	Tbio
Acap2	homozygote	Acap2<em1(IMPC)J>	MGI:1925868	ACAP2_HUMAN	3q29	Arf-GAP with coiled-coil_ANK repeat and PH domain-containing protein 2	78618	ACAP2	Q15057	23527	0	Novel	Vesicles	ENSP00000324287	Tbio
Adamts16	homozygote	Adamts16<em1(IMPC)J>	MGI:2429637	ATS16_HUMAN	5p15.32	A disintegrin and metalloproteinase with thrombospondin motifs 16	271127	ADAMTS16	Q8TE57	170690	0	Novel	Secreted	ENSP00000274181	Tbio
Adnp2	homozygote	Adnp2<em3(IMPC)Tcp>	MGI:2448562	ADNP2_HUMAN	18q23	Activity-dependent neuroprotector homeobox protein 2	240442	ADNP2	Q6IQ32	22850	0	Novel	Cytosol| Mitochondria	ENSP00000262198	Tdark
Afap1l2	homozygote	Afap1l2<tm1b(KOMP)Wtsi>	MGI:2147658	AF1L2_HUMAN	10q25.3	Actin filament-associated protein 1-like 2	226250	AFAP1L2	Q8N4X5	84632	1	Studied	Cytosol| Plasma membrane	ENSP00000303042	Tbio
Ahsg	homozygote	Ahsg<tm1.1(KOMP)Vlcg>	MGI:107189	FETUA_HUMAN	3q27.3	Alpha-2-HS-glycoprotein	11625	AHSG	P02765	197	1	Studied	Golgi apparatus	ENSP00000393887	Tbio
Aire	homozygote	Aire<tm1.1(NCOM)Mfgc>	MGI:1338803	AIRE_HUMAN	21q22.3	Autoimmune regulator	11634	AIRE	O43918	326	0	Novel	Nucleoplasm| Nucleus	ENSP00000291582	Tbio
Amdhd1	homozygote	Amdhd1<tm2b(EUCOMM)Hmgu>	MGI:1919011	HUTI_HUMAN	12q23.1	Probable imidazolonepropionase	71761	AMDHD1	Q96NU7	144193	0	Novel	Plasma membrane| Actin filaments| Focal Adhesions	ENSP00000266736	Tdark
Amigo1	homozygote	Amigo1<tm1.1(KOMP)Vlcg>	MGI:2653612	AMGO1_HUMAN	1p13.3	Amphoterin-induced protein 1	229715	AMIGO1	Q86WK6	57463	0	Novel	Nucleoplasm| Nuclear bodies	ENSP00000358878	Tbio
Arv1	homozygote	Arv1<em1(IMPC)J>	MGI:1916115	ARV1_HUMAN	1q42.2	Protein ARV1	68865	ARV1	Q9H2C2	64801	0	Novel	Vesicles	ENSP00000312458	Tbio
Asb8	homozygote	Asb8<tm1b(KOMP)Wtsi>	MGI:1925791	ASB8_HUMAN	12q13.11	Ankyrin repeat and SOCS box protein 8	78541	ASB8	Q9H765	140461	0	Novel	not assigned	ENSP00000320893	Tdark
Asic4	homozygote	Asic4<tm1b(KOMP)Mbp>	MGI:2652846	ASIC4_HUMAN	2q35	Acid-sensing ion channel 4	241118	ASIC4	Q96FT7	55515	0	Novel	Golgi apparatus| Plasma membrane	ENSP00000326627	Tbio
Atn1	homozygote	Atn1<tm1b(EUCOMM)Wtsi>	MGI:104725	ATN1_HUMAN	12p13.31	Atrophin-1	13498	ATN1	P54259	1822	0	Novel	Nucleoplasm	ENSP00000349076	Tbio
Atp2c2	homozygote	Atp2c2<em1(IMPC)Tcp>	MGI:1916297	AT2C2_HUMAN	16q24.1	Calcium-transporting ATPase type 2C member 2	69047	ATP2C2	O75185	9914	0	Novel	Focal Adhesions| Plasma membrane	ENSP00000262429	Tbio
Atrn	homozygote	Atrn<tm1.1(KOMP)Vlcg>	MGI:1341628	ATRN_HUMAN	20p13	Attractin	11990	ATRN	O75882	8455	1	Studied	Cytosol	ENSP00000262919	Tbio
Avpi1	homozygote	Avpi1<tm1b(EUCOMM)Hmgu>	MGI:1916784	AVPI1_HUMAN	10q24.2	Arginine vasopressin-induced protein 1	69534	AVPI1	Q5T686	60370	0	Novel	Nucleus| Plasma membrane	ENSP00000359660	Tdark
Bbox1	homozygote	Bbox1<tm1a(KOMP)Wtsi>	MGI:1891372	BODG_HUMAN	11p14.2	Gamma-butyrobetaine dioxygenase	170442	BBOX1	O75936	8424	0	Novel	Cytosol| Mitochondria| Vesicles	ENSP00000263182	Tchem
BC048562	homozygote	BC048562<tm1b(KOMP)Wtsi>	MGI:3618861	not assigned	not assigned	not assigned	not assigned	not assigned	not assigned	not assigned	not assigned	not assigned	not assigned	not assigned	not assigned
Bcas1	homozygote	Bcas1<em1(IMPC)Tcp>	MGI:1924210	BCAS1_HUMAN	20q13.2	Breast carcinoma-amplified sequence 1	76960	BCAS1	O75363	8537	0	Novel	Vesicles	ENSP00000379290	Tbio
Bdkrb1	homozygote	Bdkrb1<em1(IMPC)H>	MGI:88144	BKRB1_HUMAN	14q32.2	B1 bradykinin receptor	12061	BDKRB1	P46663	623	0	Novel	Plasma membrane	ENSP00000216629	Tchem
Btbd9	homozygote	Btbd9<tm1b(EUCOMM)Wtsi>	MGI:1916625	BTBD9_HUMAN	6p21.2	BTB/POZ domain-containing protein 9	224671	BTBD9	Q96Q07	114781	0	Novel	Nucleoplasm	ENSP00000386121	Tbio
Btnl4	homozygote	Btnl4<em1(IMPC)Tcp>	MGI:1932036	not assigned	not assigned	not assigned	632126	not assigned	not assigned	not assigned	not assigned	not assigned	not assigned	not assigned	not assigned
Bzw2	homozygote	Bzw2<tm1b(KOMP)Mbp>	MGI:1914162	BZW2_HUMAN	7p21.1	Basic leucine zipper and W2 domain-containing protein 2	66912	BZW2	Q9Y6E2	28969	0	Novel	Actin filaments| Cytosol| Plasma membrane	ENSP00000258761	Tbio
C4b	homozygote	C4b<em1(IMPC)H>	MGI:88228	CO4B_HUMAN	6p21.33	Complement C4-B	12268	C4B	P0C0L5	721	0	Novel	Cell Junctions| Plasma membrane| Vesicles	ENSP00000415941	Tbio
Cacnb2	homozygote	Cacnb2<tm1.1(KOMP)Vlcg>	MGI:894644	CACB2_HUMAN	10p12	Voltage-dependent L-type calcium channel subunit beta-2	12296	CACNB2	Q08289	783	3	Studied	Plasma membrane	ENSP00000320025	Tbio
Calhm6	homozygote	Calhm6<tm2b(EUCOMM)Wtsi>	MGI:2443082	CAHM6_HUMAN	6q22.1	Calcium homeostasis modulator protein 6	215900	CALHM6	Q5R3K3	441168	0	Novel	Plasma membrane	ENSP00000357594	Tdark
Camk1	homozygote	Camk1<tm2b(EUCOMM)Hmgu>	MGI:1098535	KCC1A_HUMAN	3p25.3	Calcium/calmodulin-dependent protein kinase type 1	52163	CAMK1	Q14012	8536	1	Studied	Cytosol	ENSP00000256460	Tchem
Car13	homozygote	Car13<tm1b(KOMP)Wtsi>	MGI:1931322	CAH13_HUMAN	8q21.2	Carbonic anhydrase 13	71934	CA13	Q8N1Q1	377677	0	Novel	Nucleoli| Nucleus| Vesicles	ENSP00000318912	Tclin
Carf	homozygote	Carf<tm1.1(KOMP)Vlcg>	MGI:2182269	CARTF_HUMAN	2q33.2	Calcium-responsive transcription factor	241066	CARF	Q8N187	79800	2	Studied	Nucleoli (Fibrillar center)| Vesicles| Cytosol| Intermediate filaments	ENSP00000316224	Tbio
Ccl9	homozygote	Ccl9<tm1.1(KOMP)Vlcg>	MGI:104533	not assigned	not assigned	not assigned	20308	not assigned	not assigned	not assigned	not assigned	not assigned	not assigned	not assigned	not assigned
Ccnd2	homozygote	Ccnd2<tm1b(KOMP)Mbp>	MGI:88314	CCND2_HUMAN	12p13.32	G1/S-specific cyclin-D2	12444	CCND2	P30279	894	1	Studied	Nucleoplasm	ENSP00000261254	Tbio
Ccpg1	homozygote	Ccpg1<tm1b(EUCOMM)Hmgu>	MGI:1196419	CCPG1_HUMAN	15q21.3	Cell cycle progression protein 1	72278	CCPG1	Q9ULG6	9236	0	Novel	Endoplasmic Reticulum| Golgi apparatus	ENSP00000403400	Tbio
Ccr6	homozygote	Ccr6<tm1.1(KOMP)Vlcg>	MGI:1333797	CCR6_HUMAN	6q27	C-C chemokine receptor type 6	12458	CCR6	P51684	1235	0	Novel	Plasma membrane	ENSP00000339393	Tchem
Cd300e	homozygote	Cd300e<tm1.1(KOMP)Vlcg>	MGI:2387602	CLM2_HUMAN	17q25.1	CMRF35-like molecule 2	217306	CD300E	Q496F6	342510	0	Novel	Plasma membrane| Vesicles	ENSP00000329942	Tbio
Cd7	homozygote	Cd7<tm1b(KOMP)Wtsi>	MGI:88344	CD7_HUMAN	17q25.3	T-cell antigen CD7	12516	CD7	P09564	924	0	Novel	Plasma membrane	ENSP00000312027	Tbio
Cdc42ep3	homozygote	Cdc42ep3<em1(IMPC)Mbp>	MGI:2384718	BORG2_HUMAN	2p22.2	Cdc42 effector protein 3	260409	CDC42EP3	Q9UKI2	10602	0	Novel	Nucleoli| Cytosol	ENSP00000295324	Tbio
Cdh13	homozygote	Cdh13<tm1b(EUCOMM)Hmgu>	MGI:99551	CAD13_HUMAN	16q23.3	Cadherin-13	12554	CDH13	P55290	1012	1	Studied	Membrane protein	ENSP00000408632	Tbio
Cdk2ap2	homozygote	Cdk2ap2<em1(IMPC)J>	MGI:1098779	CDKA2_HUMAN	11q13.2	Cyclin-dependent kinase 2-associated protein 2	52004	CDK2AP2	O75956	10263	0	Novel	Nucleoplasm	ENSP00000301488	Tbio
Ces1a	homozygote	Ces1a<tm1b(KOMP)Wtsi>	MGI:3648919	EST1_HUMAN	16q12.2	Liver carboxylesterase 1	244595	CES1	P23141	1066	0	Novel	Endoplasmic Reticulum	ENSP00000353720	Tchem
Chd2	homozygote	Chd2<tm1b(EUCOMM)Hmgu>	MGI:2448567	CHD2_HUMAN	15q26.1	Chromodomain-helicase-DNA-binding protein 2	244059	CHD2	O14647	1106	0	Novel	Nucleus	ENSP00000377747	Tbio
Clcnkb	homozygote	Clcnkb<em1(IMPC)Mbp>	MGI:1930643	CLCKB_HUMAN	1p36.13	Chloride channel protein ClC-Kb	56365	CLCNKB	P51801	1188	0	Studied - former novel	Plasma membrane	ENSP00000364831	Tchem
Cldn19	homozygote	Cldn19<tm1.1(KOMP)Vlcg>	MGI:3033992	CLD19_HUMAN	1p34.2	Claudin-19	242653	CLDN19	Q8N6F1	149461	0	Novel	Cell Junctions| Nucleus| Plasma membrane	ENSP00000296387	Tbio
Col20a1	homozygote	Col20a1<em1(IMPC)Mbp>	MGI:1920618	COKA1_HUMAN	20q13.33	Collagen alpha-1(XX) chain	73368	COL20A1	Q9P218	57642	0	Novel	ER lumen	ENSP00000351767	Tdark
Colca2	homozygote	Colca2<tm1b(NCOM)Mfgc>	MGI:2685530	COLC2_HUMAN	11q23.1	Colorectal cancer-associated protein 2	100502940	COLCA2	A8K830	120376	0	Novel	not assigned	ENSP00000381115	Tdark
Cotl1	homozygote	Cotl1<tm1b(EUCOMM)Hmgu>	MGI:1919292	COTL1_HUMAN	16q24.1	Coactosin-like protein	72042	COTL1	Q14019	23406	0	Novel	Cytoskeleton| Nucleus| Secreted| Vesicles	ENSP00000262428	Tbio
Cyp27a1	homozygote	Cyp27a1<tm1.1(KOMP)Vlcg>	MGI:88594	CP27A_HUMAN	2q35	Sterol 26-hydroxylase_mitochondrial	104086	CYP27A1	Q02318	1593	1	Studied	Mitochondrial protein	ENSP00000258415	Tchem
Cyp27b1	homozygote	Cyp27b1<tm1b(EUCOMM)Hmgu>	MGI:1098274	CP27B_HUMAN	12q14.1	25-hydroxyvitamin D-1 alpha hydroxylase_mitochondrial	13115	CYP27B1	O15528	1594	0	Novel	Mitochondrial protein	ENSP00000228606	Tchem
Cyp2u1	homozygote	Cyp2u1<tm1b(EUCOMM)Wtsi>	MGI:1918769	CP2U1_HUMAN	4q25	Cytochrome P450 2U1	71519	CYP2U1	Q7Z449	113612	0	Novel	Golgi apparatus| Nucleoplasm| Vesicles	ENSP00000333212	Tbio
Cyp4b1	homozygote	Cyp4b1<tm1b(KOMP)Wtsi>	MGI:103225	CP4B1_HUMAN	1p33	Cytochrome P450 4B1	13120	CYP4B1	P13584	1580	0	Novel	Vesicles	ENSP00000360991	Tbio
Cytip	homozygote	Cytip<tm1b(KOMP)Wtsi>	MGI:2183535	CYTIP_HUMAN	2q24.1	Cytohesin-interacting protein	227929	CYTIP	O60759	9595	0	Novel	Cytosol| Nucleoplasm	ENSP00000264192	Tbio
Dbndd2	homozygote	Dbndd2<tm1b(EUCOMM)Wtsi>	MGI:106562	DBND2_HUMAN	20q13.12	Dysbindin domain-containing protein 2	52840	DBNDD2	Q9BQY9	55861	0	Novel	Nucleoplasm| Cytosol	ENSP00000361795	Tdark
Decr2	homozygote	Decr2<tm1b(EUCOMM)Wtsi>	MGI:1347059	DECR2_HUMAN	16p13.3	Peroxisomal 2,4-dienoyl-CoA reductase	26378	DECR2	Q9NUI1	26063	0	Novel	peroxisome	ENSP00000219481	Tbio
Defb47	homozygote	Defb47<tm1b(EUCOMM)Wtsi>	MGI:3644478	D130B_HUMAN	8p23.1	Beta-defensin 130B	654465	DEFB130A	P0DP73	245940	0	Novel	not assigned	ENSP00000392568	Tdark
Dgkb	homozygote	Dgkb<em1(IMPC)J>	MGI:2442474	DGKB_HUMAN	7p21.2	Diacylglycerol kinase beta	217480	DGKB	Q9Y6T7	1607	1	Studied	Cytosol| Plasma membrane	ENSP00000382260	Tbio
Dmp1	homozygote	Dmp1<tm1.1(KOMP)Vlcg>	MGI:94910	DMP1_HUMAN	4q22.1	Dentin matrix acidic phosphoprotein 1	13406	DMP1	Q13316	1758	0	Novel	Nucleus	ENSP00000340935	Tbio
Dnajc5b	homozygote	Dnajc5b<tm1b(EUCOMM)Hmgu>	MGI:1913576	DNJ5B_HUMAN	8q13.1	DnaJ homolog subfamily C member 5B	66326	DNAJC5B	Q9UF47	85479	1	Studied	not assigned	ENSP00000276570	Tdark
Dusp11	homozygote	Dusp11<tm1b(EUCOMM)Wtsi>	MGI:1919352	DUS11_HUMAN	2p13.1	RNA/RNP complex-1-interacting phosphatase	72102	DUSP11	O75319	8446	0	Novel	Nucleus| Nucleoli (Fibrillar center)| Cytokinetic bridge	ENSP00000272444	Tbio
Efna4	homozygote	Efna4<tm1.1(KOMP)Vlcg>	MGI:106643	EFNA4_HUMAN	1q21.3	Ephrin-A4	13639	EFNA4	P52798	1945	0	Novel	Vesicles| Nucleus	ENSP00000414378	Tbio
Efr3b	homozygote	Efr3b<em1(IMPC)Mbp>	MGI:2444851	EFR3B_HUMAN	2p23.3	Protein EFR3 homolog B	668212	EFR3B	Q9Y2G0	22979	1	Studied	Nucleus	ENSP00000384081	Tbio
Elmod1	homozygote	Elmod1<tm1b(EUCOMM)Hmgu>	MGI:3583900	ELMD1_HUMAN	11q22.3	ELMO domain-containing protein 1	270162	ELMOD1	Q8N336	55531	0	Novel	Cytosol| Nucleoplasm	ENSP00000265840	Tbio
Emilin2	homozygote	Emilin2<em1(IMPC)J>	MGI:2389136	EMIL2_HUMAN	18p11.32-p11.31	EMILIN-2	246707	EMILIN2	Q9BXX0	84034	0	Novel	Plasma membrane	ENSP00000254528	Tdark
Enho	homozygote	Enho<tm1.1(KOMP)Vlcg>	MGI:1916888	ENHO_HUMAN	9p13.3	Adropin	69638	ENHO	Q6UWT2	375704	1	Studied	Plasma membrane	ENSP00000382675	Tbio
Entpd1	homozygote	Entpd1<tm1b(EUCOMM)Wtsi>	MGI:102805	ENTP1_HUMAN	10q24.1	Ectonucleoside triphosphate diphosphohydrolase 1	12495	ENTPD1	P49961	953	0	Novel	Microtubules	ENSP00000360250	Tchem
Ermp1	homozygote	Ermp1<tm1.1(KOMP)Vlcg>	MGI:106250	ERMP1_HUMAN	9p24.1	Endoplasmic reticulum metallopeptidase 1	226090	ERMP1	Q7Z2K6	79956	0	Novel	Nucleoli| Nucleus	ENSP00000340427	Tdark
Esd	homozygote	Esd<em1(IMPC)J>	MGI:95421	ESTD_HUMAN	13q14.2	S-formylglutathione hydrolase	13885	ESD	P10768	2098	0	Novel	Golgi apparatus| Cytosol	ENSP00000367992	Tbio
Esrra	homozygote	Esrra<tm1.1(KOMP)Vlcg>	MGI:1346831	ERR1_HUMAN	11q13.1	Steroid hormone receptor ERR1	26379	ESRRA	P11474	2101	0	Novel	Nucleus| Nucleoli (Fibrillar center)| Microtubules| Cytokinetic bridge	ENSP00000000442	Tchem
Evl	homozygote	Evl<tm1b(KOMP)Wtsi>	MGI:1194884	EVL_HUMAN	14q32.2	Ena/VASP-like protein	14026	EVL	Q9UI08	51466	0	Novel	Vesicles| Cytosol	ENSP00000376652	Tbio
Exph5	homozygote	Exph5<tm1b(EUCOMM)Wtsi>	MGI:2443248	EXPH5_HUMAN	11q22.3	Exophilin-5	320051	EXPH5	Q8NEV8	23086	0	Novel	Endosome| Vesicles	ENSP00000265843	Tbio
Fam160a2	homozygote	Fam160a2<em1(IMPC)Tcp>	MGI:1921599	F16A2_HUMAN	11p15.4	FTS and Hook-interacting protein	74349	FAM160A2	Q8N612	84067	0	Novel	Mitochondria	ENSP00000265978	Tbio
Fam161a	homozygote	Fam161a<tm1b(KOMP)Wtsi>	MGI:1921123	F161A_HUMAN	2p15	Protein FAM161A	73873	FAM161A	Q3B820	84140	0	Novel	Centrosome| Cytoskeleton| Microtubule organizing center| Microtubules	ENSP00000385158	Tbio
Fam186b	homozygote	Fam186b<tm1b(KOMP)Mbp>	MGI:3647604	F186B_HUMAN	12q13.12	Protein FAM186B	545136	FAM186B	Q8IYM0	84070	0	Novel	not assigned	ENSP00000257894	Tdark
Fam217b	homozygote	Fam217b<tm1.1(KOMP)Vlcg>	MGI:1918782	F217B_HUMAN	20q13.33	Protein FAM217B	71532	FAM217B	Q9NTX9	63939	0	Novel	Nucleoplasm	ENSP00000351040	Tdark
Fastkd5	homozygote	Fastkd5<em1(IMPC)J>	MGI:2139469	FAKD5_HUMAN	20p13	FAST kinase domain-containing protein 5_mitochondrial	380601	FASTKD5	Q7L8L6	60493	0	Novel	Mitochondrial protein	ENSP00000369618	Tdark
Fblim1	homozygote	Fblim1<em5(IMPC)Tcp>	MGI:1921452	FBLI1_HUMAN	1p36.21	Filamin-binding LIM protein 1	74202	FBLIM1	Q8WUP2	54751	1	Studied	Focal Adhesions| Cell Junctions| Nucleoli (Fibrillar center)	ENSP00000416387	Tbio
Fbxo9	homozygote	Fbxo9<tm1b(EUCOMM)Hmgu>	MGI:1918788	FBX9_HUMAN	6p12.1	F-box only protein 9	71538	FBXO9	Q9UK97	26268	0	Novel	Centrosome	ENSP00000244426	Tbio
Fer1l4	homozygote	Fer1l4<tm1b(EUCOMM)Hmgu>	MGI:1921812	FR1L4_HUMAN	20q11.22	Fer-1-like protein 4	74562	FER1L4	A9Z1Z3	80307	0	Novel	not assigned	not assigned	Tdark
Fgf12	homozygote	Fgf12<tm1b(KOMP)Wtsi>	MGI:109183	FGF12_HUMAN	3q28-q29	Fibroblast growth factor 12	14167	FGF12	P61328	2257	1	Studied	Nucleoplasm| Cytosol	ENSP00000413496	Tbio
Flywch2	homozygote	Flywch2<tm4b(EUCOMM)Hmgu>	MGI:1924167	FWCH2_HUMAN	16p13.3	FLYWCH family member 2	76917	FLYWCH2	Q96CP2	114984	0	Novel	Nucleus	ENSP00000293981	Tdark
Fnbp1	homozygote	Fnbp1<em1(IMPC)J>	MGI:109606	FNBP1_HUMAN	9q34.11	Formin-binding protein 1	14269	FNBP1	Q96RU3	23048	0	Novel	Cytoskeleton| Cytosol| Lysosome| Plasma membrane| Vesicles	ENSP00000413625	Tbio
Fosb	homozygote	Fosb<tm1b(KOMP)Wtsi>	MGI:95575	FOSB_HUMAN	19q13.32	Protein fosB	14282	FOSB	P53539	2354	0	Novel	Nucleoplasm| Vesicles	ENSP00000245919	Tbio
Foxo3	homozygote	Foxo3<tm1.1(KOMP)Vlcg>	MGI:1890081	FOXO3_HUMAN	6q21	Forkhead box protein O3	56484	FOXO3	O43524	2309	0	Novel	Nucleus	ENSP00000339527	Tbio
Fsd2	homozygote	Fsd2<em1(IMPC)Mbp>	MGI:2444310	FSD2_HUMAN	15q25.2	Fibronectin type III and SPRY domain-containing protein 2	244091	FSD2	A1L4K1	123722	0	Novel	Cytosol	ENSP00000335651	Tdark
Galk2	homozygote	Galk2<tm1b(EUCOMM)Hmgu>	MGI:1917226	GALK2_HUMAN	15q21.1-q21.2	N-acetylgalactosamine kinase	69976	GALK2	Q01415	2585	0	Novel	Nucleoplasm| Cytosol	ENSP00000453129	Tbio
Gas6	homozygote	Gas6<tm1.1(KOMP)Vlcg>	MGI:95660	GAS6_HUMAN	13q34	Growth arrest-specific protein 6	14456	GAS6	Q14393	2621	0	Novel	Cytosol| Microtubule organizing center	ENSP00000331831	Tbio
Gatm	homozygote	Gatm<tm1b(KOMP)Wtsi>	MGI:1914342	GATM_HUMAN	15q21.1	Glycine amidinotransferase_mitochondrial	67092	GATM	P50440	2628	0	Novel	Mitochondrial protein	ENSP00000379895	Tbio
Gbp2	homozygote	Gbp2<tm1b(KOMP)Wtsi>	MGI:102772	GBP2_HUMAN	1p22.2	Guanylate-binding protein 2	14469	GBP2	P32456	2634	0	Novel	Nucleoplasm| Actin filaments| Cytosol	ENSP00000359497	Tbio
Ghrh	homozygote	Ghrh<tm1b(EUCOMM)Wtsi>	MGI:95709	SLIB_HUMAN	20q11.23	Somatoliberin	14601	GHRH	P01286	2691	0	Novel	Secreted	ENSP00000237527	Tbio
Gipc3	homozygote	Gipc3<tm1b(KOMP)Wtsi>	MGI:2387006	GIPC3_HUMAN	19p13.3	PDZ domain-containing protein GIPC3	209047	GIPC3	Q8TF64	126326	0	Novel	Nucleoplasm| Golgi apparatus| Nuclear bodies	ENSP00000319254	Tbio
Gnb2	homozygote	Gnb2<em1(IMPC)J>	MGI:95784	GBB2_HUMAN	7q22.1	Guanine nucleotide-binding protein G(I)/G(S)/G(T) subunit beta-2	14693	GNB2	P62879	2783	1	Studied	Plasma membrane	ENSP00000305260	Tbio
Gp2	homozygote	Gp2<em1(IMPC)Mbp>	MGI:1914383	GP2_HUMAN	16p12.3	Pancreatic secretory granule membrane major glycoprotein GP2	67133	GP2	P55259	2813	1	Studied	Membrane protein	ENSP00000370767	Tbio
Gpc2	homozygote	Gpc2<tm1.1(KOMP)Vlcg>	MGI:1919201	GPC2_HUMAN	7q22.1	Glypican-2	71951	GPC2	Q8N158	221914	0	Novel	Nucleus| Nucleoli| Golgi apparatus	ENSP00000292377	Tbio
Gpr150	homozygote	Gpr150<em1(IMPC)J>	MGI:2441872	GP150_HUMAN	5q15	Probable G-protein coupled receptor 150	238725	GPR150	Q8NGU9	285601	0	Novel	Plasma membrane	ENSP00000369344	Tdark
Gpr153	homozygote	Gpr153<em1(IMPC)J>	MGI:1916157	GP153_HUMAN	1p36.31	Probable G-protein coupled receptor 153	100129	GPR153	Q6NV75	387509	0	Novel	Plasma membrane	ENSP00000367125	Tdark
Grm7	homozygote	Grm7<em1(IMPC)H>	MGI:1351344	GRM7_HUMAN	3p26.1	Metabotropic glutamate receptor 7	108073	GRM7	Q14831	2917	1	Studied	Cytosol| Plasma membrane	ENSP00000350348	Tchem
Gsg1l	homozygote	Gsg1l<em1(IMPC)Mbp>	MGI:2685483	GSG1L_HUMAN	16p12.1	Germ cell-specific gene 1-like protein	269994	GSG1L	Q6UXU4	146395	0	Novel	Cell Junctions| Plasma membrane	ENSP00000394954	Tbio
Gsk3a	homozygote	Gsk3a<tm1b(EUCOMM)Hmgu>	MGI:2152453	GSK3A_HUMAN	19q13.2	Glycogen synthase kinase-3 alpha	606496	GSK3A	P49840	2931	0	Novel	Cytosol	ENSP00000222330	Tclin
H1fx	homozygote	H1fx<tm1.1(KOMP)Vlcg>	MGI:2685307	H1X_HUMAN	3q21.3	Histone H1x	243529	H1FX	Q92522	8971	0	Novel	Nucleus| Nucleoli	ENSP00000329662	Tbio
Hdgfl3	homozygote	Hdgfl3<em1(IMPC)Tcp>	MGI:1352760	HDGR3_HUMAN	15q25.2	Hepatoma-derived growth factor-related protein 3	29877	HDGFL3	Q9Y3E1	50810	0	Novel	Nucleoplasm	ENSP00000299633	Tbio
Hexb	homozygote	Hexb<tm1b(EUCOMM)Hmgu>	MGI:96074	HEXB_HUMAN	5q13.3	Beta-hexosaminidase subunit beta	15212	HEXB	P07686	3074	0	Novel	Plasma membrane	ENSP00000261416	Tchem
Hipk3	homozygote	Hipk3<tm1b(EUCOMM)Hmgu>	MGI:1314882	HIPK3_HUMAN	11p13	Homeodomain-interacting protein kinase 3	15259	HIPK3	Q9H422	10114	1	Studied	Cytosol| Nuclear bodies	ENSP00000304226	Tchem
Htra4	homozygote	Htra4<tm1b(KOMP)Wtsi>	MGI:3036260	HTRA4_HUMAN	8p11.22	Serine protease HTRA4	330723	HTRA4	P83105	203100	0	Novel	Secreted	ENSP00000305919	Tbio
Hunk	homozygote	Hunk<tm1b(EUCOMM)Wtsi>	MGI:1347352	HUNK_HUMAN	21q22.11	Hormonally up-regulated neu tumor-associated kinase	26559	HUNK	P57058	30811	1	Studied	Nucleoplasm| Plasma membrane	ENSP00000270112	Tchem
Hyal4	homozygote	Hyal4<tm2b(EUCOMM)Wtsi>	MGI:1924292	HYAL4_HUMAN	7q31.32	Hyaluronidase-4	77042	HYAL4	Q2M3T9	23553	0	Novel	Membrane protein	ENSP00000223026	Tbio
Iah1	homozygote	Iah1<tm1b(EUCOMM)Hmgu>	MGI:1914982	IAH1_HUMAN	2p25.1	Isoamyl acetate-hydrolyzing esterase 1 homolog	67732	IAH1	Q2TAA2	285148	0	Novel	Nucleoplasm	ENSP00000417580	Tbio
Il18r1	homozygote	Il18r1<em1(IMPC)Mbp>	MGI:105383	IL18R_HUMAN	2q12.1	Interleukin-18 receptor 1	16182	IL18R1	Q13478	8809	0	Novel	Mitochondria	ENSP00000233957	Tbio
Il2ra	homozygote	Il2ra<tm1b(EUCOMM)Wtsi>	MGI:96549	IL2RA_HUMAN	10p15.1	Interleukin-2 receptor subunit alpha	16184	IL2RA	P01589	3559	1	Studied	Plasma membrane	ENSP00000369293	Tclin
Il31	homozygote	Il31<tm1b(EUCOMM)Wtsi>	MGI:1923649	IL31_HUMAN	12q24.31	Interleukin-31	76399	IL31	Q6EBC2	386653	0	Novel	Secreted	ENSP00000366234	Tbio
Il33	homozygote	Il33<tm1.1(KOMP)Vlcg>	MGI:1924375	IL33_HUMAN	9p24.1	Interleukin-33	77125	IL33	O95760	90865	0	Novel	Nucleoplasm| Cytosol	ENSP00000370842	Tbio
Il6st	homozygote	Il6st<tm1b(KOMP)Mbp>	MGI:96560	IL6RB_HUMAN	5q11.2	Interleukin-6 receptor subunit beta	16195	IL6ST	P40189	3572	1	Studied	Plasma membrane| Golgi apparatus	ENSP00000338799	Tclin
Ilrun	homozygote	Ilrun<Gt(IST12471H5)Tigm>	MGI:106281				224647	not assigned	not assigned	not assigned	not assigned	not assigned	not assigned	not assigned	not assigned
Ipp	homozygote	Ipp<tm1.1(KOMP)Vlcg>	MGI:96581	IPP_HUMAN	1p34.1	Actin-binding protein IPP	16351	IPP	Q9Y573	3652	1	Studied	Cytoskeleton	ENSP00000379739	Tdark
Iqca	homozygote	Iqca<em1(IMPC)J>	MGI:1922168	IQCA1_HUMAN	2q37.2-q37.3	IQ and AAA domain-containing protein 1	74918	IQCA1	Q86XH1	79781	1	Studied	Nucleus	ENSP00000387347	Tbio
Iqub	homozygote	Iqub<tm1.1(KOMP)Vlcg>	MGI:3041159	IQUB_HUMAN	7q31.32	IQ and ubiquitin-like domain-containing protein	214704	IQUB	Q8NA54	154865	0	Novel	Secreted| Vesicles	ENSP00000324882	Tdark
Itga2	homozygote	Itga2<tm1b(EUCOMM)Hmgu>	MGI:96600	ITA2_HUMAN	5q11.2	Integrin alpha-2	16398	ITGA2	P17301	3673	2	Studied	Nucleus| Cytosol	ENSP00000296585	Tbio
Kbtbd7	homozygote	Kbtbd7<tm1.1(KOMP)Vlcg>	MGI:2685141	KBTB7_HUMAN	13q14.11	Kelch repeat and BTB domain-containing protein 7	211255	KBTBD7	Q8WVZ9	84078	0	Novel	Cytosol	ENSP00000368797	Tdark
Kcnj3	homozygote	Kcnj3<tm1.1(KOMP)Vlcg>	MGI:104742	KCNJ3_HUMAN	2q24.1	G protein-activated inward rectifier potassium channel 1	16519	KCNJ3	P48549	3760	2	Studied	Plasma membrane	ENSP00000295101	Tchem
Kcnk16	homozygote	Kcnk16<em1(IMPC)J>	MGI:1921821	KCNKG_HUMAN	6p21.2	Potassium channel subfamily K member 16	74571	KCNK16	Q96T55	83795	2	Studied	Plasma membrane	ENSP00000391498	Tdark
Kcnv1	homozygote	Kcnv1<em1(IMPC)J>	MGI:1914748	KCNV1_HUMAN	8q23.2	Potassium voltage-gated channel subfamily V member 1	27012	KCNV1	Q6PIU1	27012	0	Novel	Plasma membrane	not assigned	Tclin
Kmo	homozygote	Kmo<tm1b(KOMP)Wtsi>	MGI:2138151	KMO_HUMAN	1q43	Kynurenine 3-monooxygenase	98256	KMO	O15229	8564	0	Novel	Cytosol| Mitochondria| Mitochondrial membrane| Plasma membrane| Vesicles	ENSP00000355517	Tchem
Krt77	homozygote	Krt77<em1(IMPC)J>	MGI:3588209	K2C1B_HUMAN	12q13.13	Keratin_type II cytoskeletal 1b	406220	KRT77	Q7Z794	374454	0	Novel	Plasma membrane| Nuclear membrane	ENSP00000342710	Tbio
Laptm4a	homozygote	Laptm4a<tm1b(EUCOMM)Hmgu>	MGI:108017	LAP4A_HUMAN	2p24.1	Lysosomal-associated transmembrane protein 4A	17775	LAPTM4A	Q15012	9741	0	Novel	Golgi apparatus| Vesicles| Plasma membrane	ENSP00000175091	Tbio
Lep	homozygote	Lep<tm1b(EUCOMM)Hmgu>	MGI:104663	LEP_HUMAN	7q32.1	Leptin	16846	LEP	P41159	3952	1	Studied	Secreted	ENSP00000312652	Tbio
Lin28b	homozygote	Lin28b<tm1b(EUCOMM)Hmgu>	MGI:3584032	LN28B_HUMAN	6q16.3-q21	Protein lin-28 homolog B	380669	LIN28B	Q6ZN17	389421	1	Studied	Nucleus| Nucleoli| Cytosol	ENSP00000344401	Tbio
Loxl1	homozygote	Loxl1<tm1.1(KOMP)Vlcg>	MGI:106096	LOXL1_HUMAN	15q24.1	Lysyl oxidase homolog 1	16949	LOXL1	Q08397	4016	1	Studied	Endoplasmic Reticulum	ENSP00000261921	Tbio
Lpin3	homozygote	Lpin3<tm1b(KOMP)Wtsi>	MGI:1891342	LPIN3_HUMAN	20q12	Phosphatidate phosphatase LPIN3	64899	LPIN3	Q9BQK8	64900	0	Novel	Cytosol	ENSP00000362354	Tbio
Lrch1	homozygote	Lrch1<tm1b(EUCOMM)Hmgu>	MGI:2443390	LRCH1_HUMAN	13q14.13-q14.2	Leucine-rich repeat and calponin homology domain-containing protein 1	380916	LRCH1	Q9Y2L9	23143	0	Novel	Actin filaments| Cytosol| Nucleoli	ENSP00000374447	Tbio
Lrrtm1	homozygote	Lrrtm1<em1(IMPC)Mbp>	MGI:2389173	LRRT1_HUMAN	2p12	Leucine-rich repeat transmembrane neuronal protein 1	74342	LRRTM1	Q86UE6	347730	0	Novel	Plasma membrane	ENSP00000295057	Tbio
Macrod2	homozygote	Macrod2<tm1.1(KOMP)Vlcg>	MGI:1920149	MACD2_HUMAN	20p12.1	O-acetyl-ADP-ribose deacetylase MACROD2	72899	MACROD2	A1Z1Q3	140733	1	Studied	Nucleus| Nucleoli| Centrosome	ENSP00000217246	Tbio
Map3k13	homozygote	Map3k13<em1(IMPC)Mbp>	MGI:2444243	M3K13_HUMAN	3q27.2	Mitogen-activated protein kinase kinase kinase 13	71751	MAP3K13	O43283	9175	0	Novel	Microtubule organizing center| Nucleoplasm| Cytosol	ENSP00000265026	Tchem
Map4k5	homozygote	Map4k5<tm1b(EUCOMM)Hmgu>	MGI:1925503	M4K5_HUMAN	14q22.1	Mitogen-activated protein kinase kinase kinase kinase 5	399510	MAP4K5	Q9Y4K4	11183	0	Novel	Plasma membrane| Cytosol	ENSP00000013125	Tchem
Masp1	homozygote	Masp1<tm1.1(KOMP)Vlcg>	MGI:88492	MASP1_HUMAN	3q27.3	Mannan-binding lectin serine protease 1	17174	MASP1	P48740	5648	2	Studied	Nucleoplasm| Cytosol	ENSP00000296280	Tbio
Mdp1	homozygote	Mdp1<tm1.1(KOMP)Vlcg>	MGI:1915131	MGDP1_HUMAN	14q12	Magnesium-dependent phosphatase 1	67881	MDP1	Q86V88	145553	0	Novel	Nucleoplasm	ENSP00000288087	Tdark
Me1	homozygote	Me1<em1(IMPC)Tcp>	MGI:97043	MAOX_HUMAN	6q14.2	NADP-dependent malic enzyme	17436	ME1	P48163	4199	0	Novel	Nucleoplasm| Cytosol| Plasma membrane| Mitochondria	ENSP00000358719	Tchem
Mindy2	homozygote	Mindy2<em1(IMPC)H>	MGI:2443086	MINY2_HUMAN	15q21.3-q22.1	Ubiquitin carboxyl-terminal hydrolase MINDY-2	235461	MINDY2	Q8NBR6	54629	0	Novel	Nucleoplasm	ENSP00000452885	Tbio
Mme	homozygote	Mme<em1(IMPC)Mbp>	MGI:97004	NEP_HUMAN	3q25.2	Neprilysin	17380	MME	P08473	4311	1	Studied	Plasma membrane	ENSP00000353679	Tclin
Mpst	homozygote	Mpst<tm1b(EUCOMM)Hmgu>	MGI:2179733	THTM_HUMAN	22q12.3	3-mercaptopyruvate sulfurtransferase	246221	MPST	P25325	4357	0	Novel	Mitochondria| Cytosol	ENSP00000380318	Tbio
Mpz	homozygote	Mpz<em1(IMPC)Tcp>	MGI:103177	MYP0_HUMAN	1q23.3	Myelin protein P0	17528	MPZ	P25189	4359	0	Novel	Plasma membrane	ENSP00000431538	Tbio
Mrgprd	homozygote	Mrgprd<tm1b(EUCOMM)Hmgu>	MGI:3033142	MRGRD_HUMAN	11q13.3	Mas-related G-protein coupled receptor member D	211578	MRGPRD	Q8TDS7	116512	0	Novel	Plasma membrane	ENSP00000310631	Tchem
Mrgpre	homozygote	Mrgpre<tm1.1(KOMP)Vlcg>	MGI:2441884	MRGRE_HUMAN	11p15.4	Mas-related G-protein coupled receptor member E	244238	MRGPRE	Q86SM8	116534	0	Novel	Plasma membrane	ENSP00000374482	Tbio
Nadsyn1	homozygote	Nadsyn1<tm1b(KOMP)Wtsi>	MGI:1926164	NADE_HUMAN	11q13.4	Glutamine-dependent NAD(+) synthetase	78914	NADSYN1	Q6IA69	55191	0	Studied - former novel	Cytosol	ENSP00000326424	Tbio
Nav2	homozygote	Nav2<em1(IMPC)Tcp>	MGI:2183691	NAV2_HUMAN	11p15.1	Neuron navigator 2	78286	NAV2	Q8IVL1	89797	1	Studied	Nucleoplasm	ENSP00000379394	Tbio
Ndrg1	homozygote	Ndrg1<tm2b(KOMP)Wtsi>	MGI:1341799	NDRG1_HUMAN	8q24.22	Protein NDRG1	17988	NDRG1	Q92597	10397	0	Novel	Cytosol| Microtubules	ENSP00000319977	Tbio
Nhs	homozygote	Nhs<em1(IMPC)Tcp>	MGI:2684894	NHS_HUMAN	Xp22.2-p22.13	Nance-Horan syndrome protein	195727	NHS	Q6T4R5	4810	0	Novel	Cell Junctions	ENSP00000369400	Tbio
Nox4	homozygote	Nox4<em1(IMPC)Mbp>	MGI:1354184	NOX4_HUMAN	11q14.3	NADPH oxidase 4	50490	NOX4	Q9NPH5	50507	1	Studied	Nucleus	ENSP00000263317	Tchem
Nr2f6	homozygote	Nr2f6<em1(IMPC)H>	MGI:1352453	NR2F6_HUMAN	19p13.11	Nuclear receptor subfamily 2 group F member 6	13864	NR2F6	P10588	2063	0	Novel	Nucleoplasm| Nucleus	ENSP00000473056	Tbio
Ntf5	homozygote	Ntf5<tm1b(EUCOMM)Hmgu>	MGI:97381	NTF4_HUMAN	19q13.3	Neurotrophin-4	78405	NTF4	P34130	4909	0	Novel	Golgi apparatus	ENSP00000301411	Tbio
Nudt13	homozygote	Nudt13<tm2b(EUCOMM)Hmgu>	MGI:1914975	NUD13_HUMAN	10q22.2	Nucleoside diphosphate-linked moiety X motif 13	67725	NUDT13	Q86X67	25961	0	Novel	Nucleus	ENSP00000349874	Tdark
Nudt5	homozygote	Nudt5<tm1b(EUCOMM)Hmgu>	MGI:1858232	NUDT5_HUMAN	10p14	ADP-sugar pyrophosphatase	53893	NUDT5	Q9UKK9	11164	1	Studied	Vesicles| Nucleus| Centrosome	ENSP00000419628	Tbio
Oard1	homozygote	Oard1<em1(IMPC)J>	MGI:2146818	OARD1_HUMAN	6p21.1	O-acetyl-ADP-ribose deacetylase 1	106821	OARD1	Q9Y530	221443	0	Novel	Nucleus| Nucleoli	ENSP00000416829	Tdark
Obp2a	homozygote	Obp2a<tm1b(EUCOMM)Wtsi>	MGI:2387617	OBP2A_HUMAN	9q34.3	Odorant-binding protein 2a	227627	OBP2A	Q9NY56	29991	0	Novel	not assigned	ENSP00000360841	Tdark
Ogn	homozygote	Ogn<tm1b(KOMP)Wtsi>	MGI:109278	MIME_HUMAN	9q22.31	Mimecan	18295	OGN	P20774	4969	0	Novel	Endoplasmic Reticulum	ENSP00000262551	Tbio
Oscar	homozygote	Oscar<tm1b(KOMP)Wtsi>	MGI:2179720	OSCAR_HUMAN	19q13.42	Osteoclast-associated immunoglobulin-like receptor	232790	OSCAR	Q8IYS5	126014	0	Novel	Plasma membrane| Secreted| Vesicles	not assigned	Tbio
Ostf1	homozygote	Ostf1<tm1b(EUCOMM)Hmgu>	MGI:700012	OSTF1_HUMAN	9q21.13	Osteoclast-stimulating factor 1	20409	OSTF1	Q92882	26578	0	Novel	Cytosol	ENSP00000340836	Tbio
Otogl	homozygote	Otogl<em1(IMPC)J>	MGI:3647600	OTOGL_HUMAN	12q21.31	Otogelin-like protein	628870	OTOGL	Q3ZCN5	283310	0	Novel	Cytosol	ENSP00000400895	Tbio
P3h1	homozygote	P3h1<tm1b(EUCOMM)Wtsi>	MGI:1888921	P3H1_HUMAN	1p34.2	Prolyl 3-hydroxylase 1	56401	P3H1	Q32P28	64175	0	Novel	Vesicles| Nucleoli	ENSP00000296388	Tbio
Pacsin2	homozygote	Pacsin2<tm1b(EUCOMM)Hmgu>	MGI:1345153	PACN2_HUMAN	22q13.2	Protein kinase C and casein kinase substrate in neurons protein 2	23970	PACSIN2	Q9UNF0	11252	0	Novel	Nuclear speckles| Vesicles| Cytosol| Plasma membrane	ENSP00000263246	Tbio
Panx3	homozygote	Panx3<tm1b(KOMP)Wtsi>	MGI:1918881	PANX3_HUMAN	11q24.2	Pannexin-3	208098	PANX3	Q96QZ0	116337	0	Novel	Plasma membrane	ENSP00000284288	Tbio
Paqr6	homozygote	Paqr6<tm1b(KOMP)Wtsi>	MGI:1916207	PAQR6_HUMAN	1q22	Membrane progestin receptor delta	68957	PAQR6	Q6TCH4	79957	0	Novel	Nucleus| Nucleoli	ENSP00000338330	Tdark
Pbld1	homozygote	Pbld1<em1(IMPC)Bay>	MGI:1915621	PBLD_HUMAN	10q21.3	Phenazine biosynthesis-like domain-containing protein	68371	PBLD	P30039	64081	0	Novel	Vesicles	ENSP00000308466	Tbio
Pcdh18	homozygote	Pcdh18<tm1.1(KOMP)Vlcg>	MGI:1920423	PCD18_HUMAN	4q28.3	Protocadherin-18	73173	PCDH18	Q9HCL0	54510	0	Novel	Cytosol| Golgi apparatus	ENSP00000355082	Tbio
Pcyox1l	homozygote	Pcyox1l<em1(IMPC)J>	MGI:3606062	PCYXL_HUMAN	5q32	Prenylcysteine oxidase-like	240334	PCYOX1L	Q8NBM8	78991	0	Novel	Nucleoplasm| Mitochondria	ENSP00000274569	Tdark
Pde6b	homozygote	Pde6b<tm1b(KOMP)Wtsi>	MGI:97525	PDE6B_HUMAN	4p16.3	Rod cGMP-specific 3',5'-cyclic phosphodiesterase subunit beta	18587	PDE6B	P35913	5158	0	Novel	Cytosol	ENSP00000420295	Tclin
Peli3	homozygote	Peli3<tm1b(KOMP)Mbp>	MGI:1924963	PELI3_HUMAN	11q13.2	E3 ubiquitin-protein ligase pellino homolog 3	240518	PELI3	Q8N2H9	246330	0	Novel	Nucleus| Vesicles| Nucleoli	ENSP00000322532	Tbio
Pepd	homozygote	Pepd<tm1b(KOMP)Wtsi>	MGI:97542	PEPD_HUMAN	19q13.11	Xaa-Pro dipeptidase	18624	PEPD	P12955	5184	1	Studied	Nucleoplasm	ENSP00000244137	Tchem
Pfkfb1	homozygote	Pfkfb1<tm1b(KOMP)Wtsi>	MGI:107816	F261_HUMAN	Xp11.21	6-phosphofructo-2-kinase/fructose-2,6-bisphosphatase 1	18639	PFKFB1	P16118	5207	0	Novel	Cytosol	ENSP00000364145	Tbio
Phf19	homozygote	Phf19<tm1.1(KOMP)Vlcg>	MGI:1921266	PHF19_HUMAN	9q33.2	PHD finger protein 19	74016	PHF19	Q5T6S3	26147	0	Novel	Nucleoplasm| Nucleus	ENSP00000363003	Tbio
Phldb1	homozygote	Phldb1<em1(IMPC)J>	MGI:2143230	PHLB1_HUMAN	11q23.3	Pleckstrin homology-like domain family B member 1	102693	PHLDB1	Q86UU1	23187	0	Novel	Nucleoplasm	ENSP00000354498	Tbio
Pipox	homozygote	Pipox<tm1b(EUCOMM)Wtsi>	MGI:1197006	SOX_HUMAN	17q11.2	Peroxisomal sarcosine oxidase	19193	PIPOX	Q9P0Z9	51268	0	Novel	peroxisome	ENSP00000317721	Tbio
Pitx3	homozygote	Pitx3<tm1.1(KOMP)Vlcg>	MGI:1100498	PITX3_HUMAN	10q24.32	Pituitary homeobox 3	18742	PITX3	O75364	5309	1	Studied	Nucleus	ENSP00000359019	Tbio
Pkhd1l1	homozygote	Pkhd1l1<em1(IMPC)H>	MGI:2183153	PKHL1_HUMAN	8q23.1-q23.2	Fibrocystin-L	192190	PKHD1L1	Q86WI1	93035	0	Novel	Plasma membrane	ENSP00000367655	Tdark
Pla2g10	homozygote	Pla2g10<tm1b(EUCOMM)Hmgu>	MGI:1347522	PA2GX_HUMAN	16p13.12	Group 10 secretory phospholipase A2	26565	PLA2G10	O15496	8399	1	Studied	Secreted	ENSP00000393847	Tchem
Plcb4	homozygote	Plcb4<tm1b(EUCOMM)Wtsi>	MGI:107464	PLCB4_HUMAN	20p12.3-p12.2	1-phosphatidylinositol 4,5-bisphosphate phosphodiesterase beta-4	18798	PLCB4	Q15147	5332	1	Studied	Microtubules| Nucleoplasm	ENSP00000334105	Tbio
Plod1	homozygote	Plod1<tm1b(EUCOMM)Hmgu>	MGI:99907	PLOD1_HUMAN	1p36.22	Procollagen-lysine,2-oxoglutarate 5-dioxygenase 1	18822	PLOD1	Q02809	5351	0	Novel	Vesicles| Nucleoplasm	ENSP00000196061	Tbio
Plscr1	homozygote	Plscr1<tm1b(EUCOMM)Hmgu>	MGI:893575	PLS1_HUMAN	3q24	Phospholipid scramblase 1	22038	PLSCR1	O15162	5359	0	Novel	Nucleus| Golgi apparatus| Plasma membrane	ENSP00000345494	Tbio
Pnmt	homozygote	Pnmt<tm1.1(KOMP)Vlcg>	MGI:97724	PNMT_HUMAN	17q12	Phenylethanolamine N-methyltransferase	18948	PNMT	P11086	5409	1	Studied	Vesicles	ENSP00000269582	Tchem
Poc5	homozygote	Poc5<em1(IMPC)Tcp>	MGI:1914713	POC5_HUMAN	5q13.3	Centrosomal protein POC5	67463	POC5	Q8NA72	134359	0	Novel	Nucleus	ENSP00000410216	Tbio
Poli	homozygote	Poli<tm1b(EUCOMM)Hmgu>	MGI:1347081	POLI_HUMAN	18q21.2	DNA polymerase iota	26447	POLI	Q9UNA4	11201	0	Novel	Nuclear speckles| Cytoplasmic bodies	ENSP00000462664	Tbio
Pou2f3	homozygote	Pou2f3<tm1.1(KOMP)Vlcg>	MGI:102565	PO2F3_HUMAN	11q23.3	POU domain_class 2_transcription factor 3	18988	POU2F3	Q9UKI9	25833	0	Novel	Nucleus	ENSP00000260264	Tbio
Ppp1r3a	homozygote	Ppp1r3a<em1(IMPC)Bay>	MGI:2153588	PPR3A_HUMAN	7q31.1	Protein phosphatase 1 regulatory subunit 3A	140491	PPP1R3A	Q16821	5506	0	Novel	Membrane protein	ENSP00000284601	Tbio
Ppp1r9b	homozygote	Ppp1r9b<tm1.1(KOMP)Vlcg>	MGI:2387581	NEB2_HUMAN	17q21.33	Neurabin-2	217124	PPP1R9B	Q96SB3	84687	0	Novel	not assigned	not assigned	Tdark
Ppp2r5c	homozygote	Ppp2r5c<em1(IMPC)Mbp>	MGI:1349475	2A5G_HUMAN	14q32.31	Serine/threonine-protein phosphatase 2A 56 kDa regulatory subunit gamma isoform	26931	PPP2R5C	Q13362	5527	1	Studied	Nucleoplasm| Cytosol| Golgi apparatus	ENSP00000412324	Tbio
Prag1	homozygote	Prag1<em2(IMPC)Tcp>	MGI:1196223	PRAG1_HUMAN	8p23.1	Tyrosine-protein kinase PRAG1	244418	PRAG1	Q86YV5	157285	0	Novel	Nucleoplasm| Centrosome| Cytosol	ENSP00000330930	Tbio
Prdm14	homozygote	Prdm14<tm1b(EUCOMM)Wtsi>	MGI:3588194	PRD14_HUMAN	8q13.3	PR domain zinc finger protein 14	383491	PRDM14	Q9GZV8	63978	0	Novel	Nucleoplasm	ENSP00000276594	Tbio
Prkab1	homozygote	Prkab1<tm1b(KOMP)Wtsi>	MGI:1336167	AAKB1_HUMAN	12q24.23	5'-AMP-activated protein kinase subunit beta-1	19079	PRKAB1	Q9Y478	5564	1	Studied	Cytosol| Nucleoplasm	ENSP00000229328	Tchem
Prss56	homozygote	Prss56<em1(IMPC)J>	MGI:1916703	PRS56_HUMAN	2q37.1	Serine protease 56	69453	PRSS56	P0CW18	646960	0	Novel	not assigned	not assigned	Tdark
Ptgr1	homozygote	Ptgr1<tm1b(EUCOMM)Wtsi>	MGI:1914353	PTGR1_HUMAN	9q31.3	Prostaglandin reductase 1	67103	PTGR1	Q14914	22949	0	Novel	Vesicles	ENSP00000311572	Tbio
Ptpn5	homozygote	Ptpn5<tm1b(KOMP)Wtsi>	MGI:97807	PTN5_HUMAN	11p15.1	Tyrosine-protein phosphatase non-receptor type 5	19259	PTPN5	P54829	84867	0	Novel	Endoplasmic Reticulum	ENSP00000351342	Tchem
Ptpra	homozygote	Ptpra<tm1b(EUCOMM)Hmgu>	MGI:97808	PTPRA_HUMAN	20p13	Receptor-type tyrosine-protein phosphatase alpha	19262	PTPRA	P18433	5786	0	Novel	Vesicles| Nucleus	ENSP00000369756	Tchem
Pttg1	homozygote	Pttg1<tm1b(EUCOMM)Wtsi>	MGI:1353578	PTTG1_HUMAN	5q33.3	Securin	30939	PTTG1	O95997	9232	0	Novel	Cytosol| Nucleoli	ENSP00000344936	Tbio
Rab32	homozygote	Rab32<tm1b(KOMP)Wtsi>	MGI:1915094	RAB32_HUMAN	6q24.3	Ras-related protein Rab-32	67844	RAB32	Q13637	10981	0	Novel	Cytosol	ENSP00000356465	Tbio
Rab3gap2	homozygote	Rab3gap2<tm1b(KOMP)Wtsi>	MGI:1916043	RBGPR_HUMAN	1q41	Rab3 GTPase-activating protein non-catalytic subunit	98732	RAB3GAP2	Q9H2M9	25782	0	Studied - former novel	Cytosol| Plasma membrane	ENSP00000351832	Tbio
Rab40b	homozygote	Rab40b<em1(IMPC)J>	MGI:2183451	RB40B_HUMAN	17q25.3	Ras-related protein Rab-40B	217371	RAB40B	Q12829	10966	0	Novel	Endosome| Nucleus| Plasma membrane| Secreted| Vesicles	ENSP00000461785	Tbio
Rab4a	homozygote	Rab4a<tm1b(EUCOMM)Hmgu>	MGI:105069	RAB4A_HUMAN	1q42.13	Ras-related protein Rab-4A	19341	RAB4A	P20338	5867	0	Novel	Cytosol| Endosomal membrane| Endosome| Plasma membrane| Secreted| Vesicle membrane| Vesicles	ENSP00000355651	Tbio
Rasgef1a	homozygote	Rasgef1a<em1(IMPC)J>	MGI:1917977	RGF1A_HUMAN	10q11.21	Ras-GEF domain-containing family member 1A	70727	RASGEF1A	Q8N9B8	221002	0	Novel	Golgi apparatus	ENSP00000379154	Tdark
Rec8	homozygote	Rec8<tm1b(KOMP)Wtsi>	MGI:1929645	REC8_HUMAN	14q12	Meiotic recombination protein REC8 homolog	56739	REC8	O95072	9985	0	Novel	Nucleoplasm	ENSP00000308699	Tbio
Retreg3	homozygote	Retreg3<tm2b(EUCOMM)Wtsi>	MGI:1915248	RETR3_HUMAN	17q21.2	Reticulophagy regulator 3	67998	RETREG3	Q86VR2	162427	0	Novel	Nucleoplasm| Nuclear membrane| Cytosol	ENSP00000309432	Tdark
Rex1bd	homozygote	Rex1bd<em1(IMPC)J>	MGI:1913712	CS060_HUMAN	19p13.11	Uncharacterized protein C19orf60	66462	REX1BD	Q96EN9	55049	0	Novel	Vesicles	ENSP00000351422	Tdark
Rfx8	homozygote	Rfx8<tm1b(EUCOMM)Hmgu>	MGI:3588206	RFX8_HUMAN	2q11.2	DNA-binding protein RFX8	619289	RFX8	Q6ZV50	731220	0	Novel	Nucleoplasm| Nuclear bodies	ENSP00000401536	Tdark
Rfxank	homozygote	Rfxank<tm1b(EUCOMM)Hmgu>	MGI:1333865	RFXK_HUMAN	19p13.11	DNA-binding protein RFXANK	19727	RFXANK	O14593	8625	1	Studied	Nucleoplasm	ENSP00000305071	Tbio
Rgs22	homozygote	Rgs22<tm1b(KOMP)Wtsi>	MGI:3613651	RGS22_HUMAN	8q22.2	Regulator of G-protein signaling 22	626596	RGS22	Q8NE09	26166	0	Novel	Nucleus| Plasma membrane	ENSP00000354109	Tbio
Rinl	homozygote	Rinl<em1(IMPC)Mbp>	MGI:2444024	RINL_HUMAN	19q13.2	Ras and Rab interactor-like protein	320435	RINL	Q6ZS11	126432	0	Novel	Nucleoplasm| Vesicles	ENSP00000340369	Tdark
Rnase9	homozygote	Rnase9<tm1.1(KOMP)Vlcg>	MGI:3057273	RNAS9_HUMAN	14q11.2	Inactive ribonuclease-like protein 9	328401	RNASE9	P60153	390443	0	Novel	not assigned	ENSP00000384683	Tdark
Rnd2	homozygote	Rnd2<em1(IMPC)Mbp>	MGI:1338755	RND2_HUMAN	17q21.31	Rho-related GTP-binding protein RhoN	11858	RND2	P52198	8153	0	Novel	Endosome| Plasma membrane| Secreted| Vesicle membrane| Vesicles	ENSP00000466680	Tbio
Rpl32	homozygote	Rpl32<tm1b(EUCOMM)Hmgu>	MGI:98038	RL32_HUMAN	3p25.2	60S ribosomal protein L32	19951	RPL32	P62910	6161	0	Novel	Endoplasmic Reticulum| Cytosol	ENSP00000380156	Tbio
Rps6ka1	homozygote	Rps6ka1<em1(IMPC)J>	MGI:104558	KS6A1_HUMAN	1p36.11	Ribosomal protein S6 kinase alpha-1	20111	RPS6KA1	Q15418	6195	0	Novel	Cytosol| Nucleus	ENSP00000435412	Tchem
Rrad	homozygote	Rrad<tm1.1(KOMP)Vlcg>	MGI:1930943	RAD_HUMAN	16q22.1	GTP-binding protein RAD	56437	RRAD	P55042	6236	0	Novel	Plasma membrane| Nucleoplasm| Golgi apparatus	ENSP00000299759	Tbio
Rxfp4	homozygote	Rxfp4<tm1.1(KOMP)Vlcg>	MGI:2182926	RL3R2_HUMAN	1q22	Relaxin-3 receptor 2	242093	RXFP4	Q8TDU9	339403	0	Novel	Plasma membrane	ENSP00000357301	Tbio
Samd9l	homozygote	Samd9l<tm1.1(KOMP)Wtsi>	MGI:1343184	SAM9L_HUMAN	7q21.2	Sterile alpha motif domain-containing protein 9-like	209086	SAMD9L	Q8IVG5	219285	0	Novel	Cytosol	ENSP00000326247	Tbio
Scarb2	homozygote	Scarb2<em2(IMPC)Tcp>	MGI:1196458	SCRB2_HUMAN	4q21.1	Lysosome membrane protein 2	12492	SCARB2	Q14108	950	0	Novel	Lysosomal membrane	ENSP00000264896	Tbio
Scn2b	homozygote	Scn2b<em1(IMPC)Bay>	MGI:106921	SCN2B_HUMAN	11q23.3	Sodium channel subunit beta-2	72821	SCN2B	O60939	6327	4	Studied	Plasma membrane	ENSP00000278947	Tbio
Serpinb3d	homozygote	Serpinb3d<em1(IMPC)Tcp>	MGI:2683295	SPB3_HUMAN	18q21.33	Serpin B3	394252	SERPINB3	P29508	6317	0	Novel	Cytosol| Plasma membrane	ENSP00000283752	Tbio
Setd2	homozygote	Setd2<tm1b(NCOM)Mfgc>	MGI:1918177	SETD2_HUMAN	3p21.31	Histone-lysine N-methyltransferase SETD2	235626	SETD2	Q9BYW2	29072	0	Studied - former novel	Nuclear speckles| Cytosol	ENSP00000386759	Tchem
Setd3	homozygote	Setd3<tm1.1(NCOM)Mfgc>	MGI:1289184	SETD3_HUMAN	14q32.2	Histone-lysine N-methyltransferase setd3	52690	SETD3	Q86TU7	84193	0	Novel	Mitochondria	ENSP00000327436	Tdark
Sfxn1	homozygote	Sfxn1<tm1b(EUCOMM)Wtsi>	MGI:2137677	SFXN1_HUMAN	5q35.2	Sideroflexin-1	14057	SFXN1	Q9H9B4	94081	0	Novel	Mitochondria	ENSP00000316905	Tdark
Sh3gl2	homozygote	Sh3gl2<tm1b(EUCOMM)Wtsi>	MGI:700009	SH3G2_HUMAN	9p22.2	Endophilin-A1	20404	SH3GL2	Q99962	6456	0	Novel	Microtubules| Cytokinetic bridge	ENSP00000369981	Tbio
Slc13a5	homozygote	Slc13a5<tm1b(EUCOMM)Hmgu>	MGI:3037150	S13A5_HUMAN	17p13.1	Solute carrier family 13 member 5	237831	SLC13A5	Q86YT5	284111	0	Novel	Nucleoplasm	ENSP00000406220	Tchem
Slc29a1	homozygote	Slc29a1<tm2b(NCOM)Mfgc>	MGI:1927073	S29A1_HUMAN	6p21.1	Equilibrative nucleoside transporter 1	63959	SLC29A1	Q99808	2030	1	Studied	Plasma membrane	ENSP00000360773	Tclin
Slc44a3	homozygote	Slc44a3<tm1b(EUCOMM)Wtsi>	MGI:2384860	CTL3_HUMAN	1p21.3	Choline transporter-like protein 3	213603	SLC44A3	Q8N4M1	126969	0	Novel	Plasma membrane	ENSP00000271227	Tdark
Slc47a1	homozygote	Slc47a1<tm1b(EUCOMM)Wtsi>	MGI:1914723	S47A1_HUMAN	17p11.2	Multidrug and toxin extrusion protein 1	67473	SLC47A1	Q96FL8	55244	0	Novel	Plasma membrane| Vesicles	ENSP00000270570	Tchem
Slc5a5	homozygote	Slc5a5<tm1b(KOMP)Wtsi>	MGI:2149330	SC5A5_HUMAN	19p13.11	Sodium/iodide cotransporter	114479	SLC5A5	Q92911	6528	0	Novel	Nucleus| Plasma membrane| Vesicles	ENSP00000222248	Tbio
Slc7a2	homozygote	Slc7a2<tm1b(EUCOMM)Hmgu>	MGI:99828	CTR2_HUMAN	8p22	Cationic amino acid transporter 2	11988	SLC7A2	P52569	6542	0	Novel	Plasma membrane| Cell Junctions	ENSP00000004531	Tbio
Slc8a3	homozygote	Slc8a3<tm1.1(KOMP)Vlcg>	MGI:107976	NAC3_HUMAN	14q24.2	Sodium/calcium exchanger 3	110893	SLC8A3	P57103	6547	1	Studied	Cell Junctions| Cytoskeleton| ER membrane| Microtubules| Mitochondria| Mitochondrial membrane| Nuclear membrane| Plasma membrane	ENSP00000370669	Tchem
Slc8b1	homozygote	Slc8b1<em1(IMPC)J>	MGI:2180781	NCLX_HUMAN	12q24.13	Mitochondrial sodium/calcium exchanger protein	170756	SLC8B1	Q6J4K2	80024	1	Studied	Mitochondrial protein	ENSP00000202831	Tbio
Slfn1	homozygote	Slfn1<tm1.1(KOMP)Vlcg>	MGI:1313259	not assigned	not assigned	not assigned	20555	not assigned	not assigned	not assigned	not assigned	not assigned	not assigned	not assigned	not assigned
Slitrk2	homozygote	Slitrk2<em1(IMPC)Mbp>	MGI:2679449	SLIK2_HUMAN	Xq27.3	SLIT and NTRK-like protein 2	245450	SLITRK2	Q9H156	84631	0	Novel	Plasma membrane	ENSP00000359521	Tbio
Smpdl3a	homozygote	Smpdl3a<em1(IMPC)Tcp>	MGI:1931437	ASM3A_HUMAN	6q22.31	Acid sphingomyelinase-like phosphodiesterase 3a	57319	SMPDL3A	Q92484	10924	0	Novel	Nucleus| Nucleoli| Mitochondria	ENSP00000357425	Tbio
Snai3	homozygote	Snai3<tm2b(EUCOMM)Hmgu>	MGI:1353563	SNAI3_HUMAN	16q24.3	Zinc finger protein SNAI3	30927	SNAI3	Q3KNW1	333929	0	Novel	Nucleoplasm	ENSP00000327968	Tbio
Sorbs2	homozygote	Sorbs2<tm1.1(KOMP)Mbp>	MGI:1924574	SRBS2_HUMAN	4q35.1	Sorbin and SH3 domain-containing protein 2	234214	SORBS2	O94875	8470	0	Novel	Nucleoplasm	ENSP00000284776	Tbio
Spata46	homozygote	Spata46<em1(IMPC)Mbp>	MGI:1924175	SPT46_HUMAN	1q23.3	Spermatogenesis-associated protein 46	76925	SPATA46	Q5T0L3	284680	0	Novel	0	ENSP00000356912	Tdark
Spock2	homozygote	Spock2<tm1.1(KOMP)Vlcg>	MGI:1891351	TICN2_HUMAN	10q22.1	Testican-2	94214	SPOCK2	Q92563	9806	0	Novel	Nuclear speckles	ENSP00000321108	Tbio
Spred3	homozygote	Spred3<em1(IMPC)Tcp>	MGI:2142186	SPRE3_HUMAN	19q13	Sprouty-related_EVH1 domain-containing protein 3	101809	SPRED3	Q2MJR0	399473	0	Novel	Nucleoplasm| Cytosol| Plasma membrane	ENSP00000345405	Tdark
Sprr3	homozygote	Sprr3<tm1.1(KOMP)Vlcg>	MGI:1330237	SPRR3_HUMAN	1q21.3	Small proline-rich protein 3	20766	SPRR3	Q9UBC9	6707	0	Novel	Cytosol| Plasma membrane| Vesicles	ENSP00000295367	Tbio
Sst	homozygote	Sst<tm1b(KOMP)Wtsi>	MGI:98326	SMS_HUMAN	3q27.3	Somatostatin	20604	SST	P61278	6750	0	Novel	Secreted	ENSP00000287641	Tbio
Stmn4	homozygote	Stmn4<tm1b(KOMP)Wtsi>	MGI:1931224	STMN4_HUMAN	8p21.2	Stathmin-4	56471	STMN4	Q9H169	81551	0	Novel	Golgi apparatus| Vesicles	ENSP00000342538	Tbio
Svop	homozygote	Svop<em1(IMPC)H>	MGI:1915916	SVOP_HUMAN	12q24.11	Synaptic vesicle 2-related protein	68666	SVOP	Q8N4V2	55530	0	Novel	Cell Junctions| Plasma membrane| Secreted| Vesicle membrane| Vesicles	ENSP00000299134	Tdark
Sycp3	homozygote	Sycp3<tm1.1(KOMP)Vlcg>	MGI:109542	SYCP3_HUMAN	12q23.2	Synaptonemal complex protein 3	20962	SYCP3	Q8IZU3	50511	0	Novel	Nucleoplasm| Nucleus	ENSP00000266743	Tbio
Syn3	homozygote	Syn3<tm1.1(KOMP)Vlcg>	MGI:1351334	SYN3_HUMAN	22q12.3	Synapsin-3	27204	SYN3	O14994	8224	0	Novel	Cell Junctions| Plasma membrane| Secreted| Vesicle membrane| Vesicles	ENSP00000330219	Tbio
Tceal3	homozygote	Tceal3<em1(IMPC)Tcp>	MGI:1913354	TCAL3_HUMAN	Xq22.2	Transcription elongation factor A protein-like 3	594844	TCEAL3	Q969E4	85012	0	Novel	Nucleus	ENSP00000243286	Tdark
Tcf19	homozygote	Tcf19<tm1b(EUCOMM)Hmgu>	MGI:103180	TCF19_HUMAN	6p21.33	Transcription factor 19	106795	TCF19	Q9Y242	6941	0	Novel	Nucleus	ENSP00000365431	Tbio
Tex2	homozygote	Tex2<em1(IMPC)J>	MGI:102465	TEX2_HUMAN	17q23.3	Testis-expressed protein 2	21763	TEX2	Q8IWB9	55852	0	Novel	Nucleus	not assigned	Tdark
Tfap4	homozygote	Tfap4<tm1.1(KOMP)Vlcg>	MGI:103239	TFAP4_HUMAN	16p13.3	Transcription factor AP-4	83383	TFAP4	Q01664	7023	0	Novel	Nucleoplasm| Mitochondria	ENSP00000204517	Tbio
Thsd1	homozygote	Thsd1<tm1.1(KOMP)Vlcg>	MGI:1929096	THSD1_HUMAN	13q14.3	Thrombospondin type-1 domain-containing protein 1	56229	THSD1	Q9NS62	55901	0	Novel	Cytosol	ENSP00000258613	Tbio
Tldc2	homozygote	Tldc2<em1(IMPC)J>	MGI:2686178	TLDC2_HUMAN	20q11.23	TLD domain-containing protein 2	383766	TLDC2	A0PJX2	140711	0	Novel	not assigned	ENSP00000217320	Tdark
Tm4sf4	homozygote	Tm4sf4<tm1.1(KOMP)Vlcg>	MGI:2385173	T4S4_HUMAN	3q25.1	Transmembrane 4 L6 family member 4	229302	TM4SF4	P48230	7104	0	Novel	Plasma membrane| Cytosol	ENSP00000305852	Tbio
Tmco5	homozygote	Tmco5<tm1b(KOMP)Wtsi>	MGI:1914606	TMC5A_HUMAN	15q14	Transmembrane and coiled-coil domain-containing protein 5A	67356	TMCO5A	Q8N6Q1	145942	0	Novel	Plasma membrane	ENSP00000327234	Tdark
Tmem203	homozygote	Tmem203<em1(IMPC)H>	MGI:2443597	TM203_HUMAN	9q34.3	Transmembrane protein 203	227615	TMEM203	Q969S6	94107	0	Novel	Plasma membrane	ENSP00000375053	Tdark
Tmem256	homozygote	Tmem256<tm1.1(KOMP)Vlcg>	MGI:1916436	TM256_HUMAN	17p13.1	Transmembrane protein 256	69186	TMEM256	Q8N2U0	254863	0	Novel	Vesicles| Plasma membrane	ENSP00000301939	Tdark
Tmprss11b	homozygote	Tmprss11b<tm1b(KOMP)Wtsi>	MGI:2442893	TM11B_HUMAN	4q13.2	Transmembrane protease serine 11B	319875	TMPRSS11B	Q86T26	132724	0	Novel	Plasma membrane	ENSP00000330475	Tdark
Tnfrsf17	homozygote	Tnfrsf17<tm1.1(KOMP)Vlcg>	MGI:1343050	TNR17_HUMAN	16p13.13	Tumor necrosis factor receptor superfamily member 17	21935	TNFRSF17	Q02223	608	0	Novel	Plasma membrane	ENSP00000053243	Tbio
Tnfsf18	homozygote	Tnfsf18<tm1.1(KOMP)Vlcg>	MGI:2673064	TNF18_HUMAN	1q25.1	Tumor necrosis factor ligand superfamily member 18	240873	TNFSF18	Q9UNG2	8995	1	Studied	Plasma membrane	ENSP00000385470	Tbio
Tox	homozygote	Tox<tm1b(KOMP)Wtsi>	MGI:2181659	TOX_HUMAN	8q12.1	Thymocyte selection-associated high mobility group box protein TOX	252838	TOX	O94900	9760	0	Novel	Nucleus| Nucleoli (Fibrillar center)	ENSP00000354842	Tbio
Trh	homozygote	Trh<em1(IMPC)Tcp>	MGI:98823	TRH_HUMAN	3q22.1	Pro-thyrotropin-releasing hormone	22044	TRH	P20396	7200	1	Studied	Nucleus| Plasma membrane| Secreted| Vesicles	ENSP00000303452	Tbio
Trib2	homozygote	Trib2<tm1b(KOMP)Wtsi>	MGI:2145021	TRIB2_HUMAN	2p24.3	Tribbles homolog 2	217410	TRIB2	Q92519	28951	2	Studied	Nucleoplasm| Cytosol	ENSP00000155926	Tbio
Trim30b	homozygote	Trim30b<tm1b(KOMP)Wtsi>	MGI:4821256	not assigned	not assigned	not assigned	244183	not assigned	not assigned	not assigned	not assigned	not assigned	not assigned	not assigned	not assigned
Trim55	homozygote	Trim55<tm2b(EUCOMM)Hmgu>	MGI:3036269	TRI55_HUMAN	8q13.1	Tripartite motif-containing protein 55	381485	TRIM55	Q9BYV6	84675	1	Studied	Golgi apparatus| Cytosol	ENSP00000323913	Tdark
Trip13	homozygote	Trip13<tm1.1(KOMP)Vlcg>	MGI:1916966	PCH2_HUMAN	5p15.33	Pachytene checkpoint protein 2 homolog	69716	TRIP13	Q15645	9319	0	Novel	Nucleus	ENSP00000166345	Tbio
Tssk5	homozygote	Tssk5<tm1.1(KOMP)Vlcg>	MGI:1920792	not assigned	not assigned	not assigned	73542	not assigned	not assigned	not assigned	not assigned	not assigned	not assigned	not assigned	not assigned
Tyk2	homozygote	Tyk2<tm2b(EUCOMM)Hmgu>	MGI:1929470	TYK2_HUMAN	19p13.2	Non-receptor tyrosine-protein kinase TYK2	54721	TYK2	P29597	7297	1	Studied	Cytosol	ENSP00000264818	Tclin
Uck2	homozygote	Uck2<em1(IMPC)J>	MGI:1931744	UCK2_HUMAN	1q24.1	Uridine-cytidine kinase 2	80914	UCK2	Q9BZX2	7371	0	Novel	Nucleus	ENSP00000356853	Tbio
Ucn3	homozygote	Ucn3<tm1.1(KOMP)Vlcg>	MGI:1932970	UCN3_HUMAN	10p15.1	Urocortin-3	83428	UCN3	Q969E3	114131	0	Novel	not assigned	ENSP00000369798	Tbio
Uhrf2	homozygote	Uhrf2<tm1b(EUCOMM)Wtsi>	MGI:1923718	UHRF2_HUMAN	9p24.1	E3 ubiquitin-protein ligase UHRF2	109113	UHRF2	Q96PU4	115426	0	Novel	Nucleoplasm	ENSP00000276893	Tbio
Usp38	homozygote	Usp38<tm1b(EUCOMM)Hmgu>	MGI:1922091	UBP38_HUMAN	4q31.21	Ubiquitin carboxyl-terminal hydrolase 38	74841	USP38	Q8NB14	84640	0	Novel	Nucleoplasm| Cytosol	ENSP00000303434	Tbio
Uts2	homozygote	Uts2<tm1b(KOMP)Wtsi>	MGI:1346329	UTS2_HUMAN	1p36.23	Urotensin-2	24111	UTS2	O95399	10911	1	Studied	Secreted	ENSP00000054668	Tbio
Vgf	homozygote	Vgf<em1(IMPC)H>	MGI:1343180	VGF_HUMAN	7q22.1	Neurosecretory protein VGF	381677	VGF	O15240	7425	1	Studied	Vesicles	ENSP00000249330	Tbio
Vgll3	homozygote	Vgll3<em1(IMPC)H>	MGI:1920819	VGLL3_HUMAN	3p12.1	Transcription cofactor vestigial-like protein 3	73569	VGLL3	A8MV65	389136	0	Novel	Nucleoli| Cytosol	ENSP00000381436	Tbio
Vsig8	homozygote	Vsig8<tm1.1(KOMP)Mbp>	MGI:3642995	VSIG8_HUMAN	1q23.2	V-set and immunoglobulin domain-containing protein 8	240916	VSIG8	P0DPA2	391123	0	Novel	not assigned	not assigned	Tdark
Vti1a	homozygote	Vti1a<tm1.1(KOMP)Vlcg>	MGI:1855699	VTI1A_HUMAN	10q25.2	Vesicle transport through interaction with t-SNAREs homolog 1A	53611	VTI1A	Q96AJ9	143187	1	Studied	Golgi apparatus| Vesicles	ENSP00000376792	Tbio
Wbp1l	homozygote	Wbp1l<tm2b(EUCOMM)Hmgu>	MGI:107577	WBP1L_HUMAN	10q24.32	WW domain binding protein 1-like	226178	WBP1L	Q9NX94	54838	0	Novel	Microtubules| Nucleoplasm	ENSP00000414721	Tdark
Wdyhv1	homozygote	Wdyhv1<tm1.1(KOMP)Vlcg>	MGI:1924023	NTAQ1_HUMAN	8q24.13	Protein N-terminal glutamine amidohydrolase	76773	WDYHV1	Q96HA8	55093	0	Novel	Nucleoplasm| Vesicles	ENSP00000287387	Tdark
Wnt10a	homozygote	Wnt10a<tm1.1(KOMP)Vlcg>	MGI:108071	WN10A_HUMAN	2q35	Protein Wnt-10a	22409	WNT10A	Q9GZT5	80326	0	Novel	not assigned	not assigned	Tbio
Ybx3	homozygote	Ybx3<em1(IMPC)Rbrc>	MGI:2137670	YBOX3_HUMAN	12p13.2	Y-box-binding protein 3	56449	YBX3	P16989	8531	0	Novel	Cytosol	ENSP00000228251	Tbio
Zbtb48	homozygote	Zbtb48<em1(IMPC)Mbp>	MGI:2140248	TZAP_HUMAN	1p36.31	Telomere zinc finger-associated protein	100090	ZBTB48	P10074	3104	0	Novel	Cytosol| Nucleoplasm	ENSP00000366902	Tbio
Zc3h12b	homozygote	Zc3h12b<em1(IMPC)Tcp>	MGI:2442133	ZC12B_HUMAN	Xq11.2-q12	Probable ribonuclease ZC3H12B	547176	ZC3H12B	Q5HYM0	340554	0	Novel	Endoplasmic Reticulum| Golgi apparatus| Vesicles	ENSP00000340839	Tdark
Zdhhc5	homozygote	Zdhhc5<tm1e.1(EUCOMM)Hmgu>	MGI:1923573	ZDHC5_HUMAN	11q12.1	Palmitoyltransferase ZDHHC5	228136	ZDHHC5	Q9C0B5	25921	0	Novel	Nucleoplasm| Cell Junctions| Cytosol| Plasma membrane	ENSP00000287169	Tbio
Zfp395	homozygote	Zfp395<tm1b(EUCOMM)Wtsi>	MGI:2682318	ZN395_HUMAN	8p21.1	Zinc finger protein 395	380912	ZNF395	Q9H8N7	55893	0	Novel	Nucleus| Cytosol	ENSP00000340494	Tbio
Zfp40	homozygote	Zfp40<tm1b(KOMP)Wtsi>	MGI:99185	not assigned	not assigned	not assigned	22700	not assigned	not assigned	not assigned	not assigned	not assigned	not assigned	not assigned	not assigned
Zfp597	homozygote	Zfp597<em1(IMPC)J>	MGI:1918313	ZN597_HUMAN	16p13.3	Zinc finger protein 597	71063	ZNF597	Q96LX8	146434	1	Studied	Nucleus| Nucleoli| Cytosol	ENSP00000301744	Tbio
Zfp689	homozygote	Zfp689<tm1.1(KOMP)Vlcg>	MGI:1918381	ZN689_HUMAN	16p11.2	Zinc finger protein 689	71131	ZNF689	Q96CS4	115509	0	Novel	Nucleus| Nucleoli (Fibrillar center)	ENSP00000287461	Tdark
Maged1	homozygote/hemizygote	Maged1<em1(IMPC)Mbp>	MGI:1930187	MAGD1_HUMAN	Xp11.22	Melanoma-associated antigen D1	94275	MAGED1	Q9Y5V3	9500	0	Novel	Cytosol	ENSP00000364847	Tbio
Asxl2	homozygote/heterozygote	Asxl2<tm1b(EUCOMM)Hmgu>	MGI:1922552	ASXL2_HUMAN	2p23.3	Putative Polycomb group protein ASXL2	75302	ASXL2	Q76L83	55252	0	Novel	Nucleoplasm	ENSP00000391447	Tbio
Bicdl1	homozygote/heterozygote	Bicdl1<tm2b(EUCOMM)Wtsi>	MGI:1922915	BICL1_HUMAN	12q24.23	BICD family-like cargo adapter 1	75665	BICDL1	Q6ZP65	92558	0	Novel	Nucleoplasm| Cytosol| Vesicles	ENSP00000380690	Tdark
																			1	1	IC	IC	0	0	0	0	0	3	0	ENSP00000297404	8q23.2			rs7000423|RANTES levels(PMID: 27989323)		Reactome:Neuronal System|Reactome:Potassium Channels|Reactome:Voltage gated Potassium channels					0			Novel, less relevant
																				rs7000423|RANTES levels(PMID: 27989323)		Reactome:Neuronal System|Reactome:Potassium Channels|Reactome:Voltage gated Potassium channels

## Sheet: Novel-TTE-Genes
Gene symbol	Zygosity	Allele symbol	MGI ID	Name	Chr	Description	Entrez.Gene.ID	HGNC.Sym	UniProt	NCBI.Gene.ID	Phenotype_Count	Novelty	Subcell_Location	STRING.ID	TDL
Zfp930	hemizygote/homozygote	Ints6l<em1(IMPC)Marc>	MGI:2442593	INT6L_HUMAN	Xq26.3	Integrator complex subunit 6-like	236790	INTS6L	Q5JSJ4	203522	not assigned	not assigned	Centrosome| Mitochondria	ENSP00000359788	Tdark
Aars2	heterozygote	Aars2<tm1(KOMP)Wtsi>	MGI:2681839	SYAM_HUMAN	6p21.1	Alanine--tRNA ligase_mitochondrial	224805	AARS2	Q5JTZ9	57505	1	Studied	Mitochondrial protein	ENSP00000244571	Tbio
Abcb11	heterozygote	Abcb11<tm1b(EUCOMM)Hmgu>	MGI:1351619	ABCBB_HUMAN	2q31.1	Bile salt export pump	27413	ABCB11	O95342	8647	1	Studied	Nucleoplasm| Cytosol| Plasma membrane	ENSP00000263817	Tchem
Aph1a	heterozygote	Aph1a<tm1b(KOMP)Mbp>	MGI:2385110	APH1A_HUMAN	1q21.2	Gamma-secretase subunit APH-1A	226548	APH1A	Q96BI3	51107	0	Novel	ER membrane| Golgi apparatus| Golgi membrane| Nuclear membrane| Plasma membrane	ENSP00000358105	Tbio
Ascc2	heterozygote	Ascc2<tm1b(EUCOMM)Wtsi>	MGI:1922702	ASCC2_HUMAN	22q12.2	Activating signal cointegrator 1 complex subunit 2	75452	ASCC2	Q9H1I8	84164	0	Novel	Focal Adhesions| Cytosol| Nucleus	ENSP00000305502	Tdark
BC055324	heterozygote	BC055324<tm1b(EUCOMM)Hmgu>	MGI:3590554	not assigned	not assigned	not assigned	not assigned	not assigned	not assigned	not assigned	not assigned	not assigned	not assigned	not assigned	not assigned
Bcl7a	heterozygote	Bcl7a<tm1b(EUCOMM)Wtsi>	MGI:1924295	BCL7A_HUMAN	12q24.31	B-cell CLL/lymphoma 7 protein family member A	77045	BCL7A	Q4VC05	605	0	Novel	Nucleoplasm| Vesicles	ENSP00000445868	Tbio
Bmp10	heterozygote	Bmp10<tm3b(EUCOMM)Hmgu>	MGI:1338820	BMP10_HUMAN	2p13.3	Bone morphogenetic protein 10	12154	BMP10	O95393	27302	3	Studied	Secreted	ENSP00000295379	Tbio
Bmp4	heterozygote	Bmp4<tm1b(EUCOMM)Hmgu>	MGI:88180	BMP4_HUMAN	14q22.2	Bone morphogenetic protein 4	12159	BMP4	P12644	652	1	Studied	Secreted	ENSP00000245451	Tchem
Camk2b	heterozygote	Camk2b<tm1b(EUCOMM)Hmgu>	MGI:88257	KCC2B_HUMAN	7p13	Calcium/calmodulin-dependent protein kinase type II subunit beta	12323	CAMK2B	Q13554	816	2	Studied	Cell Junctions| Plasma membrane	ENSP00000379098	Tchem
Ccdc114	heterozygote	Ccdc114<tm2b(EUCOMM)Wtsi>	MGI:2446120	CC114_HUMAN	19q13.33	Coiled-coil domain-containing protein 114	211535	CCDC114	Q96M63	93233	0	Studied - former novel	Cytoskeleton| Microtubules	ENSP00000318429	Tbio
Cd3eap	heterozygote	Cd3eap<tm1b(KOMP)Wtsi>	MGI:1917583	RPA34_HUMAN	19q13.32	DNA-directed RNA polymerase I subunit RPA34	70333	CD3EAP	O15446	10849	0	Novel	Nucleus| Nucleoli (Fibrillar center)| Mitochondria	ENSP00000310966	Tbio
Cdc123	heterozygote	Cdc123<tm1b(KOMP)Wtsi>	MGI:2138811	CD123_HUMAN	10p14-p13	Cell division cycle protein 123 homolog	98828	CDC123	O75794	8872	1	Studied	Nucleoplasm| Golgi apparatus| Cytosol	ENSP00000281141	Tbio
Cdk5rap3	heterozygote	Cdk5rap3<tm1b(EUCOMM)Hmgu>	MGI:1933126	CK5P3_HUMAN	17q21.32	CDK5 regulatory subunit-associated protein 3	80280	CDK5RAP3	Q96JB5	80279	0	Novel	Cytosol	ENSP00000344683	Tbio
Col11a2	heterozygote	Col11a2<tm1b(KOMP)Wtsi>	MGI:88447	COBA2_HUMAN	6p21.32	Collagen alpha-2(XI) chain	12815	COL11A2	P13942	1302	0	Novel	0	ENSP00000363840	Tbio
Csk	heterozygote	Csk<tm2b(EUCOMM)Hmgu>	MGI:88537	CSK_HUMAN	15q24.1	Tyrosine-protein kinase CSK	12988	CSK	P41240	1445	1	Studied	Vesicles| Cytosol	ENSP00000220003	Tchem
Ctdspl2	heterozygote	Ctdspl2<tm2b(KOMP)Wtsi>	MGI:1196405	CTSL2_HUMAN	15q15.3-q21.1	CTD small phosphatase-like protein 2	329506	CTDSPL2	Q05D32	51496	0	Novel	Nucleoplasm	ENSP00000260327	Tdark
Cubn	heterozygote	Cubn<tm1b(EUCOMM)Hmgu>	MGI:1931256	CUBN_HUMAN	10p13	Cubilin	65969	CUBN	O60494	8029	0	Novel	Cytosol| Endoplasmic Reticulum| Endosomal membrane| Endosome| Golgi apparatus| Lysosomal membrane| Lysosome| Plasma membrane| Vesicles	ENSP00000367064	Tbio
Cyp3a59	heterozygote	Cyp3a59<em1(IMPC)Marc>	MGI:3769707	not assigned	not assigned	not assigned	100041449	not assigned	not assigned	not assigned	not assigned	not assigned	not assigned	not assigned	not assigned
Derl2	heterozygote	Derl2<tm1b(EUCOMM)Hmgu>	MGI:2151483	DERL2_HUMAN	17p13.2	Derlin-2	116891	DERL2	Q9GZP9	51009	0	Novel	Endoplasmic Reticulum	ENSP00000158771	Tbio
Dhx16	heterozygote	Dhx16<tm1b(EUCOMM)Wtsi>	MGI:1916442	DHX16_HUMAN	6p21.33	Putative pre-mRNA-splicing factor ATP-dependent RNA helicase DHX16	69192	DHX16	O60231	8449	0	Novel	Nucleoplasm	ENSP00000365625	Tbio
Dnajb11	heterozygote	Dnajb11<tm1b(EUCOMM)Wtsi>	MGI:1915088	DJB11_HUMAN	3q27.3	DnaJ homolog subfamily B member 11	67838	DNAJB11	Q9UBS4	51726	1	Studied	Endoplasmic Reticulum	ENSP00000265028	Tbio
Dnajc18	heterozygote	Dnajc18<tm1b(EUCOMM)Wtsi>	MGI:1923844	DJC18_HUMAN	5q31.2	DnaJ homolog subfamily C member 18	76594	DNAJC18	Q9H819	202052	0	Novel	Cell Junctions	ENSP00000302843	Tdark
Eftud2	heterozygote	Eftud2<tm1b(KOMP)Wtsi>	MGI:1336880	U5S1_HUMAN	17q21.31	116 kDa U5 small nuclear ribonucleoprotein component	20624	EFTUD2	Q15029	9343	0	Studied - former novel	Nucleoplasm| Cytosol	ENSP00000392094	Tbio
Emc4	heterozygote	Emc4<tm1(KOMP)Wtsi>	MGI:1915282	EMC4_HUMAN	15q14	ER membrane protein complex subunit 4	68032	EMC4	Q5J8M3	51234	0	Novel	ER membrane	ENSP00000267750	Tdark
Epc2	heterozygote	Epc2<tm1b(EUCOMM)Wtsi>	MGI:1278321	EPC2_HUMAN	2q23.1	Enhancer of polycomb homolog 2	227867	EPC2	Q52LR7	26122	1	Studied	Nuclear speckles	ENSP00000258484	Tbio
Fbxl5	heterozygote	Fbxl5<em1(IMPC)Marc>	MGI:2152883	FBXL5_HUMAN	4p15.32	F-box/LRR-repeat protein 5	242960	FBXL5	Q9UKA1	26234	0	Novel	Cytosol	ENSP00000344866	Tbio
Fbxo22	heterozygote	Fbxo22<tm1b(EUCOMM)Wtsi>	MGI:1926014	FBX22_HUMAN	15q24.2	F-box only protein 22	71999	FBXO22	Q8NEZ5	26263	0	Novel	Cytosol| Nucleus	ENSP00000307833	Tbio
Fdx1	heterozygote	Fdx1<tm1b(EUCOMM)Wtsi>	MGI:103224	ADX_HUMAN	11q22.3	Adrenodoxin_mitochondrial	14148	FDX1	P10109	2230	1	Studied	Mitochondrial protein	ENSP00000260270	Tbio
Fmc1	heterozygote	Fmc1<tm1b(EUCOMM)Wtsi>	MGI:1913367	FMC1_HUMAN	7q34	Protein FMC1 homolog	66117	FMC1	Q96HJ9	154791	0	Novel	Mitochondria	ENSP00000297534	Tdark
Furin	heterozygote	Furin<tm1b(EUCOMM)Wtsi>	MGI:97513	FURIN_HUMAN	15q26.1	Furin	18550	FURIN	P09958	5045	1	Studied	Golgi apparatus| Nucleoplasm	ENSP00000268171	Tchem
Gnao1	heterozygote	Gnao1<tm1b(EUCOMM)Hmgu>	MGI:95775	GNAO_HUMAN	16q13	Guanine nucleotide-binding protein G(o) subunit alpha	14681	GNAO1	P09471	2775	1	Studied	Plasma membrane	ENSP00000262493	Tbio
Grem2	heterozygote	Grem2<em1(IMPC)Bay>	MGI:1344367	GREM2_HUMAN	1q43	Gremlin-2	23893	GREM2	Q9H772	64388	0	Novel	0	ENSP00000318650	Tbio
Gyg	heterozygote	Gyg<tm1b(KOMP)Wtsi>	MGI:1351614	GLYG_HUMAN	3q24	Glycogenin-1	27357	GYG1	P46976	2992	0	Novel	Vesicles	ENSP00000340736	Tbio
Hace1	heterozygote	Hace1<tm1b(KOMP)Wtsi>	MGI:2446110	HACE1_HUMAN	6q16.3	E3 ubiquitin-protein ligase HACE1	209462	HACE1	Q8IYU2	57531	0	Novel	Endoplasmic Reticulum	ENSP00000262903	Tbio
Hnf4a	heterozygote	Hnf4a<tm1b(EUCOMM)Hmgu>	MGI:109128	HNF4A_HUMAN	20q13.12	Hepatocyte nuclear factor 4-alpha	15378	HNF4A	P41235	3172	1	Studied	Nucleoplasm	ENSP00000312987	Tchem
Hoxa2	heterozygote	Hoxa2<tm1b(EUCOMM)Wtsi>	MGI:96174	HXA2_HUMAN	7p15.2	Homeobox protein Hox-A2	15399	HOXA2	O43364	3199	0	Novel	Nucleus| Vesicles	ENSP00000222718	Tbio
Ift172	heterozygote	Ift172<tm2b(EUCOMM)Hmgu>	MGI:2682064	IF172_HUMAN	2p23.3	Intraflagellar transport protein 172 homolog	67661	IFT172	Q9UG01	26160	0	Studied - former novel	Vesicles	ENSP00000260570	Tbio
Itm2c	heterozygote	Itm2c<tm1b(EUCOMM)Wtsi>	MGI:1927594	ITM2C_HUMAN	2q37.1	Integral membrane protein 2C	64294	ITM2C	Q9NQX7	81618	not assigned	not assigned	Plasma membrane	ENSP00000322730	Tbio
Kansl1	heterozygote	Kansl1<tm1b(EUCOMM)Hmgu>	MGI:1923969	KANL1_HUMAN	17q21.31	KAT8 regulatory NSL complex subunit 1	76719	KANSL1	Q7Z3B3	284058	0	Studied - former novel	Nucleoplasm	ENSP00000262419	Tbio
Kars	heterozygote	Kars<tm2b(EUCOMM)Hmgu>	MGI:1934754	SYK_HUMAN	16q23.1	Lysine--tRNA ligase	85305	KARS	Q15046	3735	0	Novel	Cytosol	ENSP00000325448	Tchem
Kcnj13	heterozygote	Kcnj13<tm1b(KOMP)Wtsi>	MGI:3781032	KCJ13_HUMAN	2q37.1	Inward rectifier potassium channel 13	100040591	KCNJ13	O60928	3769	1	Studied	Plasma membrane	ENSP00000233826	Tchem
Kdm1a	heterozygote	Kdm1a<tm1(NCOM)Mfgc>	MGI:1196256	KDM1A_HUMAN	1p36.12	Lysine-specific histone demethylase 1A	99982	KDM1A	O60341	23028	0	Novel	Nucleoplasm| Cytosol	ENSP00000383042	Tchem
Kdm2b	heterozygote	Kdm2b<em1(IMPC)Marc>	MGI:1354737	KDM2B_HUMAN	12q24.31	Lysine-specific demethylase 2B	30841	KDM2B	Q8NHM5	84678	0	Novel	Nucleoplasm	ENSP00000366271	Tchem
Kdm5c	heterozygote	Kdm5c<tm1d(EUCOMM)Hmgu>	MGI:99781	KDM5C_HUMAN	Xp11.22	Lysine-specific demethylase 5C	20591	KDM5C	P41229	8242	0	Novel	Nucleoplasm| Cytosol	ENSP00000364550	Tchem
Kmt2a	heterozygote	Kmt2a<em1(IMPC)Marc>	MGI:96995	KMT2A_HUMAN	11q23.3	Histone-lysine N-methyltransferase 2A	214162	KMT2A	Q03164	4297	0	Studied - former novel	Nucleoplasm| Cytosol	ENSP00000436786	Tchem
Lsm14a	heterozygote	Lsm14a<tm1b(KOMP)Wtsi>	MGI:1914320	LS14A_HUMAN	19q13.11	Protein LSM14 homolog A	67070	LSM14A	Q8ND56	26065	0	Novel	Cytoplasmic bodies| Cytosol	ENSP00000413964	Tbio
Map3k12	heterozygote	Map3k12<tm1b(EUCOMM)Hmgu>	MGI:1346881	M3K12_HUMAN	12q13.13	Mitogen-activated protein kinase kinase kinase 12	26404	MAP3K12	Q12852	7786	0	Novel	Nucleus| Cell Junctions	ENSP00000448689	Tchem
Memo1	heterozygote	Memo1<tm1b(EUCOMM)Wtsi>	MGI:1924140	MEMO1_HUMAN	2p22.3	Protein MEMO1	76890	MEMO1	Q9Y316	51072	0	Novel	Vesicles	ENSP00000295065	Tbio
Mgat1	heterozygote	Mgat1<tm1b(EUCOMM)Hmgu>	MGI:96973	MGAT1_HUMAN	5q35.3	Alpha-1,3-mannosyl-glycoprotein 2-beta-N-acetylglucosaminyltransferase	17308	MGAT1	P26572	4245	0	Novel	Golgi apparatus| Golgi membrane| Vesicles	ENSP00000311888	Tchem
Mir124a-2	heterozygote	Mir124a-2<tm1b(mirKO)Wtsi>	MGI:3618700	not assigned	not assigned	not assigned	not assigned	not assigned	not assigned	not assigned	not assigned	not assigned	not assigned	not assigned	not assigned
Mpo	heterozygote	Mpo<tm1b(KOMP)Wtsi>	MGI:97137	PERM_HUMAN	17q22	Myeloperoxidase	17523	MPO	P05164	4353		not assigned	Vesicles| Nucleus	ENSP00000225275	Tchem
Napb	heterozygote	Napb<tm1b(EUCOMM)Hmgu>	MGI:104562	SNAB_HUMAN	20p11.21	Beta-soluble NSF attachment protein	17957	NAPB	Q9H115	63908	0	Novel	Cytosol	ENSP00000366225	Tbio
Ndufs7	heterozygote	Ndufs7<tm1b(EUCOMM)Hmgu>	MGI:1922656	NDUS7_HUMAN	19p13.3	NADH dehydrogenase [ubiquinone] iron-sulfur protein 7_mitochondrial	75406	NDUFS7	O75251	374291	0	Studied - former novel	Mitochondrial protein	ENSP00000233627	Tclin
Npc1	heterozygote	Npc1<tm1b(EUCOMM)Hmgu>	MGI:1097712	NPC1_HUMAN	18q11.2	Niemann-Pick C1 protein	18145	NPC1	O15118	4864	1	Studied	Lysosomal membrane	ENSP00000269228	Tbio
Nras	heterozygote	Nras<tm1b(EUCOMM)Hmgu>	MGI:97376	RASN_HUMAN	1p13.2	GTPase NRas	18176	NRAS	P01111	4893	0	Studied - former novel	Golgi apparatus| Golgi membrane| Plasma membrane| Secreted| Vesicle membrane| Vesicles	ENSP00000358548	Tchem
Nubp2	heterozygote	Nubp2<tm1b(EUCOMM)Hmgu>	MGI:1347072	NUBP2_HUMAN	16p13.3	Cytosolic Fe-S cluster assembly factor NUBP2	26426	NUBP2	Q9Y5Y2	10101	0	Novel	Nucleus| Cytosol	ENSP00000262302	Tbio
Nudc	heterozygote	Nudc<em1(IMPC)Marc>	MGI:106014	NUDC_HUMAN	1p36.11	Nuclear migration protein nudC	18221	NUDC	Q9Y266	10726	1	Studied	Cytosol	ENSP00000319664	Tbio
Nutf2	heterozygote	Nutf2<tm1b(KOMP)Mbp>	MGI:1915301	NTF2_HUMAN	16q22.1	Nuclear transport factor 2	68051	NUTF2	P61970	10204	1	Studied	Microtubules	ENSP00000219169	Tbio
Nxn	heterozygote	Nxn<tm1a(EUCOMM)Wtsi>	MGI:109331	NXN_HUMAN	17p13.3	Nucleoredoxin	18230	NXN	Q6DKJ4	64359	1	Studied	Golgi apparatus| Cytosol	ENSP00000337443	Tbio
Pax5	heterozygote	Pax5<tm1b(EUCOMM)Wtsi>	MGI:97489	PAX5_HUMAN	9p13.2	Paired box protein Pax-5	18507	PAX5	Q02548	5079	1	Studied	Nucleoplasm| Vesicles| Cytosol	ENSP00000350844	Tbio
Pde12	heterozygote	Pde12<tm1b(KOMP)Wtsi>	MGI:2443226	PDE12_HUMAN	3p14.3	2',5'-phosphodiesterase 12	211948	PDE12	Q6L8Q7	201626	0	Novel	Mitochondria	ENSP00000309142	Tbio
Pde4dip	heterozygote	Pde4dip<tm1b(KOMP)Wtsi>	MGI:1891434	MYOME_HUMAN	1q21.2	Myomegalin	83679	PDE4DIP	Q5VU43	9659	0	Novel	Golgi apparatus	ENSP00000358363	Tbio
Pdgfc	heterozygote	Pdgfc<tm1b(EUCOMM)Hmgu>	MGI:1859631	PDGFC_HUMAN	4q32.1	Platelet-derived growth factor C	54635	PDGFC	Q9NRA1	56034	0	Novel	Cytosol| Plasma membrane	ENSP00000422464	Tbio
Pdhx	heterozygote	Pdhx<tm1b(EUCOMM)Hmgu>	MGI:1351627	ODPX_HUMAN	11p13	Pyruvate dehydrogenase protein X component_mitochondrial	27402	PDHX	O00330	8050	0	Novel	Mitochondrial protein	ENSP00000227868	Tbio
Ppp2r2a	heterozygote	Ppp2r2a<tm1b(KOMP)Wtsi>	MGI:1919228	2ABA_HUMAN	8p21.2	Serine/threonine-protein phosphatase 2A 55 kDa regulatory subunit B alpha isoform	71978	PPP2R2A	P63151	5520	0	Novel	Cytosol	ENSP00000325074	Tchem
Psmc2	heterozygote	Psmc2<tm1b(EUCOMM)Hmgu>	MGI:109555	PRS7_HUMAN	7q22.1	26S proteasome regulatory subunit 7	19181	PSMC2	P35998	5701	0	Novel	Cytosol| Cytoplasmic bodies	ENSP00000292644	Tbio
Pyroxd1	heterozygote	Pyroxd1<tm1b(KOMP)Wtsi>	MGI:2676395	PYRD1_HUMAN	12p12.1	Pyridine nucleotide-disulfide oxidoreductase domain-containing protein 1	232491	PYROXD1	Q8WU10	79912	0	Novel	Nuclear speckles	ENSP00000240651	Tdark
Rcn3	heterozygote	Rcn3<tm1b(EUCOMM)Hmgu>	MGI:1277122	RCN3_HUMAN	19q13.33	Reticulocalbin-3	52377	RCN3	Q96D15	57333	0	Novel	Endoplasmic Reticulum| Vesicles	ENSP00000270645	Tdark
Rpl7l1	heterozygote	Rpl7l1<tm2b(EUCOMM)Hmgu>	MGI:1913479	RL7L_HUMAN	6p21.1	60S ribosomal protein L7-like 1	66229	RPL7L1	Q6DKI1	285855	0	Novel	Nucleoli| Mitochondria	ENSP00000346063	Tdark
Sarnp	heterozygote	Sarnp<tm1b(EUCOMM)Hmgu>	MGI:1913368	SARNP_HUMAN	12q13.2	SAP domain-containing ribonucleoprotein	66118	SARNP	P82979	84324	0	Novel	Nuclear speckles	ENSP00000337632	Tbio
Septin3	heterozygote	Sept3<tm1b(KOMP)Wtsi>	MGI:1345148	not assigned	not assigned	not assigned	not assigned	not assigned	not assigned	not assigned	not assigned	not assigned	not assigned	not assigned	not assigned
Setbp1	heterozygote	Setbp1<tm1b(EUCOMM)Wtsi>	MGI:1933199	SETBP_HUMAN	18q12.3	SET-binding protein	240427	SETBP1	Q9Y6X0	26040	1	Studied	Nucleus| Nuclear bodies| Cytosol	ENSP00000282030	Tbio
Slc25a1	heterozygote	Slc25a1<tm1b(EUCOMM)Wtsi>	MGI:1345283	TXTP_HUMAN	22q11.21	Tricarboxylate transport protein_mitochondrial	13358	SLC25A1	P53007	6576	1	Studied	Mitochondrial protein	ENSP00000215882	Tbio
Smarcb1	heterozygote	Smarcb1<tm1b(EUCOMM)Hmgu>	MGI:1328366	SNF5_HUMAN	22q11.23	SWI/SNF-related matrix-associated actin-dependent regulator of chromatin subfamily B member 1	20587	SMARCB1	Q12824	6598	0	Studied - former novel	Nucleoplasm| Nucleoli (Fibrillar center)	ENSP00000263121	Tbio
Smc5	heterozygote	Smc5<tm1b(KOMP)Wtsi>	MGI:2385088	SMC5_HUMAN	9q21.12	Structural maintenance of chromosomes protein 5	226026	SMC5	Q8IY18	23137	0	Novel	Nuclear speckles	ENSP00000354957	Tbio
Smc6	heterozygote	Smc6<tm1b(EUCOMM)Hmgu>	MGI:1914491	SMC6_HUMAN	2p24.2	Structural maintenance of chromosomes protein 6	67241	SMC6	Q96SB8	79677	0	Novel	Nucleoplasm	ENSP00000323439	Tbio
Snx25	heterozygote	Snx25<tm1b(KOMP)Wtsi>	MGI:2142610	SNX25_HUMAN	4q35.1	Sorting nexin-25	102141	SNX25	Q9H3E2	83891	0	Novel	Vesicles	ENSP00000264694	Tbio
Suclg1	heterozygote	Suclg1<em2(IMPC)Bay>	MGI:1927234	SUCA_HUMAN	2p11.2	Succinate--CoA ligase [ADP/GDP-forming] subunit alpha_mitochondrial	56451	SUCLG1	P53597	8802	0	Novel	Mitochondrial protein	ENSP00000377446	Tbio
Syk	heterozygote	Syk<tm1b(EUCOMM)Hmgu>	MGI:99515	KSYK_HUMAN	9q22.2	Tyrosine-protein kinase SYK	20963	SYK	P43405	6850	1	Studied	Cytosol| Plasma membrane| Vesicles	ENSP00000364898	Tchem
Tead1	heterozygote	Tead1<tm1b(KOMP)Wtsi>	MGI:101876	TEAD1_HUMAN	11p15.3	Transcriptional enhancer factor TEF-1	21676	TEAD1	P28347	7003	0	Novel	Nucleus| Cytosol	ENSP00000354588	Tbio
Tfap2b	heterozygote	Tfap2b<tm1b(EUCOMM)Wtsi>	MGI:104672	AP2B_HUMAN	6p12.3	Transcription factor AP-2-beta	21419	TFAP2B	Q92481	7021	2	Studied	Nucleoplasm	ENSP00000377265	Tbio
Tmem161b	heterozygote	Tmem161b<tm2b(EUCOMM)Hmgu>	MGI:1919995	T161B_HUMAN	5q14.3	Transmembrane protein 161B	72745	TMEM161B	Q8NDZ6	153396	0	Novel	Plasma membrane	ENSP00000296595	Tdark
Tmem70	heterozygote	Tmem70<em2(IMPC)Bay>	MGI:1915068	TMM70_HUMAN	8q21.11	Transmembrane protein 70_mitochondrial	70397	TMEM70	Q9BUB7	54968	2	Studied	Mitochondrial membrane	ENSP00000312599	Tbio
Tnfrsf9	heterozygote	Tnfrsf9<tm1b(EUCOMM)Wtsi>	MGI:1101059	TNR9_HUMAN	1p36.23	Tumor necrosis factor receptor superfamily member 9	21942	TNFRSF9	Q07011	3604	0	Novel	Plasma membrane| Nucleoli	ENSP00000366729	Tbio
Ube2z	heterozygote	Ube2z<em1(IMPC)Marc>	MGI:1343160	UBE2Z_HUMAN	17q21.32	Ubiquitin-conjugating enzyme E2 Z	268470	UBE2Z	Q9H832	65264	2	Studied	Nucleoplasm| Cytosol	ENSP00000354201	Tbio
Ubr4	heterozygote	Ubr4<tm1b(EUCOMM)Hmgu>	MGI:1916366	UBR4_HUMAN	1p36.13	E3 ubiquitin-protein ligase UBR4	69116	UBR4	Q5T4S7	23352	0	Novel	Nucleoplasm| Centrosome| Cytosol	ENSP00000364403	Tbio
Ufm1	heterozygote	Ufm1<em1(IMPC)Marc>	MGI:1915140	UFM1_HUMAN	13q13.3	Ubiquitin-fold modifier 1	67890	UFM1	P61960	51569	0	Novel	Endoplasmic Reticulum| Nucleus| Vesicles	ENSP00000239878	Tbio
Usp37	heterozygote	Usp37<em1(IMPC)Marc>	MGI:2442483	UBP37_HUMAN	2q35	Ubiquitin carboxyl-terminal hydrolase 37	319651	USP37	Q86T82	57695	0	Novel	Nucleus| Nucleoli	ENSP00000258399	Tbio
Wars	heterozygote	Wars<tm1b(EUCOMM)Hmgu>	MGI:104630	SYWC_HUMAN	14q32.2	Tryptophan--tRNA ligase_cytoplasmic	22375	WARS	P23381	7453	1	Studied	Cytosol	ENSP00000347495	Tbio
Yae1d1	heterozygote	Yae1d1<tm1b(EUCOMM)Hmgu>	MGI:1914258	YAED1_HUMAN	7p14.1	Yae1 domain-containing protein 1	67008	YAE1D1	Q9NRH1	57002	0	Novel	Cytosol	ENSP00000223273	Tdark
Yipf5	heterozygote	Yipf5<tm1b(EUCOMM)Hmgu>	MGI:1914430	YIPF5_HUMAN	5q31.3	Protein YIPF5	67180	YIPF5	Q969M3	81555	0	Novel	Endoplasmic Reticulum| Golgi apparatus| Vesicles| Nucleoplasm	ENSP00000274496	Tbio
1700125H20Rik	homozygote	1700125H20Rik<tm1b(EUCOMM)Wtsi>	MGI:1920884	not assigned	not assigned	not assigned	not assigned	not assigned	not assigned	not assigned	not assigned	not assigned	not assigned	not assigned	not assigned
2210010C04Rik	homozygote	2210010C04Rik<tm1b(KOMP)Wtsi>	MGI:1914623	not assigned	not assigned	not assigned	not assigned	not assigned	not assigned	not assigned	not assigned	not assigned	not assigned	not assigned	not assigned
4933430I17Rik	homozygote	4933430I17Rik<tm1b(EUCOMM)Wtsi>	MGI:3045314	not assigned	not assigned	not assigned	not assigned	not assigned	not assigned	not assigned	not assigned	not assigned	not assigned	not assigned	not assigned
Aak1	homozygote	Aak1<tm1b(EUCOMM)Hmgu>	MGI:1098687	AAK1_HUMAN	2p13.3	AP2-associated protein kinase 1	269774	AAK1	Q2M2I8	22848	0	Novel	Plasma membrane| Cytosol	ENSP00000386456	Tchem
Abhd3	homozygote	Abhd3<em1(IMPC)Marc>	MGI:2147183	ABHD3_HUMAN	18q11.2	Phospholipase ABHD3	106861	ABHD3	Q8WU67	171586	0	Novel	Nucleus| Vesicles| Plasma membrane	ENSP00000289119	Tbio
Acsm1	homozygote	Acsm1<em1(IMPC)Mhzh>	MGI:2152200	ACSM1_HUMAN	16p12.3	Acyl-coenzyme A synthetase ACSM1_mitochondrial	117147	ACSM1	Q08AH1	116285	1	Studied	Mitochondrial protein	ENSP00000301956	Tbio
Adcy1	homozygote	Adcy1<tm1b(EUCOMM)Wtsi>	MGI:99677	ADCY1_HUMAN	7p12.3	Adenylate cyclase type 1	432530	ADCY1	Q08828	107	1	Studied	Mitochondria	ENSP00000297323	Tchem
Adipor1	homozygote	Adipor1<tm1b(EUCOMM)Hmgu>	MGI:1919924	PAQR1_HUMAN	1q32.1	Adiponectin receptor protein 1	72674	ADIPOR1	Q96A54	51094	1	Studied	Plasma membrane	ENSP00000341785	Tbio
Adprm	homozygote	Adprm<tm1b(EUCOMM)Hmgu>	MGI:1913608	ADPRM_HUMAN	17p13.1	Manganese-dependent ADP-ribose/CDP-alcohol diphosphatase	66358	ADPRM	Q3LIE5	56985	0	Novel	Cytosol	ENSP00000369099	Tdark
Akr1c12	homozygote	Akr1c12<tm1b(KOMP)Wtsi>	MGI:1351661	AK1C1_HUMAN	10p15.1	Aldo-keto reductase family 1 member C1	622402	AKR1C1	Q04828	1645	0	Novel	Endoplasmic Reticulum| Cytosol	ENSP00000370254	Tchem
Alpk3	homozygote	Alpk3<tm1b(EUCOMM)Hmgu>	MGI:2151224	ALPK3_HUMAN	15q25.3	Alpha-protein kinase 3	116904	ALPK3	Q96L96	57538	2	Studied	Nucleus	ENSP00000258888	Tdark
Aoc1	homozygote	Aoc1<tm1b(EUCOMM)Hmgu>	MGI:1923757	AOC1_HUMAN	7q36.1	Amiloride-sensitive amine oxidase [copper-containing]	76507	AOC1	P19801	26	0	Novel	Secreted	ENSP00000354193	Tchem
Ap1ar	homozygote	Ap1ar<tm2b(EUCOMM)Hmgu>	MGI:2384822	AP1AR_HUMAN	4q25	AP-1 complex-associated regulatory protein	211556	AP1AR	Q63HQ0	55435	0	Novel	Golgi apparatus	ENSP00000274000	Tbio
Ap3m2	homozygote	Ap3m2<em2(IMPC)H>	MGI:1929214	AP3M2_HUMAN	8p11.21	AP-3 complex subunit mu-2	64933	AP3M2	P53677	10947	0	Novel	Golgi apparatus| Vesicle membrane| Vesicles	ENSP00000174653	Tbio
Ap3s1	homozygote	Ap3s1<tm1b(EUCOMM)Hmgu>	MGI:1337062	AP3S1_HUMAN	5q22.3-q23.1	AP-3 complex subunit sigma-1	11777	AP3S1	Q92572	1176	0	Novel	Vesicles	ENSP00000325369	Tbio
Apol10b	homozygote	Apol10b<tm1b(KOMP)Wtsi>	MGI:3043522	not assigned	not assigned	not assigned	328561	not assigned	not assigned	not assigned	not assigned	not assigned	not assigned	not assigned	not assigned
Arhgap24	homozygote	Arhgap24<tm1b(KOMP)Wtsi>	MGI:1922647	RHG24_HUMAN	4q21.23-q21.3	Rho GTPase-activating protein 24	231532	ARHGAP24	Q8N264	83478	2	Studied	Cytosol| Plasma membrane	ENSP00000378611	Tbio
Aspa	homozygote	Aspa<tm1b(EUCOMM)Wtsi>	MGI:87914	ACY2_HUMAN	17p13.2	Aspartoacylase	11484	ASPA	P45381	443	0	Novel	Cytosol	ENSP00000263080	Tbio
Atg4a	homozygote	Atg4a<em2(IMPC)Marc>	MGI:2147903	ATG4A_HUMAN	Xq22.3	Cysteine protease ATG4A	666468	ATG4A	Q8WYN0	115201	0	Novel	Microtubules| Actin filaments	ENSP00000361306	Tbio
Atg4d	homozygote	Atg4d<em1(IMPC)Marc>	MGI:2444308	ATG4D_HUMAN	19p13.2	Cysteine protease ATG4D	235040	ATG4D	Q86TL0	84971	0	Novel	Cytosol| Mitochondria	ENSP00000311318	Tbio
Atp9a	homozygote	Atp9a<tm1b(EUCOMM)Hmgu>	MGI:1330826	ATP9A_HUMAN	20q13.2	Probable phospholipid-transporting ATPase IIA	11981	ATP9A	O75110	10079	0	Novel	Endosomal membrane| Endosome| Golgi apparatus| Plasma membrane| Vesicles	ENSP00000342481	Tdark
Bach2	homozygote	Bach2<tm1b(EUCOMM)Wtsi>	MGI:894679	BACH2_HUMAN	6q15	Transcription regulator protein BACH2	12014	BACH2	Q9BYV9	60468	1	Studied	Nucleus| Cytosol	ENSP00000257749	Tbio
Baiap2l2	homozygote	Baiap2l2<tm1b(EUCOMM)Hmgu>	MGI:2652819	BI2L2_HUMAN	22q13.1	Brain-specific angiogenesis inhibitor 1-associated protein 2-like protein 2	207495	BAIAP2L2	Q6UXY1	80115	0	Novel	Cell Junctions| Cytoskeleton| Cytosol| Plasma membrane| Vesicle membrane| Vesicles	ENSP00000371085	Tdark
Bbc3	homozygote	Bbc3<em1(IMPC)Marc>	MGI:2181667	BBC3B_HUMAN	19q13.32	Bcl-2-binding component 3	170770	BBC3	Q96PG8	27113	0	Novel	Cytosol| Endoplasmic Reticulum| Mitochondria| Mitochondrial membrane| Plasma membrane	ENSP00000404503	Tbio
Bbs5	homozygote	Bbs5<tm1b(EUCOMM)Wtsi>	MGI:1919819	BBS5_HUMAN	2q31.1	Bardet-Biedl syndrome 5 protein	72569	BBS5	Q8N3I7	129880	0	Novel	Cytoskeleton| Cytosol| Microtubule organizing center| Microtubules| Plasma membrane	ENSP00000295240	Tbio
Blvrb	homozygote	Blvrb<tm1(KOMP)Wtsi>	MGI:2385271	BLVRB_HUMAN	19q13.2	Flavin reductase (NADPH)	233016	BLVRB	P30043	645	0	Novel	Nucleoplasm| Cytosol| Plasma membrane	ENSP00000263368	Tbio
Brcc3	homozygote	Brcc3<em1(IMPC)Marc>	MGI:2389572	BRCC3_HUMAN	Xq28	Lys-63-specific deubiquitinase BRCC36	210766	BRCC3	P46736	79184	0	Novel	Nucleoplasm	ENSP00000358474	Tbio
Ccdc180	homozygote	Ccdc180<tm1b(KOMP)Wtsi>	MGI:2685871	CC180_HUMAN	9q22.33	Coiled-coil domain-containing protein 180	381522	CCDC180	Q9P1Z9	100499483	0	Novel	0	ENSP00000364348	Tdark
Ccdc83	homozygote	Ccdc83<em1(IMPC)Marc>	MGI:1918255	CCD83_HUMAN	11q14.1-q14.2	Coiled-coil domain-containing protein 83	75338	CCDC83	Q8IWF9	220047	0	Novel	Nucleus| Cytosol| Plasma membrane	ENSP00000280245	Tdark
Cdc42ep5	homozygote	Cdc42ep5<tm1(KOMP)Wtsi>	MGI:1929745	BORG3_HUMAN	19q13.42	Cdc42 effector protein 5	58804	CDC42EP5	Q6NZY7	148170	0	Novel	Cytoskeleton| Cytosol| Plasma membrane	ENSP00000301200	Tbio
Cdsn	homozygote	Cdsn<tm1b(EUCOMM)Hmgu>	MGI:3505689	CDSN_HUMAN	6p21.33	Corneodesmosin	386463	CDSN	Q15517	1041	0	Novel	Plasma membrane	ENSP00000365465	Tbio
Cep19	homozygote	Cep19<tm1b(EUCOMM)Hmgu>	MGI:1914244	CEP19_HUMAN	3q29	Centrosomal protein of 19 kDa	66994	CEP19	Q96LK0	84984	0	Novel	Centrosome	ENSP00000387209	Tbio
Ces1f	homozygote	Ces1f<tm1b(KOMP)Wtsi>	MGI:2142687	EST1_HUMAN	16q12.2	Liver carboxylesterase 1	234564	CES1	P23141	1066	0	Novel	Endoplasmic Reticulum	ENSP00000353720	Tchem
Cfap97d1	homozygote	Cfap97d1<tm1b(KOMP)Wtsi>	MGI:1922687	CQ105_HUMAN	17q21.31	Uncharacterized protein C17orf105	75437	CFAP97D1	B2RV13	284067	0	Novel	0	ENSP00000415662	Tdark
Chst12	homozygote	Chst12<em1(IMPC)Marc>	MGI:1929064	CHSTC_HUMAN	7p22.3	Carbohydrate sulfotransferase 12	59031	CHST12	Q9NRB3	55501	0	Novel	Golgi apparatus	ENSP00000258711	Tbio
Clec9a	homozygote	Clec9a<tm1b(KOMP)Wtsi>	MGI:2444608	CLC9A_HUMAN	12p13.2	C-type lectin domain family 9 member A	232414	CLEC9A	Q6UXN8	283420	0	Novel	0	ENSP00000348074	Tbio
Cnpy1	homozygote	Cnpy1<tm1(KOMP)Wtsi>	MGI:2442451	CNPY1_HUMAN	7q36.3	Protein canopy homolog 1	269637	CNPY1	Q3B7I2	285888	0	Novel	Endoplasmic Reticulum	ENSP00000317439	Tdark
Cntn3	homozygote	Cntn3<em1(IMPC)Marc>	MGI:99534	CNTN3_HUMAN	3p12.3	Contactin-3	18488	CNTN3	Q9P232	5067	0	Novel	Plasma membrane	ENSP00000263665	Tbio
Col9a2	homozygote	Col9a2<tm1b(EUCOMM)Wtsi>	MGI:88466	CO9A2_HUMAN	1p34.2	Collagen alpha-2(IX) chain	12840	COL9A2	Q14055	1298	0	Novel	Vesicles| Nucleus	ENSP00000361834	Tbio
Cpa4	homozygote	Cpa4<em1(IMPC)Marc>	MGI:1919041	CBPA4_HUMAN	7q32.2	Carboxypeptidase A4	71791	CPA4	Q9UI42	51200	0	Novel	Nucleoplasm| Centrosome| Cytosol	ENSP00000222482	Tbio
Creld2	homozygote	Creld2<tm1b(EUCOMM)Hmgu>	MGI:1923987	CREL2_HUMAN	22q13.33	Cysteine-rich with EGF-like domain protein 2	76737	CRELD2	Q6UXH1	79174	0	Novel	Plasma membrane	ENSP00000383938	Tbio
Cryzl2	homozygote	Cryzl2<em1(IMPC)Marc>	MGI:2448516	not assigned	not assigned	not assigned	226527	not assigned	not assigned	not assigned	not assigned	not assigned	not assigned	not assigned	not assigned
Cyb561	homozygote	Cyb561<tm1b(EUCOMM)Wtsi>	MGI:103253	CY561_HUMAN	17q23.3	Cytochrome b561	13056	CYB561	P49447	1534	0	Novel	Lysosomal membrane| Lysosome| Plasma membrane	ENSP00000354028	Tbio
Cybrd1	homozygote	Cybrd1<tm1b(EUCOMM)Hmgu>	MGI:2654575	CYBR1_HUMAN	2q31.1	Cytochrome b reductase 1	73649	CYBRD1	Q53TN4	79901	0	Novel	Golgi apparatus| Cytosol	ENSP00000319141	Tbio
Cyp17a1	homozygote	Cyp17a1<tm1b(EUCOMM)Wtsi>	MGI:88586	CP17A_HUMAN	10q24.32	Steroid 17-alpha-hydroxylase/17,20 lyase	13074	CYP17A1	P05093	1586	1	Studied	ER membrane| Mitochondria| Nuclear membrane	ENSP00000358903	Tclin
Dctpp1	homozygote	Dctpp1<em1(IMPC)Marc>	MGI:1913672	DCTP1_HUMAN	16p11.2	dCTP pyrophosphatase 1	66422	DCTPP1	Q9H773	79077	0	Novel	Nucleoplasm| Cytosol	ENSP00000322524	Tchem
Defb43	homozygote	Defb43<tm1b(KOMP)Wtsi>	MGI:3647180	not assigned	not assigned	not assigned	654458	not assigned	not assigned	not assigned	not assigned	not assigned	not assigned	not assigned	not assigned
Dgcr2	homozygote	Dgcr2<tm1b(EUCOMM)Wtsi>	MGI:892866	IDD_HUMAN	22q11.21	Integral membrane protein DGCR2/IDD	13356	DGCR2	P98153	9993	2	Studied	Membrane protein	ENSP00000263196	Tbio
Dhx40	homozygote	Dhx40<tm1b(KOMP)Wtsi>	MGI:1914737	DHX40_HUMAN	17q23.1	Probable ATP-dependent RNA helicase DHX40	67487	DHX40	Q8IX18	79665	0	Novel	Nucleus	ENSP00000251241	Tdark
Dkkl1	homozygote	Dkkl1<tm1b(KOMP)Wtsi>	MGI:1354963	DKKL1_HUMAN	19q13.33	Dickkopf-like protein 1	50722	DKKL1	Q9UK85	27120	0	Novel	Vesicles	ENSP00000221498	Tbio
Dnah1	homozygote	Dnah1<tm1b(EUCOMM)Hmgu>	MGI:107721	DYH1_HUMAN	3p21.1	Dynein heavy chain 1_axonemal	110084	DNAH1	Q9P2D7	25981	0	Novel	Cytoskeleton| Microtubules	ENSP00000401514	Tbio
Dsg2	homozygote	Dsg2<tm1b(EUCOMM)Wtsi>	MGI:1196466	DSG2_HUMAN	18q12.1	Desmoglein-2	13511	DSG2	Q14126	1829	5	Studied	Cell Junctions	ENSP00000261590	Tbio
Dusp7	homozygote	Dusp7<tm1(KOMP)Wtsi>	MGI:2387100	DUS7_HUMAN	3p21.2	Dual specificity protein phosphatase 7	235584	DUSP7	Q16829	1849	0	Novel	Cytosol| Nucleoplasm| Nucleus	ENSP00000417183	Tbio
Eea1	homozygote	Eea1<tm1b(EUCOMM)Hmgu>	MGI:2442192	EEA1_HUMAN	12q22	Early endosome antigen 1	216238	EEA1	Q15075	8411	0	Novel	Vesicles	ENSP00000317955	Tbio
Emc10	homozygote	Emc10<tm1b(EUCOMM)Wtsi>	MGI:1916933	EMC10_HUMAN	19q13.33	ER membrane protein complex subunit 10	69683	EMC10	Q5UCC4	284361	0	Novel	ER membrane	ENSP00000334037	Tbio
Erich2	homozygote	Erich2<em1(IMPC)Marc>	MGI:1913998	ERIC2_HUMAN	2q31.1	Glutamate-rich protein 2	66748	ERICH2	A1L162	285141	0	Novel	Nucleoli (Fibrillar center)| Vesicles	ENSP00000387298	Tdark
Esr2	homozygote	Esr2<em1(IMPC)Marc>	MGI:109392	ESR2_HUMAN	14q23.2-q23.3	Estrogen receptor beta	13983	ESR2	Q92731	2100	0	Novel	Nucleoplasm	ENSP00000343925	Tclin
Fancl	homozygote	Fancl<tm1b(EUCOMM)Hmgu>	MGI:1914280	FANCL_HUMAN	2p16.1	E3 ubiquitin-protein ligase FANCL	67030	FANCL	Q9NW38	55120	0	Studied - former novel	Nuclear bodies| Vesicles	ENSP00000385021	Tbio
Fbxo10	homozygote	Fbxo10<tm1b(KOMP)Wtsi>	MGI:2686937	FBX10_HUMAN	9p13.2	F-box only protein 10	269529	FBXO10	Q9UK96	26267	0	Novel	Nucleus| Cytosol	ENSP00000403802	Tdark
Fbxo24	homozygote	Fbxo24<em2(IMPC)Marc>	MGI:1918426	FBX24_HUMAN	7q22.1	F-box only protein 24	71176	FBXO24	O75426	26261	0	Novel	0	ENSP00000416558	Tdark
Fbxo36	homozygote	Fbxo36<tm1b(KOMP)Wtsi>	MGI:1289192	FBX36_HUMAN	2q36.3	F-box only protein 36	66153	FBXO36	Q8NEA4	130888	0	Novel	Nucleus| Nucleoli	ENSP00000283946	Tdark
Fbxo38	homozygote	Fbxo38<em2(IMPC)Marc>	MGI:2444639	FBX38_HUMAN	5q32	F-box only protein 38	107035	FBXO38	Q6PIJ6	81545	0	Novel	Nucleoplasm| Plasma membrane| Cytokinetic bridge| Cytosol	ENSP00000342023	Tbio
Fbxw2	homozygote	Fbxw2<tm1b(EUCOMM)Hmgu>	MGI:1353435	FBXW2_HUMAN	9q33.2	F-box/WD repeat-containing protein 2	30050	FBXW2	Q9UKT8	26190	0	Novel	Nucleoplasm	ENSP00000363036	Tbio
Fcgbp	homozygote	Fcgbp<tm1b(EUCOMM)Wtsi>	MGI:2444336	FCGBP_HUMAN	19q13.2	IgGFc-binding protein	215384	FCGBP	Q9Y6R7	8857	0	Novel	Vesicles	ENSP00000221347	Tbio
Fcrl6	homozygote	Fcrl6<tm1b(KOMP)Wtsi>	MGI:3618339	FCRL6_HUMAN	1q23.2	Fc receptor-like protein 6	677296	FCRL6	Q6DN72	343413	0	Novel	Plasma membrane	ENSP00000357086	Tdark
Fut1	homozygote	Fut1<tm1b(KOMP)Wtsi>	MGI:109375	FUT1_HUMAN	19q13.33	Galactoside 2-alpha-L-fucosyltransferase 1	14343	FUT1	P19526	2523	0	Novel	Golgi apparatus| Golgi membrane| Plasma membrane	ENSP00000312021	Tbio
Fzd8	homozygote	Fzd8<em1(IMPC)Bay>	MGI:108460	FZD8_HUMAN	10p11.21	Frizzled-8	14370	FZD8	Q9H461	8325	0	Novel	Endoplasmic Reticulum| Golgi apparatus| Plasma membrane	ENSP00000363826	Tbio
G3bp1	homozygote	G3bp1<tm1b(KOMP)Wtsi>	MGI:1351465	G3BP1_HUMAN	5q33.1	Ras GTPase-activating protein-binding protein 1	27041	G3BP1	Q13283	10146	0	Novel	Cytosol	ENSP00000348578	Tbio
Gad2	homozygote	Gad2<tm1b(EUCOMM)Wtsi>	MGI:95634	DCE2_HUMAN	10p12.1	Glutamate decarboxylase 2	14417	GAD2	Q05329	2572	0	Novel	Cell Junctions| Cytosol| Golgi apparatus| Golgi membrane| Plasma membrane| Secreted| Vesicle membrane| Vesicles	ENSP00000259271	Tbio
Gna11	homozygote	Gna11<tm1b(EUCOMM)Wtsi>	MGI:95766	GNA11_HUMAN	19p13.3	Guanine nucleotide-binding protein subunit alpha-11	14672	GNA11	P29992	2767	1	Studied	Lysosomal membrane| Lysosome| Plasma membrane| Vesicles	ENSP00000078429	Tbio
Golt1b	homozygote	Golt1b<tm1b(EUCOMM)Wtsi>	MGI:1914214	GOT1B_HUMAN	12p12.1	Vesicle transport protein GOT1B	66964	GOLT1B	Q9Y3E0	51026	0	Novel	Vesicles	ENSP00000229314	Tdark
Gpr15	homozygote	Gpr15<em1(IMPC)Bay>	MGI:1918473	GPR15_HUMAN	3q11.2	G-protein coupled receptor 15	71223	GPR15	P49685	2838	0	Novel	Plasma membrane	ENSP00000284311	Tbio
Gpr39	homozygote	Gpr39<em1(IMPC)Bay>	MGI:1918361	GPR39_HUMAN	2q21.2	G-protein coupled receptor 39	71111	GPR39	O43194	2863	2	Studied	Plasma membrane	ENSP00000327417	Tchem
Gprc5d	homozygote	Gprc5d<tm1b(EUCOMM)Wtsi>	MGI:1935037	GPC5D_HUMAN	12p13.1	G-protein coupled receptor family C group 5 member D	93746	GPRC5D	Q9NZD1	55507	0	Novel	Plasma membrane	ENSP00000228887	Tdark
Gria1	homozygote	Gria1<em1(IMPC)Hmgu>	MGI:95808	GRIA1_HUMAN	5q33.2	Glutamate receptor 1	14799	GRIA1	P42261	2890	2	Studied	Plasma membrane	ENSP00000285900	Tclin
Gsdmd	homozygote	Gsdmd<em1(IMPC)Marc>	MGI:1916396	GSDMD_HUMAN	8q24.3	Gasdermin-D	69146	GSDMD	P57764	79792	0	Novel	Nucleoplasm	ENSP00000262580	Tbio
Hectd3	homozygote	Hectd3<tm1(NCOM)Cmhd>	MGI:1923858	HECD3_HUMAN	1p34.1	E3 ubiquitin-protein ligase HECTD3	76608	HECTD3	Q5T447	79654	0	Novel	0	ENSP00000361245	Tdark
Hilpda	homozygote	Hilpda<em1(IMPC)Mhzh>	MGI:1916823	HLPDA_HUMAN	7q32.1	Hypoxia-inducible lipid droplet-associated protein	69573	HILPDA	Q9Y5L2	29923	0	Novel	Lipid droplets| Nucleoplasm	ENSP00000257696	Tbio
Hmcn2	homozygote	Hmcn2<tm1b(EUCOMM)Wtsi>	MGI:2677838	HMCN2_HUMAN	9q34.11	Hemicentin-2	665700	HMCN2	Q8NDA2	256158	1	Studied	Vesicles	ENSP00000277491	Tdark
Hnrnpdl	homozygote	Hnrnpdl<em1(IMPC)Marc>	MGI:1355299	HNRDL_HUMAN	4q21.22	Heterogeneous nuclear ribonucleoprotein D-like	50926	HNRNPDL	O14979	9987	0	Novel	Nucleoplasm	ENSP00000295470	Tbio
Il17rd	homozygote	Il17rd<tm1b(EUCOMM)Hmgu>	MGI:2159727	I17RD_HUMAN	3p14.3	Interleukin-17 receptor D	171463	IL17RD	Q8NFM7	54756	0	Novel	Golgi apparatus| Nucleoplasm	ENSP00000296318	Tbio
Ins1	homozygote	Ins1<em1(IMPC)Marc>	MGI:96572	INS_HUMAN	11p15.5	Insulin	16333	INS	P01308	3630	1	Studied	Endosome| ER lumen| ERGIC membrane| ER-Golgi intermediate compartment (ERGIC)| Golgi apparatus| Golgi lumen| Golgi membrane| Secreted| Vesicles	ENSP00000250971	Tbio
Ints6l	homozygote	Ints6l<em1(IMPC)Marc>	MGI:2442593	INT6L_HUMAN	Xq26.3	Integrator complex subunit 6-like	236790	INTS6L	Q5JSJ4	203522	0	Novel	Centrosome| Mitochondria	ENSP00000359788	Tdark
Iqce	homozygote	Iqce<tm1b(EUCOMM)Hmgu>	MGI:1921489	IQCE_HUMAN	7p22.3	IQ domain-containing protein E	74239	IQCE	Q6IPM2	23288	0	Novel	Nucleoplasm| Cytosol	ENSP00000385597	Tdark
Itprid1	homozygote	Itprid1<em1(IMPC)Marc>	MGI:2685304	not assigned	not assigned	not assigned	232016	not assigned	not assigned	not assigned	not assigned	not assigned	not assigned	not assigned	not assigned
Kcng2	homozygote	Kcng2<em1(IMPC)Bay>	MGI:3694646	KCNG2_HUMAN	18q23	Potassium voltage-gated channel subfamily G member 2	240444	KCNG2	Q9UJ96	26251	0	Novel	Plasma membrane	ENSP00000315654	Tclin
Kcns2	homozygote	Kcns2<em1(IMPC)Bay>	MGI:1197011	KCNS2_HUMAN	8q22.2	Potassium voltage-gated channel subfamily S member 2	16539	KCNS2	Q9ULS6	3788	0	Novel	Plasma membrane	ENSP00000287042	Tclin
Khdrbs3	homozygote	Khdrbs3<tm1b(EUCOMM)Hmgu>	MGI:1313312	KHDR3_HUMAN	8q24.23	KH domain-containing_RNA-binding_signal transduction-associated protein 3	13992	KHDRBS3	O75525	10656	0	Novel	Nucleoplasm	ENSP00000348108	Tbio
Klrb1	homozygote	Klrb1<tm1b(EUCOMM)Wtsi>	MGI:96877	KLRB1_HUMAN	12p13.31	Killer cell lectin-like receptor subfamily B member 1	100043861	KLRB1	Q12918	3820	0	Novel	Nucleoplasm| Cytosol	ENSP00000229402	Tbio
Ldah	homozygote	Ldah<tm1b(EUCOMM)Wtsi>	MGI:1916082	LDAH_HUMAN	2p24.1	Lipid droplet-associated hydrolase	68832	LDAH	Q9H6V9	60526	0	Novel	Nuclear speckles| Cytosol	ENSP00000237822	Tbio
Leprotl1	homozygote	Leprotl1<tm1b(EUCOMM)Hmgu>	MGI:1915442	LERL1_HUMAN	8p12	Leptin receptor overlapping transcript-like 1	68192	LEPROTL1	O95214	23484	0	Novel	Endosome| Vesicles	ENSP00000428281	Tdark
Lpo	homozygote	Lpo<tm1b(EUCOMM)Wtsi>	MGI:1923363	PERL_HUMAN	17q22	Lactoperoxidase	76113	LPO	P22079	4025	0	Novel	Plasma membrane| Vesicles	ENSP00000262290	Tbio
Mapkapk2	homozygote	Mapkapk2<tm1b(EUCOMM)Hmgu>	MGI:109298	MAPK2_HUMAN	1q32.1	MAP kinase-activated protein kinase 2	17164	MAPKAPK2	P49137	9261	0	Novel	Nucleoplasm| Centrosome	ENSP00000356070	Tchem
Mast1	homozygote	Mast1<em1(IMPC)Marc>	MGI:1861901	MAST1_HUMAN	19p13.2	Microtubule-associated serine/threonine-protein kinase 1	56527	MAST1	Q9Y2H9	22983	0	Novel	Vesicles	ENSP00000251472	Tchem
Mir350	homozygote	Mir350<tm1(mirKO)Wtsi>	MGI:3619366	not assigned	not assigned	not assigned	not assigned	not assigned	not assigned	not assigned	not assigned	not assigned	not assigned	not assigned	not assigned
Msmb	homozygote	Msmb<tm1b(EUCOMM)Hmgu>	MGI:97166	MSMB_HUMAN	10q11.22	Beta-microseminoprotein	17695	MSMB	P08118	4477	0	Novel	Nucleus	ENSP00000351363	Tbio
Myof	homozygote	Myof<tm1b(EUCOMM)Hmgu>	MGI:1919192	MYOF_HUMAN	10q23.33	Myoferlin	226101	MYOF	Q9NZM1	26509	0	Novel	Vesicles| Plasma membrane	ENSP00000352208	Tbio
Nbr1	homozygote	Nbr1<tm1b(KOMP)Wtsi>	MGI:108498	NBR1_HUMAN	17q21.31	Next to BRCA1 gene 1 protein	17966	NBR1	Q14596	4077	1	Studied	Vesicles| Nucleoplasm| Nuclear bodies	ENSP00000343479	Tbio
Ndrg4	homozygote	Ndrg4<tm1b(KOMP)Wtsi>	MGI:2384590	NDRG4_HUMAN	16q21	Protein NDRG4	234593	NDRG4	Q9ULP0	65009	1	Studied	Nucleus| Cytosol	ENSP00000377823	Tbio
Nolc1	homozygote	Nolc1<tm1b(EUCOMM)Wtsi>	MGI:1918019	NOLC1_HUMAN	10q24.32	Nucleolar and coiled-body phosphoprotein 1	70769	NOLC1	Q14978	9221	0	Novel	Nucleoli	ENSP00000359024	Tbio
Npffr2	homozygote	Npffr2<em1(IMPC)Bay>	MGI:1860130	NPFF2_HUMAN	4q13.3	Neuropeptide FF receptor 2	104443	NPFFR2	Q9Y5X5	10886	0	Novel	Plasma membrane| Actin filaments	ENSP00000307822	Tchem
Nrxn1	homozygote	Nrxn1<tm1b(KOMP)Wtsi>	MGI:1096391	NRX1B_HUMAN	2p16.3	Neurexin-1-beta	18189	NRXN1	P58400	9378	1	Studied	Cell Junctions| Endoplasmic Reticulum| Nuclear membrane| Nucleus| Plasma membrane| Vesicles	ENSP00000385142	Tbio
Ntn4	homozygote	Ntn4<tm1b(KOMP)Wtsi>	MGI:1888978	NET4_HUMAN	12q22	Netrin-4	57764	NTN4	Q9HB63	59277	0	Novel	Plasma membrane	ENSP00000340998	Tbio
Oplah	homozygote	Oplah<tm1b(KOMP)Wtsi>	MGI:1922725	OPLA_HUMAN	8q24.3	5-oxoprolinase	75475	OPLAH	O14841	26873	0	Novel	Nucleoli (Fibrillar center)	not assigned	Tdark
Pard3b	homozygote	Pard3b<tm1b(EUCOMM)Wtsi>	MGI:1919301	PAR3L_HUMAN	2q33.3	Partitioning defective 3 homolog B	72823	PARD3B	Q8TEW8	117583	0	Novel	Cell Junctions	ENSP00000351618	Tbio
Pfkfb2	homozygote	Pfkfb2<tm1b(KOMP)Wtsi>	MGI:107815	F262_HUMAN	1q32.1	6-phosphofructo-2-kinase/fructose-2,6-bisphosphatase 2	18640	PFKFB2	O60825	5208	1	Studied	Nucleus	ENSP00000356047	Tchem
Pgam5	homozygote	Pgam5<tm1b(EUCOMM)Wtsi>	MGI:1919792	PGAM5_HUMAN	12q24.33	Serine/threonine-protein phosphatase PGAM5_mitochondrial	72542	PGAM5	Q96HS1	192111	0	Novel	Mitochondrial protein	ENSP00000438465	Tbio
Phf21b	homozygote	Phf21b<em1(IMPC)Marc>	MGI:2443812	PF21B_HUMAN	22q13.31	PHD finger protein 21B	271305	PHF21B	Q96EK2	112885	0	Novel	Nucleus| Nucleoli (Fibrillar center)	ENSP00000324403	Tdark
Phf8	homozygote	Phf8<tm1dIcs>	MGI:2444341	PHF8_HUMAN	Xp11.22	Histone lysine demethylase PHF8	320595	PHF8	Q9UPP1	23133	0	Novel	Nucleus	ENSP00000350676	Tchem
Pkig	homozygote	Pkig<tm1b(EUCOMM)Hmgu>	MGI:1343086	IPKG_HUMAN	20q13.12	cAMP-dependent protein kinase inhibitor gamma	18769	PKIG	Q9Y2B9	11142	1	Studied	Nucleoplasm| Cytosol	ENSP00000338067	Tbio
Pla2g2e	homozygote	Pla2g2e<tm1b(EUCOMM)Wtsi>	MGI:1349660	PA2GE_HUMAN	1p36.13	Group IIE secretory phospholipase A2	26970	PLA2G2E	Q9NZK7	30814	0	Novel	Secreted	ENSP00000364257	Tchem
Plscr3	homozygote	Plscr3<tm1b(KOMP)Wtsi>	MGI:1917560	PLS3_HUMAN	17p13.1	Phospholipid scramblase 3	70310	PLSCR3	Q9NRY6	57048	1	Studied	Mitochondria	ENSP00000316021	Tbio
[truncated: 39 more rows]

## Sheet: Novel-ECG&TTE-Genes
Gene symbol	Zygosity	Allele symbol	MGI ID	Name	Chr	Description	Entrez.Gene.ID	HGNC.Sym	UniProt	NCBI.Gene.ID	Phenotype_Count	Novelty	Subcell_Location	STRING.ID	TDL
[truncated: 38 more rows]
