# Supplementary material for: Extensive identification of genes involved in congenital and structural heart disorders and cardiomyopathy
Source: Nat Cardiovasc Res. 2022 Feb 17;1(2):157–73. doi: 10.1038/s44161-022-00018-8 (PMC11358025; doi:10.1038/s44161-022-00018-8)
Supplement: Supplementary file 6 — In silico enrichment analysis of all 3,894 IMPC mouse genes: comprehensive information on the ChEA 2016 dataset of publicly available ChIP–seq experiments42 to identify enriched regulatory networks across our total set of 3,894 mouse genes. Presented for the positive (significant) and nonsignificant (negative) genes. Strong enrichment was considered at combined score >5 and adjusted P value <0.05. [file 44161_2022_18_MOESM6_ESM.xlsx]

## Sheet: significant genes(positives)
Term	Overlap	P-value	Adjusted P-value	Old P-value	Old Adjusted P-value	Odds Ratio	Combined Score	Genes
TBX20_22080862_ChIP-Seq_HEART_Mouse	93/2000	0.00404124	1	0	0	1.30986	7.2189	PHLDB1;BMP10;SLC44A3;GSK3A;SMARCB1;KDM1A;IFT172;GDE1;LDB3;CHD2;RPTOR;LAPTM4A;BAIAP2L2;EMILIN2;ITGB8;FAM53B;EPC2;AP3S1;TEAD1;SH3GL2;PRMT6;GPR39;SUN1;COG7;SVOP;WSB2;NUP133;ITGA2;CD3EAP;AP1AR;TM4SF4;PPP2R5C;NAV2;TEX2;SYN3;RCN3;TMIGD1;PLCB4;SMO;MYL2;MAPKAPK2;CDC42EP3;CD300E;DSG2;STAMBP;GAS6;CRELD2;TRIB2;VGLL4;ABCG2;CDC123;NDRG4;SLC47A1;ROCK1;NXN;STXBP1;COL11A2;VPS4A;ZFP706;DEFB43;ADCY1;SLC7A2;CYP17A1…
TBX20_22328084_ChIP-Seq_HEART_Mouse	93/2000	0.00404124	1	0	0	1.30986	7.2189	PHLDB1;BMP10;SLC44A3;GSK3A;SMARCB1;KDM1A;IFT172;GDE1;LDB3;CHD2;RPTOR;LAPTM4A;BAIAP2L2;EMILIN2;ITGB8;FAM53B;EPC2;AP3S1;TEAD1;SH3GL2;PRMT6;GPR39;SUN1;COG7;SVOP;WSB2;NUP133;ITGA2;CD3EAP;AP1AR;TM4SF4;PPP2R5C;NAV2;TEX2;SYN3;RCN3;TMIGD1;PLCB4;SMO;MYL2;MAPKAPK2;CDC42EP3;CD300E;DSG2;STAMBP;GAS6;CRELD2;TRIB2;VGLL4;ABCG2;CDC123;NDRG4;SLC47A1;ROCK1;NXN;STXBP1;COL11A2;VPS4A;ZFP706;DEFB43;ADCY1;SLC7A2;CYP17A1…
KDM5B_21448134_ChIP-Seq_MESCs_Mouse	157/3724	0.00952898	1	0	0	1.18758	5.52629	SMARCB1;KDM1A;PRDM4;BCCIP;PPP2R2A;SMC6;EPRS;BZW2;UBE2Z;RXFP3;EDC3;GCSH;EFTUD2;CDC26;GPBP1;ANKFY1;HOXA2;KNTC1;MACROD2;SH3GL2;FBXO9;KDM2B;PIPOX;AP1AR;PRKAB1;FBXW2;RSBN1;DHX40;KARS;PDE12;SARNP;MYL2;DNAJB11;IL6ST;TRIB2;ABCG2;TMEM161B;GGNBP2;FBLIM1;ZFP503;UBR4;PRDM14;BRCC3;SLC5A5;SBNO1;ESD;G3BP1;DNAJC21;VTI1A;BC055324;MYH10;TNFSF18;RAB4A;CBX4;FBXO38;LSM1;CYBRD1;BTBD9;FAM160A2;UCK2;CCPG1;UST;CPE;SRPRB;…
STAT3_18555785_ChIP-Seq_MESCs_Mouse	90/1997	0.0105353	1	0	0	1.26951	5.7801	SCARB1;USP38;IPP;BCCIP;STMN4;TRH;OPLAH;CHD2;COX7C;ABCA14;EEA1;RPTOR;LAPTM4A;BCL7A;RPS6KA1;PABPC4L;POLI;OSTF1;BCAS1;HELLS;NUDC;1700125H20RIK;DST;KDM2B;IGFBP3;MYOF;CNPY1;PIPOX;PAX5;PARD3B;SLC9A3;PLSCR1;IFT81;PAX7;ZFP40;MYL2;DEFB47;DNAJB11;ORAI1;DSG2;GPRC5D;TOX;CRELD2;AVPI1;NFAT5;KHDRBS3;NXN;RNF38;CLCNKB;PRDM14;ZFP827;ADCY1;FOXO3;PCDH18;ADAMTS16;CECR2;SH3TC1;PDGFC;GSG1L;TNFRSF17;DECR2;NDUFA8;IL33;HA…
NFE2L2_20460467_ChIP-Seq_MEFs_Mouse	52/1055	0.0105754	1	0	0	1.38843	6.31626	SLC44A3;SMC5;UBE2Z;EEA1;PPP2R5E;BBS5;NUDT13;FNBP1;NCBP2;IGFBP3;PTGR1;OSCAR;RAB32;DHX40;ACAP2;SETBP1;CDC42EP3;ITGA8;BLVRB;ALG10B;AVPI1;NAPB;KHDRBS3;FBLIM1;SYNPO2;NRXN1;ZBTB48;TMTC3;PPP1R3A;ZFP706;ADCY1;KCNV1;SNX29;PDGFC;ESD;PACSIN2;CAP2;IL33;HACE1;EYA1;FANCL;GLYCAM1;YIPF5;SORBS2;RAB10;BMP4;COL1A2;LRCH1;GSTA4;KIF26B;SSPN;GALK2
NRF2_20460467_ChIP-Seq_MEFs_Mouse	52/1055	0.0105754	1	0	0	1.38843	6.31626	SLC44A3;SMC5;UBE2Z;EEA1;PPP2R5E;BBS5;NUDT13;FNBP1;NCBP2;IGFBP3;PTGR1;OSCAR;RAB32;DHX40;ACAP2;SETBP1;CDC42EP3;ITGA8;BLVRB;ALG10B;AVPI1;NAPB;KHDRBS3;FBLIM1;SYNPO2;NRXN1;ZBTB48;TMTC3;PPP1R3A;ZFP706;ADCY1;KCNV1;SNX29;PDGFC;ESD;PACSIN2;CAP2;IL33;HACE1;EYA1;FANCL;GLYCAM1;YIPF5;SORBS2;RAB10;BMP4;COL1A2;LRCH1;GSTA4;KIF26B;SSPN;GALK2
KDM2B_26808549_Chip-Seq_DND41_Human	90/2000	0.0109355	1	0	0	1.26761	5.72418	SUV39H2;SCARB1;PHLDB1;USP38;KDM1A;ATN1;ARID4B;CHD4;PPP2R2A;LDB3;NADSYN1;BBC3;PPP1R9B;CCND2;RASGEF1A;BCL7A;PPP2R5E;SUFU;RPS6KA1;USP30;CTSD;PRMT6;WSB2;NCBP2;CCDC114;TFEB;RSBN1;DUSP7;VGF;SETBP1;FDX1;CD300E;EVL;SLC29A1;CRELD2;ALDOA;CHST5;TRIB2;TRIM55;CSNK1G2;STX1A;UBIAD1;GGNBP2;STXBP1;ZBTB48;UBR4;FURIN;ADIPOR1;FOXO3;CBL;AP3M2;SBNO1;CHST12;HECTD3;SH3TC1;SPOCK2;CSK;MGAT1;DECR2;MAP4K5;ESRRA;WNT10A;RWDD3…
CDKN2AIP_20523734_ChIP-Seq_CORTICAL_Neurons	10/123	0.0122979	0.991517	0	0	2.29016	10.0729	SLC8A3;AARS2;FBXO36;DNAJC9;ERG;EPRS;TOX;CARF;CDK5RAP3;SLC7A2
EZH2_22144423_ChIP-Seq_EOC_Human	1940-05-01	0.0130934	0.938364	0	0	3.52113	15.2664	PAX7;KIF26B;ITGA8;PAX5;PHF21B
SMAD3_22036565_ChIP-Seq_ESCs_Mouse	50/1020	0.0132344	0.853617	0	0	1.38083	5.97202	SLC25A1;MAST1;FBXO24;TRH;RASGEF1A;PMEPA1;TEAD1;SUN1;WSB2;DST;KDM2B;FNBP1;HUNK;CNPY1;PIPOX;PAX5;PPP2R5C;NAV2;IL17RD;SYN3;PARD3B;VAV2;SLC7A7;CDC42EP3;CDH13;SLC29A1;IL6ST;TOX;AVPI1;NFAT5;CASZ1;FBLIM1;NXN;NRXN1;NOLC1;PRDM14;ADIPOR1;AP3M2;GNA13;PDGFC;VTI1A;FBXO36;DKKL1;GAD2;POU2F3;ENOX1;FGF15;REST;NBR1;AAK1
ATF3_27146783_Chip-Seq_COLON_Human	89/2000	0.014883	0.872687	0	0	1.25352	5.27423	SLC44A3;RPL32;PYROXD1;RXFP4;ATN1;PPP2R2A;NADSYN1;RND2;BACH2;BBC3;PHF8;THG1L;PPP1R9B;EEA1;EFTUD2;OBP2A;HNF4A;ME1;COTL1;ITGB8;TEAD1;CDK5RAP3;NUDT13;DGCR2;BCAS1;COG7;WARS;NCOA5;IGFBP3;ITGA2;CCDC114;PTGR1;COX6B1;VAV2;THOC6;DHX40;NPC1;VGF;MTHFD2;MYL2;DNAJB11;BLVRB;SUCLG1;GAS6;IL6ST;ALDOA;DCTPP1;TRIM55;STX1A;AVPI1;CASZ1;NDRG4;KHDRBS3;NXN;SYNPO2;RNF38;UBR4;NOLC1;ATP2C2;ADIPOR1;FOXO3;NDRG1;FUT1;SLC7A2;CY…
ARNT_22903824_ChIP-Seq_MCF-7_Human	50/1029	0.0153608	0.825642	0	0	1.36876	5.71584	SLC44A1;AP4E1;TRH;BZW2;CHD2;EDC3;RPTOR;COTL1;FAM53B;KNTC1;MACROD2;TEAD1;DST;SYK;MYOF;FNDC3B;PAX5;PPP2R5C;RFX8;SARNP;ITGA8;EVL;TRIB2;TRIM55;TMEM161B;MAPKAP1;NRXN1;NTN4;PCDH18;KCNV1;SNX29;SNX25;NHS;ASCC2;ATP9A;KCNJ3;RAB4A;DNAJC5B;RCC2;GP2;WWP1;CYP4B1;EFR3B;POU2F3;ARHGAP24;RAB10;CD7;RAB3GAP2;PKN2;TRIM37
NR4A2_19515692_ChIP-ChIP_MN9D_Mouse	14/207	0.0161569	0.801631	0	0	1.90515	7.85952	PFKFB2;WSB2;MAST1;DKKL1;BCCIP;ATN1;FBXO36;STMN4;IL4I1;KARS;GPC2;CPE;TRIB2;FGF12
AR_21909140_ChIP-Seq_LNCAP_Human	18/298	0.02035	0.937551	0	0	1.70148	6.62673	AFAP1L2;SLC44A3;RAB4A;YWHAB;FBXO38;BCCIP;NOLC1;STMN4;NDRG1;EDC3;PLCB4;PSMC6;POLE2;CDC42EP3;DNAJC9;ASCC2;SMPDL3A;BRD4
TCF7L2_21901280_ChIP-Seq_H4IIE_Rat	49/1023	0.0206027	0.885914	0	0	1.34925	5.23824	SCARB2;FCGBP;GOLT1B;UFSP2;CHD2;CARF;BACH2;PPP1R9B;SUFU;IQUB;COTL1;OSTF1;TEAD1;PSPH;BCAS1;FBXO9;TMPRSS11B;AP1AR;ANO6;PARD3B;CYP27A1;MTHFD2;SARNP;MAPKAPK2;GAS6;TOX;ALDOA;VGLL4;ARL8B;ADCY1;ADIPOR1;THSD1;SLC7A2;PDGFC;VTI1A;MPST;IL33;SLC10A2;TRMT1;POU2F3;UCK2;PSMC6;PTPRA;KIF26B;GNB2;PSMC2;CDK2AP2;MAP3K13;XKR5
CTNNB1_24651522_ChIP-Seq_LGR5+_INTESTINAL_STEM_Human	11/162	0.0299777	1	0	0	1.91271	6.70845	SYK;GSTA4;AMDHD1;TNNC1;SNX25;HUNK;NOLC1;SORBS2;PKIG;IL17RD;EFNA4
SOX2_18358816_ChIP-ChIP_MESCs_Mouse	38/785	0.0333526	1	0	0	1.3636	4.63707	ZFP689;SLC25A1;SCARB2;RNF10;UHRF2;HEXB;NOLC1;ADIPOR1;RND2;GNA13;LAPTM4A;STK36;PDGFC;EPC2;CCR6;BBS5;DST;MME;EYA1;PIPOX;GAD2;IL17RD;VAV2;THOC6;BMP4;UCK2;PLSCR1;UFM1;REST;GSTA4;PAX7;NBR1;PCYOX1L;SFXN1;PKN2;IL6ST;LY6E;ABCG2
SMARCD1_25818293_ChIP-Seq_ESCs_Mouse	90/2119	0.0406638	1	0	0	1.19642	3.83143	PBLD1;SLC44A3;SLC44A1;YWHAB;AP4E1;ZDHHC5;DMP1;CYP3A59;DUSP11;RINL;GRM7;ANKFY1;UBXN7;KNTC1;MACROD2;CUBN;GPR39;ENTPD1;COG7;DST;NCOA5;MME;KDM2B;NCOA6;VPS13C;MYOF;CNPY1;PAX5;NAV2;PTGR1;SYN3;PARD3B;CACNB2;ACAP2;SPATA16;PLCB4;RPL7L1;FASTKD5;CDH13;ERG;GAS6;TOX;ARL8B;PFKFB2;GRIA1;PFKFB1;NFAT5;TMEM161B;SLC47A1;ROCK1;UHRF2;MAPKAP1;NRXN1;TMTC3;ZFP827;ADCY1;ABCB11;THSD1;SBNO1;SNX29;BCLAF1;NHS;TNFRSF17;SLC13A…
TP53_22127205_ChIP-Seq_IMR90_Human	45/975	0.0436429	1	0	0	1.30011	4.07157	PHLDB1;AARS2;SMARCB1;LRP1;RRAD;COL11A2;ATN1;FITM2;ADIPOR1;TYMS;FBXO22;EFNA4;SLC5A5;BBC3;EDC3;EEA1;RPTOR;AKAP10;CCND2;PDGFC;NHS;GPC2;MDP1;UNC45A;IL33;DNAJC5B;VPS13C;RCC2;PTCH2;IQCE;POU2F3;REC8;VAV2;RAB10;SLC9A3;PTPRA;POLE2;CDC42EP3;UST;PKN2;ATG4A;GAS6;TRIM55;ARL8B;SCN2B
ELK4_26923725_Chip-Seq_MESODERM_Mouse	24/466	0.0447477	1	0	0	1.45076	4.50711	CASZ1;USP31;FNBP1;FBLIM1;RCC2;YIPF5;HTRA4;GP2;ATN1;KCNK16;CHD4;ABCA14;EEA1;C4B;UCK2;LAPTM4A;GPR153;PLSCR3;PDGFC;ZMYM6;PLA2G10;CHMP2B;CDH13;MYO1H
KDM2B_26808549_Chip-Seq_JURKAT_Human	85/2000	0.0453557	1	0	0	1.19718	3.70315	SLC25A1;PHLDB1;KDM1A;HEXB;ARID4B;PLOD1;BBC3;CDC20;CCND2;BCL7A;COTL1;PMEPA1;FAM53B;CTSD;CDK5RAP3;DGCR2;SUN1;CCDC114;TFEB;LOR;COX6B1;RCN3;RFX8;PLSCR3;VGF;PAX7;FDX1;MAPKAPK2;ORAI1;EVL;GAS6;SLC29A1;ALDOA;TRIM55;ARL8B;CASZ1;SLC47A1;GGNBP2;LRP1;ABHD3;HDAC1;NXN;PELI3;STXBP1;ZBTB48;FURIN;FOXO3;CBL;EFNA4;AP3M2;ERMP1;HECTD3;CSK;MGAT1;MYH10;BRD4;ESRRA;KLHL29;WNT10A;CBX4;FOXJ3;FZD8;GAD2;PDE4DIP;HIPK3;NR2F6;S…
SOX9_25088423_ChIP-ChIP_EMBRYONIC_GONADS_Mouse	81/1903	0.0486062	1	0	0	1.199	3.62577	PNMT;GSK3A;DGKB;CIB2;MRGPRE;UBE2Z;CARF;LAPTM4A;CCND2;HNF4A;SUFU;RPS6KA1;POLI;CCR6;CTSD;DGCR2;CCDC114;NUTF2;PRKAB1;RCN3;ATRN;PLSCR3;NME6;VGF;CLDN19;ORAI1;BLVRB;DSG2;EVL;SLC29A1;CRELD2;ALDOA;DNASE1L2;PFKFB2;TMEM161B;NDRG4;KHDRBS3;AARS2;RRAD;PELI3;COL11A2;ZBTB48;ADCY1;BRCC3;PCDH18;NDRG1;SLC7A2;ADAMTS16;CYP27B1;PROKR1;RAB40B;G3BP1;FSD2;MGAT1;SLC13A5;DECR2;ESRRA;AFAP1L2;RAB4A;GOT1;SNAI3;RCC2;FBXO36;PD…
PAX3-FKHR_20663909_ChIP-Seq_RHABDOMYOSARCOMA_Human	48/1063	0.0518897	1	0	0	1.27198	3.76332	SCARB1;BMP10;KHDRBS3;DGKB;SATB2;ARID4B;PRDM12;LOXL1;THG1L;EEA1;ADAMTS16;PDGFC;G3BP1;NHS;ITGB8;CCR6;BCAS1;WARS;DST;MME;EYA1;FNBP1;SLC10A2;FZD8;PIPOX;PDE4DIP;NAV2;BTBD9;IL17RD;SYN3;VAX1;GRIN2B;PARD3B;ENOX1;CACNB2;ATRN;SLC7A7;LRCH1;DIAPH3;SETBP1;KIF26B;FDX1;CHMP2B;CDH13;PKN2;TOX;CCDC83;VGLL3
ISL1_27105846_Chip-Seq_CPCs_Mouse	68/1576	0.0536367	1	0	0	1.21541	3.55572	SETD2;PRDM4;ATN1;MRGPRE;TRH;RND2;BACH2;LOXL1;BBC3;PPP1R9B;CCND2;GYG;LRRTM1;ME1;EPC2;TEAD1;DST;KDM2B;FNBP1;MYOF;HUNK;FNDC3B;CD3EAP;PIPOX;ANO6;IL17RD;PARD3B;DHX40;RNF144B;SLC7A7;FDX1;CDC42EP3;SUCLG1;ALPK3;MASP1;TOX;VGLL4;CASZ1;KHDRBS3;HDAC1;NRXN1;ZFP503;FURIN;PPP1R3A;FOXO3;CECR2;HECTD3;NHS;CAP2;MPST;RAB4A;EYA1;FBXO36;FZD8;ARHGAP24;NR2F6;BMP4;COL1A2;TMCO5;LRCH1;SST;KIF26B;GNB2;UST;ZFP395;TBKBP1;CDK1…
VDR_21846776_ChIP-Seq_THP-1_Human	37/794	0.0561812	1	0	0	1.31266	3.77938	SLC25A1;SCARB1;SATB2;COL11A2;ZBTB48;ZDHHC5;NOLC1;PPP1R3A;FOXO3;AP3M2;CDC20;G3BP1;RPS6KA1;CSK;TNFSF18;ST14;SYK;CBX4;RCC2;TFEB;PDE4DIP;ABCA7;MEMO1;TYK2;FBXO10;HNRNPAB;DUSP7;VAV2;DIAPH3;NDUFS7;GNB2;CDC42EP3;SSPN;CDK2AP2;CDK13;ALDOA;TRIB2
STAT5_23275557_ChIP-Seq_MAMMARY-EPITHELIUM_Mouse	53/1197	0.0569257	1	0	0	1.24725	3.57463	SLC44A3;USP38;SMC6;OPLAH;WFDC2;RPTOR;AKAP10;CAR13;UBXN7;POLI;KNTC1;TEAD1;PANX3;PRMT6;TNNC1;CD3EAP;PIPOX;TEX2;RSBN1;PLSCR1;POC5;RPL7L1;ORAI1;DSG2;TRIM55;VGLL4;PFKFB2;HDAC1;FITM2;ZFP706;LPO;CSF2RB;CBL;SLC5A5;SNX3;BCLAF1;CCL9;GBP2;DCPS;EXPH5;IL33;MBD5;GLYCAM1;RAB10;PSMC6;PSMC2;OGN;NBR1;ZFP395;TBKBP1;CYB561;ZFP595;IL18R1
CEBPB_21427703_ChIP-Seq_3T3-L1_Mouse	84/2000	0.0581758	1	0	0	1.1831	3.36507	SCARB1;PHLDB1;SLC44A3;SAMD9L;GSK3A;SLC44A1;YWHAB;1500015O10RIK;IFT172;ATN1;SMC6;EPRS;FAM186B;COTL1;HOXA2;ADNP2;PMEPA1;ITGB8;UBXN7;4933430I17RIK;BDKRB1;CYTIP;TEAD1;BBS5;NUDT13;CUBN;PDHX;IAH1;VPS13C;IGFBP3;FNDC3B;PRKAB1;FBXW2;RAB32;RCN3;GREM2;TMIGD1;MTHFD2;ORAI1;CDH13;MASP1;IL6ST;CHST5;TRIB2;ARL8B;VGLL3;NFAT5;GGNBP2;HDAC1;YTHDC2;ZBTB48;FURIN;ADIPOR1;FOXO3;PCDH18;NDRG1;AP3M2;NTF5;CCL9;GPR153;LEPROTL…
POU5F1_18358816_ChIP-ChIP_MESCs_Mouse	35/753	0.0636893	1	0	0	1.30932	3.60552	UHRF2;HEXB;DERL2;ADIPOR1;NUDT5;RND2;TMEM70;CDC20;NRAS;PDGFC;4933430I17RIK;EPC2;CCR6;OSTF1;TEAD1;BC055324;PSPH;PITX3;TCF19;ENTPD1;GOT1;DST;EYA1;NCBP2;PTCH2;PIPOX;GAD2;IL17RD;DHX40;UCK2;PLSCR1;REST;IL6ST;CHST5;AVPI1
HIF1A_21447827_ChIP-Seq_MCF-7_Human	17/321	0.0665726	1	0	0	1.49182	4.04202	SCARB1;NCOA5;LRP1;IGFBP3;BCCIP;CHD2;NDRG1;RSBN1;SLC8A3;BMP4;AKAP10;EVL;TRIM37;ALDOA;VGLL4;ATP9A;LPIN3
SOX9_26525672_Chip-Seq_HEART_Mouse	72/1702	0.0672367	1	0	0	1.19164	3.21687	DGKB;ZDHHC5;SMC5;ARID4B;PPP2R2A;BZW2;COX7C;NUBP2;CDC20;RPTOR;LAPTM4A;PPP2R5E;4933430I17RIK;AP3S1;MACROD2;BBS5;CDK5RAP3;PRMT6;WARS;FNBP1;MYOF;PPP2R5C;IL17RD;PARD3B;ATRN;PAX7;SARNP;DNAJB11;ITGA8;IL6ST;CRELD2;TRIM55;GRIA1;CASZ1;TMEM161B;APOL10B;UBIAD1;KHDRBS3;SLC47A1;HDAC1;MAPKAP1;SATB2;NRXN1;NTN4;DERL2;AGPAT1;PCDH18;EFNA4;PHF21B;ADAMTS16;KCNV1;SNX29;G3BP1;VTI1A;MYH10;KLHL29;MPST;RWDD3;HACE1;GOT1;GL…
DMRT1_23473982_ChIP-Seq_TESTES_Mouse	86/2072	0.0693879	1	0	0	1.16918	3.11942	PHLDB1;KDM5C;SETD3;SLC44A1;USP31;YWHAB;CHD4;FBXO24;ZDHHC2;BACH2;WFDC2;BCL7A;GPBP1;RPS6KA1;ME1;ANKFY1;PMEPA1;TEAD1;PHACTR4;TCF19;ZFP930;WARS;WSB2;NCOA5;KDM2B;HUNK;ANO6;PTGR1;TEX2;PRKAB1;SIRT1;VAV2;DHX40;SMO;MYL2;RPL7L1;CDH13;PGAM5;SUCLG1;STAMBP;ERG;GAS6;ALDOA;ALG10B;TRIB2;DBN1;ARL8B;AARS2;GGNBP2;ROCK1;UHRF2;LRP1;AIRE;RRAD;NXN;MAPKAP1;FOXO3;SBNO1;ERMP1;CHST12;LEPROTL1;G3BP1;VTI1A;PACSIN2;AB124611;A…
WT1_25993318_ChIP-Seq_PODOCYTE_Human	138/3464	0.0726782	1	0	0	1.12221	2.94211	INS1;SCARB1;PHLDB1;KDM1A;WBP1L;STMN4;PPP2R2A;MRGPRE;ZDHHC2;BACH2;LOXL1;RXFP3;EDC3;CCND2;RPS6KA1;PABPC4L;COTL1;HOXA2;FAM53B;VSIG8;CUBN;WSB2;FNBP1;RFX8;TMEM256;SMO;MAPKAPK2;TRIB2;PFKFB2;CASZ1;TMEM161B;KHDRBS3;MAPKAP1;ZFP503;PPP1R3A;ADIPOR1;FOXO3;NDRG1;ASIC4;PDGFC;PACSIN2;DECR2;BC055324;GSDMD;KLHL29;MPST;WNT10A;AFAP1L2;CDSN;GOT1;CBX4;SLC10A2;FBXO36;MEMO1;NR1D1;BTBD9;GRIN2B;POU2F3;NR2F6;BMP4;UCK2;LRC…
FOXP2_23625967_ChIP-Seq_PFSK-1_AND_SK-N-MC_Human	39/863	0.07329	1	0	0	1.27299	3.32675	SCARB1;BMP10;SLC44A3;GGNBP2;YWHAB;FOXO3;UBE2Z;NDRG1;BACH2;ADAMTS16;DUSP11;BCLAF1;RASGEF1A;SH3TC1;PDGFC;MFN2;FAM53B;EPC2;WNT10A;MBD5;CBX4;NUP133;EYA1;TMEM50B;MEMO1;NR1D1;VAV2;GSTA4;RPL7L1;GNB2;CDK2AP2;ORAI1;SFXN1;CDK13;MAP3K13;CRELD2;SMPDL3A;TRIM55;CSNK1G2
SREBP1_19666523_ChIP-Seq_LIVER_Mouse	34/738	0.0734439	1	0	0	1.29776	3.38875	SCARB2;SCARB1;GSK3A;RNF38;TMTC3;ZDHHC5;PPP1R3A;ADCY1;PLOD1;TRH;EPRS;APH1A;SNX3;AKAP10;GRM7;RPS6KA1;MFN2;4933430I17RIK;DECR2;ATP6V1D;NUDT13;NCBP2;CCDC114;PTCH2;CD3EAP;GAD2;TEX2;VAV2;THOC6;GREM2;LEP;MED20;UST;DNAJC9
RXRA_24833708_ChIP-Seq_LIVER_Mouse	83/2000	0.0737419	1	0	0	1.16901	3.04784	SLC44A3;USP37;GSK3A;PIGO;KDM1A;BCCIP;CHD4;CHD2;COX7C;MPO;C4B;GPBP1;ZMYM6;ANKFY1;FAM53B;USP30;MDP1;CDK5RAP3;NUDT13;DGCR2;MSMB;VSIG8;HELLS;PAQR6;IAH1;IQCA;NUP133;AHSG;HUNK;CNPY1;PIPOX;KCNK16;DUSP7;VAV2;CYP27A1;RNF144B;RFX8;ACAP2;PLSCR3;FAM161A;PAX7;MYL2;FLYWCH2;SLC29A1;ASPA;CSNK1G2;LY6E;BECN1;APOL10B;AARS2;GGNBP2;ROCK1;UHRF2;STXBP1;HTRA4;NTN4;NOLC1;PRDM14;ZFP61;ZFP706;AGPAT1;TMEM70;CECR2;SNX29;DNAJ…
FOXA1_25552417_ChIP-Seq_VCAP_Human	83/2000	0.0737419	1	0	0	1.16901	3.04784	RNF10;FCGBP;SCARB1;SLC44A1;EPRS;NADSYN1;WFDC2;PHF8;DUSP11;RPTOR;UCN3;RASGEF1A;BCL7A;PPP2R5E;PABPC4L;FAM53B;EPC2;PHACTR4;BCAS1;TMPRSS11B;WARS;WSB2;NCOA5;IGFBP3;HUNK;VPS37D;CNPY1;PTGR1;PRKAB1;RSBN1;DHX40;TMIGD1;PLCB4;CYP2U1;FAM161A;FDX1;MAPKAPK2;ALPK3;IL6ST;SMPDL3A;TRIB2;GRIA1;CAMK2B;GGNBP2;LRP1;HDAC1;STXBP1;RNF38;FURIN;FOXO3;THSD1;NDRG1;EFNA4;SLC7A2;SNX3;BCLAF1;RAB40B;SH3TC1;G3BP1;DNAJC21;MGAT1;MY…
AHR_22903824_ChIP-Seq_MCF-7_Human	32/690	0.0753014	1	0	0	1.30639	3.37866	TMEM161B;SLC44A1;MAPKAP1;NTN4;AP4E1;BZW2;CHD2;EDC3;RPTOR;KCNV1;SNX25;COTL1;ASCC2;KNTC1;MACROD2;TEAD1;ATP9A;RAB4A;DST;SYK;RCC2;MYOF;FNDC3B;PAX5;EFR3B;POU2F3;ARHGAP24;RAB10;RFX8;CD7;EVL;TRIM55
TEAD4_22529382_ChIP-Seq_TROPHECTODERM_Mouse	94/2293	0.0754028	1	0	0	1.15477	2.98498	RNF10;USP37;USP38;USP31;YWHAB;ATN1;GDE1;FBXO24;BZW2;PEPD;CHD2;CARF;ZC3H12B;SUFU;IQUB;ZMYM6;HMCN2;COTL1;KNTC1;MACROD2;TEAD1;PANX3;PSPH;PHACTR4;FBXO9;CUBN;NCOA5;FNBP1;VPS13C;ELMOD1;FNDC3B;ANO6;PPP2R5C;NAV2;IL17RD;SYN3;PARD3B;DHX40;RNF144B;GREM2;ACAP2;PLCB4;NME6;MTHFD2;CDH13;BLVRB;ERG;IL6ST;TOX;VGLL4;PFKFB2;MAGED1;NXN;TMTC3;ZFP706;ADIPOR1;TMEM70;NTF5;SNX29;CHST12;PACSIN2;ASCC2;MAP4K5;EXPH5;KLHL29;ST…
BACH1_22875853_ChIP-PCR_HELA_AND_SCP4_Human	58/1352	0.0768056	1	0	0	1.20843	3.10142	SUV39H2;BMP10;DGKB;ACSM1;AP4E1;MPO;WFDC2;CCND2;GRM7;MPZ;ME1;HYAL4;BDKRB1;NUDT13;FBXO9;HELLS;DST;MME;VPS13C;IGFBP3;PAX5;NAV2;DUSP7;RCN3;PLCB4;PLA2G10;DNAJC9;MASP1;IL6ST;GRIA1;CASZ1;MAGED1;RRAD;SYNPO2;NRXN1;VPS4A;CLCNKB;ADCY1;PRDM12;TYMS;NDRG1;SBNO1;PDE6B;ATP9A;FER1L4;SLC10A2;DKKL1;CYP4B1;PDE4DIP;BTBD9;ESR2;GATM;DIAPH3;CCPG1;IL2RA;LEP;CPE;FGF12
RCOR2_21632747_ChIP-Seq_MESCs_Mouse	20/401	0.0806146	1	0	0	1.40494	3.53774	ZFP689;GOT1;DST;TMEM50B;RCC2;PDE4DIP;FITM2;ZFP706;FBXL16;NAV2;ARHGAP24;SLC5A5;PHF21B;EEA1;C4B;SMO;MYL2;SUFU;ESD;RAB3GAP2
STAT3_1855785_ChIP-Seq_MESCs_Mouse	27/572	0.0819686	1	0	0	1.32966	3.32603	NFAT5;VPS4A;NOLC1;TRH;OPLAH;PCDH18;WFDC2;BBC3;GCSH;SBNO1;VTI1A;PHACTR4;HELLS;NDUFA8;WSB2;EYA1;FBXO36;PIPOX;NR1D1;SYN3;NR2F6;UCK2;PLSCR1;NDUFS7;DNAJB11;IL6ST;CYB561
TAL1_26923725_Chip-Seq_HEMANGIOBLAST_Mouse	60/1413	0.0843833	1	0	0	1.19614	2.95731	SCARB2;INS1;USP38;RPL32;PIGO;KDM1A;CHD2;EEA1;C4B;LAPTM4A;RPS6KA1;DGCR2;BCAS1;CUBN;GPR39;MYOF;HUNK;ANO6;TEX2;IL17RD;PARD3B;GREM2;RFX8;SMO;FAM161A;NDUFS7;FDX1;IL6ST;ALG10B;VGLL4;ARL8B;CASZ1;TMEM161B;1700086L19RIK;SLFN1;ZFP503;ZFP706;PCDH18;NDRG1;CYP17A1;BCLAF1;TMEM203;SH3TC1;PDGFC;VTI1A;ASCC2;CSK;AFAP1L2;RWDD3;HACE1;EYA1;FBXO38;GLYCAM1;PDE4DIP;DNAJC18;BMP4;UFM1;KIF26B;SRPRB;PKN2
TET1_21490601_ChIP-Seq_MESCs_Mouse	82/1994	0.0878592	1	0	0	1.1584	2.81726	PNMT;SETD2;PHLDB1;SETD3;PRDM4;USP31;EPRS;OPLAH;UBE2Z;RND2;ZDHHC2;CARF;WFDC2;PPP1R9B;RPTOR;EFTUD2;PTTG1;RASGEF1A;SUFU;BBS5;PITX3;PHACTR4;SVOP;NCOA5;MME;CCDC114;9930012K11RIK;FNDC3B;PIPOX;NUTF2;ANO6;FBXO10;IL17RD;PRKAB1;RSBN1;DUSP7;THOC6;SMO;CYP2U1;CLDN19;ORAI1;ALDOA;DBN1;VGLL3;NFAT5;CASZ1;LRP1;FBLIM1;HDAC1;NXN;RNF38;HTRA4;UCP1;NOLC1;FITM2;EFNA4;CECR2;GPR153;AMDHD1;HECTD3;ZFP142;H1FX;GSDMD;CBX4;FOX…
ZFP281_18358816_ChIP-ChIP_MESCs_Mouse	27/578	0.0900007	1	0	0	1.31585	3.16849	AIRE;RNF38;ZFP503;BCCIP;RND2;AGPAT1;SLC5A5;BCLAF1;ARV1;CCND2;4933430I17RIK;CCR6;CTSD;MYH10;TCF19;WSB2;DST;HUNK;FZD8;PAX5;THOC6;VGF;PLA2G10;TBKBP1;MAP3K12;ITM2C;ABCG2
HOXD13_18407260_ChIP-ChIP_DEVELOPING-LIMBS_Mouse	11/196	0.0906888	1	0	0	1.58091	3.7947	BMP4;DIAPH3;SUFU;CDC42EP3;ESD;SSPN;NTN4;ITGB8;SMPDL3A;FBXO9;PITX3
KDM2B_26808549_Chip-Seq_SUP-B15_Human	82/2000	0.0923767	1	0	0	1.15493	2.7509	PHLDB1;KDM1A;USP31;IPP;GDE1;CHD4;LDB3;BACH2;BBC3;PPP1R9B;CCND2;BCL7A;GPBP1;COTL1;PMEPA1;FAM53B;CCR6;SUN1;KDM2B;CCDC114;TFEB;PAX5;PPP2R5C;PTGR1;SLC9A3;CACNB2;SMO;NPC1;VGF;MAPKAPK2;GAS6;CRELD2;ALDOA;TRIM55;CSNK1G2;STX1A;VGLL4;LY6E;CASZ1;NDRG4;KHDRBS3;ABHD3;HDAC1;AMIGO1;ZBTB48;ADIPOR1;FOXO3;EFNA4;AP3M2;CHST12;SH3TC1;SPOCK2;GNA11;CSK;MGAT1;MAP4K5;MYH10;GSDMD;WNT10A;AFAP1L2;CBX4;SNAI3;RCC2;FZD8;GAD2;P…
KDM2B_26808549_Chip-Seq_SIL-ALL_Human	82/2000	0.0923767	1	0	0	1.15493	2.7509	SUV39H2;IPP;ATN1;ZDHHC5;ARID4B;CHD4;BBC3;PPP1R9B;CCND2;BCL7A;ZMYM6;RPS6KA1;FAM53B;VSIG8;PRMT6;ENTPD1;PAQR6;SUN1;KDM2B;AHSG;CCDC114;TFEB;ANO6;SIRT1;RSBN1;THOC6;VGF;FDX1;MAPKAPK2;ORAI1;DNAJC9;EVL;FLYWCH2;SLC29A1;CRELD2;ALDOA;TRIM55;STX1A;ARL8B;AVPI1;UBIAD1;SLC47A1;ROCK1;SATB2;ZBTB48;UBR4;FURIN;EFNA4;AP3M2;SBNO1;GPR153;CHST12;HECTD3;SH3TC1;GNA11;MFN2;BRD4;GSDMD;ESRRA;WNT10A;CBX4;SNAI3;RCC2;GAD2;MEMO…
SOX2_27498859_Chip-Seq_STOMACH_Mouse	82/2000	0.0923767	1	0	0	1.15493	2.7509	SLC25A1;SCARB2;SLC44A3;GSK3A;SLC44A1;ACSM1;RXFP4;GDE1;BCCIP;CHD2;BBC3;PEX26;PPP1R9B;LAPTM4A;CCND2;RPS6KA1;CAR13;POLI;CCR6;BBS5;PHACTR4;BCAS1;GPR39;IAH1;WARS;WSB2;VPS13C;MYOF;9930012K11RIK;PIPOX;PTGR1;TEX2;RSBN1;PARD3B;RAB32;CYP27A1;PLSCR1;TMIGD1;SMO;CDC42EP5;PLA2G10;GAS6;TOX;CSNK1G2;CASZ1;TMEM161B;FBLIM1;YTHDC2;RNF38;ZFP503;HTRA4;UBR4;NTN4;NDRG1;EFNA4;GNA13;PROKR1;BCLAF1;GNA11;PACSIN2;GBP2;DCPS;A…
EGR1_19374776_ChIP-ChIP_THP-1_Human	1968-05-01	0.0936307	1	0	0	2.07125	4.90554	PLSCR1;SMARCB1;HDAC1;CBL;FUT1
SALL4_18804426_ChIP-ChIP_MESCs_Mouse	46/1062	0.0945069	1	0	0	1.22013	2.87838	CAMK2B;PHLDB1;SLC44A3;UHRF2;SLC44A1;DGKB;FBLIM1;HEXB;SATB2;RNF38;NOLC1;ZFP706;TRH;BACH2;GNA13;GPR150;PDGFC;AP3S1;MAP4K5;BRD4;RAB4A;HACE1;WSB2;MME;EYA1;IGFBP3;PTCH2;PIPOX;GAD2;POU2F3;BMP4;CACNB2;UCK2;LIN28B;FGF15;SLC7A7;GSTA4;CDC42EP5;PTPRA;NBR1;PLA2G10;CDH13;SFXN1;PKN2;IL6ST;LY6E
RUNX1_26923725_Chip-Seq_MACROPHAGESS_Mouse	1969-05-01	0.0981675	1	0	0	2.04123	4.73786	SLC9A3;ESD;VTI1A;CDH13;VGLL4
YAP1_20516196_ChIP-Seq_MESCs_Mouse	94/2329	0.100166	1	0	0	1.13692	2.61597	RNF10;INS1;SCARB1;USP38;BCCIP;PEPD;UBE2Z;CHD2;COX7C;BACH2;PPP1R9B;EEA1;AKAP10;CCND2;GRM7;PPP2R5E;GPBP1;RPS6KA1;PABPC4L;OSTF1;4933428G20RIK;FBXO9;DST;MME;SYK;IGFBP3;TM4SF4;PPP2R5C;NAV2;TEX2;SYN3;PARD3B;DHX40;SPATA16;KARS;SETBP1;PAX7;TSSK5;CD300E;CDH13;SUCLG1;GPRC5D;TOX;ALDOA;VGLL4;ARL8B;GRIA1;CAMK2B;NFAT5;TMEM161B;NDRG4;UHRF2;MAGED1;ZFP503;ZFP827;ADCY1;ATP2C2;PCDH18;NDRG1;SLC7A2;PHF21B;CYP17A1;SNX…
RNF2_27304074_Chip-Seq_ESCs_Mouse	61/1467	0.110181	1	0	0	1.17131	2.58347	PHLDB1;SAMD9L;GOLT1B;BACH2;LOXL1;RXFP3;PPP1R9B;CCND2;LRRTM1;HOXA2;FAM53B;VSIG8;IGFBP3;PAX5;NAV2;LOR;PARD3B;CACNB2;SMO;VGF;PAX7;CDC42EP3;TOX;TRIB2;VGLL4;DBN1;CAMK2B;CASZ1;NDRG4;NRXN1;ZFP503;NTN4;MIR124A-2;PRDM14;ADCY1;PRDM12;FOXO3;PCDH18;NDRG1;SLC7A2;GPR150;SPOCK2;PDE6B;KLHL29;WNT10A;CBX4;PDX1;FZD8;GAD2;VAX1;GRIN2B;ESR2;BMP4;DBNDD2;LIN28B;TMCO5;KIF26B;UST;TBKBP1;PTPN5;FGF12
FOXO1_23066095_ChIP-Seq_LIVER_Mouse	17/347	0.113558	1	0	0	1.38004	3.0022	PHLDB1;KHDRBS3;WSB2;NAV2;FOXO3;VAV2;CYP17A1;ENHO;RNF144B;METTL14;CCL9;AMDHD1;MYL2;ZFP395;ALPK3;SLC29A1;TOX
DNAJC2_21179169_ChIP-ChIP_NT2_Human	39/899	0.114221	1	0	0	1.22202	2.65131	FCGBP;PHLDB1;NDRG4;NXN;CIB2;CSF2RB;LDB3;PRDM12;PEPD;UBE2Z;NDRG1;PHF8;PHF21B;PPP1R9B;PTTG1;HNF4A;ITGB8;POLI;BRD4;RBM11;TFAP2B;WNT10A;CDSN;DNAJC5B;PIPOX;RFXANK;NR1D1;PAX5;GRIN2B;SLC8A3;SLC9A3;ATRN;UFM1;SMO;VGF;GNB2;TBKBP1;GAS6;CYB561
NMYC_18555785_Chip-Seq_ESCs_Mouse	81/2000	0.114369	1	0	0	1.14085	2.47373	1500015O10RIK;AP4E1;CTDSPL2;EPRS;CARF;SERPINB3D;METTL14;MPZ;MIR350;PABPC4L;PMEPA1;EPC2;MACROD2;CYTIP;BCAS1;VSIG8;CUBN;GPR39;PDHX;DST;IQCA;KDM2B;FNBP1;FCRL6;NCOA6;CNPY1;KMO;PARD3B;VAV2;CYP27A1;CACNB2;ATRN;GREM2;RFX8;SPATA16;PLCB4;MAPKAPK2;ITGA8;PFKFB2;NAPB;MAPKAP1;STXBP1;SATB2;GSTCD;PRDM14;PRDM12;ADIPOR1;ABCB11;TMEM70;STK36;ZFP142;BC055324;ATP9A;KCNJ3;TNFSF18;WNT10A;MBD5;EYA1;DNAJC5B;TNFRSF9;KCNJ1…
CTCF_26484167_Chip-Seq_Bcells_Mouse	81/2000	0.114369	1	0	0	1.14085	2.47373	SLC25A1;SCARB2;SMARCB1;RPL32;AP4E1;RND2;PEX26;CCND2;PTTG1;CDC26;IQUB;ZMYM6;COTL1;EMILIN2;DHX16;CDK5RAP3;TCF19;UNC45A;IAH1;WSB2;1700125H20RIK;NUP133;FNBP1;IGFBP3;MYOF;ANO6;TEX2;VAV2;AKR1C12;CYP27A1;FAM161A;SETBP1;PDE12;RPL7L1;FDX1;PLA2G10;ORAI1;BLVRB;ALG10B;TRIB2;BECN1;GGNBP2;LRP1;AIRE;HDAC1;MAGED1;SLFN1;NXN;YTHDC2;EFNA4;CYP17A1;AP3M2;ADAMTS16;GPR153;AMDHD1;VTI1A;CSK;GBP2;DECR2;MAP4K5;ATP9A;TMEM50…
FOXA1_26769127_Chip-Seq_PDAC-Cell_line_Human	81/2000	0.114369	1	0	0	1.14085	2.47373	RNF10;FCGBP;SLC44A3;GSK3A;KDM1A;RXFP4;ATN1;GDE1;ZDHHC5;BCCIP;CHD4;EPRS;CHD2;NADSYN1;EEA1;RASGEF1A;BCL7A;ZMYM6;FAM53B;TEAD1;PHACTR4;PRMT6;HELLS;NCOA5;NUP133;ITGA2;MYOF;CD3EAP;VPS37D;NAV2;KMO;PRKAB1;SIRT1;RSBN1;GREM2;FDX1;CDC42EP3;FASTKD5;ORAI1;DSG2;DNAJC9;ALPK3;STAMBP;IL6ST;CCDC83;DBN1;AVPI1;NFAT5;SPRR3;NAPB;CDC123;HDAC1;ZBTB48;UBR4;NOLC1;FOXO3;CBL;CYP27B1;G3BP1;DNAJC21;GBP2;MAP4K5;MPZL2;TNFSF18;R…
GATA2_21571218_ChIP-Seq_MEGAKARYOCYTES_Human	47/1111	0.12092	1	0	0	1.19167	2.51755	PNMT;SLC25A1;CASZ1;KDM1A;ZBTB48;SMC5;FURIN;PPP1R3A;CSF2RB;PPP2R2A;ABCB11;BACH2;PPP1R9B;CYP27B1;AKAP10;RPS6KA1;VTI1A;COTL1;ADNP2;ASCC2;PSPH;CAP2;GSDMD;GPR39;AFAP1L2;VPS13C;IGFBP3;GLYCAM1;IQCE;WWP1;PDE4DIP;SORBS2;NAV2;DUSP7;VAV2;CACNB2;REST;GSTA4;KCNS2;LEP;ITGA8;EVL;TRIP13;GAS6;TOX;CYB561;XKR5
NR1H3_23393188_ChIP-Seq_ATHEROSCLEROTIC-FOAM_Human	27/599	0.122144	1	0	0	1.26972	2.66966	DNAH1;EPRS;AP3M2;NRAS;ARV1;PTTG1;ME1;EMILIN2;H1FX;OSTF1;GBP2;PRMT6;ENTPD1;NCOA5;CBX4;TEX2;DUSP7;RAB32;GATM;UST;DNAJB11;COL9A2;CAMK1;CRELD2;SMPDL3A;LY6E;AVPI1
SMAD4_21799915_ChIP-Seq_A2780_Human	98/2464	0.122694	1	0	0	1.12036	2.35058	NPFFR2;KDM1A;DGKB;STMN4;BACH2;LOXL1;ZC3H12B;GPBP1;ANKFY1;EPC2;MACROD2;FBXO9;CUBN;PDHX;PIPOX;TM4SF4;TEX2;LOR;RAB32;CACNB2;RFX8;SARNP;MAPKAPK2;MASP1;GRIA1;CASZ1;UBR4;PRDM14;PPP1R3A;NDRG1;ADAMTS16;G3BP1;VTI1A;PACSIN2;MYH10;ATP6V1D;EXPH5;CPA4;TNFSF18;WNT10A;AFAP1L2;CBX4;SYNRG;PTCH2;FZD8;GRIN2B;BMP4;GNAO1;UCK2;LIN28B;PTPRA;OGN;UST;SSPN;SFXN1;CDK13;FGF12;BMP10;SLC44A3;GRM7;SUFU;LRRTM1;TEAD1;BBS5;BCAS1;…
EZH2_23942234_ChIP-Seq_MYOBLASTS_AND_MYOTUBES_Mouse	40/935	0.128042	1	0	0	1.20509	2.47694	CAMK2B;SCARB1;CASZ1;LRP1;STXBP1;RNF38;MAST1;PRDM12;CTDSPL2;PHF21B;CECR2;BCL7A;CHST12;G3BP1;MYH10;DGCR2;MPST;WARS;SVOP;DST;SNAI3;TFEB;FNDC3B;CNPY1;GAD2;TRMT1;TEX2;VAX1;THOC6;SLC9A3;CACNB2;TFAP4;SMO;CYP2U1;NDUFS7;PAX7;ASB8;NBR1;TBKBP1;DCTPP1
MYC_20876797_ChIP-ChIP_MEDULLOBLASTOMA_Human	58/1406	0.129368	1	0	0	1.16202	2.37644	RNF10;PRDM4;HEXB;MAST1;TRH;CHD2;LOXL1;EEA1;ARV1;GRM7;RPS6KA1;POLI;USP30;TEAD1;SH3GL2;FBXO9;UNC45A;SVOP;VPS13C;ELMOD1;PAX5;PRKAB1;RSBN1;CACNB2;PLSCR1;PLCB4;NME6;SETBP1;ITGA8;CDH13;TRIB2;ARL8B;CAMK2B;LRP1;NTN4;PPP1R3A;ADAMTS16;KCNV1;RAB40B;GPR150;ESD;ATP6V1D;ATP9A;KCNJ3;TNFSF18;FANCL;ABCA7;TRMT1;BMP4;GATM;LRCH1;TFAP4;DIAPH3;GSTA4;FOSB;RAB3GAP2;CAMK1;KBTBD7
BP1_19119308_ChIP-ChIP_Hs578T_Human	2018-02-01	0.132564	1	0	0	3.12989	6.32454	IL2RA;CSF2RB
TRP63_18441228_ChIP-ChIP_KERATINOCYTES_Mouse	8/143	0.136957	1	0	0	1.57589	3.13301	TCF19;WNT10A;PTTG1;SMO;CDC42EP3;EVL;NDRG1;ARHGAP24
TFAP2C_20629094_ChIP-Seq_MCF-7_Human	50/1203	0.138147	1	0	0	1.17078	2.31749	SCARB1;CIB2;ARID4B;PEPD;RPTOR;PPP2R5E;HNF4A;FAM186B;PMEPA1;MACROD2;TEAD1;UNC45A;WSB2;MYOF;FNDC3B;TM4SF4;SYN3;KMO;PARD3B;VAV2;PLCB4;MTHFD2;SARNP;ALDOA;DNASE1L2;STX1A;VGLL4;DBN1;FURIN;KCNV1;SNX29;GSG1L;ATP9A;CAP2;KLHL29;CDSN;CBX4;EYA1;DNAJC5B;FOXJ3;FBXL16;POU2F3;GNAO1;FAM160A2;TFAP4;POLE2;UST;CYB561;FGF12;MAP3K12
KLF6_26769127_Chip-Seq_PDAC-Cell_line_Human	80/2000	0.13995	1	0	0	1.12676	2.21574	RNF10;SUV39H2;SLC44A3;GSK3A;SETD3;KDM1A;YWHAB;IPP;RXFP4;AP4E1;CHD4;PLOD1;BBC3;PPP1R9B;CDC20;SUFU;FAM53B;MDP1;TEAD1;CTSD;PRMT6;NUDC;WSB2;MYOF;TEX2;PRKAB1;SIRT1;RSBN1;THOC6;ACAP2;MTHFD2;CDC42EP5;RPL7L1;CDC42EP3;STAMBP;TRIB2;TRIM55;DBN1;SPRR3;RRAD;ZBTB48;CLCNKB;UBR4;CBL;EFNA4;FUT1;GNA13;NRAS;HECTD3;MFN2;GBP2;ATP6V1D;CPA4;MPZL2;TNFSF18;WNT10A;ST14;RWDD3;PLA2G2E;TNFRSF9;SYNRG;RCC2;FZD8;WWP1;NR1D1;NR2F…
ELF3_26769127_Chip-Seq_PDAC-Cell_line_Human	80/2000	0.13995	1	0	0	1.12676	2.21574	RNF10;SUV39H2;PHLDB1;KDM1A;PRDM4;HEXB;RXFP4;GDE1;BCCIP;CIB2;EPRS;LOXL1;CDC20;ARV1;BCL7A;ZMYM6;PMEPA1;FAM53B;TEAD1;CTSD;PHACTR4;PRMT6;GPR39;HELLS;NUDC;NUP133;KDM2B;AHSG;NCOA6;VPS13C;CCDC114;FNDC3B;KMO;RSBN1;ATRN;MAPKAPK2;CDC42EP3;DSG2;ALPK3;STAMBP;ALDOA;CSNK1G2;AVPI1;SPRR3;NAPB;UBIAD1;DNAH1;GGNBP2;ROCK1;ABHD3;FBLIM1;HDAC1;PELI3;ZBTB48;UBR4;FURIN;ATP2C2;ADIPOR1;CBL;THSD1;APH1A;CYP27B1;PACSIN2;CPA4;…
TCF21_23034159_ChIP-ChIP_E13_GONADS_Rat	1937-03-01	0.142914	1	0	0	2.28397	4.4435	CD3EAP;VSIG8;VAV2
MITF_21258399_ChIP-Seq_MELANOMA_Human	211/5578	0.143926	1	0	0	1.06555	2.06553	BACH2;PEX26;IL4I1;GPBP1;RPS6KA1;ADNP2;FAM53B;CUBN;WSB2;FNBP1;FNDC3B;DHX40;CYP2U1;IFT81;MTHFD2;PDE12;FDX1;ORAI1;ALPK3;TRIB2;CCDC83;MAPKAP1;STXBP1;ADAMTS16;SNX3;VTI1A;GSG1L;EXPH5;ST14;GPR15;SYNRG;RCC2;MEMO1;NR1D1;UCK2;FBXL5;SUV39H2;SLC44A3;SLC44A1;HEXB;PEPD;BBC3;EEA1;RPTOR;AKAP10;HNF4A;AP3S1;CCR6;TEAD1;BBS5;CTSD;NCOA5;MME;SYK;FCRL6;NCOA6;CCDC114;MYOF;TFEB;ANO6;SYN3;SIRT1;DUSP7;RNF144B;PLSCR1;SLC7A7…
OLIG2_23332759_ChIP-Seq_OLIGODENDROCYTES_Mouse	81/2040	0.153868	1	0	0	1.11848	2.09341	SLC25A1;NPFFR2;INS1;SLC44A3;SLC44A1;USP31;SMC5;PPP2R2A;TRH;CTDSPL2;ZDHHC2;MPO;EEA1;RPTOR;CCND2;GRM7;LRRTM1;MIR350;ITGB8;FAM53B;EPC2;OSTF1;TEAD1;CUBN;PDHX;MME;FNDC3B;ANO6;PARD3B;RAB32;CACNB2;RNF144B;ACAP2;PLCB4;PAX7;ITGA8;IL6ST;TOX;TRIB2;CSNK1G2;KHDRBS3;ROCK1;MAGED1;SYNPO2;NRXN1;ZFP706;ADCY1;PCDH18;KCNV1;VTI1A;TNFRSF17;BRD4;KCNJ3;KLHL29;RWDD3;HACE1;FANCL;SLC10A2;FOXJ3;FZD8;BBOX1;WWP1;MEMO1;BTBD9;H…
FUS_26573619_Chip-Seq_HEK293_Human	24/543	0.159811	1	0	0	1.24504	2.28311	HELLS;TMEM161B;KHDRBS3;NUP133;EYA1;FANCL;NCOA6;YTHDC2;NRXN1;PPP1R3A;GRIN2B;COX7C;KCNV1;GREM2;DIAPH3;SSPN;PABPC4L;ITGB8;CNTN3;ATG4A;TEAD1;SH3GL2;FBXO9;CAP2
FLI1_21867929_ChIP-Seq_CD8_Mouse	79/2000	0.169277	1	0	0	1.11268	1.97635	SCARB2;SUV39H2;PRDM4;ATN1;ZDHHC5;CIB2;SMC5;SMC6;CYP3A59;ZDHHC2;CARF;GCSH;C4B;RPTOR;EFTUD2;AKAP10;CCND2;IQUB;DHX16;4933430I17RIK;MDP1;CYTIP;SH3GL2;FBXO9;PRMT6;ENTPD1;PAX5;TEX2;4931406C07RIK;SETBP1;PLA2G10;CLDN19;TSSK5;TOX;VGLL4;AVPI1;ABCG2;ATG4D;ABHD3;FBLIM1;SATB2;UCP1;PPP1R3A;ADCY1;FOXO3;CBL;TMEM70;SNX3;ENHO;CHST12;GNA11;PDGFC;ESD;ASCC2;SLC13A5;DCPS;ATP6V1D;AFAP1L2;RAB4A;RWDD3;FER1L4;GOT1;FANCL;C…
SMRT_22465074_ChIP-Seq_MACROPHAGES_Mouse	79/2000	0.169277	1	0	0	1.11268	1.97635	SCARB2;SLC44A1;RXFP4;ATN1;GDE1;PLOD1;PPP1R9B;EEA1;C4B;LAPTM4A;AKAP10;GPBP1;ANKFY1;DHX16;CYTIP;CTSD;ENTPD1;COG7;FNBP1;PPP2R5C;PTGR1;FBXW2;RSBN1;DUSP7;PARD3B;VAV2;RAB32;CYP27A1;TMIGD1;MTHFD2;ORAI1;CD300E;FLYWCH2;SLC29A1;IL6ST;SMPDL3A;AVPI1;ABCG2;NFAT5;GGNBP2;UHRF2;RNF38;HTRA4;CBL;SNX3;GNA13;BCLAF1;NRAS;CCL9;GPR150;ZFP142;TNFRSF17;CSK;MAP4K5;BRD4;TNFSF18;MPST;GOT1;EYA1;SNAI3;SYNRG;RCC2;CYBRD1;NR1D1;…
UBF1/2_26484160_Chip-Seq_HMECs_Human	79/2000	0.169277	1	0	0	1.11268	1.97635	SCARB2;SETD2;SLC44A3;USP38;KDM1A;IPP;ZDHHC5;ARID4B;CHD4;PLOD1;FBXO22;BACH2;BBC3;UCN3;HNF4A;IQUB;RPS6KA1;HOXA2;FAM53B;MACROD2;CTSD;PITX3;PRMT6;NUDC;WARS;EXOC8;AHSG;FNDC3B;TEX2;SIRT1;RSBN1;NDUFS7;IFT81;CLDN19;ORAI1;CDH13;SUCLG1;GAS6;VGLL4;DBN1;AVPI1;NAPB;CASZ1;FBLIM1;STXBP1;SATB2;NTN4;FURIN;ADIPOR1;FOXO3;CYP17A1;AP3M2;CYP27B1;SBNO1;PROKR1;ERMP1;RAB40B;GNA11;LEPROTL1;MFN2;CSK;RGS22;KLHL29;FER1L4;CDS…
PU1_27457419_Chip-Seq_LIVER_Mouse	79/2000	0.169277	1	0	0	1.11268	1.97635	SUV39H2;USP37;SLC44A1;YWHAB;1500015O10RIK;EPRS;NUDT5;CARF;SERPINB3D;METTL14;GYG;MPZ;MIR350;PMEPA1;EPC2;CYTIP;BCAS1;VSIG8;GPR39;PDHX;DST;NCOA5;IQCA;FNBP1;FCRL6;KMO;FBXW2;PARD3B;VAV2;CYP27A1;CACNB2;ATRN;GREM2;RFX8;PLCB4;MAPKAPK2;ITGA8;PFKFB2;CDC123;MAPKAP1;STXBP1;SATB2;GSTCD;MIR124A-2;PRDM14;PRDM12;ADIPOR1;ABCB11;TMEM70;STK36;ZFP142;BC055324;ATP9A;KCNJ3;TNFSF18;NDUFA8;WNT10A;RWDD3;EYA1;KCNJ13;FBXO3…
TBX3_20139965_ChIP-Seq_MESCs_Mouse	44/1068	0.170445	1	0	0	1.16052	2.05336	NPFFR2;SCARB2;CASZ1;TMEM161B;SLC44A3;GSK3A;FBLIM1;AP4E1;PRDM14;ZFP706;TRH;CHD2;FBXO22;ZDHHC2;LOXL1;EEA1;CCND2;PPP2R5E;HNF4A;GPBP1;RPS6KA1;VTI1A;NUDT13;HACE1;FANCL;YIPF5;HUNK;FZD8;CNPY1;PIPOX;NUTF2;NR1D1;BTBD9;SIRT1;NR2F6;DNAJC18;SLC8A3;RAB10;BMP4;SLC7A7;NBR1;IL6ST;TOX;KBTBD7
SOX2_18555785_ChIP-Seq_MESCs_Mouse	22/497	0.170558	1	0	0	1.24692	2.2054	SLC25A1;GSK3A;UHRF2;MME;EYA1;PIPOX;GAD2;TRH;IL17RD;EFNA4;RSBN1;DHX40;UCK2;PLSCR1;GSTA4;VGF;NBR1;SFXN1;AP3S1;IL6ST;CSNK1G2;LY6E
TBX3_20139965_ChIP-Seq_ESCs_Mouse	44/1070	0.173598	1	0	0	1.15835	2.02829	NPFFR2;SCARB2;CASZ1;TMEM161B;SLC44A3;GSK3A;FBLIM1;AP4E1;PRDM14;ZFP706;TRH;CHD2;FBXO22;ZDHHC2;LOXL1;EEA1;CCND2;PPP2R5E;HNF4A;GPBP1;RPS6KA1;VTI1A;NUDT13;HACE1;FANCL;YIPF5;HUNK;FZD8;CNPY1;PIPOX;NUTF2;NR1D1;BTBD9;SIRT1;NR2F6;DNAJC18;SLC8A3;RAB10;BMP4;SLC7A7;NBR1;IL6ST;TOX;KBTBD7
ASH2L_23239880_ChIP-Seq_MESCs_Mouse	128/3336	0.175804	1	0	0	1.08083	1.87889	IPP;RXFP4;GDE1;ZDHHC5;FBXO24;NUDT5;FBXO22;BACH2;THG1L;GCSH;LAPTM4A;ZC3H12B;CAR13;OSTF1;CDK5RAP3;IAH1;WSB2;FNBP1;FNDC3B;CNPY1;PIPOX;TEX2;PRKAB1;FBXW2;DHX40;MTHFD2;PDE12;RPL7L1;FDX1;MAPKAPK2;PLA2G10;SUCLG1;IL6ST;ALG10B;CASZ1;UBIAD1;AARS2;YTHDC2;TMTC3;PRDM14;LPO;PHF21B;PDGFC;DECR2;BC055324;WNT10A;ST14;RAB4A;GOT1;CBX4;FANCL;FBXO38;FBXO36;FZD8;WDYHV1;BTBD9;ESR2;BMP4;UCK2;LIN28B;LRCH1;CCPG1;GNB2;CHMP2B…
NR0B1_18358816_ChIP-ChIP_MESCs_Mouse	67/1691	0.186036	1	0	0	1.1161	1.87708	SLC25A1;SCARB2;RNF10;SLC44A3;SLC44A1;HEXB;ATN1;TRH;OPLAH;BZW2;NADSYN1;RND2;WFDC2;PPP1R9B;ARV1;MPZ;HOXA2;BDKRB1;CCR6;TCF19;HELLS;WSB2;DST;MME;PIPOX;KMO;PLSCR1;SLC7A7;NDUFS7;MAPKAPK2;CDC42EP3;PLA2G10;FASTKD5;EVL;SLC29A1;IL6ST;AVPI1;ABCG2;BECN1;TMEM161B;NDRG4;KHDRBS3;UHRF2;ABHD3;SATB2;NOLC1;ADCY1;AGPAT1;TMEM70;GNA13;GNA11;PDGFC;ESRRA;MPST;GOT1;EYA1;GAD2;POU2F3;BMP4;UCK2;UFM1;REST;GSTA4;KCNS2;ZFP395;…
SPI1_22790984_ChIP-Seq_ERYTHROLEUKEMIA_Mouse	77/1962	0.188426	1	0	0	1.10551	1.84515	SMARCB1;USP38;RPL32;YWHAB;IPP;ZDHHC5;CHD2;MPO;THG1L;DUSP11;RINL;CDC26;GPBP1;COTL1;EMILIN2;POLI;AP3S1;MDP1;CDK5RAP3;PHACTR4;UNC45A;AP1AR;ANO6;TYK2;PPP2R5C;KMO;PRKAB1;RSBN1;RAB32;RNF144B;PLSCR1;ACAP2;PLSCR3;IFT81;PDE12;RPL7L1;MAPKAPK2;DNAJC9;SUCLG1;SLC29A1;ALDOA;DCTPP1;VGLL4;LY6E;TMEM161B;ROCK1;HDAC1;RRAD;YTHDC2;NOLC1;ZFP61;ZFP706;CSF2RB;FOXO3;APH1A;SBNO1;NRAS;TMEM203;SH3TC1;LEPROTL1;G3BP1;AB124611…
ESR1_21235772_ChIP-Seq_MCF-7_Human	11/228	0.188881	1	0	0	1.35903	2.26501	AFAP1L2;SNX29;PHLDB1;NAV2;ATP2C2;SLC29A1;CBL;CTSD;NDRG1;EFR3B;CAP2
EKLF_21900194_ChIP-Seq_ERYTHROCYTE_Mouse	50/1239	0.189497	1	0	0	1.13676	1.89087	SCARB1;RPL32;GOLT1B;CHD4;PPP2R2A;EPRS;PEPD;CHD2;THG1L;NUBP2;PPP1R9B;GCSH;CDC20;CCND2;GYG;CDC26;AP3S1;TCF19;HELLS;NCOA5;CD3EAP;KARS;NME6;BLVRB;SUCLG1;PKHD1L1;SLC29A1;ALDOA;LY6E;ATG4D;HDAC1;NOLC1;ADIPOR1;TMEM70;PROKR1;GPR150;CSK;MAP4K5;DCPS;MPST;HACE1;GOT1;CNBP;RCC2;TRMT1;POLE2;PSMC2;NBR1;SFXN1;ABCE1
GATA1_19941827_ChIP-Seq_MEL_Mouse	72/1834	0.197268	1	0	0	1.10587	1.79504	SCARB1;BMP10;RPL32;ZDHHC5;BCCIP;TRH;BACH2;PPP1R9B;LAPTM4A;ARV1;SUFU;RPS6KA1;COTL1;4933430I17RIK;CTSD;4933428G20RIK;PITX3;PHACTR4;MSMB;NUP133;VPS13C;PAX5;TYK2;NAV2;TEX2;PRKAB1;4931406C07RIK;RSBN1;ATRN;RNF144B;SLC7A7;PLSCR3;PAX7;MED20;BLVRB;HNRNPH2;ERG;PKHD1L1;SLC29A1;STX1A;ABCG2;ATG4D;CDC123;KHDRBS3;NTN4;ADIPOR1;APH1A;SNX3;PROKR1;ERMP1;GNA11;PACSIN2;GSG1L;AB124611;PDE6B;DCPS;BRD4;MPZL2;MPST;IL33;R…
CREB1_20920259_ChIP-Seq_GC1-SPG_Mouse	117/3057	0.19756	1	0	0	1.07811	1.74838	RPL32;PRDM4;IFT172;ZDHHC5;PPP2R2A;EPRS;BACH2;NUBP2;EFTUD2;GPBP1;ADNP2;KNTC1;CDK5RAP3;PSPH;KDM2B;KRT77;TEX2;PRKAB1;FBXW2;DHX40;ACAP2;SMO;MTHFD2;MAPKAPK2;DNAJB11;ORAI1;ALG10B;CSNK1G2;STX1A;ABCG2;PFKFB2;CASZ1;NDRG4;AARS2;GSTCD;ZFP503;CLCNKB;UBR4;NOLC1;ADIPOR1;FOXO3;NDRG1;PHF21B;CHST12;G3BP1;PACSIN2;MYH10;GSDMD;ESRRA;WNT10A;AFAP1L2;FBXO38;WDYHV1;BTBD9;PTPRA;FMC1;GNB2;SCN2B;ITM2C;SLC25A1;RNF10;SUV39H2…
NACC1_18358816_ChIP-ChIP_MESCs_Mouse	32/769	0.199355	1	0	0	1.17218	1.89034	SLC44A1;NOLC1;ADIPOR1;BZW2;CARF;TMEM70;GNA13;PDGFC;CCR6;TEAD1;ATP9A;WSB2;DST;FBXO36;HUNK;PIPOX;GAD2;PPP2R5C;IL17RD;BMP4;PLSCR1;UFM1;REST;GSTA4;KCNS2;RPL7L1;SFXN1;PKN2;IL6ST;PHF19;AVPI1;ABCG2
PRDM14_21183938_ChIP-Seq_MESCs_Mouse	76/1944	0.199915	1	0	0	1.10126	1.77287	SLC25A1;SLC44A1;PPP2R2A;TRH;OPLAH;PEPD;CHD2;RND2;PPP1R9B;EEA1;CDC20;RPTOR;SPRED3;SUFU;GPBP1;RPS6KA1;CAR13;ADNP2;UBXN7;TEAD1;BBS5;CTSD;BCAS1;CUBN;GPR39;HELLS;FNBP1;IGFBP3;MYOF;HUNK;VPS37D;KCNK16;PAX5;NAV2;DHX40;SLC7A7;IFT81;CDC42EP3;FLYWCH2;ALPK3;IL6ST;TRIB2;NFAT5;CDC123;CASZ1;NDRG4;GGNBP2;NXN;MAPKAP1;NTN4;PRDM14;FITM2;FOXO3;GNA13;VTI1A;MYH10;NDUFA8;RAB4A;FER1L4;FANCL;RCC2;FBXO36;FZD8;TRMT1;533041…
BCL6_25482012_ChIP-Seq_CML-JURL-MK1_Human	78/2000	0.202405	1	0	0	1.09859	1.75498	SLC25A1;SCARB2;PHLDB1;SLC44A3;USP37;MAST1;DMP1;TRH;FBXO22;COX7C;DUSP11;PPP2R5E;IQUB;AP3S1;USP30;PITX3;DGCR2;SUN1;IAH1;SVOP;DST;NUP133;KDM2B;CCDC114;KCNK16;TYK2;FBXO10;LOR;RFX8;ACAP2;PLSCR3;PDE12;SARNP;MYL2;CLDN19;ORAI1;CD300E;PKHD1L1;CCDC83;VGLL4;ARL8B;ABCG2;NXN;SYNPO2;CLCNKB;UBR4;PRDM12;TYMS;NDRG1;CYP17A1;CECR2;PROKR1;BCLAF1;RNASE9;SH3TC1;SNX25;GNA11;BRD4;MPST;WNT10A;GOT1;CBX4;FBXO38;TNFRSF9;KCN…
OLIG2_26023283_ChIP-Seq_AINV15_Mouse	78/2000	0.202405	1	0	0	1.09859	1.75498	SCARB2;SLC44A3;USP37;SMARCB1;USP38;CIB2;STMN4;MRGPRE;CHD2;BBC3;THG1L;PPP1R9B;LAPTM4A;AKAP10;BCL7A;COTL1;HOXA2;EMILIN2;ITGB8;TEAD1;DST;KDM2B;IGFBP3;FNDC3B;PIPOX;PTGR1;DUSP7;CYP27A1;CACNB2;SPATA16;CYP2U1;MTHFD2;MYL2;FASTKD5;FLYWCH2;GPRC5D;SLC29A1;DBN1;VGLL3;RRAD;STXBP1;ZFP503;NTN4;MIR124A-2;FITM2;ZFP827;LPO;PRDM12;NDRG1;TMEM70;AP3M2;CECR2;TMEM203;CHST12;GPR150;SPOCK2;ESD;H1FX;MAP4K5;GSDMD;WNT10A;TN…
POU3F1_26484290_ChIP-Seq_ESCss_Mouse	78/2000	0.202405	1	0	0	1.09859	1.75498	SLC25A1;SUV39H2;SLC44A1;KDM1A;YWHAB;1500015O10RIK;AP4E1;STMN4;PPP2R2A;CHD2;RND2;PPP1R9B;METTL14;SUFU;RPS6KA1;ME1;CAR13;ITGB8;UBXN7;PHACTR4;BCAS1;VSIG8;ENTPD1;FNBP1;PAX5;KMO;RSBN1;DUSP7;NPC1;POC5;NDUFS7;STAMBP;ERG;MASP1;TOX;ALG10B;TRIM55;CCDC83;VGLL4;AVPI1;NFAT5;NAPB;GGNBP2;ROCK1;NXN;NRXN1;ZFP503;PHF21B;AP3M2;ENHO;CHST12;VTI1A;ATP6V1D;BRD4;WNT10A;ZFP235;FZD8;GAD2;NR1D1;ENOX1;UCK2;GATM;LRCH1;GIPC3;…
KDM2B_26808549_Chip-Seq_HPB-ALL_Human	78/2000	0.202405	1	0	0	1.09859	1.75498	SLC25A1;PHLDB1;SLC44A3;KDM1A;IPP;ATN1;AP4E1;ZDHHC5;ARID4B;EPRS;NUDT5;CHD2;BACH2;BBC3;PPP1R9B;EEA1;CDC20;RINL;BCL7A;FAM53B;CTSD;PRMT6;KDM2B;CCDC114;TFEB;PPP2R5C;SIRT1;VGF;FDX1;MAPKAPK2;ORAI1;SLC29A1;TOX;CRELD2;CHST5;DCTPP1;TRIM55;CSNK1G2;CDC123;STXBP1;ZBTB48;FURIN;AP3M2;SBNO1;GPR153;ERMP1;CHST12;AMDHD1;HECTD3;SH3TC1;SPOCK2;CSK;DCPS;EXPH5;BRD4;WNT10A;CBX4;RCC2;FOXJ3;GAD2;PDE4DIP;BTBD9;UCK2;DBNDD2;L…
SUZ12_20075857_ChIP-Seq_MESCs_Mouse	164/4356	0.205216	1	0	0	1.06054	1.67957	PNMT;NPFFR2;PHLDB1;IFT172;CIB2;ZDHHC2;BACH2;ABCA14;LOXL1;RXFP3;GCSH;IL4I1;CCND2;HOXA2;FAM53B;PITX3;FBXO9;VSIG8;PAQR6;KDM2B;IGFBP3;LOR;RAB32;SLC9A3;CACNB2;SMO;CYP2U1;MAPKAPK2;TOX;TRIB2;CASZ1;KHDRBS3;ABHD3;RRAD;STXBP1;ZFP503;HTRA4;PRDM12;FOXO3;PCDH18;NDRG1;FUT1;SLC5A5;PHF21B;ADAMTS16;ENHO;CYP27B1;KCNV1;AMDHD1;PDGFC;GSG1L;ESRRA;KLHL29;MPST;WNT10A;AFAP1L2;ST14;CBX4;SNAI3;TMEM50B;FZD8;CYBRD1;BTBD9;533…
PADI4_21655091_ChIP-ChIP_MCF-7_Human	42/1037	0.20716	1	0	0	1.14089	1.79606	SCARB2;PFKFB1;SETD2;CDC123;USP38;IFT172;TMTC3;ZDHHC5;CHD4;NUDT5;AGPAT1;WFDC2;KCNV1;NRAS;LAPTM4A;STK36;FAM53B;KNTC1;OSTF1;BCAS1;MPZL2;WSB2;FBXO38;YIPF5;FBXO36;CD3EAP;WWP1;PDE4DIP;ARHGAP24;RAB10;UFM1;LRCH1;FAM161A;RPL7L1;CD7;MED20;NBR1;DNAJB11;PKN2;TRIM37;ALG10B;LPIN3
SOX9_24532713_ChIP-Seq_HFSC_Mouse	55/1384	0.207415	1	0	0	1.11943	1.76091	SCARB2;GSK3A;EMC10;EPRS;OPLAH;PPP1R9B;RPTOR;LAPTM4A;SUFU;GPBP1;ANKFY1;HOXA2;ITGB8;FAM53B;MACROD2;TEAD1;PAQR6;DST;NUP133;ITGA2;MYOF;IQCE;NUTF2;NAV2;TEX2;CYP27A1;RNF144B;MAPKAPK2;EVL;CSNK1G2;CASZ1;NXN;DERL2;AGPAT1;THSD1;EFNA4;CHST12;ZFP142;IL33;TFAP2B;GPR15;DNAJC5B;BBOX1;RFXANK;SORBS2;BTBD9;POU2F3;ENOX1;UCK2;REST;LRCH1;ASXL2;NBR1;FOSB;CPE
FOXO3_23340844_ChIP-Seq_DLD1_Human	29/695	0.208983	1	0	0	1.1754	1.84009	SLC25A1;KDM1A;NXN;YTHDC2;CLCNKB;AP4E1;FURIN;NUDT5;BACH2;DUSP11;GNA13;GPR153;RASGEF1A;SNX25;HNF4A;VTI1A;PACSIN2;ITGB8;TNFSF18;MPST;IL33;RAB4A;NCOA5;ITGA2;SLC8A3;LEP;EVL;GPRC5D;SMPDL3A
SPI1_20176806_ChIP-Seq_THIOMACROPHAGE_Mouse	65/1654	0.209291	1	0	0	1.107	1.73139	SLC44A3;IPP;AP4E1;ZDHHC5;FBXO24;BZW2;UBE2Z;FBXO22;GCSH;C4B;RASGEF1A;PPP2R5E;ADNP2;KNTC1;CYTIP;TCF19;PDHX;NUDC;PAQR6;KDM2B;FNBP1;NCOA6;TNNC1;RSBN1;OSCAR;SLC7A7;PLSCR3;CDC42EP5;DEFB47;CLDN19;PGAM5;ALPK3;DNASE1L2;CHST5;CCDC83;ATG4D;NFAT5;AIRE;FBLIM1;PELI3;AMIGO1;DERL2;FITM2;CSF2RB;ADIPOR1;FOXO3;AGPAT1;NDRG1;STK36;LEPROTL1;ASCC2;DCPS;ATP6V1D;ST14;IL31;PLA2G2E;TMEM50B;5330417C22RIK;TMCO5;GNB2;CD7;ASXL…
RUNX1_20887958_ChIP-Seq_HPC-7_Mouse	45/1120	0.212813	1	0	0	1.13179	1.75127	SCARB2;SLC44A3;AARS2;GGNBP2;DERL2;LPO;CSF2RB;EPRS;OPLAH;ADIPOR1;THSD1;MPO;PPP1R9B;RPTOR;PROKR1;CCL9;TMEM203;GNA11;COTL1;CYTIP;CTSD;FBXO9;CAP2;MPST;GPR39;RAB4A;HACE1;FNBP1;CNBP;9930012K11RIK;4931406C07RIK;OSCAR;RCN3;MED20;EVL;TBKBP1;FLYWCH2;PKIG;SLC22A8;DCTPP1;CSNK1G2;CCDC83;STX1A;XKR5;ARL8B
NANOG_18692474_ChIP-Seq_MESCs_Mouse	116/3052	0.222112	1	0	0	1.07064	1.61086	SCARB2;RXFP4;ARID4B;MRGPRE;PLOD1;NUDT5;FBXO22;BACH2;RXFP3;BAIAP2L2;GPBP1;CAR13;ANKFY1;EPC2;OSTF1;NUDT13;SH3GL2;FBXO9;ENTPD1;WSB2;FNBP1;FNDC3B;PIPOX;TEX2;PLA2G10;ALPK3;IL6ST;TRIB2;LY6E;ABCG2;CASZ1;NDRG4;KHDRBS3;AIRE;MAPKAP1;NOLC1;PRDM14;ADIPOR1;FUT1;APH1A;PDGFC;BC055324;ST14;RAB4A;CDSN;SNAI3;RCC2;FZD8;BTBD9;POU2F3;BMP4;UCK2;FGF15;GIPC3;SFXN1;COL9A2;FBXL5;XKR5;SCN2B;SLC25A1;RNF10;SLC44A3;SLC44A1;YW…
NANOG_18692474_ChIP-Seq_MEFs_Mouse	77/1989	0.223894	1	0	0	1.0905	1.63203	SLC25A1;SCARB2;RNF10;YWHAB;HEXB;PLOD1;TRH;NUDT5;FBXO22;BACH2;GPBP1;CAR13;ANKFY1;CCR6;OSTF1;TEAD1;2210010C04RIK;NUDT13;SH3GL2;DGCR2;FBXO9;MSMB;HELLS;ENTPD1;WSB2;DST;MME;FNBP1;FNDC3B;PIPOX;TEX2;PLSCR1;SLC7A7;NPC1;PLA2G10;CDH13;SLC29A1;IL6ST;ASPA;LY6E;AVPI1;ABCG2;CAMK2B;NFAT5;BECN1;CASZ1;KHDRBS3;AIRE;NOLC1;ZFP706;ADIPOR1;FUT1;TMEM70;AP3M2;GNA13;PDGFC;ASCC2;BRD4;ST14;RAB4A;EYA1;SNAI3;FZD8;GAD2;POU2F3…
RARG_19884340_ChIP-ChIP_MEFs_Mouse	17/390	0.22564	1	0	0	1.22788	1.82808	DST;LRP1;TNFRSF9;GDE1;DMP1;FURIN;NR1D1;CLEC9A;TYK2;AGPAT1;LOXL1;ESD;OGN;H1FX;CTSD;SPG20;AVPI1
AR_22383394_ChIP-Seq_PROSTATE_CANCER_Human	72/1857	0.229054	1	0	0	1.09218	1.60965	USP37;DGKB;MRGPRD;EPRS;EDC3;AKAP10;LRRTM1;IQUB;ANKFY1;ITGB8;MACROD2;PRMT6;PDHX;SYK;VPS13C;IGFBP3;MYOF;FNDC3B;PAX5;NAV2;TEX2;SYN3;FBXW2;PLCB4;SETBP1;CDC42EP3;CDH13;ALPK3;TOX;VGLL3;TMEM161B;UBIAD1;UHRF2;MAPKAP1;TMTC3;FURIN;ADCY1;FOXO3;PCDH18;NDRG1;SNX25;VTI1A;PACSIN2;RGS22;MYH10;KCNJ3;CAP2;AFAP1L2;RAB4A;RWDD3;EYA1;FANCL;SYNRG;SLC10A2;YIPF5;FZD8;BBOX1;MEMO1;SORBS2;ENOX1;UCK2;KCNS2;LEP;POLE2;OGN;UST;…
HNF4A_19822575_ChIP-Seq_HepG2_Human	225/6083	0.237933	1	0	0	1.04192	1.49596	RPL32;IFT172;ACSM1;IPP;GDE1;ZDHHC5;PPP2R2A;NUDT5;PEX26;BAIAP2L2;RPS6KA1;ANKFY1;FAM53B;PDHX;ENTPD1;COG7;WSB2;FNBP1;FNDC3B;TM4SF4;CYP27A1;PDE12;FLYWCH2;SUCLG1;CCDC83;CASZ1;MAPKAP1;CLCNKB;NOLC1;ADAMTS16;VTI1A;DECR2;GSDMD;ST14;HACE1;RCC2;GP2;MEMO1;NR1D1;GRIN2B;NR2F6;UCK2;SFXN1;PKIG;SUV39H2;SETD2;SLC44A3;SLC44A1;PEPD;COX7C;PHF8;EEA1;AKAP10;UCN3;HNF4A;SUFU;DHX16;AP3S1;CCR6;TEAD1;GPR39;NUDC;AHSG;NCOA6;T…
RARA_24833708_ChIP-Seq_LIVER_Mouse	77/2000	0.239274	1	0	0	1.08451	1.551	USP37;GSK3A;PIGO;RXFP4;BCCIP;CHD4;FBXO22;COX7C;EFTUD2;ZMYM6;EMILIN2;UBXN7;POLI;CDK5RAP3;NUDT13;DGCR2;PHACTR4;ENTPD1;NCOA5;KDM2B;PRKAB1;VAV2;AKR1C12;CYP27A1;PLSCR1;ACAP2;PLSCR3;FAM161A;NDUFS7;PAX7;UTS2;FLYWCH2;MASP1;CHST5;ASPA;CSNK1G2;CCDC83;LY6E;ARL8B;AARS2;SLC47A1;FBLIM1;RRAD;ZFP503;HTRA4;NOLC1;ZFP706;LPO;TMEM70;LEPROTL1;ESD;DNAJC21;PACSIN2;MYH10;BRD4;SLC10A2;FBXO36;FZD8;WDYHV1;SORBS2;NR1D1;NR2F…
P63_26484246_Chip-Seq_KERATINOCYTES_Human	77/2000	0.239274	1	0	0	1.08451	1.551	USP31;AP4E1;ZDHHC5;CIB2;NADSYN1;BBC3;PPP1R9B;DUSP11;PTTG1;MPZ;RPS6KA1;PMEPA1;FAM53B;BDKRB1;MDP1;MSMB;AHSG;MYOF;RAB32;TMIGD1;SMO;NPC1;CDC42EP5;MYL2;CLDN19;PGAM5;GAS6;DNASE1L2;ASPA;TRIM55;ARL8B;VGLL3;AVPI1;GRIA1;LRP1;FBLIM1;RRAD;MAPKAP1;NTN4;TMTC3;ADIPOR1;FUT1;GNA13;CYP27B1;GPR153;CHST12;SH3TC1;ESD;NHS;MFN2;CSK;FSD2;MGAT1;RGS22;BRD4;CPA4;MPZL2;CAP2;TNFSF18;WNT10A;ST14;RAB4A;PLA2G2E;CNBP;RCC2;BBOX1;…
SPI1_26923725_Chip-Seq_HPCs_Mouse	77/2000	0.239274	1	0	0	1.08451	1.551	SCARB2;FCGBP;SETD2;PHLDB1;BMP10;SLC44A3;USP38;RPL32;ACSM1;MAST1;NUDT5;LAPTM4A;METTL14;CCND2;ZMYM6;BBS5;BCAS1;CUBN;SUN1;1700125H20RIK;DST;NCOA5;HUNK;KRT77;PPP2R5C;PTGR1;TEX2;DHX40;RNF144B;GREM2;ACAP2;PLSCR3;VGF;SARNP;MED20;CD300E;DSG2;ALPK3;GAS6;CHST5;CSNK1G2;VGLL4;ROCK1;STXBP1;HTRA4;NDRG1;TMEM70;PHF21B;BC048562;PROKR1;TMEM203;ESD;AB124611;SLC13A5;MAP4K5;MYH10;ATP9A;BRD4;GSDMD;MPST;AFAP1L2;TNFRSF9…
RARB_27405468_Chip-Seq_BRAIN_Mouse	77/2000	0.239274	1	0	0	1.08451	1.551	NPFFR2;SETD3;USP31;DGKB;STMN4;ARID4B;CHD4;PPP2R2A;CHD2;PPP1R9B;CCND2;BCL7A;MPZ;COTL1;PMEPA1;DHX16;UBXN7;POLI;SH3GL2;ENTPD1;PAQR6;SUN1;IAH1;DST;ELMOD1;PPP2R5C;NAV2;VAV2;CACNB2;FAM161A;NDUFS7;IFT81;CDC42EP3;FASTKD5;IL6ST;GRIA1;CAMK2B;NDRG4;STXBP1;ZFP503;MIR124A-2;FOXO3;SBNO1;KCNV1;ERMP1;RAB40B;SPOCK2;G3BP1;PACSIN2;ZFP142;GSG1L;MAP4K5;ATP9A;CPA4;ESRRA;WNT10A;RAB4A;CBX4;FBXO36;WWP1;GAD2;NR1D1;FBXL16;…
GATA1_21571218_ChIP-Seq_MEGAKARYOCYTES_Human	99/2601	0.239788	1	0	0	1.07218	1.53107	PNMT;SCARB1;PRDM4;IFT172;PPP2R2A;NUDT5;BACH2;PTTG1;RPS6KA1;ANKFY1;FAM53B;MACROD2;FNBP1;PIPOX;KCNK16;TEX2;PRKAB1;RAB32;CACNB2;SPATA16;IFT81;MTHFD2;MAPKAPK2;ERG;MASP1;IL6ST;ARL8B;ABHD3;CSF2RB;BRCC3;FOXO3;CHST12;PACSIN2;H1FX;RAB4A;CBX4;FZD8;UCK2;UST;SFXN1;PKIG;GALK2;XKR5;SLC44A3;SLC44A1;CHD4;CHD2;COX7C;BBC3;PPP1R9B;RPTOR;ARV1;AKAP10;UCN3;HNF4A;PHACTR4;BCAS1;GPR39;SYK;ANO6;PPP2R5C;NAV2;SYN3;DUSP7;PAR…
CTCF_18555785_ChIP-Seq_MESCs_Mouse	61/1568	0.2428	1	0	0	1.09586	1.55121	SLC25A1;SCARB2;RPL32;PIGO;MAST1;AP4E1;MRGPRE;RND2;RXFP3;PPP1R9B;BCL7A;SUFU;RPS6KA1;CAR13;EMILIN2;DHX16;FBXO9;UNC45A;FNBP1;IGFBP3;VPS37D;CNPY1;PIPOX;PAX5;SYN3;PRKAB1;OSCAR;RAB32;SLC7A7;NPC1;NME6;RPL7L1;ITGA8;PGAM5;TOX;TRIB2;CCDC83;ARL8B;BECN1;CDC123;AARS2;VPS4A;ADIPOR1;CBL;BC048562;CSK;H1FX;SLC13A5;DECR2;ATP6V1D;AFAP1L2;PTCH2;5330417C22RIK;GRIN2B;ESR2;FGF15;PSMC6;FOSB;CPE;CYB561;SPG20
SMARCA4_23332759_ChIP-Seq_OLIGODENDROCYTES_Mouse	96/2522	0.243793	1	0	0	1.07225	1.51342	SLC25A1;NPFFR2;RPL32;SLC44A1;STMN4;PPP2R2A;TRH;CTDSPL2;CLEC9A;CHD2;ZDHHC2;EEA1;CCND2;GRM7;PPP2R5E;SUFU;LRRTM1;PABPC4L;ITGB8;FAM53B;OSTF1;TEAD1;CUBN;HELLS;MME;SYK;FNBP1;IGFBP3;PIPOX;AP1AR;ANO6;NAV2;SYN3;RSBN1;PARD3B;RAB32;ATRN;RNF144B;ACAP2;PLCB4;SARNP;MYL2;ITGA8;CDH13;MASP1;IL6ST;TOX;TRIB2;ARL8B;KHDRBS3;SYNPO2;MAPKAP1;NRXN1;RNF38;FURIN;FOXO3;SLC7A2;KCNV1;BCLAF1;SH3TC1;PDGFC;VTI1A;PACSIN2;MAP4K5;K…
PPARD_23176727_ChIP-Seq_KERATINOCYTES_Mouse	9/194	0.252955	1	0	0	1.30681	1.79626	LIN28B;GPR153;SNAI3;CDC42EP3;TRIP13;PLOD1;MASP1;SLC29A1;DNASE1L2
NOTCH1_21737748_ChIP-Seq_TLL_Human	11/245	0.255129	1	0	0	1.26473	1.7276	PFKFB2;BMP4;CYP27B1;EXOC8;TMTC3;CD3EAP;PMEPA1;SLC29A1;CYTIP;SIRT1;CPA4
GATA4_21415370_ChIP-Seq_HL-1_Mouse	78/2039	0.256201	1	0	0	1.07758	1.46744	PYROXD1;LDB3;SMC6;BZW2;CHD2;ZDHHC2;IL4I1;LAPTM4A;AKAP10;BCL7A;4933430I17RIK;EPC2;KNTC1;USP30;NUDT13;DGCR2;PHACTR4;HELLS;DST;FNBP1;IQCE;FNDC3B;VPS37D;TM4SF4;COX6B1;DHX40;RNF144B;PLCB4;IFT81;MTHFD2;CDH13;EVL;ALPK3;GAS6;IL6ST;TRIM55;VGLL4;NFAT5;CASZ1;UBIAD1;AARS2;NXN;PELI3;GSTCD;RNF38;ZFP503;PPP1R3A;ADIPOR1;TYMS;AGPAT1;CBL;TMEM70;CYP17A1;AMDHD1;FSD2;H1FX;BRD4;RAB4A;GOT1;RCC2;CYBRD1;ABCA7;SORBS2;BTBD…
TCFCP2L1_18555785_ChIP-Seq_MESCs_Mouse	76/1987	0.260018	1	0	0	1.07743	1.4513	ZFP689;NPFFR2;RNF10;SCARB1;USP38;HEXB;PPP2R2A;SMC6;CTDSPL2;EPRS;OPLAH;ZDHHC2;WFDC2;PHF8;NUBP2;PPP1R9B;CDC20;ARV1;PTTG1;GPBP1;RPS6KA1;POLI;OSTF1;CTSD;PHACTR4;PDHX;PAQR6;IAH1;MME;NUTF2;PPP2R5C;TEX2;IL17RD;SYN3;PRKAB1;NDUFS7;VGF;ZFP40;CDC42EP5;DNAJB11;ALDOA;STX1A;VGLL4;CASZ1;TMEM161B;KHDRBS3;HTRA4;TMTC3;DERL2;ADIPOR1;NDRG1;SLC5A5;RAB40B;HECTD3;PDGFC;H1FX;BRD4;ST14;RAB4A;TMEM50B;FOXJ3;FBXO36;GAD2;FGF…
SRY_22984422_ChIP-ChIP_TESTIS_Rat	9/197	0.266972	1	0	0	1.28691	1.6995	CDC20;GPR39;SBNO1;AMIGO1;CD7;BLVRB;TBKBP1;TRIP13;AGPAT1
KLF4_19030024_ChIP-ChIP_MESCs_Mouse	58/1502	0.268295	1	0	0	1.08775	1.43112	SLC44A1;MAST1;ZDHHC5;TRH;EPRS;PEPD;CDC20;LAPTM4A;AKAP10;CCND2;GPBP1;ANKFY1;HOXA2;SH3GL2;HELLS;DST;CCDC114;IQCE;PIPOX;NUTF2;PRKAB1;FBXW2;NDUFS7;VGF;PAX7;CDC42EP5;RPL7L1;ITGA8;BLVRB;IL6ST;ALDOA;CCDC83;PFKFB2;CASZ1;AIRE;SATB2;ZFP503;SLC5A5;BCLAF1;PDGFC;G3BP1;DCPS;KCNJ3;CNBP;RCC2;DKKL1;GAD2;PDE4DIP;VAX1;5330417C22RIK;GNAO1;UCK2;ASB8;GNB2;NBR1;TBKBP1;FGF12;SCN2B
NUCKS1_24931609_ChIP-Seq_HEPATOCYTES_Mouse	24/588	0.269151	1	0	0	1.14976	1.50904	RAB4A;ROCK1;KDM1A;WWP1;FURIN;FOXO3;IL17RD;CBL;PRKAB1;SIRT1;NDRG1;BBC3;VAV2;ACAP2;PTPRA;HNF4A;MAPKAPK2;FOSB;CPE;CSK;IL6ST;ALDOA;CTSD;MAP3K12
NKX2-5_21415370_ChIP-Seq_HL-1_Mouse	58/1507	0.276953	1	0	0	1.08414	1.39194	USP37;SMARCB1;SMC6;BZW2;PEPD;CHD2;RXFP3;NUBP2;GCSH;LAPTM4A;AKAP10;RASGEF1A;SUFU;OSTF1;USP30;DGCR2;UNC45A;HELLS;ENTPD1;DST;FNDC3B;NUTF2;PPP2R5C;RSBN1;KARS;RPL7L1;FDX1;MAPKAPK2;ORAI1;CDH13;EVL;ALPK3;IL6ST;TRIM55;VGLL4;NFAT5;AARS2;NXN;TMTC3;ZFP706;TYMS;STK36;PACSIN2;ZFP142;FSD2;MYH10;BRD4;ESRRA;TNFSF18;ZFP235;RAB10;UCK2;REST;CHMP2B;ZFP395;ZFP597;FBXL5;LPIN3
JUND_26020271_ChIP-Seq_SMOOTH_MUSCLE_Human	76/2000	0.279692	1	0	0	1.07042	1.36379	SAMD9L;PRDM4;HEXB;MAST1;ATN1;BCCIP;CTDSPL2;BZW2;ZDHHC2;BBC3;LAPTM4A;OBP2A;HNF4A;IQUB;COTL1;ADNP2;PMEPA1;BDKRB1;OSTF1;TEAD1;CTSD;SUN1;COG7;WSB2;FNBP1;MYOF;IQCE;CD3EAP;AP1AR;THOC6;PLSCR1;PLCB4;MED20;CDC42EP3;CLDN19;CDH13;DSG2;STAMBP;GAS6;IL6ST;TRIB2;TRIM55;CCDC83;STX1A;ABCG2;NDRG4;YTHDC2;FOXO3;CBL;NDRG1;SLC7A2;ERMP1;GPR150;DNAJC21;VTI1A;ASCC2;GBP2;MAP4K5;BRD4;ST14;GPR15;CNBP;SYNRG;FZD8;PDE4DIP;NR1D…
CEBPB_24764292_ChIP-Seq_MC3T3_Mouse	76/2000	0.279692	1	0	0	1.07042	1.36379	ZFP689;SCARB1;PIGO;IFT172;FBXO22;BACH2;PHF8;THG1L;NUBP2;CDC20;SPRED3;LAPTM4A;BAIAP2L2;PTTG1;MIR350;HOXA2;FAM53B;OSTF1;MDP1;TEAD1;PRMT6;PDHX;DST;FNBP1;NCOA6;TNNC1;9930012K11RIK;VPS37D;PPP2R5C;ATRN;ACAP2;PLSCR3;NDUFS7;RPL7L1;FASTKD5;EVL;SUCLG1;HNRNPH2;SLC29A1;CSNK1G2;VGLL4;MAGED1;ZFP503;TMTC3;NOLC1;DERL2;ZFP61;EFNA4;APH1A;TMEM203;STK36;SPOCK2;CSK;DCPS;CPA4;MPST;RWDD3;ZFP235;CBX4;KCNJ13;FOXJ3;FZD8;N…
SOX2_18555785_Chip-Seq_ESCs_Mouse	76/2000	0.279692	1	0	0	1.07042	1.36379	YWHAB;1500015O10RIK;AP4E1;CTDSPL2;EPRS;CARF;SERPINB3D;GYG;MPZ;MIR350;PMEPA1;EPC2;MACROD2;BBS5;BCAS1;VSIG8;CUBN;GPR39;PDHX;DST;NCOA5;IQCA;FNBP1;FCRL6;NCOA6;KMO;PARD3B;VAV2;CYP27A1;CACNB2;GREM2;RFX8;PLCB4;MAPKAPK2;ITGA8;PFKFB2;NAPB;CDC123;SYNPO2;MAPKAP1;SATB2;PRDM14;ADIPOR1;ABCB11;TMEM70;STK36;PDGFC;ZFP142;BC055324;ATP9A;KCNJ3;TNFSF18;WNT10A;MBD5;EYA1;DNAJC5B;KCNJ13;FBXO36;BBOX1;CYBRD1;GAD2;5330417…
P300_18555785_Chip-Seq_ESCs_Mouse	76/2000	0.279692	1	0	0	1.07042	1.36379	SLC44A3;USP37;YWHAB;1500015O10RIK;AP4E1;CTDSPL2;EPRS;CARF;WFDC2;SERPINB3D;METTL14;MPZ;MIR350;PMEPA1;MACROD2;CYTIP;BCAS1;VSIG8;PRMT6;CUBN;GPR39;PDHX;DST;NCOA5;MME;IQCA;FNBP1;FCRL6;NCOA6;KMO;PARD3B;VAV2;CYP27A1;CACNB2;ATRN;GREM2;RFX8;SPATA16;PLCB4;MAPKAPK2;ITGA8;PFKFB2;CDC123;MAPKAP1;SATB2;PRDM14;ADIPOR1;ABCB11;TMEM70;STK36;ZFP142;BC055324;ATP9A;KCNJ3;TNFSF18;WNT10A;MBD5;EYA1;DNAJC5B;KCNJ13;FBXO36;…
CREB1_26743006_Chip-Seq_LNCaP-abl_Human	76/2000	0.279692	1	0	0	1.07042	1.36379	SUV39H2;KDM1A;ACSM1;MAST1;IPP;AP4E1;CHD4;PLOD1;CHD2;LOXL1;CDC20;BAIAP2L2;BCL7A;ZMYM6;EPC2;CYTIP;PHACTR4;PRMT6;HELLS;NUDC;MME;AHSG;CCDC114;TFEB;CNPY1;PPP2R5C;DUSP7;CACNB2;SLC7A7;SETBP1;FDX1;MAPKAPK2;CDH13;SLC29A1;ALDOA;TRIM55;ATG4D;SPRR3;CASZ1;UBIAD1;LRP1;HDAC1;NXN;STXBP1;SATB2;ZBTB48;UBR4;AGPAT1;FUT1;APH1A;GPR153;HECTD3;MFN2;ATP9A;TFAP2B;AFAP1L2;GOT1;CBX4;SNAI3;RCC2;FOXJ3;FZD8;PDE4DIP;ABCA7;NR1D1…
POU5F1_18700969_ChIP-ChIP_MESCs_Mouse	23/567	0.284487	1	0	0	1.14266	1.4364	SLC25A1;SCARB2;RAB4A;PIGO;DST;HEXB;PTCH2;PIPOX;PPP2R5C;BZW2;TEX2;IL17RD;APH1A;REST;GSTA4;MTHFD2;RPL7L1;PDGFC;OSTF1;ATP9A;STX1A;SH3GL2;LY6E
FOXA1_27197147_Chip-Seq_ENDOMETRIOID-ADENOCARCINOMA_Human	24/594	0.28562	1	0	0	1.13814	1.4262	PFKFB2;TNFSF18;PDHX;RAB4A;ENTPD1;SLC44A3;CBX4;MAPKAP1;MYOF;FOXJ3;PPP2R2A;TRH;CHD2;PRKAB1;WFDC2;DHX40;CDC42EP3;EMILIN2;ERG;MASP1;ALG10B;DCTPP1;CCDC83;BCAS1
TTF2_22483619_ChIP-Seq_HELA_Human	58/1512	0.285728	1	0	0	1.08056	1.35363	RPL32;KDM1A;IPP;ATN1;UFSP2;EPRS;PEPD;NUDT5;COX7C;RPTOR;IL4I1;CDC26;KNTC1;USP30;PANX3;SUN1;SVOP;CD3EAP;NUTF2;TEX2;SIRT1;DHX40;NDUFS7;VGF;MTHFD2;RPL7L1;UTS2;DSG2;ALDOA;ALG10B;TRIM55;CSNK1G2;DBN1;AVPI1;CDC123;CASZ1;GGNBP2;YTHDC2;GSTCD;NOLC1;FOXO3;EFNA4;AP3M2;APH1A;SNX3;BCLAF1;GPR153;ESRRA;SYNRG;PTCH2;FOXJ3;FZD8;TRMT1;HNRNPAB;LIN28B;PCYOX1L;CYB561;LSM14A
FOXA2_19822575_ChIP-Seq_HepG2_Human	111/2968	0.287678	1	0	0	1.05349	1.31256	SCARB2;IFT172;ACSM1;ARID4B;BACH2;ADNP2;FAM53B;EPC2;MACROD2;NUDT13;PDHX;ENTPD1;WSB2;FNDC3B;TEX2;FBXW2;DHX40;CYP27A1;KARS;RPL7L1;ORAI1;FLYWCH2;STAMBP;TOX;CCDC83;ABCG2;PFKFB1;CASZ1;NDRG4;MAPKAP1;ADAMTS16;CHST12;AMDHD1;PDGFC;VTI1A;PACSIN2;MYH10;EXPH5;RAB4A;GOT1;CBX4;WDYHV1;NR1D1;GNAO1;LIN28B;LRCH1;UST;CPE;PKIG;ITM2C;SLC44A3;SLC44A1;USP31;PEPD;PHF8;DUSP11;PPP2R5E;HNF4A;SUFU;DHX16;CCR6;TEAD1;BCAS1;MSMB…
STAT3_24763339_ChIP-Seq_IMN-ESCs_Mouse	68/1788	0.290737	1	0	0	1.0713	1.32342	NPFFR2;SLC44A3;SAMD9L;SLC44A1;DGKB;STMN4;PEPD;FBXO22;PEX26;RPTOR;LAPTM4A;LRRTM1;PMEPA1;SH3GL2;MSMB;KDM2B;FNBP1;IGFBP3;MYOF;HUNK;CNPY1;PIPOX;ANO6;PPP2R5C;TEX2;4931406C07RIK;RCN3;RNF144B;SLC7A7;NPC1;CDC42EP3;PLA2G10;ITGA8;CLDN19;EVL;IL6ST;AVPI1;ABCG2;NFAT5;UBIAD1;KHDRBS3;MAGED1;NRXN1;NOLC1;PRDM14;ADCY1;ADAMTS16;PDGFC;VTI1A;PACSIN2;GBP2;BRD4;KCNJ3;ST14;RAB4A;EYA1;FBXO36;SORBS2;BTBD9;NR2F6;ENOX1;TMCO…
THAP11_20581084_ChIP-Seq_MESCs_Mouse	34/864	0.290971	1	0	0	1.1085	1.36848	RNF10;NAPB;GSK3A;PIGO;TMTC3;COX7C;PEX26;SNX3;ARV1;CDC26;ZFP142;MFN2;BC055324;ATP6V1D;PHACTR4;PRMT6;ZFP235;EXOC8;NUP133;PDE4DIP;NUTF2;NR1D1;RSBN1;THOC6;DNAJC18;NDUFS7;CCPG1;RPL7L1;NBR1;AAK1;SRPRB;SUCLG1;KBTBD7;ABCE1
STAT3_23295773_ChIP-Seq_U87_Human	118/3165	0.292445	1	0	0	1.05022	1.29122	KCNG2;DGKB;PPP2R2A;PLOD1;BACH2;LAPTM4A;GPBP1;RPS6KA1;ADNP2;EPC2;CUBN;PDHX;ENTPD1;KDM2B;FNBP1;FNDC3B;ACAP2;SPATA16;SMO;IFT81;PDE12;TOX;PFKFB2;CASZ1;GGNBP2;UBR4;ADAMTS16;SNX3;PDGFC;GSG1L;MYH10;WNT10A;RAB4A;FER1L4;CBX4;TNFRSF9;CYBRD1;MEMO1;GRIN2B;ARHGAP24;ESR2;GNAO1;LIN28B;LRCH1;DIAPH3;UST;AAK1;CNTN3;PKIG;FGF12;SETD2;USP38;USP31;AP4E1;CHD4;CTDSPL2;PEPD;CHD2;BBC3;RPTOR;GRM7;PPP2R5E;HNF4A;IQUB;EMILIN2…
AUTS2_25519132_ChIP-Seq_293T-REX_Human	39/1000	0.293357	1	0	0	1.09859	1.34727	KCNG2;SLC44A3;DNAH1;FBLIM1;SYNPO2;ACSM1;STMN4;FURIN;LPO;BZW2;AGPAT1;FBXO22;MPO;BBC3;ME1;USP30;MPZL2;AFAP1L2;RWDD3;SVOP;WSB2;MME;EYA1;FBXO38;YIPF5;WWP1;MEMO1;KRT77;EFR3B;RAB32;RAB10;RFX8;REST;LRCH1;NBR1;KBTBD7;STX1A;MAP3K12;SCN2B
CEBPD_21427703_ChIP-Seq_3T3-L1_Mouse	66/1735	0.29359	1	0	0	1.07156	1.31327	SLC44A3;SAMD9L;ATN1;EPRS;CHD2;EEA1;CCND2;LRRTM1;HOXA2;EMILIN2;ITGB8;TEAD1;NUDT13;BCAS1;CUBN;VPS13C;IGFBP3;FNDC3B;TEX2;RAB32;GREM2;PLSCR1;ACAP2;PLCB4;SETBP1;CDC42EP3;CDH13;MASP1;GAS6;TRIB2;VGLL4;VGLL3;NFAT5;YTHDC2;ZFP503;ADIPOR1;PCDH18;ADAMTS16;CECR2;CCL9;GPR153;CHST12;PDGFC;VTI1A;GBP2;MAP4K5;CPA4;AFAP1L2;RAB4A;CNBP;SLC10A2;GAD2;SORBS2;HIPK3;ARHGAP24;GNAO1;UCK2;COL1A2;PSMC6;KCNS2;KIF26B;PSMC2;UST;…
P53_22127205_ChIP-Seq_FIBROBLAST_Human	27/679	0.298735	1	0	0	1.12012	1.35333	VPS4A;TMTC3;TYMS;OPLAH;CBL;AP3M2;METTL14;AKAP10;CCND2;CHST12;PDGFC;NHS;MAP4K5;PHACTR4;IL33;MME;KDM2B;FNBP1;NCOA6;LOR;SLC9A3;SETBP1;GNB2;POLE2;CDC42EP3;ASXL2;PKN2
SOX2_21211035_ChIP-Seq_LN229_Gbm	127/3420	0.300089	1	0	0	1.04604	1.2591	NPFFR2;SCARB2;KCNG2;PHLDB1;DGKB;CIB2;SMC5;ZDHHC2;PEX26;CDC20;ZC3H12B;CDC26;ANKFY1;FAM53B;EPC2;SH3GL2;IGFBP3;FNDC3B;KRT77;TM4SF4;CACNB2;SMO;ALPK3;TOX;ALG10B;TRIB2;GRIA1;KHDRBS3;AIRE;MAGED1;YTHDC2;MAPKAP1;STXBP1;LPO;PRDM12;BRCC3;PCDH18;EFNA4;PHF21B;ADAMTS16;GSG1L;TNFRSF17;CPA4;TNFSF18;TFAP2B;RAB4A;FANCL;SLC10A2;PTCH2;FBXO36;FZD8;BTBD9;POU2F3;ARHGAP24;GNAO1;UCK2;COL1A2;LRCH1;DIAPH3;AAK1;COL20A1;SRPR…
WT1_20215353_ChIP-ChIP_NEPHRON_PROGENITOR_Mouse	63/1663	0.310993	1	0	0	1.06714	1.2464	PNMT;PHLDB1;BCCIP;CHD4;MRGPRE;CTDSPL2;PEPD;ZDHHC2;BACH2;LOXL1;BBC3;EDC3;PPP1R9B;CCND2;GRM7;PPP2R5E;HOXA2;HELLS;WSB2;FNDC3B;VPS37D;TEX2;RSBN1;DUSP7;SMO;VGF;SLC29A1;ALDOA;NFAT5;GGNBP2;LRP1;FBLIM1;MAGED1;RRAD;SATB2;ZFP503;NTN4;NDRG1;PDGFC;ZFP142;MGAT1;H1FX;BC055324;BRD4;CBX4;RCC2;FZD8;GAD2;NR2F6;RAB10;BMP4;UCK2;DBNDD2;REST;COL1A2;LRCH1;PTPRA;KCNS2;GNB2;UST;ZFP597;PTPN5;MAP3K12
SMAD3_21741376_ChIP-Seq_EPCs_Human	61/1613	0.319583	1	0	0	1.06529	1.21522	SLC44A3;SETD3;DGKB;HEXB;SMC5;COX7C;BACH2;UCN3;LRRTM1;EMILIN2;CUBN;HELLS;DST;NCOA5;MME;SYK;IGFBP3;MYOF;IQCE;FNDC3B;KRT77;SYN3;RAB32;ACAP2;PLCB4;SMO;SETBP1;PAX7;FDX1;CDC42EP3;CDH13;ERG;GPRC5D;TOX;ASPA;GRIA1;KHDRBS3;ROCK1;NXN;YTHDC2;MAPKAP1;NRXN1;TMTC3;PRDM14;LEPROTL1;MFN2;DECR2;RWDD3;HACE1;GOT1;FANCL;TNFRSF9;FZD8;BBOX1;GAD2;GRIN2B;ESR2;DIAPH3;KIF26B;CNTN3;PTPN5
CCND1_20090754_ChIP-ChIP_RETINA_Mouse	80/2137	0.322119	1	0	0	1.05453	1.1946	ZFP689;GSK3A;USP38;PIGO;ZDHHC5;ARID4B;CHD4;EPRS;NUDT5;RND2;CARF;EFTUD2;SPRED3;LAPTM4A;CCND2;CDC26;SUFU;ANKFY1;HOXA2;4933430I17RIK;PITX3;FBXO9;TCF19;UNC45A;NCOA5;NUP133;CD3EAP;VPS37D;DUSP7;THOC6;PLSCR3;MTHFD2;DNAJB11;ATG4A;TOX;ALDOA;VGLL4;PFKFB2;ROCK1;LRP1;NXN;RNF38;ZFP503;TMTC3;NOLC1;DERL2;ZFP61;AGPAT1;PCDH18;EFNA4;TMEM70;AP3M2;BCLAF1;HECTD3;MFN2;MGAT1;DCPS;MYH10;ATP6V1D;ESRRA;MPST;GOT1;CBX4;PDE4…
CEBPB_20176806_ChIP-Seq_MACROPHAGES_Mouse	75/2000	0.323333	1	0	0	1.05634	1.19268	SUV39H2;PRDM4;IPP;ATN1;DMP1;FBXO24;CLEC9A;CHD2;FBXO22;BACH2;AKAP10;RINL;MPZ;FAM186B;ANKFY1;CYTIP;PSPH;VSIG8;NUDC;ENTPD1;1700125H20RIK;TNNC1;PIPOX;AP1AR;OSCAR;TMIGD1;ITGA8;TSSK5;CD300E;EVL;FLYWCH2;ALPK3;MASP1;IL6ST;DNASE1L2;CHST5;CSNK1G2;LY6E;AVPI1;ATG4D;NFAT5;CDC123;NDRG4;GGNBP2;SLFN1;NXN;STXBP1;CSF2RB;ADIPOR1;ABCB11;NDRG1;CYP17A1;GNA13;CCL9;CHST12;GNA11;PACSIN2;GBP2;DECR2;BC055324;MPZL2;RAB4A;FE…
HOXB7_26014856_ChIP-Seq_BT474_Human	75/2000	0.323333	1	0	0	1.05634	1.19268	SCARB1;GSK3A;SLC44A1;PYROXD1;YWHAB;ACSM1;BCCIP;MRGPRD;EPRS;BZW2;UBE2Z;THG1L;PEX26;PPP1R9B;OBP2A;RASGEF1A;BCL7A;ZC3H12B;SUFU;PMEPA1;ITGB8;POLI;AP3S1;CTSD;PHACTR4;BCAS1;ENTPD1;IAH1;COG7;NCOA5;NUP133;AHSG;NCOA6;NCBP2;MYOF;AP1AR;TM4SF4;NAV2;TMIGD1;SMO;NDUFS7;IFT81;MTHFD2;GPRC5D;TRIM55;VGLL3;AVPI1;LRP1;MAGED1;AP3M2;ADAMTS16;GPR153;RAB40B;G3BP1;CSK;ST14;DNAJC5B;TMEM50B;WWP1;VAX1;UCK2;REST;COL1A2;TFAP4;…
JUN_26020271_ChIP-Seq_SMOOTH_MUSCLE_Human	75/2000	0.323333	1	0	0	1.05634	1.19268	RNF10;SAMD9L;PRDM4;HEXB;MAST1;ATN1;CTDSPL2;BZW2;BACH2;LAPTM4A;OBP2A;HNF4A;IQUB;COTL1;ANKFY1;ADNP2;PMEPA1;BDKRB1;EPC2;TEAD1;CTSD;PHACTR4;SUN1;COG7;FNBP1;IGFBP3;IQCE;AP1AR;NAV2;PTGR1;RSBN1;VAV2;THOC6;PLSCR1;MED20;CDC42EP3;CLDN19;CDH13;DSG2;GAS6;IL6ST;TRIB2;TRIM55;CCDC83;STX1A;VGLL4;NDRG4;YTHDC2;FOXO3;TYMS;CBL;NDRG1;SLC7A2;AP3M2;ERMP1;SH3TC1;GPR150;DNAJC21;VTI1A;NHS;ASCC2;GBP2;BRD4;TNFSF18;ST14;SYNR…
NANOG_18555785_Chip-Seq_ESCs_Mouse	75/2000	0.323333	1	0	0	1.05634	1.19268	SLC44A3;1500015O10RIK;AP4E1;CTDSPL2;EPRS;SERPINB3D;MPZ;MIR350;CAR13;PMEPA1;EPC2;MACROD2;SH3GL2;BCAS1;VSIG8;PRMT6;CUBN;GPR39;PDHX;DST;MME;IQCA;FNBP1;FCRL6;FNDC3B;KMO;PARD3B;VAV2;CYP27A1;CACNB2;ATRN;GREM2;RFX8;SPATA16;PLCB4;PAX7;MAPKAPK2;ITGA8;TOX;PFKFB2;CASZ1;SYNPO2;MAPKAP1;SATB2;GSTCD;PRDM14;ADIPOR1;ABCB11;STK36;PDGFC;BC055324;ATP9A;KCNJ3;TNFSF18;WNT10A;MBD5;EYA1;DNAJC5B;KCNJ13;FBXO36;BBOX1;GAD2;…
E2F1_18555785_Chip-Seq_ESCs_Mouse	75/2000	0.323333	1	0	0	1.05634	1.19268	SLC44A3;USP37;YWHAB;1500015O10RIK;CTDSPL2;EPRS;CARF;BACH2;SERPINB3D;MPZ;MIR350;RPS6KA1;MACROD2;BCAS1;VSIG8;CUBN;GPR39;PDHX;DST;IQCA;FNBP1;FCRL6;NCOA6;FNDC3B;TM4SF4;KMO;PARD3B;VAV2;CYP27A1;CACNB2;ATRN;GREM2;RFX8;PLCB4;MAPKAPK2;ITGA8;TRIM55;PFKFB2;CDC123;MAPKAP1;STXBP1;SATB2;MIR124A-2;PRDM14;ADIPOR1;ABCB11;PCDH18;TMEM70;STK36;ZFP142;BC055324;ATP9A;KCNJ3;TNFSF18;WNT10A;MBD5;RWDD3;EYA1;KCNJ13;FBXO36;…
PU,1_20513432_ChIP-Seq_Bcells_Mouse	75/2000	0.323333	1	0	0	1.05634	1.19268	SCARB1;SLC44A3;SMARCB1;PRDM4;AP4E1;THG1L;AKAP10;PTTG1;MPZ;IQUB;ANKFY1;OSTF1;CYTIP;PSPH;ENTPD1;PAQR6;PAX5;TEX2;DHX40;PLSCR3;NPC1;CYP2U1;ZFP40;PLA2G10;CLDN19;TSSK5;FLYWCH2;DNASE1L2;CSNK1G2;LY6E;CDC123;CASZ1;GGNBP2;ROCK1;LRP1;ABHD3;SLFN1;NXN;ZFP706;CSF2RB;ADIPOR1;ABCB11;SNX29;NRAS;CCL9;CHST12;STK36;GNA11;PACSIN2;TNFRSF17;ASCC2;RAB4A;CBX4;FANCL;CNBP;RCC2;BBOX1;ABCA7;WDYHV1;NR1D1;5330417C22RIK;HNRNPAB…
LDB1_21186366_ChIP-Seq_BM-HSCs_Mouse	75/2000	0.323333	1	0	0	1.05634	1.19268	ZFP689;SUV39H2;KDM5C;MAST1;ATN1;PPP2R2A;SMC6;EPRS;LOXL1;DUSP11;RPTOR;EFTUD2;SERPINB3D;AKAP10;ZMYM6;MIR350;COTL1;ANKFY1;PANX3;VSIG8;HELLS;ENTPD1;NCOA5;IQCA;PRKAB1;DUSP7;RNF144B;RFX8;SMO;KARS;MTHFD2;RPL7L1;FDX1;MAPKAPK2;PLA2G10;DNASE1L2;ALG10B;SMPDL3A;CSNK1G2;NAPB;SLC47A1;GGNBP2;AMIGO1;PRDM14;FITM2;ZFP706;PRDM12;AGPAT1;RAB40B;TMEM203;SH3TC1;GNA11;LEPROTL1;PDGFC;PACSIN2;SLC13A5;ESRRA;PLA2G2E;FBXO38;…
LXR_22158963_ChIP-Seq_LIVER_Mouse	75/2000	0.323333	1	0	0	1.05634	1.19268	SCARB2;SCARB1;SLC44A1;HEXB;ACSM1;CHD2;RND2;PEX26;RPTOR;PPP2R5E;CDC26;MPZ;ME1;TEAD1;BCAS1;GPR39;IAH1;KDM2B;AHSG;FNDC3B;PIPOX;KCNK16;ANO6;NAV2;PRKAB1;DHX40;CYP27A1;ATRN;RNF144B;GREM2;SMO;NPC1;CYP2U1;FDX1;ORAI1;BLVRB;SUCLG1;MASP1;GAS6;SLC29A1;TOX;CRELD2;ASPA;VGLL4;ARL8B;CDC123;KHDRBS3;SLC47A1;LRP1;DERL2;ABCB11;FOXO3;NDRG1;SLC7A2;CYP17A1;GNA13;CCL9;AMDHD1;PACSIN2;ZFP142;MFN2;SLC13A5;DECR2;DCPS;RAB4A;…
EBF1_22473956_ChIP-Seq_BONE_MARROW_Mouse	75/2000	0.323333	1	0	0	1.05634	1.19268	SLC44A3;USP37;1500015O10RIK;EPRS;CARF;BACH2;SERPINB3D;GYG;MPZ;MIR350;PABPC4L;CAR13;PMEPA1;EPC2;MACROD2;CYTIP;BCAS1;CUBN;GPR39;PDHX;DST;MME;IQCA;FNBP1;FNDC3B;TM4SF4;KMO;FBXW2;PARD3B;VAV2;CYP27A1;CACNB2;GREM2;RFX8;SPATA16;PLCB4;MAPKAPK2;ITGA8;TOX;PFKFB2;CDC123;CASZ1;MAPKAP1;SATB2;MIR124A-2;PRDM14;ADIPOR1;ABCB11;TMEM70;STK36;ZFP142;BC055324;ATP9A;KCNJ3;TNFSF18;NDUFA8;WNT10A;MBD5;EYA1;DNAJC5B;KCNJ13;…
P300_27058665_Chip-Seq_ZR-75-30cells_Human	75/2000	0.323333	1	0	0	1.05634	1.19268	PNMT;SUV39H2;SCARB1;PHLDB1;SLC44A3;GSK3A;KDM1A;IPP;RXFP4;ATN1;PLOD1;EPRS;UBE2Z;BBC3;PPP1R9B;EEA1;ZMYM6;PMEPA1;FAM53B;TEAD1;NUDT13;PHACTR4;PRMT6;SUN1;WSB2;TFEB;PIPOX;THOC6;RCN3;RFX8;CDC42EP5;MAPKAPK2;CDC42EP3;AVPI1;CDC123;CASZ1;UBIAD1;DNAH1;GGNBP2;HDAC1;SATB2;ZBTB48;NTN4;NOLC1;ADIPOR1;FOXO3;EFNA4;APH1A;NRAS;GPR153;MFN2;CSK;GBP2;MYH10;TNFSF18;RWDD3;PLA2G2E;GLYCAM1;CNBP;RCC2;FOXJ3;PDX1;EFR3B;NR2F6;B…
EOMES_21245162_ChIP-Seq_HESCs_Human	36/932	0.323435	1	0	0	1.08807	1.22817	PFKFB2;RNF10;BECN1;SLC44A1;MAGED1;NXN;NRXN1;NTN4;TMTC3;AP4E1;ZDHHC5;NADSYN1;RND2;LOXL1;GCSH;EFTUD2;CYP27B1;AKAP10;HECTD3;SLC13A5;MAP4K5;ESRRA;PDHX;AFAP1L2;IGFBP3;FZD8;HNRNPAB;SLC8A3;BMP4;GREM2;FAM160A2;GATM;DIAPH3;COL9A2;IL6ST;ITM2C
NFE2L2_22581777_ChIP-Seq_LYMPHOBLASTOID_Human	21/527	0.324246	1	0	0	1.12248	1.2642	SLC44A3;KHDRBS3;CBX4;FNBP1;MAPKAP1;RCC2;FNDC3B;NR1D1;BACH2;BMP4;UCN3;GSTA4;ASB8;G3BP1;AAK1;ITGB8;FAM53B;POLI;PKIG;ALDOA;EXPH5
MYC_22102868_ChIP-Seq_BL_Human	31/797	0.325058	1	0	0	1.09566	1.23125	SCARB1;UBR4;FOXO3;CHD2;PPP1R9B;EEA1;AP3M2;GNA13;SBNO1;RINL;BCL7A;ESD;COTL1;CSK;ESRRA;WNT10A;ST14;SYK;KDM2B;CNBP;MEMO1;NR1D1;PAX5;PPP2R5C;HNRNPAB;ESR2;TFAP4;PTPRA;ORAI1;SLC29A1;LSM14A
SIN3B_21632747_ChIP-Seq_MESCs_Mouse	158/4302	0.325995	1	0	0	1.03457	1.15962	ZFP689;SCARB2;SCARB1;ATN1;PLOD1;EPRS;NUDT5;FBXO22;CARF;LOXL1;THG1L;PEX26;GCSH;LAPTM4A;CCND2;RPS6KA1;MACROD2;CDK5RAP3;NUDT13;WSB2;CNPY1;AP1AR;PRKAB1;4931406C07RIK;FBXW2;RSBN1;RAB32;DHX40;FAM161A;PDE12;MYL2;DNAJB11;CSNK1G2;ARL8B;CASZ1;NDRG4;AARS2;FBLIM1;ZFP503;UBR4;NOLC1;PRDM14;ADIPOR1;NDRG1;EFNA4;SLC5A5;PHF21B;ADAMTS16;SNX3;H1FX;DECR2;MYH10;EXPH5;GSDMD;KLHL29;MPST;WNT10A;AFAP1L2;GOT1;CBX4;FANCL;TN…
CTNNB1_20460455_ChIP-Seq_HCT116_Human	38/988	0.32715	1	0	0	1.08342	1.21055	USP37;LRP1;YWHAB;NXN;GDE1;NOLC1;CSF2RB;BBC3;PPP1R9B;ERMP1;GRM7;SUFU;PDGFC;VTI1A;GSG1L;MFN2;CSK;TEAD1;ATP9A;DGCR2;CAP2;CUBN;HELLS;AFAP1L2;FNBP1;ITGA2;CCDC114;PDE4DIP;NUTF2;NAV2;BTBD9;IL17RD;GRIN2B;PARD3B;VAV2;CPE;EVL;ARL8B
TP53_23651856_ChIP-Seq_MEFs_Mouse	118/3193	0.329355	1	0	0	1.04101	1.15616	SCARB2;PHLDB1;GDE1;ARID4B;BACH2;EDC3;CDC20;LAPTM4A;RINL;RPS6KA1;ANKFY1;FAM53B;MACROD2;CUBN;KDM2B;FNDC3B;CD3EAP;TEX2;4931406C07RIK;RSBN1;THOC6;ACAP2;SPATA16;CYP2U1;ERG;GRIA1;CASZ1;MAPKAP1;CLCNKB;TMTC3;ZFP61;FOXO3;EFNA4;ADAMTS16;ENHO;PDGFC;VTI1A;PACSIN2;ATP6V1D;GSDMD;ESRRA;KLHL29;AFAP1L2;ST14;RAB4A;HACE1;BTBD9;ARHGAP24;DNAJC18;UCK2;LIN28B;LRCH1;GIPC3;UST;SSPN;FGF12;SCN2B;RNF10;SETD2;LDB3;PEPD;CHD2;…
TET1_21451524_ChIP-Seq_MESCs_Mouse	69/1839	0.330382	1	0	0	1.05691	1.17054	SLC44A3;RPL32;PIGO;KDM1A;GDE1;AP4E1;ZDHHC5;BCCIP;CHD4;UBE2Z;NUBP2;BAIAP2L2;CCND2;ZMYM6;COTL1;DGCR2;PHACTR4;TCF19;PAQR6;SVOP;NCOA5;VPS37D;NUTF2;SIRT1;ATRN;SMO;FAM161A;CDC42EP5;PGAM5;SLC29A1;DNASE1L2;ATG4D;BECN1;GGNBP2;PELI3;DERL2;ZFP61;FITM2;ZFP827;ADCY1;ADIPOR1;AGPAT1;CYP17A1;AP3M2;BC048562;NRAS;TMEM203;SH3TC1;LEPROTL1;ASCC2;MAP4K5;ATP9A;MPST;RAB4A;GOT1;RCC2;FZD8;CYBRD1;ABCA7;BTBD9;GRIN2B;COL1A2;…
POU5F1_26923725_Chip-Seq_MESODERM_Mouse	22/559	0.339967	1	0	0	1.10862	1.1961	NFAT5;IL33;TMEM161B;IGFBP3;FBXO36;TRH;PPP2R5C;NAV2;CHD2;PRKAB1;PHF21B;EEA1;ENHO;RNF144B;KIF26B;LRRTM1;VTI1A;PMEPA1;FAM53B;TOX;PANX3;CCDC83
TEAD4_26923725_Chip-Seq_HEMANGIOBLAST_Mouse	22/559	0.339967	1	0	0	1.10862	1.1961	NFAT5;IL33;TMEM161B;IGFBP3;FBXO36;TRH;PPP2R5C;NAV2;CHD2;PRKAB1;PHF21B;EEA1;ENHO;RNF144B;KIF26B;LRRTM1;VTI1A;PMEPA1;FAM53B;TOX;PANX3;CCDC83
NOTCH1_17114293_ChIP-ChIP_T-ALL_Human	6/134	0.340526	1	0	0	1.2613	1.35875	CD3EAP;CPE;KBTBD7;COX7C;PEX26;OSCAR
VDR_23401126_ChIP-Seq_LCL-AND-THP1_Human	10/239	0.343339	1	0	0	1.17862	1.25999	AP3M2;LRCH1;SH3TC1;FAM53B;PDE4DIP;FBXO24;ALDOA;AGPAT1;ITM2C;PHF8
IRF8_21731497_ChIP-ChIP_J774_Mouse	13/319	0.345228	1	0	0	1.14795	1.22091	ENTPD1;GOLT1B;RXFP4;CLEC9A;CBL;PPP1R9B;CDC26;GPR150;COTL1;MGAT1;GBP2;CTSD;IL18R1
VDR_24787735_ChIP-Seq_THP-1_Human	31/805	0.34551	1	0	0	1.08477	1.15282	SCARB1;SATB2;COL11A2;RNF38;FOXO3;AGPAT1;CHD2;NDRG1;LRRTM1;GPBP1;PDGFC;FAM53B;CTSD;MSMB;DNAJC5B;IGFBP3;SLC10A2;PDE4DIP;SLC9A3;DIAPH3;POC5;MTHFD2;CDC42EP3;UST;SSPN;EVL;COL9A2;TOX;ALDOA;CCDC83;LY6E
CEBPA_23403033_ChIP-Seq_LIVER_Mouse	23/589	0.348995	1	0	0	1.09998	1.15794	ESRRA;BECN1;GOT1;AHSG;FANCL;MAGED1;IFT172;SYNPO2;ZBTB48;FZD8;OPLAH;THSD1;NDRG1;ARHGAP24;THOC6;TMEM256;SARNP;COTL1;FOSB;4933430I17RIK;MDP1;FBXO9;ATG4D
ERG_21242973_ChIP-ChIP_JURKAT_Human	13/321	0.353405	1	0	0	1.1408	1.18659	HTRA4;PRDM14;FZD8;SMC5;PRDM12;NDRG1;DUSP7;OBP2A;KIF26B;CDC42EP3;CD7;TBKBP1;DNASE1L2
SOX2_18692474_ChIP-Seq_MEFs_Mouse	74/1991	0.35436	1	0	0	1.04696	1.08617	ZFP689;SLC25A1;SCARB2;RNF10;IFT172;HEXB;ATN1;PLOD1;TRH;FBXO22;COX7C;LAPTM4A;CAR13;OSTF1;2210010C04RIK;NUDT13;SH3GL2;PITX3;DGCR2;FBXO9;MSMB;HELLS;ENTPD1;DST;MME;SYK;FNBP1;FNDC3B;PIPOX;TEX2;PLSCR1;SLC7A7;NPC1;PLA2G10;CDH13;SLC29A1;IL6ST;ASPA;LY6E;AVPI1;ABCG2;CAMK2B;NFAT5;BECN1;KHDRBS3;AIRE;FBLIM1;NXN;NOLC1;ZFP706;EFNA4;TMEM70;GNA13;GNA11;PDGFC;ATP9A;RAB4A;EYA1;SNAI3;PTCH2;FZD8;GAD2;RFXANK;POU2F3;NR…
ZNF217_24962896_ChIP-Seq_MCF-7_Human	57/1522	0.354848	1	0	0	1.05495	1.093	SCARB1;SLC44A1;AP4E1;BZW2;CHD2;LOXL1;LAPTM4A;MACROD2;TEAD1;MME;SYK;IGFBP3;MYOF;FNDC3B;ANO6;NAV2;SYN3;PARD3B;VAV2;DHX40;PLCB4;SETBP1;CDC42EP3;EVL;IL6ST;ALDOA;CCDC83;VGLL4;MAPKAP1;NTN4;ATP2C2;NDRG1;SLC7A2;KCNV1;SNX29;ERMP1;CHST12;ESD;VTI1A;RGS22;ATP9A;KCNJ3;RAB4A;DNAJC5B;FOXJ3;WWP1;BTBD9;ARHGAP24;ENOX1;RAB10;LRCH1;TFAP4;UST;RAB3GAP2;MAP3K13;CYB561;FGF12
PPARG_20176806_ChIP-Seq_THIOMACROPHAGE_Mouse	32/837	0.357656	1	0	0	1.07695	1.1073	UBIAD1;LRP1;COL11A2;IPP;UCP1;DMP1;PLOD1;OPLAH;CBL;FBXO22;C4B;GNA13;SH3TC1;MGAT1;CYTIP;GSDMD;ESRRA;SUN1;FNBP1;TNNC1;ANO6;VAV2;SLC9A3;RNF144B;UCK2;LRCH1;KARS;MED20;NBR1;ZFP395;CYB561;CSNK1G2
SETDB1_19884257_ChIP-Seq_MESCs_Mouse	87/2353	0.357809	1	0	0	1.04152	1.07043	FCGBP;SLC44A3;USP38;PRDM4;1500015O10RIK;AP4E1;DMP1;CHD4;MRGPRE;TRH;ABCA14;LOXL1;C4B;AKAP10;UCN3;ZMYM6;HOXA2;BDKRB1;VSIG8;WSB2;NUP133;ELMOD1;HUNK;FNDC3B;PPP2R5C;TEX2;SYN3;SIRT1;AKR1C12;PAX7;RPL7L1;ORAI1;DSG2;DNAJC9;SLC29A1;CHST5;SMPDL3A;TRIM55;LY6E;TMEM161B;UBIAD1;AARS2;SLC47A1;AIRE;SLFN1;PELI3;SATB2;NRXN1;VPS4A;ZFP503;PRDM14;PPP1R3A;PRDM12;ABCB11;FOXO3;SNX3;SNX29;SPOCK2;GNA11;ESD;G3BP1;MFN2;TNFRS…
Nerf2_26677805_Chip-Seq_MACROPHAGESS_Mouse	50/1331	0.358326	1	0	0	1.05819	1.08603	SLC44A3;SAMD9L;USP38;GDE1;SMC5;CLEC9A;EPRS;CHD2;BACH2;EEA1;METTL14;GRM7;ADNP2;CTSD;FBXO9;PRMT6;ENTPD1;FNBP1;MYOF;NAV2;PTGR1;ATRN;TMIGD1;NPC1;SETBP1;PDE12;ITGA8;BLVRB;EVL;GAS6;ALDOA;SMPDL3A;LY6E;ARL8B;ROCK1;LRP1;AIRE;HTRA4;ZFP706;SNX29;ESD;ASCC2;PDE6B;MBD5;EYA1;SLC10A2;RAB10;SSPN;CYB561;XKR5
ESR1_20079471_ChIP-ChIP_T-47D_Human	9/216	0.360079	1	0	0	1.17371	1.19886	MAPKAP1;WWP1;CCR6;SLC29A1;BTBD9;ESR2;TRIM55;CAP2;BCAS1
STAT3_19079543_ChIP-ChIP_MESCs_Mouse	36/948	0.361559	1	0	0	1.06971	1.08825	NPFFR2;KHDRBS3;GSTCD;ZFP503;NTN4;EEA1;NRAS;ARV1;USP30;TEAD1;BCAS1;WARS;WSB2;CBX4;NCOA6;PAX5;SYN3;VAX1;ARHGAP24;DNAJC18;RAB32;REST;GIPC3;KARS;PAX7;LEP;GHRH;RPL7L1;GNB2;FDX1;CDK2AP2;PKN2;STAMBP;IL6ST;FGF12;PHF19
PCGF2_27294783_Chip-Seq_ESCs_Mouse	20/512	0.362381	1	0	0	1.10035	1.11692	GPR39;WNT10A;USP37;DST;IQCA;EYA1;1500015O10RIK;KCNJ13;SATB2;FBXO36;PRDM14;CARF;TMEM70;PARD3B;CYP27A1;RFX8;STK36;ZFP142;IL18R1;ITM2C
BCAT_22108803_ChIP-Seq_LS180_Human	25/650	0.368728	1	0	0	1.08342	1.08093	GRIA1;CASZ1;ROCK1;USP31;YWHAB;PHF8;CECR2;VTI1A;HOXA2;OSTF1;TEAD1;TMPRSS11B;FBXO38;SYNRG;GRIN2B;ESR2;DHX40;CACNB2;SPATA16;PLCB4;SST;KIF26B;FDX1;SUCLG1;TOX
FOXO3_22982991_ChIP-Seq_MACROPHAGES_Mouse	74/2000	0.369732	1	0	0	1.04225	1.03702	SLC25A1;SCARB1;SETD3;PIGO;GOLT1B;USP31;PYROXD1;YWHAB;IPP;BCCIP;PPP2R2A;BZW2;CARF;PHF8;THG1L;EFTUD2;YAE1D1;AKAP10;PPP2R5E;MPZ;GPBP1;ME1;ANKFY1;EPC2;PSPH;WARS;NUP133;NUTF2;AP1AR;FBXW2;PARD3B;DHX40;ATRN;NDUFS7;MED20;ITGA8;NFAT5;GGNBP2;ROCK1;YTHDC2;GSTCD;UBR4;TYMS;BCLAF1;ERMP1;TMEM203;STK36;LEPROTL1;MFN2;EMC4;AB124611;ATP6V1D;SRSF11;BRD4;MPST;MBD5;RWDD3;GOT1;FANCL;FBXO38;WWP1;WDYHV1;TUBB4B;FAM217B;FA…
MNX1_26342078_ChIP-Seq_MIN6-4N_Mouse	74/2000	0.369732	1	0	0	1.04225	1.03702	PNMT;SMARCB1;PRDM4;AP4E1;ZDHHC5;CHD4;OPLAH;UBE2Z;BBC3;AKAP10;CCND2;FAM186B;GPBP1;PMEPA1;ITGB8;BDKRB1;MACROD2;DGCR2;BCAS1;FCRL6;IGFBP3;FNDC3B;PIPOX;PAX5;PPP2R5C;SIRT1;LOR;GREM2;RFX8;CYP2U1;POC5;MTHFD2;CRELD2;ALG10B;TRIB2;CCDC83;VGLL3;AVPI1;BECN1;APOL10B;AIRE;PRDM14;ADIPOR1;FUT1;TMEM70;AP3M2;GNA13;CYP27B1;BCLAF1;SPOCK2;GNA11;ASCC2;KLHL29;WNT10A;HACE1;CBX4;EYA1;FZD8;CYBRD1;NR1D1;ENOX1;SLC8A3;RAB10;U…
ZFX_18555785_Chip-Seq_ESCs_Mouse	74/2000	0.369732	1	0	0	1.04225	1.03702	SUV39H2;SLC44A3;1500015O10RIK;CTDSPL2;EPRS;NUDT5;CARF;SERPINB3D;MPZ;MIR350;RPS6KA1;PMEPA1;CYTIP;BCAS1;VSIG8;PRMT6;CUBN;GPR39;PDHX;DST;NCOA5;IQCA;FNBP1;FCRL6;NCOA6;KMO;PARD3B;VAV2;CYP27A1;CACNB2;ATRN;GREM2;RFX8;PLCB4;MAPKAPK2;ITGA8;PFKFB2;NAPB;CDC123;SYNPO2;MAPKAP1;SATB2;PRDM14;PRDM12;ADIPOR1;TMEM70;STK36;ZFP142;BC055324;ATP9A;TNFSF18;NDUFA8;WNT10A;MBD5;EYA1;DNAJC5B;KCNJ13;FBXO36;BBOX1;GAD2;HIPK3;…
P300_19829295_ChIP-Seq_ESCs_Human	74/2000	0.369732	1	0	0	1.04225	1.03702	NPFFR2;SAMD9L;HEXB;AP4E1;SMC5;COX7C;RPTOR;ZC3H12B;LRRTM1;PABPC4L;POLI;EPC2;MACROD2;OSTF1;TEAD1;HELLS;MME;IGFBP3;HUNK;PAX5;NAV2;PTGR1;IL17RD;SYN3;RSBN1;PARD3B;RNF144B;ACAP2;CDC42EP3;ERG;TOX;TRIB2;VGLL3;ABCG2;GRIA1;NAPB;CASZ1;TMEM161B;ROCK1;SATB2;GSTCD;NRXN1;PRDM14;CBL;PCDH18;CYP17A1;AP3M2;ADAMTS16;AMDHD1;SNX25;PDGFC;NHS;ATP6V1D;CAP2;TFAP2B;RAB4A;RWDD3;HACE1;EYA1;FANCL;TNFRSF9;SLC10A2;FZD8;GAD2;VAX…
SMAD4_21741376_ChIP-Seq_EPCs_Human	74/2000	0.369732	1	0	0	1.04225	1.03702	NPFFR2;SLC44A3;USP37;SETD3;HEXB;BACH2;PPP2R5E;HNF4A;ANKFY1;EMILIN2;KNTC1;TEAD1;CUBN;GPR39;PDHX;NCOA5;MME;VPS13C;MYOF;IQCE;IL17RD;SYN3;ACAP2;POC5;SETBP1;PAX7;FDX1;CDC42EP3;UTS2;CDH13;PKHD1L1;GPRC5D;ASPA;GRIA1;KHDRBS3;SLC47A1;HDAC1;NXN;MAPKAP1;STXBP1;CLCNKB;PPP1R3A;PRDM12;NDRG1;EFNA4;SNX29;AMDHD1;SPOCK2;LEPROTL1;NHS;MFN2;DECR2;CAP2;KLHL29;AFAP1L2;RAB4A;RWDD3;GOT1;EYA1;TNFRSF9;FZD8;GAD2;VAX1;ESR2;EN…
SMC1_22415368_ChIP-Seq_MEFs_Mouse	74/2000	0.369732	1	0	0	1.04225	1.03702	PIGO;PYROXD1;1500015O10RIK;PPP2R2A;LOXL1;RXFP3;PEX26;PPP1R9B;LAPTM4A;CCND2;COTL1;DHX16;EPC2;CDK5RAP3;VSIG8;TCF19;IAH1;WSB2;EXOC8;1700125H20RIK;MME;IGFBP3;MYOF;9930012K11RIK;FNDC3B;PIPOX;NUTF2;ANO6;DUSP7;VAV2;RAB32;AKR1C12;NPC1;NDUFS7;SETBP1;MED20;BLVRB;TRIB2;VGLL4;NXN;ZBTB48;ZFP503;FOXO3;NDRG1;TMEM70;CYP17A1;ADAMTS16;GPR153;ERMP1;PDGFC;PACSIN2;NHS;MFN2;DECR2;ATP9A;IL33;GOT1;MEMO1;NR1D1;ESR2;RAB10…
CSB_26484114_Chip-Seq_FIBROBLAST_Human	74/2000	0.369732	1	0	0	1.04225	1.03702	SCARB2;SETD2;PIGO;KDM1A;PYROXD1;MAST1;IPP;ATN1;CHD4;TRH;COX7C;LOXL1;RXFP3;PEX26;BDKRB1;CTSD;DGCR2;PHACTR4;VSIG8;NCOA5;MME;VPS13C;IGFBP3;TFEB;TEX2;FBXO10;SYN3;RPL7L1;DNAJB11;ERG;PKHD1L1;GPRC5D;TRIM55;VGLL3;AVPI1;PFKFB1;DNAH1;SLC47A1;SYNPO2;PELI3;MAPKAP1;RNF38;HTRA4;FURIN;FITM2;CECR2;PDGFC;ESD;TNFRSF17;H1FX;EXPH5;BRD4;CPA4;FER1L4;CDSN;PLA2G2E;TNFRSF9;CNBP;SYNRG;PDE4DIP;NR1D1;BTBD9;REC8;ESR2;PSMC6;L…
MYCN_27167114_Chip-Seq_NEUROBLASTOMA_Human	74/2000	0.369732	1	0	0	1.04225	1.03702	PNMT;RNF10;SUV39H2;SLC44A3;SETD3;KDM1A;RXFP4;ZDHHC5;BCCIP;PPP1R9B;PPP2R5E;ZMYM6;COTL1;PMEPA1;PRMT6;HELLS;NCOA5;KDM2B;FCRL6;NCOA6;CCDC114;FNDC3B;SIRT1;RFX8;VGF;CLDN19;PKHD1L1;GAS6;DNASE1L2;AVPI1;BECN1;CASZ1;GGNBP2;ABHD3;NXN;PELI3;AMIGO1;ZBTB48;UBR4;NTN4;NOLC1;FURIN;APH1A;SNX3;CYP27B1;SBNO1;NRAS;GPR153;GPR150;SPOCK2;MFN2;ESRRA;CBX4;SYNRG;PTCH2;GP2;PDX1;FZD8;GAD2;PDE4DIP;ABCA7;NR1D1;VAX1;REC8;ENOX1;…
FOXP1_21924763_ChIP-Seq_HESCs_Human	136/3724	0.369847	1	0	0	1.02873	1.02324	KDM1A;PRDM4;ATN1;ZDHHC5;CIB2;EPRS;UBE2Z;BACH2;LOXL1;THG1L;MPZ;FAM186B;FAM53B;EPC2;PSPH;PITX3;FBXO9;FNDC3B;AP1AR;PRKAB1;FBXW2;RSBN1;THOC6;DHX40;SMO;MYL2;DNAJB11;ORAI1;IL6ST;STX1A;GGNBP2;AIRE;STXBP1;CLCNKB;UBR4;TMTC3;NOLC1;PRDM12;NDRG1;EFNA4;SLC5A5;SNX3;CYP27B1;G3BP1;DNAJC21;ATP6V1D;HACE1;FBXO38;SYNRG;RCC2;FZD8;ABCA7;WDYHV1;GRIN2B;CCPG1;GNB2;UST;FGF12;GALK2;SCN2B;SUV39H2;SETD3;PIGO;SLC44A1;PYROXD1;…
CREB1_23762244_ChIP-Seq_HIPPOCAMPUS_Rat	88/2393	0.377279	1	0	0	1.03589	1.00975	SLC25A1;GSK3A;USP38;PRDM4;IFT172;GDE1;ZDHHC5;EPRS;CHD2;EDC3;NUBP2;LAPTM4A;METTL14;PPP2R5E;SUFU;GPBP1;ADNP2;4933430I17RIK;MACROD2;TEAD1;PSPH;FBXO9;SUN1;WARS;NUP133;KDM2B;NCBP2;NUTF2;PPP2R5C;FBXW2;RSBN1;DUSP7;THOC6;DHX40;NDUFS7;VGF;SARNP;DNAJC9;ATG4A;STAMBP;DCTPP1;CSNK1G2;BECN1;GGNBP2;YTHDC2;AMIGO1;GSTCD;ZFP503;UBR4;NOLC1;DERL2;ADIPOR1;FOXO3;APH1A;ENHO;NRAS;TMEM203;SPOCK2;G3BP1;ZFP142;MFN2;DCPS;MYH…
REST_21632747_ChIP-Seq_MESCs_Mouse	86/2339	0.379795	1	0	0	1.03571	1.0027	ZFP689;INS1;SCARB1;USP31;MRGPRE;RXFP3;EEA1;SPRED3;GYG;RASGEF1A;HNF4A;RPS6KA1;EPC2;USP30;MSMB;TCF19;IQCA;VPS13C;PAX5;PPP2R5C;NAV2;IL17RD;PRKAB1;VAV2;RFX8;FAM161A;VGF;CDC42EP5;MYL2;CD300E;CDH13;SUCLG1;STAMBP;ERG;CRELD2;STX1A;GRIA1;CAMK2B;KHDRBS3;AARS2;LRP1;MAPKAP1;SATB2;NRXN1;COL11A2;PRDM14;FITM2;ZFP706;ZFP827;PRDM12;SLC5A5;PHF21B;ADAMTS16;ENHO;GNA13;SNX29;GNA11;G3BP1;GSG1L;BRD4;KCNJ3;KLHL29;NDUFA8…
MEIS1_20887958_ChIP-Seq_HPC-7_Mouse	54/1452	0.379965	1	0	0	1.04761	1.01375	SCARB1;SLC44A3;USP37;USP38;GOLT1B;MAST1;IPP;ZDHHC5;UFSP2;PLOD1;EPRS;BBC3;GCSH;SUFU;COTL1;EMILIN2;FAM53B;CDK5RAP3;GPR39;SUN1;TNNC1;OSCAR;RCN3;MED20;SLC29A1;CRELD2;CSNK1G2;STX1A;GGNBP2;ZFP503;LPO;CSF2RB;ADIPOR1;AGPAT1;CYP17A1;SNX3;PROKR1;CCL9;CHST12;HECTD3;GNA11;ASCC2;CAP2;RAB4A;RWDD3;TNFRSF9;SYNRG;FBXO36;NR1D1;RAB3GAP2;SFXN1;PKIG;ZFP597;SLC22A8
CREM_20920259_ChIP-Seq_GC1-SPG_Mouse	209/5776	0.38358	1	0	0	1.01927	0.976675	SMARCB1;IFT172;IPP;GDE1;ZDHHC5;SMC5;PPP2R2A;SMC6;EPRS;NUDT5;NADSYN1;BACH2;NUBP2;CDC20;IL4I1;GPBP1;RPS6KA1;ADNP2;FAM53B;EPC2;CDK5RAP3;FBXO9;FNDC3B;CD3EAP;PRKAB1;DHX40;IFT81;MTHFD2;FDX1;ORAI1;SUCLG1;TMEM161B;GGNBP2;MAGED1;STXBP1;TMTC3;NOLC1;SNX3;CHST12;HACE1;SNAI3;TMEM50B;RCC2;WDYHV1;MEMO1;NR1D1;5330417C22RIK;NR2F6;FAM160A2;UCK2;PKIG;FBXL5;SUV39H2;SETD2;SLC44A1;HEXB;PHF8;RPTOR;ARV1;SUFU;UBXN7;TEAD1…
STAT1_20625510_ChIP-Seq_HELA_Human	25/656	0.386338	1	0	0	1.07351	1.02096	PHLDB1;ATN1;ARID4B;EFNA4;FUT1;APH1A;MPZ;GSG1L;ITGB8;NUDC;HACE1;VPS13C;FBXO36;NAV2;VAV2;RCN3;PLCB4;IL2RA;ASB8;CDC42EP3;CD300E;STAMBP;PKIG;MAP3K13;CCDC83
HOXA2_22223247_ChIP-Seq_E11,5_EMBRYO_Mouse	1938-02-01	0.392737	1	0	0	1.48258	1.38564	LIN28B;RSBN1
STAT3_22323479_ChIP-Seq_MACROPHAGE_Mouse	1938-02-01	0.392737	1	0	0	1.48258	1.38564	RPTOR;SCARB1
GF1_26923725_Chip-Seq_HPCs_Mouse	53/1432	0.39549	1	0	0	1.04257	0.967116	RNF10;SCARB1;PHLDB1;SLC44A3;KDM1A;BACH2;PEX26;C4B;CCND2;PPP2R5E;HNF4A;ANKFY1;4933430I17RIK;BCAS1;NUP133;MYOF;HUNK;FNDC3B;VAV2;RNF144B;GREM2;SMO;TSSK5;CDH13;ERG;TRIB2;DBN1;CASZ1;TMEM161B;SATB2;ZFP503;PRDM14;PCDH18;NDRG1;CYP17A1;BC048562;GPR153;TMEM203;SPOCK2;PDGFC;CSK;NDUFA8;AFAP1L2;MBD5;HACE1;EYA1;GP2;SORBS2;FBXL16;VAX1;DNAJC18;KIF26B;PKN2
RCOR3_21632747_ChIP-Seq_MESCs_Mouse	104/2851	0.396833	1	0	0	1.02756	0.949713	ZFP689;SCARB2;SCARB1;NUDT5;CCND2;GPBP1;RPS6KA1;FAM53B;EPC2;PITX3;TEX2;OSCAR;DHX40;RFX8;FAM161A;MYL2;CD300E;ALG10B;STX1A;LY6E;GRIA1;CASZ1;AARS2;PRDM14;FOXO3;PHF21B;ENHO;ESD;VTI1A;ATP6V1D;KLHL29;WNT10A;CDSN;GOT1;TMEM50B;RCC2;PTCH2;CYBRD1;RFXANK;NR1D1;BTBD9;5330417C22RIK;ARHGAP24;DNAJC18;UCK2;FGF15;LSM14A;HEXB;AP4E1;UFSP2;TRH;RND2;PPP1R9B;SPRED3;GYG;BCL7A;PMEPA1;USP30;CTSD;PHACTR4;MSMB;TCF19;SUN1;NC…
ZFP322A_24550733_ChIP-Seq_MESCs_Mouse	1990-04-01	0.397216	1	0	0	1.25196	1.1559	GRIA1;SMO;KIF26B;BBOX1
LMO2_26923725_Chip-Seq_HEMANGIOBLAST_Mouse	67/1822	0.398454	1	0	0	1.03585	0.953153	INS1;SETD2;USP38;PIGO;KDM1A;USP31;ACSM1;TRH;CHD2;BACH2;BBC3;EEA1;C4B;LAPTM4A;MIR350;KNTC1;DGCR2;BCAS1;CUBN;GPR39;VPS13C;MYOF;HUNK;KCNK16;PARD3B;GREM2;RFX8;SMO;FAM161A;CDH13;ERG;TRIB2;VGLL4;ARL8B;AVPI1;ABCG2;CASZ1;TMEM161B;KHDRBS3;YTHDC2;NRXN1;ZFP503;ZFP706;FOXO3;NDRG1;TMEM70;CYP17A1;SNX29;BCLAF1;TMEM203;SH3TC1;ASCC2;CSK;AFAP1L2;EYA1;FBXO38;GLYCAM1;FBXO36;VAX1;RAB10;BMP4;UFM1;KIF26B;UST;SSPN;SRPRB…
LMO2_20887958_ChIP-Seq_HPC-7_Mouse	64/1741	0.402815	1	0	0	1.03551	0.941563	SLC44A3;BCCIP;CLEC9A;NUDT5;MPO;PPP1R9B;LAPTM4A;HNF4A;COTL1;KNTC1;CYTIP;CTSD;FBXO9;SUN1;FNBP1;9930012K11RIK;AP1AR;PPP2R5C;IL17RD;KMO;4931406C07RIK;RSBN1;OSCAR;PLSCR1;PLCB4;MED20;CD300E;ALPK3;GPRC5D;DCTPP1;CSNK1G2;CCDC83;STX1A;NAPB;AARS2;DERL2;ZFP61;CSF2RB;THSD1;ENHO;PROKR1;CCL9;HECTD3;GNA11;TNFRSF17;MGAT1;GBP2;DCPS;CAP2;MPST;RAB4A;HACE1;IL31;PLA2G2E;RCC2;WDYHV1;SST;UST;SFXN1;PKIG;SLC22A8;ZFP595;GA…
TCF3_18692474_ChIP-Seq_MEFs_Mouse	28/745	0.405191	1	0	0	1.0587	0.956428	SLC25A1;NFAT5;HEXB;ATN1;ZFP706;TRH;EFNA4;PDGFC;OSTF1;DECR2;NUDT13;SH3GL2;DGCR2;DST;FNBP1;FZD8;PIPOX;GAD2;POU2F3;UFM1;REST;SLC7A7;PLA2G10;CDH13;SFXN1;SLC29A1;IL6ST;AVPI1
SRY_25088423_ChIP-ChIP_EMBRYONIC_GONADS_Mouse	112/3083	0.409789	1	0	0	1.02333	0.912927	PNMT;SCARB1;IFT172;ATN1;GDE1;MRGPRE;UBE2Z;ZDHHC2;BACH2;LOXL1;IL4I1;CCND2;CDK5RAP3;PITX3;WSB2;KDM2B;TEX2;PRKAB1;THOC6;CYP27A1;DNAJB11;STAMBP;LY6E;PFKFB1;TMEM161B;NDRG4;AIRE;FBLIM1;MAGED1;ZFP503;CLCNKB;FOXO3;FUT1;SLC5A5;ADAMTS16;H1FX;DECR2;BC055324;MYH10;ZFP235;CDSN;SNAI3;FZD8;ABCA7;POU2F3;GNAO1;FAM160A2;FGF15;LRCH1;SLC22A8;ZFP595;PHF19;TRIM30B;SLC44A3;SETD3;SLC44A1;OPLAH;COX7C;PPP1R9B;BCL7A;HNF4A;…
PPARD_21283829_ChIP-Seq_MYOFIBROBLAST_Human	125/3447	0.410824	1	0	0	1.0215	0.908721	NPFFR2;SCARB1;KDM1A;DGKB;BCCIP;CIB2;PLOD1;EPRS;NUDT5;NADSYN1;MPO;BACH2;PABPC4L;FAM53B;MACROD2;OSTF1;NUDT13;SH3GL2;FNBP1;IGFBP3;FNDC3B;FBXW2;RFX8;IFT81;ORAI1;IL6ST;TOX;TRIB2;CSNK1G2;CCDC83;ARL8B;STXBP1;UBR4;TMTC3;PPP1R3A;FOXO3;PCDH18;FUT1;CHST12;VTI1A;PACSIN2;GSG1L;H1FX;CPA4;GSDMD;ESRRA;AFAP1L2;ST14;HACE1;RCC2;SLC10A2;WDYHV1;BTBD9;POU2F3;UST;COL20A1;SFXN1;COL9A2;ITM2C;RNF10;SLC44A3;SETD3;SLC44A1;T…
LMO2_26923725_Chip-Seq_MACROPHAGESS_Mouse	18/473	0.41524	1	0	0	1.07197	0.942153	NFAT5;MBD5;CASZ1;USP38;MAPKAP1;FBXO36;SORBS2;VAX1;RAB10;DHX40;PROKR1;KIF26B;PDGFC;ESD;CDH13;ASPA;BCAS1;ATG4D
RUNX2_22187159_ChIP-Seq_PCA_Human	124/3423	0.416391	1	0	0	1.02044	0.894037	LOXL1;LAPTM4A;ZC3H12B;PABPC4L;EPC2;MACROD2;FBXO9;FNBP1;FNDC3B;CNPY1;KCNK16;FBXW2;RFX8;ACAP2;SPATA16;FDX1;TOX;ALG10B;TRIB2;CASZ1;UBIAD1;KHDRBS3;KLRB1;MAGED1;YTHDC2;TMTC3;PCDH18;NDRG1;SLC5A5;SBNO1;KCNV1;CHST12;ESD;GSG1L;MYH10;GSDMD;KLHL29;TFAP2B;WNT10A;HACE1;GOT1;CBX4;FANCL;FBXO38;SLC10A2;FBXO36;FZD8;BTBD9;ESR2;BMP4;GNAO1;DIAPH3;UST;SRPRB;PKIG;LSM14A;FGF12;GALK2;ITM2C;USP38;USP31;YWHAB;UFSP2;TRH;CT…
TP63_17297297_ChIP-ChIP_HaCaT_Human	1940-02-01	0.417784	1	0	0	1.40845	1.22928	DST;IGFBP3
FOXA1_25329375_ChIP-Seq_VCAP_Human	73/2000	0.418302	1	0	0	1.02817	0.896101	PHLDB1;SLC44A3;SAMD9L;KDM1A;GOLT1B;HEXB;IPP;BCCIP;MRGPRD;DMP1;SMC6;NADSYN1;MPO;PEX26;DUSP11;BAIAP2L2;PPP2R5E;GPBP1;IQUB;KNTC1;PSPH;PITX3;COG7;WARS;DST;MME;KCNK16;PPP2R5C;NAV2;PTGR1;SIRT1;VAV2;SLC9A3;RFX8;PLCB4;CYP2U1;VGF;IFT81;PDE12;CD300E;DNAJC9;TOX;CCDC83;VGLL4;DBN1;ATG4D;DNAH1;ABHD3;FBLIM1;MAPKAP1;NOLC1;SNX3;ERMP1;LEPROTL1;BRD4;WNT10A;FBXO38;TNFRSF9;CNBP;YIPF5;FBXO36;BBOX1;CYBRD1;CYP4B1;EFR3B;…
OCT4_18555785_Chip-Seq_ESCs_Mouse	73/2000	0.418302	1	0	0	1.02817	0.896101	SLC44A3;1500015O10RIK;AP4E1;CTDSPL2;EPRS;CARF;SERPINB3D;HNF4A;MPZ;MIR350;PABPC4L;PMEPA1;EPC2;MACROD2;CYTIP;BCAS1;VSIG8;CUBN;GPR39;PDHX;DST;MME;IQCA;FCRL6;NCOA6;KMO;PARD3B;VAV2;CYP27A1;CACNB2;ATRN;GREM2;RFX8;PLCB4;MAPKAPK2;ITGA8;TRIM55;PFKFB2;MAPKAP1;SATB2;GSTCD;PRDM14;PRDM12;ADIPOR1;ABCB11;TMEM70;STK36;ZFP142;BC055324;ATP9A;KCNJ3;TNFSF18;NDUFA8;WNT10A;EYA1;KCNJ13;FOXJ3;FBXO36;BBOX1;GAD2;5330417C2…
KLF4_18555785_Chip-Seq_ESCs_Mouse	73/2000	0.418302	1	0	0	1.02817	0.896101	USP37;YWHAB;1500015O10RIK;AP4E1;CTDSPL2;EPRS;CARF;SERPINB3D;GYG;MPZ;MIR350;CAR13;PMEPA1;EPC2;MACROD2;BCAS1;VSIG8;CUBN;GPR39;PDHX;DST;NCOA5;IQCA;FNBP1;FCRL6;NCOA6;KMO;PARD3B;VAV2;CYP27A1;CACNB2;ATRN;GREM2;RFX8;PLCB4;CYP2U1;MAPKAPK2;ITGA8;PFKFB2;NAPB;STXBP1;SATB2;PRDM14;PRDM12;ADIPOR1;ABCB11;TMEM70;STK36;ZFP142;BC055324;ATP9A;KCNJ3;TNFSF18;WNT10A;EYA1;DNAJC5B;KCNJ13;FBXO36;BBOX1;5330417C22RIK;HIPK3…
SOX2_19829295_ChIP-Seq_ESCs_Human	73/2000	0.418302	1	0	0	1.02817	0.896101	NPFFR2;SLC44A3;KDM1A;HEXB;ACSM1;RXFP4;AP4E1;TRH;CLEC9A;PEPD;RND2;RXFP3;BCL7A;FAM186B;LRRTM1;ANKFY1;UBXN7;POLI;PANX3;BCAS1;HELLS;WARS;DST;HUNK;KCNK16;NAV2;PTGR1;IL17RD;LOR;OSCAR;CACNB2;RNF144B;ACAP2;SMO;CD300E;PKHD1L1;MASP1;ALG10B;ABCG2;GRIA1;TMEM161B;NDRG4;KHDRBS3;MAGED1;MAPKAP1;UCP1;PPP1R3A;PRDM12;EFNA4;AP3M2;ADAMTS16;KCNV1;AMDHD1;MFN2;TFAP2B;MBD5;RAB4A;FBXO38;SYNRG;GAD2;ESR2;DNAJC18;REST;LRCH1;…
NANOG_19829295_ChIP-Seq_ESCs_Human	73/2000	0.418302	1	0	0	1.02817	0.896101	NPFFR2;SLC44A3;KDM1A;HEXB;ACSM1;RXFP4;AP4E1;TRH;CLEC9A;PEPD;RND2;RXFP3;BCL7A;FAM186B;LRRTM1;ANKFY1;UBXN7;POLI;PANX3;BCAS1;HELLS;WARS;DST;HUNK;KCNK16;NAV2;PTGR1;IL17RD;LOR;OSCAR;CACNB2;RNF144B;ACAP2;SMO;CD300E;PKHD1L1;MASP1;ALG10B;ABCG2;GRIA1;TMEM161B;NDRG4;KHDRBS3;MAGED1;MAPKAP1;UCP1;PPP1R3A;PRDM12;EFNA4;AP3M2;ADAMTS16;KCNV1;AMDHD1;MFN2;TFAP2B;MBD5;RAB4A;FBXO38;SYNRG;GAD2;ESR2;DNAJC18;REST;LRCH1;…
OCT4_19829295_ChIP-Seq_ESCs_Human	73/2000	0.418302	1	0	0	1.02817	0.896101	SLC25A1;FCGBP;USP37;KDM1A;PRDM4;MAST1;ARID4B;PPP2R2A;SMC6;TRH;CCND2;UBXN7;EPC2;KNTC1;MACROD2;TEAD1;CDK5RAP3;DGCR2;PHACTR4;PDHX;SUN1;SVOP;SYK;NUP133;KDM2B;FNBP1;NCBP2;PAX5;FBXO10;LOR;RCN3;RNF144B;TMIGD1;NPC1;CYP2U1;MTHFD2;MYL2;RPL7L1;CD300E;BLVRB;STAMBP;MASP1;DCTPP1;TMEM161B;MAPKAP1;CBL;NDRG1;SLC5A5;SNX3;ENHO;SBNO1;ERMP1;CHST12;GNA11;PACSIN2;NHS;WNT10A;RAB4A;CBX4;EYA1;FANCL;TNFRSF9;KCNJ13;NR1D1;FB…
GATA1_19941827_ChIP-Seq_MEL86_Mouse	73/2000	0.418302	1	0	0	1.02817	0.896101	SCARB2;BMP10;SLC44A3;USP38;SLC44A1;GDE1;CHD4;TRH;EPRS;EDC3;RPTOR;BCL7A;PPP2R5E;SUFU;ADNP2;CDK5RAP3;SUN1;EXOC8;KDM2B;CNPY1;ANO6;TYK2;SLC7A7;NPC1;ZFP40;RPL7L1;ORAI1;CDH13;FLYWCH2;PKHD1L1;CSNK1G2;VGLL4;ABCG2;ATG4D;CDC123;KHDRBS3;GSTCD;NTN4;PRDM14;ZFP706;ATP2C2;FOXO3;NDRG1;SNX3;PROKR1;ERMP1;GPR150;PACSIN2;TNFRSF17;MPST;IL33;AFAP1L2;RAB4A;HACE1;GOT1;CBX4;DNAJC5B;RCC2;CYP4B1;PDE4DIP;POU2F3;ESR2;SLC8A3;…
GATA3_24758297_ChIP-Seq_MCF-7_Human	73/2000	0.418302	1	0	0	1.02817	0.896101	RNF10;SETD3;SLC44A1;PRDM4;ACSM1;GDE1;CIB2;RPTOR;ARV1;OBP2A;PPP2R5E;PABPC4L;CYTIP;PHACTR4;BCAS1;MSMB;GPR39;HELLS;IGFBP3;ITGA2;CCDC114;MYOF;PIPOX;TM4SF4;PTGR1;TEX2;KMO;RSBN1;PARD3B;OSCAR;SLC9A3;IFT81;ITGA8;EVL;ALDOA;SMPDL3A;ASPA;TRIM55;STX1A;DBN1;SPRR3;GSTCD;FURIN;ATP2C2;NDRG1;SLC7A2;ADAMTS16;GNA13;CHST12;MFN2;RGS22;GBP2;EXPH5;CAP2;EYA1;KCNJ13;FOXJ3;WWP1;PDE4DIP;SORBS2;EFR3B;BMP4;PSMC6;AAK1;TRIM37;…
CEBPB_26923725_Chip-Seq_MACROPHAGESS_Mouse	73/2000	0.418302	1	0	0	1.02817	0.896101	RPL32;PIGO;KDM1A;ACSM1;RXFP4;STMN4;CLEC9A;OPLAH;NUDT5;BBC3;LAPTM4A;GYG;RPS6KA1;ME1;HOXA2;PITX3;CUBN;NCOA5;IQCA;KDM2B;KCNK16;TEX2;4931406C07RIK;SLC9A3;ACAP2;SARNP;TSSK5;UTS2;MASP1;ASPA;VGLL4;TMEM161B;UHRF2;AIRE;ABHD3;FBLIM1;SLFN1;PELI3;RNF38;CLCNKB;NOLC1;ZFP706;LPO;CBL;NDRG1;CYP17A1;BC048562;ENHO;PROKR1;TMEM203;LEPROTL1;ESD;PACSIN2;TNFRSF17;AB124611;MYH10;ESRRA;FER1L4;IL31;GLYCAM1;TMEM50B;GP2;WWP1…
CTCF_27219007_Chip-Seq_Bcells_Human	73/2000	0.418302	1	0	0	1.02817	0.896101	SCARB1;SLC44A3;KDM1A;RXFP4;MRGPRD;CHD4;LDB3;MRGPRE;TRH;PPP1R9B;CDC20;BAIAP2L2;UCN3;FAM186B;FAM53B;CTSD;VSIG8;PRMT6;KDM2B;FCRL6;CACNB2;CLDN19;ORAI1;CDH13;DNASE1L2;CCDC83;SPRR3;CASZ1;FBLIM1;RRAD;NXN;PELI3;ZBTB48;HTRA4;CLCNKB;NTN4;THSD1;EFNA4;SLC5A5;ENHO;GPR153;DECR2;ST14;RAB4A;RWDD3;PLA2G2E;GOT1;CBX4;SNAI3;TNFRSF9;RCC2;FOXJ3;PDX1;FZD8;GAD2;GRIN2B;POU2F3;BMP4;DBNDD2;REST;LRCH1;TFAP4;DIAPH3;KIF26B;GH…
KAP1_27257070_Chip-Seq_ESCs_Mouse	73/2000	0.418302	1	0	0	1.02817	0.896101	SLC25A1;RNF10;FCGBP;KDM1A;CHD4;TRH;NUDT5;FBXO22;MPO;LOXL1;CDC20;SPRED3;RPS6KA1;CCR6;SH3GL2;PSPH;FBXO9;MSMB;VSIG8;TCF19;SUN1;DST;MME;FNDC3B;PPP2R5C;NAV2;SIRT1;PLSCR1;FAM161A;RPL7L1;CLDN19;CDH13;SLC29A1;IL6ST;DCTPP1;VGLL4;LY6E;AVPI1;NFAT5;BECN1;NDRG4;KHDRBS3;HDAC1;NXN;SNX3;BCLAF1;PACSIN2;ZFP142;MFN2;DECR2;KCNJ3;WNT10A;RAB4A;CDSN;EYA1;TMEM50B;FOXJ3;WWP1;PDE4DIP;MEMO1;5330417C22RIK;BMP4;UCK2;REST;FMC…
FOXA1_27270436_Chip-Seq_PROSTATE_Human	73/2000	0.418302	1	0	0	1.02817	0.896101	PHLDB1;SLC44A3;SAMD9L;KDM1A;GOLT1B;HEXB;IPP;BCCIP;MRGPRD;DMP1;SMC6;NADSYN1;MPO;PEX26;DUSP11;BAIAP2L2;PPP2R5E;GPBP1;IQUB;KNTC1;PSPH;PITX3;COG7;WARS;DST;MME;KCNK16;PPP2R5C;NAV2;PTGR1;SIRT1;VAV2;SLC9A3;RFX8;PLCB4;CYP2U1;VGF;IFT81;PDE12;CD300E;DNAJC9;TOX;CCDC83;VGLL4;DBN1;ATG4D;DNAH1;ABHD3;FBLIM1;MAPKAP1;NOLC1;SNX3;ERMP1;LEPROTL1;BRD4;WNT10A;FBXO38;TNFRSF9;CNBP;YIPF5;FBXO36;BBOX1;CYBRD1;CYP4B1;EFR3B;…
ZFP281_27345836_Chip-Seq_ESCs_Mouse	73/2000	0.418302	1	0	0	1.02817	0.896101	SLC25A1;SCARB2;RNF10;KDM5C;USP38;RPL32;PPP2R2A;OPLAH;UBE2Z;FBXO22;PPP1R9B;GCSH;RPTOR;SPRED3;LAPTM4A;CCND2;ANKFY1;CCR6;WSB2;MME;KDM2B;FNDC3B;VAV2;RNF144B;RFX8;NPC1;SETBP1;PDE12;MAPKAPK2;FASTKD5;UTS2;LY6E;CAMK2B;GGNBP2;ROCK1;FBLIM1;AMIGO1;ZFP503;PRDM12;ATP2C2;FOXO3;NDRG1;PHF21B;NTF5;BCLAF1;CHST12;PDGFC;G3BP1;DNAJC21;MYH10;WNT10A;GOT1;CBX4;TMEM50B;YIPF5;FZD8;MEMO1;NR1D1;FBXL16;VAX1;EFR3B;REC8;BMP4;U…
PRDM14_20953172_ChIP-Seq_ESCs_Human	63/1723	0.421343	1	0	0	1.02998	0.890216	SLC25A1;FCGBP;PHLDB1;PIGO;DGKB;SMC6;TRH;NUDT5;COX7C;BACH2;ARV1;HNF4A;FAM186B;EMILIN2;KNTC1;MACROD2;CYTIP;PRMT6;CUBN;COG7;EXOC8;KDM2B;VPS13C;HUNK;SYN3;PARD3B;OSCAR;CACNB2;SETBP1;RPL7L1;CDH13;TOX;TRIB2;TRIM55;ARL8B;GRIA1;CASZ1;KHDRBS3;KLRB1;NXN;MAPKAP1;STXBP1;VPS4A;CBL;NDRG1;FUT1;PHF21B;PROKR1;SNX29;SPOCK2;GNA11;GSG1L;BRD4;IL33;RAB4A;FANCL;YIPF5;BTBD9;GRIN2B;EFR3B;UCK2;SST;KIF26B
ZIC3_20872845_ChIP-ChIP_MESCs_Mouse	14/365	0.4221	1	0	0	1.08046	0.931906	GGNBP2;WSB2;PRDM4;UHRF2;HEXB;FZD8;GAD2;TRH;IL17RD;SLC7A7;CCPG1;PDGFC;VTI1A;IL6ST
PPARG_20176806_ChIP-Seq_3T3-L1_Mouse	66/1807	0.422117	1	0	0	1.02886	0.887365	NPFFR2;SMARCB1;SLC44A1;ATN1;CIB2;DMP1;CHD4;OPLAH;NUDT5;CHD2;FBXO22;PEX26;CCND2;SUFU;MIR350;HOXA2;GPR39;DST;KDM2B;ANO6;TEX2;DHX40;ATRN;RFX8;PLCB4;SMO;CDC42EP3;CDH13;FLYWCH2;SLC29A1;CRELD2;CSNK1G2;VGLL4;LY6E;CASZ1;GGNBP2;UHRF2;ZFP706;CSF2RB;ABCB11;NDRG1;ADAMTS16;SNX29;ERMP1;GPR150;MFN2;PDE6B;GBP2;MYH10;CPA4;AFAP1L2;CBX4;FANCL;FZD8;POU2F3;HIPK3;ARHGAP24;ENOX1;UCK2;FMC1;LEP;SSPN;PKN2;PPP1R14D;ZFP595;…
PAX6_23342162_ChIP-ChIP_BETA-FORBRAIN-LENS_Mouse	37/1001	0.423589	1	0	0	1.04121	0.894394	NFAT5;SETD2;KHDRBS3;SLC47A1;GGNBP2;PIGO;GOLT1B;DERL2;ARID4B;MRGPRE;BRCC3;CHD2;CYP27B1;RAB40B;PMEPA1;EPC2;2210010C04RIK;PHACTR4;HELLS;WNT10A;AFAP1L2;MME;FNBP1;VPS13C;YIPF5;ABCA7;KRT77;IL17RD;RSBN1;ARHGAP24;GREM2;SSPN;SFXN1;TRIP13;SLC22A8;ASPA;ATG4D
E2F1_17053090_ChIP-ChIP_MCF-7_Human	63/1726	0.427047	1	0	0	1.02819	0.874843	PHLDB1;USP31;ATN1;CHD4;CTDSPL2;UBE2Z;FBXO22;IL4I1;AKAP10;PPP2R5E;HNF4A;ANKFY1;POLI;USP30;DGCR2;WARS;WSB2;NCOA6;PPP2R5C;NAV2;TEX2;PRKAB1;DHX40;PLCB4;IFT81;CDH13;BLVRB;ALPK3;ERG;GPRC5D;ALDOA;CHST5;PFKFB1;NFAT5;LRP1;NXN;NTN4;LPO;GNA13;NTF5;SBNO1;ESD;NHS;DCPS;MYH10;ATP6V1D;EXPH5;RBM11;ESRRA;ABCA7;NR1D1;GRIN2B;HIPK3;ESR2;SLC8A3;PSMC6;TMCO5;DIAPH3;CCPG1;POLE2;TRIM37;DNAL4;MAP3K12
ELF5_23300383_ChIP-Seq_T47D_Human	40/1087	0.430016	1	0	0	1.03658	0.874801	RPL32;ROCK1;PYROXD1;YWHAB;GSTCD;NTN4;ZDHHC5;NUDT5;COX7C;NDRG1;PHF8;PEX26;PPP1R9B;KCNV1;RASGEF1A;GPBP1;G3BP1;KNTC1;CTSD;ATP6V1D;ATP9A;EXPH5;SVOP;NCBP2;FBXO38;RCC2;HUNK;FZD8;WWP1;ANO6;SLC9A3;GREM2;DBNDD2;PAX7;PDE12;UST;FASTKD5;ALDOA;TRIM55;VGLL4
RAD21_21589869_ChIP-Seq_MESCs_Mouse	74/2036	0.432654	1	0	0	1.02382	0.857777	ZFP689;SLC25A1;SMARCB1;USP31;PYROXD1;AP4E1;CHD2;RND2;ABCA14;RXFP3;PEX26;RPTOR;METTL14;SUFU;ZMYM6;PMEPA1;POLI;CDK5RAP3;PITX3;TCF19;WSB2;1700125H20RIK;MME;FCRL6;IGFBP3;ITGA2;PIPOX;4931406C07RIK;OSCAR;RCN3;TMIGD1;CYP2U1;FAM161A;NDUFS7;MAPKAPK2;FASTKD5;ORAI1;FLYWCH2;ALPK3;MASP1;GAS6;IL6ST;TOX;DCTPP1;DBN1;KHDRBS3;SLC47A1;AIRE;FBLIM1;NXN;CLCNKB;MIR124A-2;ZFP61;FURIN;CYP17A1;TMEM203;SH3TC1;GNA11;PDGFC;S…
CTBP1_25329375_ChIP-Seq_LNCAP_Human	42/1145	0.435527	1	0	0	1.03327	0.858855	GRIA1;SCARB1;KHDRBS3;ROCK1;ABHD3;YTHDC2;NRXN1;COL11A2;ZDHHC5;STMN4;SMC5;PPP1R3A;PEPD;COX7C;KCNV1;GRM7;ZMYM6;COTL1;BDKRB1;MACROD2;MDP1;RWDD3;SYK;EYA1;DNAJC5B;FZD8;CYP4B1;TYK2;SYN3;BMP4;COL1A2;PLCB4;SETBP1;SST;KIF26B;CDC42EP3;PKN2;EVL;TOX;ALG10B;FGF12;VGLL3
E2F1_21310950_ChIP-Seq_MCF-7_Human	42/1145	0.435527	1	0	0	1.03327	0.858855	SUV39H2;USP37;GSK3A;SMARCB1;ABHD3;AMIGO1;ZBTB48;AP4E1;NOLC1;PPP2R2A;ADCY1;SMC6;CTDSPL2;CHD2;NUBP2;IL4I1;RASGEF1A;PPP2R5E;GPBP1;ESD;RPS6KA1;POLI;FSD2;CDK5RAP3;FBXO9;UNC45A;GPR39;HELLS;PLA2G2E;GOT1;VPS13C;CNBP;FNDC3B;CD3EAP;FBXO10;DHX40;NME6;POLE2;PKN2;DNAJC9;KBTBD7;FGF12
GBX2_23144817_ChIP-Seq_PC3_Human	11/286	0.436534	1	0	0	1.08342	0.898037	GRIA1;SPATA16;DGKB;SSPN;UBR4;PRDM14;CDH13;MACROD2;MAP4K5;FGF12;PARD3B
ESR2_21235772_ChIP-Seq_MCF-7_Human	16/424	0.437336	1	0	0	1.06298	0.879143	AFAP1L2;PHLDB1;ARID4B;NAV2;ATP2C2;EFR3B;NDRG1;ESR2;EDC3;VAV2;SNX29;CCPG1;NHS;SLC29A1;CTSD;CAP2
EWS-ERG_20517297_ChIP-Seq_CADO-ES1_Human	38/1038	0.446007	1	0	0	1.03124	0.832641	BMP10;SLC44A3;KLRB1;SMC6;FBXO22;PEX26;PPP1R9B;CECR2;KCNV1;RNASE9;VTI1A;PABPC4L;RGS22;BRD4;UNC45A;PRMT6;MPST;IL33;WNT10A;SUN1;CBX4;DNAJC5B;PDX1;WDYHV1;ANO6;LOR;PARD3B;GREM2;UCK2;DBNDD2;TMIGD1;CCPG1;AAK1;PKHD1L1;CAMK1;CDK13;DNASE1L2;TRIM55
E2F4_21247883_ChIP-Seq_LYMPHOBLASTOID_Human	108/2998	0.449828	1	0	0	1.01476	0.810683	PRDM4;GOLT1B;GDE1;ZDHHC5;CIB2;PLOD1;NADSYN1;FBXO22;EDC3;NUBP2;GCSH;CDC20;CCND2;RPS6KA1;COTL1;ANKFY1;FAM53B;KNTC1;PDHX;PRKAB1;RSBN1;THOC6;CACNB2;KARS;FDX1;MAPKAPK2;ORAI1;FLYWCH2;ALG10B;CCDC83;CLCNKB;UBR4;TMTC3;NOLC1;ADIPOR1;APH1A;CYP27B1;AMDHD1;ESD;VTI1A;DECR2;MYH10;EXPH5;ESRRA;RAB4A;RCC2;POU2F3;BMP4;FAM160A2;UCK2;LRCH1;DIAPH3;CCPG1;MAP3K12;RNF10;SUV39H2;SETD3;USP31;AP4E1;CHD4;CTDSPL2;EEA1;ARV1;AK…
BRD4_25478319_ChIP-Seq_HGPS_Human	84/2326	0.450466	1	0	0	1.01728	0.811254	SCARB2;SLC44A3;SAMD9L;PYROXD1;ATN1;WBP1L;ZDHHC2;LOXL1;BBC3;PPP1R9B;RPTOR;PTTG1;GPBP1;ADNP2;DHX16;EPC2;TEAD1;CDK5RAP3;CUBN;PAQR6;WSB2;DST;MME;KDM2B;AHSG;NCOA6;VPS13C;IGFBP3;ITGA2;MYOF;TFEB;FNDC3B;TM4SF4;NAV2;SIRT1;RNF144B;GREM2;RFX8;SLC7A7;RPL7L1;CDC42EP3;MASP1;TOX;VGLL4;AVPI1;ABCG2;CAMK2B;BECN1;CDC123;ROCK1;UHRF2;HDAC1;YTHDC2;MAPKAP1;SATB2;HTRA4;UBR4;TMTC3;THSD1;SNX29;BCLAF1;LEPROTL1;PDGFC;PACSIN…
FOXP3_21729870_ChIP-Seq_TREG_Human	51/1404	0.452979	1	0	0	1.02323	0.810309	RPL32;PRDM4;AP4E1;BCCIP;UFSP2;BZW2;NUDT5;ZDHHC2;BACH2;PPP1R9B;DUSP11;RPTOR;EFTUD2;SUFU;DHX16;KNTC1;AP3S1;USP30;CDK5RAP3;IAH1;VPS13C;IQCE;FNDC3B;CD3EAP;TEX2;DHX40;NDUFS7;FASTKD5;SUCLG1;ALG10B;DCTPP1;CDC123;GSTCD;TMTC3;NOLC1;FITM2;HECTD3;ASCC2;MBD5;GOT1;CNBP;TMEM50B;TRMT1;RFXANK;UFM1;CCPG1;IL2RA;GNB2;PSMC2;PCYOX1L;GALK2
CEBPB_26923725_Chip-Seq_HEMANGIOBLAST_Mouse	24/652	0.457307	1	0	0	1.0369	0.811267	ST14;KDM1A;USP31;FNBP1;YIPF5;SMC5;CYP3A59;ARHGAP24;RAB32;SLC9A3;AKAP10;PLCB4;FAM161A;PAX7;CDC42EP5;MYL2;KIF26B;SPOCK2;FDX1;VTI1A;SSPN;PKIG;PPP1R14D;BCAS1
ESR1_15608294_ChIP-ChIP_MCF-7_Human	1998-04-01	0.460937	1	0	0	1.14976	0.89048	SCARB1;COL1A2;CTSD;ABCG2
NANOG_18555785_ChIP-Seq_MESCs_Mouse	20/542	0.461988	1	0	0	1.03945	0.802678	SLC25A1;WSB2;UHRF2;MME;NUP133;FBXO38;FBXO36;FZD8;PIPOX;TYK2;IL17RD;COX6B1;AP3M2;BMP4;PLSCR1;GSTA4;PDGFC;CDK2AP2;IL6ST;CRELD2
TCFCP2L1_18555785_Chip-Seq_ESCs_Mouse	72/2000	0.468351	1	0	0	1.01408	0.769221	SLC44A3;1500015O10RIK;EPRS;CARF;BACH2;SERPINB3D;MPZ;MIR350;RPS6KA1;PMEPA1;EPC2;MACROD2;CYTIP;SH3GL2;BCAS1;VSIG8;PRMT6;CUBN;GPR39;PDHX;DST;MME;IQCA;FNBP1;FNDC3B;KMO;PARD3B;VAV2;CACNB2;ATRN;GREM2;RFX8;SPATA16;PLCB4;MAPKAPK2;ITGA8;PFKFB2;CDC123;CASZ1;SYNPO2;MAPKAP1;SATB2;UBR4;MIR124A-2;PRDM14;ADIPOR1;PCDH18;TMEM70;STK36;BC055324;ATP9A;KCNJ3;TNFSF18;WNT10A;MBD5;RWDD3;EYA1;KCNJ13;FBXO36;BBOX1;GAD2;HIP…
TAL1_21186366_ChIP-Seq_BM-HSCs_Mouse	72/2000	0.468351	1	0	0	1.01408	0.769221	SETD3;SMARCB1;PRDM4;DGKB;SMC6;RND2;COX7C;EEA1;RPTOR;LAPTM4A;AKAP10;PPP2R5E;GPBP1;ANKFY1;ITGB8;IGFBP3;PIPOX;PPP2R5C;TEX2;SYN3;SIRT1;RAB32;DHX40;AKR1C12;RNF144B;POC5;FAM161A;SARNP;EVL;IL6ST;SMPDL3A;TRIB2;CSNK1G2;GRIA1;CAMK2B;TMEM161B;1700086L19RIK;KHDRBS3;LRP1;AIRE;NXN;NRXN1;NTN4;TMTC3;ZFP706;ADCY1;FOXO3;SNX3;GNA13;BCLAF1;AMDHD1;SPOCK2;GNA11;ESD;MGAT1;MYH10;CAP2;KLHL29;HACE1;CBX4;FANCL;SYNRG;ABCA7;…
FOXH1_21741376_ChIP-Seq_EPCs_Human	72/2000	0.468351	1	0	0	1.01408	0.769221	SCARB2;ACSM1;AP4E1;BCCIP;SMC5;PPP2R2A;TRH;EPRS;CHD2;RND2;EDC3;PPP1R9B;GRM7;FAM186B;EMILIN2;PANX3;PAQR6;WARS;DST;MYOF;IL17RD;KMO;PRKAB1;RAB32;ACAP2;UTS2;SUCLG1;GPRC5D;TOX;ASPA;VGLL3;NFAT5;KHDRBS3;AARS2;LRP1;ABHD3;MAPKAP1;SATB2;CLCNKB;CBL;EFNA4;APH1A;ERMP1;AMDHD1;SH3TC1;SPOCK2;LEPROTL1;ESD;G3BP1;MFN2;GPC2;MAP4K5;BRD4;RBM11;IL33;RAB4A;FBXO38;TNFRSF9;GRIN2B;EFR3B;ARHGAP24;ESR2;ENOX1;DBNDD2;KIF26B;AAK…
FLI1_21867929_ChIP-Seq_TH2_Mouse	72/2000	0.468351	1	0	0	1.01408	0.769221	SETD3;SMARCB1;PRDM4;DGKB;STMN4;ARID4B;SMC6;RND2;COX7C;EEA1;RPTOR;LAPTM4A;AKAP10;PPP2R5E;GPBP1;ANKFY1;ITGB8;IGFBP3;PIPOX;PPP2R5C;TEX2;IL17RD;SYN3;SIRT1;RAB32;DHX40;AKR1C12;RNF144B;POC5;FAM161A;NDUFS7;PDE12;EVL;ALG10B;SMPDL3A;TRIB2;CSNK1G2;GRIA1;CAMK2B;1700086L19RIK;LRP1;AIRE;NXN;NTN4;TMTC3;ZFP706;ADCY1;FOXO3;ADAMTS16;SNX3;BCLAF1;AMDHD1;SPOCK2;ASCC2;MAP4K5;MYH10;CAP2;KLHL29;HACE1;CBX4;FANCL;SYNRG;A…
SA1_22415368_ChIP-Seq_MEFs_Mouse	72/2000	0.468351	1	0	0	1.01408	0.769221	PNMT;SCARB2;GSK3A;ATN1;AP4E1;RND2;RXFP3;LAPTM4A;IQUB;COTL1;EMILIN2;CDK5RAP3;IAH1;1700125H20RIK;MME;NUP133;IGFBP3;FNDC3B;TM4SF4;PTGR1;IL17RD;SYN3;VAV2;RAB32;GREM2;NME6;FAM161A;NDUFS7;SETBP1;PDE12;FDX1;MED20;CDC42EP3;PLA2G10;STAMBP;DCTPP1;TRIB2;ARL8B;BECN1;LRP1;MAGED1;NXN;SYNPO2;ZFP503;MIR124A-2;ZFP706;FOXO3;PCDH18;EFNA4;CYP17A1;AP3M2;ADAMTS16;PDGFC;NHS;MGAT1;DECR2;MAP4K5;YIPF5;PDE4DIP;WDYHV1;ESR2;…
EBF1_22473956_ChIP-Seq_LYMPHODE_Mouse	72/2000	0.468351	1	0	0	1.01408	0.769221	USP37;1500015O10RIK;AP4E1;EPRS;CARF;SERPINB3D;MPZ;MIR350;EPC2;CYTIP;BBS5;BCAS1;VSIG8;CUBN;GPR39;PDHX;DST;MME;IQCA;FNBP1;FCRL6;KMO;PARD3B;VAV2;CYP27A1;CACNB2;ATRN;GREM2;RFX8;SPATA16;PLCB4;MAPKAPK2;ITGA8;PFKFB2;CDC123;MAPKAP1;STXBP1;SATB2;MIR124A-2;PRDM14;PRDM12;ADIPOR1;ABCB11;TMEM70;STK36;PDGFC;ZFP142;BC055324;ATP9A;KCNJ3;TNFSF18;NDUFA8;WNT10A;MBD5;EYA1;DNAJC5B;KCNJ13;FBXO36;BBOX1;CYBRD1;GAD2;HIPK…
KLF4_26769127_Chip-Seq_PDAC-Cell_line_Human	72/2000	0.468351	1	0	0	1.01408	0.769221	RNF10;SUV39H2;SLC44A3;GSK3A;SMARCB1;KDM1A;IPP;RXFP4;GDE1;PLOD1;EPRS;PPP1R9B;EEA1;CDC20;ARV1;BCL7A;COTL1;CTSD;NUDT13;PHACTR4;NUDC;WSB2;EXOC8;IGFBP3;NUTF2;TM4SF4;PPP2R5C;SIRT1;THOC6;CDC42EP5;MAPKAPK2;ORAI1;STAMBP;CCDC83;AVPI1;CASZ1;UBIAD1;LRP1;FBLIM1;HDAC1;ZBTB48;CLCNKB;UBR4;FURIN;CBL;SLC5A5;APH1A;GNA13;CYP27B1;GPR153;SPOCK2;NHS;SLC13A5;ESRRA;TNFSF18;ST14;RWDD3;PLA2G2E;CBX4;TNFRSF9;SYNRG;RCC2;FZD8;…
KDM2B_26808549_Chip-Seq_K562_Human	72/2000	0.468351	1	0	0	1.01408	0.769221	SLC25A1;SETD3;KDM1A;BACH2;BBC3;IL4I1;LRRTM1;GPBP1;RPS6KA1;EMILIN2;FAM53B;EPC2;TEAD1;BBS5;PRMT6;KDM2B;TFEB;VPS37D;KRT77;PRKAB1;VAV2;OSCAR;RCN3;SMO;NPC1;VGF;PAX7;FDX1;MAPKAPK2;CDC42EP3;SLC29A1;CHST5;TRIB2;VGLL4;LY6E;CASZ1;ROCK1;LRP1;FBLIM1;NXN;AMIGO1;COL11A2;PRDM12;ADIPOR1;SLC5A5;PHF21B;AP3M2;CECR2;PROKR1;GPR153;HECTD3;PACSIN2;MGAT1;DECR2;EXPH5;FER1L4;CBX4;SNAI3;RCC2;PTCH2;FZD8;PDE4DIP;FBXL16;NR2F6…
E2A_27217539_Chip-Seq_RAMOS-Cell_line_Human	72/2000	0.468351	1	0	0	1.01408	0.769221	SCARB2;SCARB1;BMP10;GSK3A;SMARCB1;UFSP2;CHD4;LDB3;BACH2;BBC3;PEX26;GCSH;AKAP10;RASGEF1A;BCL7A;RPS6KA1;COTL1;PMEPA1;CCR6;USP30;DGCR2;PDHX;IAH1;MME;SYK;VPS13C;TFEB;NUTF2;PAX5;PPP2R5C;PRKAB1;VAV2;CYP27A1;RNF144B;NPC1;CYP2U1;VGF;MAPKAPK2;CDC42EP3;ORAI1;CRELD2;TRIB2;STX1A;DNAH1;UHRF2;STXBP1;ZBTB48;HTRA4;CSF2RB;FOXO3;FUT1;CYP17A1;RAB40B;CHST12;SH3TC1;TNFRSF17;MGAT1;WNT10A;ST14;FER1L4;SNAI3;SYNRG;PDE4DI…
ESR1_22446102_ChIP-Seq_UTERUS_Mouse	69/1916	0.468602	1	0	0	1.01444	0.768944	SCARB2;SCARB1;SLC44A3;SLC44A1;EPRS;BBC3;PEX26;LAPTM4A;HNF4A;HMCN2;CAR13;EMILIN2;DHX16;TEAD1;SH3GL2;CUBN;GPR39;DST;IQCA;FNBP1;IGFBP3;ITGA2;HUNK;FNDC3B;PPP2R5C;DHX40;CYP27A1;RNF144B;GREM2;PLSCR1;SETBP1;MAPKAPK2;UTS2;CDH13;EVL;GPRC5D;GAS6;SLC29A1;IL6ST;CSNK1G2;CCDC83;CASZ1;LRP1;NXN;ZFP503;DEFB43;PHF21B;SNX3;NHS;MYH10;CAP2;IL33;AFAP1L2;GOT1;TMEM50B;FOXJ3;FZD8;BBOX1;ABCA7;BMP4;LRCH1;LEP;OGN;UST;AAK1;S…
SMAD4_19686287_ChIP-ChIP_HaCaT_Human	15/405	0.470594	1	0	0	1.0433	0.786394	DST;IGFBP3;VPS13C;ITGA2;CD3EAP;NUTF2;FURIN;CHD2;AGPAT1;NDRG1;THOC6;CDC42EP3;PMEPA1;FAM53B;DSG2
FOXP2_21765815_ChIP-ChIP_NEURO2A_Mouse	42/1164	0.479495	1	0	0	1.01641	0.747082	NPFFR2;NFAT5;SUV39H2;MAST1;NTN4;ADCY1;COX7C;GCSH;LAPTM4A;AKAP10;PTTG1;MPZ;LEPROTL1;GPBP1;HOXA2;MFN2;DCPS;ATP6V1D;BRD4;NDUFA8;PDHX;EYA1;AHSG;TNNC1;SNAI3;SLC10A2;ELMOD1;PAX5;PRKAB1;DNAJC18;UFM1;LEP;RPL7L1;MAPKAPK2;CHMP2B;PLA2G10;AAK1;CDK2AP2;PGAM5;PKIG;TRIB2;SCN2B
CEBPB_20176806_ChIP-Seq_THIOMACROPHAGE_Mouse	57/1588	0.48554	1	0	0	1.0111	0.730516	SCARB1;IPP;ZDHHC5;BCCIP;DMP1;FBXO24;CHD2;FBXO22;MPO;C4B;CYTIP;VSIG8;PDHX;NUDC;NCOA6;TNNC1;ANO6;OSCAR;TMIGD1;DEFB47;MED20;ITGA8;ALPK3;DNASE1L2;CHST5;LY6E;AVPI1;ATG4D;NFAT5;NDRG4;ABHD3;FBLIM1;SLFN1;DERL2;CSF2RB;ADIPOR1;FOXO3;AGPAT1;CYP17A1;GNA13;CHST12;STK36;GBP2;MAP4K5;MPZL2;RAB4A;PLA2G2E;CBX4;FANCL;RCC2;5330417C22RIK;UCK2;SST;ASXL2;CDK2AP2;SRPRB;PPP1R14D
E2F7_22180533_ChIP-Seq_HELA_Human	1946-02-01	0.489535	1	0	0	1.22474	0.874832	GOLT1B;NOLC1
IRF4_20064451_ChIP-Seq_CD4+T_Mouse	36/1000	0.490216	1	0	0	1.01408	0.72295	NDRG4;DNAH1;CIB2;SMC5;PPP2R2A;THSD1;BACH2;RPTOR;METTL14;RASGEF1A;ITGB8;OSTF1;KCNJ3;TNFSF18;IAH1;EYA1;VPS13C;SYNRG;MYOF;GAD2;KCNK16;WDYHV1;NAV2;PTGR1;EFR3B;ENOX1;SLC8A3;TMIGD1;AAK1;SUCLG1;SYCP3;MYO1H;LSM14A;MAP3K12;SPG20;ABCG2
CBP_20019798_ChIP-Seq_JUKART_Human	36/1000	0.490216	1	0	0	1.01408	0.72295	NDRG4;DNAH1;CIB2;SMC5;PPP2R2A;THSD1;BACH2;RPTOR;METTL14;RASGEF1A;ITGB8;OSTF1;KCNJ3;TNFSF18;IAH1;EYA1;VPS13C;SYNRG;MYOF;GAD2;KCNK16;WDYHV1;NAV2;PTGR1;EFR3B;ENOX1;SLC8A3;TMIGD1;AAK1;SUCLG1;SYCP3;MYO1H;LSM14A;MAP3K12;SPG20;ABCG2
GF1B_26923725_Chip-Seq_HPCs_Mouse	60/1676	0.492781	1	0	0	1.00844	0.713662	SLC44A3;USP38;SLC44A1;KDM1A;USP31;ACSM1;AP4E1;STMN4;PPP2R2A;BACH2;EEA1;CCND2;GYG;HNF4A;SUFU;ME1;ANKFY1;4933430I17RIK;PANX3;BCAS1;CUBN;MYOF;FNDC3B;KCNK16;RSBN1;VAV2;CYP27A1;RNF144B;RFX8;NDUFS7;MTHFD2;TSSK5;CDH13;SUCLG1;ERG;TRIB2;VGLL4;DBN1;NFAT5;TMEM161B;SATB2;ZFP706;FOXO3;PHF21B;CYP17A1;PROKR1;GPR153;PDGFC;GSG1L;CSK;MAP4K5;MYH10;AFAP1L2;MBD5;IL31;EYA1;GP2;VAX1;KIF26B;NBR1
PPARG_20887899_ChIP-Seq_3T3-L1_Mouse	127/3565	0.498313	1	0	0	1.0035	0.698962	SCARB2;SCARB1;SAMD9L;SMARCB1;SMC5;PPP2R2A;NUDT5;CARF;LOXL1;THG1L;PEX26;GCSH;LAPTM4A;CCND2;HOXA2;FAM53B;PDHX;FNDC3B;KCNK16;AP1AR;4931406C07RIK;FBXW2;RSBN1;DHX40;ACAP2;SMO;CYP2U1;ZFP40;FDX1;MAPKAPK2;ORAI1;CD300E;SUCLG1;STAMBP;MASP1;TOX;TRIB2;CSNK1G2;LY6E;ABCG2;PFKFB1;AIRE;UBR4;NOLC1;PCDH18;CHST12;STK36;PDGFC;VTI1A;MYH10;MPST;AFAP1L2;HACE1;GOT1;CBX4;FBXO36;MEMO1;NR1D1;GRIN2B;ARHGAP24;COL1A2;PTPRA;FM…
PPARG_19300518_ChIP-PET_3T3-L1_Mouse	10/272	0.500446	1	0	0	1.03563	0.716918	SCARB2;SCARB1;NFAT5;CCL9;NDUFS7;YWHAB;LEP;HOXA2;SFXN1;ALDOA
TCF4_18268006_ChIP-ChIP_LS174T_Human	17/470	0.503656	1	0	0	1.01888	0.698809	PFKFB2;BMP10;CASZ1;PLA2G2E;FANCL;SATB2;FOXJ3;FBXO36;ARID4B;IL17RD;EFNA4;GRM7;PAX7;KIF26B;CDC42EP3;PKN2;KCNJ3
POU5F1_18555785_ChIP-Seq_MESCs_Mouse	20/555	0.505137	1	0	0	1.0151	0.693238	ESRRA;SLC25A1;NFAT5;CASZ1;NUP133;GSTCD;FBXO36;FZD8;PIPOX;TEX2;FBXO22;PHF8;DHX40;PSMC2;RPS6KA1;NBR1;VTI1A;ZFP142;GPC2;LSM14A
VDR_24763502_ChIP-Seq_THP-1_Human	46/1288	0.50551	1	0	0	1.00604	0.686306	SCARB1;UHRF2;SATB2;COL11A2;HTRA4;RXFP4;PPP1R3A;FOXO3;AGPAT1;MPO;NDRG1;AP3M2;PDGFC;G3BP1;RPS6KA1;CSK;MGAT1;CCR6;MSMB;CBX4;EYA1;DNAJC5B;RCC2;ABCA7;TYK2;HNRNPAB;HIPK3;BMP4;GREM2;DIAPH3;MTHFD2;GNB2;MAPKAPK2;CDC42EP3;UST;DNAJB11;SSPN;CDK2AP2;EVL;TOX;MYO1H;ALDOA;DNASE1L2;CCDC83;LY6E;MAP3K12
MYBL1_21750041_ChIP-ChIP_SPERMATOCYTES_Mouse	6/161	0.510247	1	0	0	1.04978	0.706353	CDC20;EXOC8;NCOA5;DKKL1;NUBP2;PITX3
ELF1_17652178_ChIP-ChIP_JURKAT_Human	5/133	0.512194	1	0	0	1.05899	0.708516	GSK3A;GOLT1B;RPL32;NBR1;NUDT5
TP53_22573176_ChIP-Seq_HFKS_Human	48/1348	0.513364	1	0	0	1.00305	0.668805	GRIA1;NPFFR2;YTHDC2;GSTCD;COL11A2;UFSP2;FITM2;ARID4B;CLEC9A;CHD2;FBXO22;NDRG1;EFNA4;SLC5A5;EDC3;PHF21B;CYP17A1;CYP27B1;SBNO1;ERMP1;CCND2;ADNP2;GSG1L;EPC2;MDP1;MAP4K5;MYH10;ATP9A;PHACTR4;GPR39;IL33;MBD5;SVOP;VPS13C;AP1AR;ANO6;REC8;ARHGAP24;PTPRA;POLE2;CPE;BLVRB;TRIM37;STAMBP;PKIG;CRELD2;DBN1;GALK2
EGR1_19032775_ChIP-ChIP_M12_Human	10/276	0.519083	1	0	0	1.02062	0.669209	BMP4;CBX4;SNX25;HOXA2;AP3S1;GBP2;PANX3;IL18R1;ITM2C;BBC3
FOXA1_21572438_ChIP-Seq_LNCaP_Human	71/2000	0.519107	1	0	0	1	0.655645	PHLDB1;SAMD9L;GOLT1B;HEXB;IPP;BCCIP;MRGPRD;SMC6;PHF8;THG1L;GCSH;BAIAP2L2;RINL;GPBP1;ANKFY1;HOXA2;UBXN7;PSPH;PAQR6;SUN1;SVOP;MME;ELMOD1;KCNK16;PPP2R5C;NAV2;PTGR1;SIRT1;SLC9A3;CACNB2;PLCB4;CYP2U1;POC5;IFT81;PDE12;ITGA8;CD300E;DNAJC9;ALG10B;CCDC83;DBN1;SPRR3;DNAH1;UHRF2;AMIGO1;RNF38;VPS4A;NOLC1;LPO;PRDM12;SNX3;ERMP1;LEPROTL1;RGS22;MYH10;BRD4;CNBP;YIPF5;CYBRD1;CYP4B1;EFR3B;ESR2;IL2RA;SRPRB;MAP3K13;FB…
CDX2_22108803_ChIP-Seq_LS180_Human	71/2000	0.519107	1	0	0	1	0.655645	SCARB2;FCGBP;YWHAB;HEXB;IPP;PPP2R2A;EPRS;PPP1R9B;FAM186B;HOXA2;PMEPA1;ITGB8;FAM53B;TEAD1;PITX3;CUBN;TMPRSS11B;SYK;NUP133;NCOA6;VPS13C;ITGA2;MYOF;FNDC3B;CNPY1;DHX40;CYP27A1;CACNB2;RNF144B;PLSCR1;ACAP2;SPATA16;CYP2U1;PDE12;SUCLG1;PKHD1L1;MASP1;SMPDL3A;VGLL4;TMEM161B;MAGED1;MAPKAP1;STXBP1;SATB2;CLCNKB;FOXO3;CBL;SBNO1;TCEAL3;ATP6V1D;BRD4;MPST;IL33;CBX4;EYA1;DNAJC5B;TNFRSF9;SYNRG;RCC2;WWP1;ESR2;ENOX1;…
PU,1_20176806_ChIP-Seq_MACROPHAGES_Mouse	71/2000	0.519107	1	0	0	1	0.655645	FCGBP;SLC44A3;SLC44A1;IPP;AP4E1;OPLAH;CHD2;FBXO22;C4B;SPRED3;AKAP10;RASGEF1A;HNF4A;MPZ;FAM53B;CYTIP;2210010C04RIK;PSPH;COG7;FNBP1;TNNC1;RSBN1;DUSP7;OSCAR;DHX40;RFX8;TMIGD1;PLSCR3;RPL7L1;FDX1;CLDN19;IL6ST;DNASE1L2;CSNK1G2;VGLL4;ATG4D;NFAT5;NDRG4;AIRE;STXBP1;AMIGO1;CSF2RB;ADIPOR1;ABCB11;NDRG1;CCL9;CHST12;STK36;SH3TC1;ZFP142;ASCC2;IL31;PLA2G2E;SNAI3;RCC2;PTCH2;GP2;CYP4B1;WDYHV1;5330417C22RIK;DNAJC18…
FOXM1_26456572_ChIP-Seq_MCF-7_Human	71/2000	0.519107	1	0	0	1	0.655645	SLC44A1;PRDM4;ACSM1;AP4E1;PPP2R2A;CHD2;NADSYN1;LOXL1;EEA1;CDC20;METTL14;BCL7A;PABPC4L;PMEPA1;EMILIN2;FAM53B;MACROD2;CYTIP;TEAD1;PDHX;DST;MME;SYK;IGFBP3;ITGA2;FNDC3B;AP1AR;PPP2R5C;NAV2;TEX2;SYN3;SLC9A3;GREM2;RFX8;PLCB4;CDC42EP3;EVL;SUCLG1;ERG;IL6ST;CCDC83;STX1A;MAPKAP1;GSTCD;NTN4;ATP2C2;KCNV1;G3BP1;NHS;H1FX;RGS22;ATP6V1D;ATP9A;EXPH5;KCNJ3;CAP2;FANCL;FBXO38;KCNJ13;FOXJ3;FBXO36;PDE4DIP;RAB10;LEP;PSM…
GATA6_25053715_ChIP-Seq_YYC3_Human	71/2000	0.519107	1	0	0	1	0.655645	SUV39H2;FCGBP;SLC44A3;YWHAB;RXFP4;GDE1;ZDHHC2;CDC20;RPTOR;LAPTM4A;BAIAP2L2;HNF4A;ZMYM6;ITGB8;FBXO9;HELLS;PDHX;NUDC;WSB2;KDM2B;TNNC1;IGFBP3;ITGA2;CCDC114;MYOF;NAV2;PTGR1;PRKAB1;RSBN1;TMIGD1;SLC7A7;PLCB4;MTHFD2;RPL7L1;FDX1;PLA2G10;ORAI1;SUCLG1;ASPA;CCDC83;NFAT5;CASZ1;GGNBP2;SATB2;UBR4;NTN4;ADIPOR1;FUT1;SLC7A2;CYP17A1;HECTD3;SH3TC1;MFN2;CSK;GBP2;DCPS;IL33;RAB4A;SNAI3;FOXJ3;WWP1;PDE4DIP;ABCA7;NR1D1;L…
ELK3_25401928_ChIP-Seq_HUVEC_Human	71/2000	0.519107	1	0	0	1	0.655645	SLC25A1;PHLDB1;GSK3A;SETD3;IPP;CHD4;PLOD1;UBE2Z;CHD2;LOXL1;BBC3;PPP1R9B;AKAP10;ITGB8;EPC2;PRMT6;NUDC;CCDC114;PAX5;IL17RD;PRKAB1;RSBN1;DUSP7;VAV2;RFX8;POC5;MAPKAPK2;CDC42EP3;ORAI1;CDH13;SLC29A1;ALDOA;SMPDL3A;TRIM55;CSNK1G2;STX1A;DBN1;NDRG4;UBIAD1;AIRE;FBLIM1;HDAC1;ZBTB48;UBR4;FURIN;ADIPOR1;AGPAT1;CBL;NDRG1;FUT1;CYP27B1;AMDHD1;GNA11;CSK;ESRRA;RAB4A;CBX4;FZD8;PDE4DIP;ABCA7;NR1D1;HIPK3;BMP4;DBNDD2;RE…
CTCF_18555785_Chip-Seq_ESCs_Mouse	71/2000	0.519107	1	0	0	1	0.655645	USP37;YWHAB;1500015O10RIK;AP4E1;CTDSPL2;EPRS;CARF;WFDC2;SERPINB3D;METTL14;MPZ;MIR350;PMEPA1;MACROD2;BBS5;BCAS1;VSIG8;CUBN;GPR39;PDHX;SVOP;DST;NCOA5;IQCA;FCRL6;NCOA6;KMO;PARD3B;VAV2;CYP27A1;CACNB2;ATRN;GREM2;RFX8;PLCB4;MAPKAPK2;ITGA8;PFKFB2;NAPB;CDC123;STXBP1;SATB2;PRDM14;ADIPOR1;TMEM70;STK36;ZFP142;BC055324;ATP9A;KCNJ3;TNFSF18;WNT10A;MBD5;EYA1;KCNJ13;FBXO36;BBOX1;GAD2;HIPK3;UCK2;GATM;TMCO5;PTPRA;…
CMYC_18555785_Chip-Seq_ESCs_Mouse	71/2000	0.519107	1	0	0	1	0.655645	KDM1A;1500015O10RIK;AP4E1;CTDSPL2;EPRS;CARF;SERPINB3D;METTL14;MPZ;MIR350;CAR13;PMEPA1;EPC2;MACROD2;SH3GL2;BCAS1;VSIG8;CUBN;GPR39;PDHX;DST;MME;IQCA;FNBP1;FCRL6;TM4SF4;KMO;PARD3B;VAV2;CYP27A1;CACNB2;ATRN;GREM2;RFX8;PLCB4;MAPKAPK2;ITGA8;PFKFB2;CDC123;UBIAD1;MAPKAP1;SATB2;PRDM14;ADIPOR1;TMEM70;STK36;BC055324;ATP9A;KCNJ3;TNFSF18;WNT10A;EYA1;DNAJC5B;KCNJ13;FBXO36;BBOX1;GAD2;HIPK3;UCK2;GATM;UFM1;TMCO5;P…
CEBPB_20513432_ChIP-Seq_MACROPHAGES_Mouse	71/2000	0.519107	1	0	0	1	0.655645	SAMD9L;IPP;AP4E1;DMP1;OPLAH;CHD2;FBXO22;MPO;C4B;AKAP10;PTTG1;MPZ;VSIG8;NUDC;ENTPD1;MYOF;ANO6;RSBN1;DHX40;RFX8;TMIGD1;CYP2U1;NME6;DEFB47;MED20;ITGA8;TSSK5;CD300E;ALPK3;IL6ST;DNASE1L2;CHST5;LY6E;CDC123;NDRG4;GGNBP2;AIRE;NXN;STXBP1;ZFP61;CSF2RB;PRDM12;ADIPOR1;AGPAT1;NDRG1;APH1A;CCL9;GPR150;GNA11;ZFP142;DECR2;BC055324;DCPS;BRD4;GSDMD;PLA2G2E;FANCL;CNBP;WWP1;ABCA7;TMCO5;LRCH1;GIPC3;SST;ASB8;ZFP395;CAM…
CTCF_21964334_Chip-Seq_Bcells_Human	71/2000	0.519107	1	0	0	1	0.655645	SLC25A1;PHLDB1;GSK3A;IFT172;ACSM1;PPP2R2A;CTDSPL2;UBE2Z;CHD2;RND2;FBXO22;RXFP3;BBC3;PEX26;PPP1R9B;DUSP11;CDC20;METTL14;ARV1;SUFU;DHX16;FAM53B;POLI;CDK5RAP3;UNC45A;PRMT6;NUDC;IGFBP3;MYOF;PTGR1;PRKAB1;DUSP7;VAV2;TMIGD1;NPC1;SETBP1;ORAI1;HNRNPH2;TOX;ALDOA;TRIB2;AVPI1;ATG4D;NFAT5;NXN;ADCY1;CBL;EFNA4;SLC5A5;CYP17A1;AP3M2;G3BP1;MFN2;H1FX;ESRRA;MPST;TFAP2B;RWDD3;FER1L4;CBX4;HIPK3;ESR2;UCK2;GSTA4;KIF26B;…
NCOR_22465074_ChIP-Seq_MACROPHAGES_Mouse	71/2000	0.519107	1	0	0	1	0.655645	BMP10;SLC44A3;YWHAB;HEXB;ZDHHC5;ABCA14;PPP1R9B;EEA1;RPTOR;LAPTM4A;METTL14;AKAP10;CCND2;ITGB8;CTSD;PPP2R5C;RSBN1;RAB32;CYP27A1;RNF144B;TMIGD1;NDUFS7;ORAI1;CD300E;BLVRB;MASP1;IL6ST;ALDOA;SMPDL3A;AVPI1;NFAT5;NAPB;TMEM161B;GGNBP2;ROCK1;SLFN1;NXN;RNF38;VPS4A;ZFP503;UBR4;ZFP706;FOXO3;CBL;APH1A;SNX3;CYP27B1;SBNO1;BCLAF1;NRAS;CCL9;CHST12;GPR150;PDGFC;ESD;G3BP1;CSK;TNFSF18;GOT1;CBX4;RCC2;FOXJ3;ABCA7;NR1D1…
CREB1_26743006_Chip-Seq_LNCaP_Human	71/2000	0.519107	1	0	0	1	0.655645	SUV39H2;GSK3A;KDM1A;PRDM4;IPP;ATN1;PPP2R2A;PLOD1;CHD2;NADSYN1;LOXL1;BBC3;PPP1R9B;CDC20;BAIAP2L2;CCND2;ZMYM6;EPC2;PANX3;VSIG8;AHSG;CCDC114;PPP2R5C;SIRT1;DUSP7;VAV2;CACNB2;POC5;FAM161A;SETBP1;CDC42EP3;UTS2;GAS6;SLC29A1;ASPA;ATG4D;CASZ1;NXN;STXBP1;ZBTB48;ATP2C2;FOXO3;AGPAT1;EFNA4;FUT1;ADAMTS16;APH1A;GPR153;AMDHD1;ESD;MFN2;ATP9A;BRD4;RAB4A;RCC2;FOXJ3;FZD8;PDE4DIP;ABCA7;NR1D1;HIPK3;REST;COL1A2;TFAP4;S…
EZH2_27294783_Chip-Seq_ESCs_Mouse	71/2000	0.519107	1	0	0	1	0.655645	PNMT;FCGBP;PHLDB1;MAST1;BACH2;LOXL1;RXFP3;PPP1R9B;CCND2;GRM7;LRRTM1;HOXA2;ITGB8;BCAS1;VSIG8;IGFBP3;ELMOD1;VPS37D;PAX5;LOR;PARD3B;SLC9A3;RFX8;VGF;PAX7;MAPKAPK2;ITGA8;FASTKD5;SMPDL3A;TRIB2;DBN1;CASZ1;1700086L19RIK;SLC47A1;UHRF2;SATB2;NRXN1;ZFP503;HTRA4;NTN4;MIR124A-2;ADCY1;PRDM12;THSD1;AP3M2;RAB40B;GPR150;SPOCK2;LEPROTL1;PDE6B;KCNJ3;KLHL29;MPST;WNT10A;RWDD3;CBX4;PDX1;GAD2;VAX1;GRIN2B;EFR3B;ARHGAP24…
PPARG_20176806_ChIP-Seq_MACROPHAGES_Mouse	50/1408	0.520908	1	0	0	1.00032	0.652391	USP38;SLC44A1;1500015O10RIK;IPP;DMP1;OPLAH;CHD2;FBXO22;EEA1;C4B;LAPTM4A;AKAP10;CCND2;MIR350;CYTIP;CDK5RAP3;SUN1;TNNC1;ANO6;TEX2;SLC9A3;ATRN;RNF144B;MED20;CSNK1G2;LY6E;NFAT5;UBIAD1;YTHDC2;MAPKAP1;STXBP1;COL11A2;UCP1;ABCB11;GNA13;CECR2;CCL9;GNA11;PDGFC;ESD;MFN2;MGAT1;GSDMD;FANCL;ARHGAP24;UCK2;ZFP395;SSPN;SYCP3;CYB561
CEBPD_23245923_ChIP-Seq_MEFs_Mouse	18/504	0.523782	1	0	0	1.00604	0.650582	PDHX;IL33;MBD5;USP38;UHRF2;MME;SLC10A2;TM4SF4;PCDH18;PARD3B;EEA1;AKAP10;COL1A2;SETBP1;PKN2;TRIM37;TRIB2;SPG20
SMAD4_21741376_ChIP-Seq_HESCs_Human	97/2738	0.526007	1	0	0	0.997953	0.641126	NPFFR2;NADSYN1;ANKFY1;HOXA2;EPC2;CDK5RAP3;VSIG8;CUBN;PDHX;WSB2;PIPOX;KMO;FBXW2;CYP27A1;FAM161A;ORAI1;UTS2;CD300E;ERG;GRIA1;NDRG4;KHDRBS3;MAGED1;MAPKAP1;PRDM14;FOXO3;NDRG1;PHF21B;ADAMTS16;PACSIN2;AFAP1L2;FER1L4;GOT1;TNFRSF9;SLC10A2;FZD8;GRIN2B;POU2F3;ARHGAP24;GNAO1;UCK2;LRCH1;DIAPH3;CPE;SFXN1;CNTN3;MAP3K13;FGF12;XKR5;SETD2;SLC44A1;HEXB;CHD2;BBC3;EEA1;UCN3;HNF4A;PMEPA1;EMILIN2;TEAD1;BCAS1;MSMB;GPR3…
VDR_23849224_ChIP-Seq_CD4+_Human	79/2231	0.528091	1	0	0	0.997468	0.63687	RNF10;KDM5C;GSK3A;RPL32;KDM1A;IFT172;ATN1;CTDSPL2;EPRS;BZW2;UBE2Z;CHD2;FBXO22;BACH2;PEX26;DUSP11;EFTUD2;SUFU;ZMYM6;ADNP2;PMEPA1;AP3S1;USP30;MDP1;CDK5RAP3;UNC45A;EXOC8;NUP133;VPS13C;SIRT1;RSBN1;DHX40;NPC1;KARS;NDUFS7;PDE12;SARNP;RPL7L1;MED20;SUCLG1;STAMBP;TOX;ALG10B;DCTPP1;ARL8B;BECN1;CDC123;GGNBP2;RNF38;VPS4A;NOLC1;NDRG1;AP3M2;APH1A;BCLAF1;NRAS;LEPROTL1;G3BP1;DNAJC21;DCPS;ATP6V1D;MBD5;RWDD3;FBXO3…
NR3C1_21868756_ChIP-Seq_MCF10A_Human	40/1132	0.536204	1	0	0	0.995372	0.620356	GRIA1;KHDRBS3;TMTC3;EPRS;OPLAH;CHD2;NDRG1;SLC5A5;SBNO1;PROKR1;PDGFC;FAM53B;USP30;CTSD;EXPH5;KLHL29;HACE1;PLA2G2E;SYK;CBX4;NCOA6;IGFBP3;SYNRG;RCC2;VPS37D;KRT77;VAV2;BMP4;RFX8;UCK2;ACAP2;COL1A2;PLCB4;SETBP1;CDC42EP3;ASXL2;CLDN19;TOX;FGF12;ABCG2
PCGF2_27294783_Chip-Seq_NPCs_Mouse	16/451	0.537235	1	0	0	0.999344	0.620913	GPR39;WNT10A;USP37;IQCA;1500015O10RIK;KCNJ13;SATB2;FBXO36;CARF;PARD3B;CYP27A1;SERPINB3D;STK36;MAPKAPK2;ZFP142;ITM2C
NR1I2_20693526_ChIP-Seq_LIVER_Mouse	33/939	0.550039	1	0	0	0.989965	0.591768	ACSM1;RNF38;ATN1;PRDM14;ZFP706;ARV1;BCL7A;GRM7;MPZ;FSD2;PDE6B;MAP4K5;WARS;DNAJC5B;VPS13C;ITGA2;FNDC3B;TYK2;BTBD9;4931406C07RIK;ARHGAP24;PARD3B;VAV2;SMO;NPC1;IL2RA;MAPKAPK2;ALPK3;MASP1;IL6ST;STX1A;VGLL4;ATG4D
MTF2_20144788_ChIP-Seq_MESCs_Mouse	105/2981	0.55201	1	0	0	0.992199	0.589554	PHLDB1;IFT172;ZDHHC2;BACH2;LOXL1;RXFP3;CCND2;HMCN2;HOXA2;PITX3;IGFBP3;FNDC3B;LOR;SLC9A3;CACNB2;SMO;MAPKAPK2;TOX;TRIB2;CASZ1;ABHD3;RRAD;ZFP503;HTRA4;PRDM14;PRDM12;PCDH18;NDRG1;KCNV1;GSG1L;ESRRA;WNT10A;AFAP1L2;CBX4;FZD8;CYBRD1;GRIN2B;POU2F3;ARHGAP24;BMP4;GIPC3;PTPRA;UST;CPE;FGF12;PHF19;BBC3;PPP1R9B;GYG;GRM7;LRRTM1;ME1;PMEPA1;EMILIN2;ITGB8;VPS13C;ELMOD1;HUNK;PAX5;NAV2;SIRT1;DUSP7;PARD3B;GREM2;VGF;PA…
MEIS1_26923725_Chip-Seq_HEMOGENIC-ENDOTHELIUM_Mouse	42/1196	0.552815	1	0	0	0.989213	0.586339	GRIA1;SETD3;KDM1A;SLFN1;HEXB;SATB2;CHD2;CYP17A1;SNX29;GRM7;PPP2R5E;LRRTM1;GNA11;VTI1A;PABPC4L;GSG1L;BDKRB1;CCR6;SLC13A5;ATP9A;PSPH;CUBN;PAQR6;IGFBP3;SLC10A2;MYOF;CYBRD1;PDE4DIP;PAX5;NAV2;BTBD9;BMP4;FDX1;PSMC2;SSPN;CPE;SRPRB;CDH13;ERG;MASP1;ALG10B;XKR5
FOXM1_26100407_CHIP-SEQ_Hek293_flp-in_Human	68/1934	0.553185	1	0	0	0.990431	0.586397	SUV39H2;GSK3A;KDM1A;EPRS;CHD2;FBXO22;LOXL1;BBC3;EEA1;LAPTM4A;GPBP1;ANKFY1;EPC2;CDK5RAP3;GPR39;DST;MME;NUP133;ANO6;PPP2R5C;NAV2;SIRT1;RSBN1;DHX40;CYP27A1;RCN3;GREM2;SMO;POC5;SETBP1;BLVRB;IL6ST;ALDOA;TRIB2;VGLL4;SLC47A1;GGNBP2;SATB2;TMTC3;NOLC1;PRDM14;FOXO3;PCDH18;EFNA4;CECR2;SBNO1;SNX29;EXPH5;CAP2;WNT10A;RAB4A;EYA1;FANCL;FOXJ3;FZD8;BBOX1;PDE4DIP;MEMO1;DBNDD2;LIN28B;TFAP4;DIAPH3;PTPRA;SSPN;PCYOX1L;…
TP53_18474530_ChIP-ChIP_U2OS_Human	29/827	0.554872	1	0	0	0.987789	0.581825	GRIA1;NPFFR2;CASZ1;SLC44A3;KHDRBS3;RRAD;YTHDC2;MRGPRE;CHD2;FBXO22;BBC3;C4B;CCND2;PDGFC;NHS;TEAD1;RCC2;SLC10A2;FZD8;PAX5;PARD3B;LRCH1;CDC42EP3;RAB3GAP2;CDH13;ATG4A;ASPA;TRIM55;MAP3K12
DROSHA_22980978_ChIP-Seq_HELA_Human	16/456	0.555229	1	0	0	0.988386	0.581542	SLC44A3;CCDC114;ATN1;KRT77;ADCY1;PEPD;SYN3;VAV2;ADAMTS16;SLC9A3;SST;SH3TC1;IL2RA;TRIM37;GAS6;MYO1H
BMI1_23680149_ChIP-Seq_NPCS_Mouse	37/1056	0.557893	1	0	0	0.986983	0.575992	CASZ1;ABHD3;SATB2;AMIGO1;ZFP503;PRDM14;PRDM12;PCDH18;RXFP3;METTL14;CCND2;LRRTM1;HOXA2;GBP2;PITX3;MPZL2;RBM11;KLHL29;WNT10A;MME;EYA1;ELMOD1;PDX1;CNPY1;PDE4DIP;AP1AR;PAX5;VAX1;5330417C22RIK;GNAO1;CACNB2;LIN28B;FGF15;VGF;ZFP40;PKHD1L1;FGF12
SUZ12_18692474_ChIP-Seq_MESCs_Mouse	67/1909	0.559281	1	0	0	0.988645	0.574504	NPFFR2;MAST1;BACH2;RXFP3;CCND2;GYG;GRM7;LRRTM1;HOXA2;EMILIN2;PITX3;ELMOD1;HUNK;PAX5;LOR;PARD3B;RAB32;SLC9A3;CACNB2;VGF;PAX7;CDC42EP3;ITGA8;CDH13;GAS6;TOX;CHST5;TRIB2;CAMK2B;NDRG4;UHRF2;ABHD3;RRAD;SATB2;AMIGO1;ZFP503;HTRA4;NTN4;PRDM14;ADCY1;PCDH18;SLC7A2;SLC5A5;KCNV1;GPR150;SPOCK2;SLC13A5;KCNJ3;WNT10A;CBX4;EYA1;GAD2;PDE4DIP;VAX1;GRIN2B;ESR2;SLC8A3;BMP4;GATM;DBNDD2;FGF15;GIPC3;UST;SFXN1;PTPN5;FGF12…
PRDM5_23873026_ChIP-Seq_MEFs_Mouse	36/1029	0.561431	1	0	0	0.985505	0.568899	KDM5C;AARS2;PIGO;UHRF2;SLC44A1;MAGED1;MAPKAP1;RNF38;PPP2R2A;BRCC3;BZW2;FOXO3;AGPAT1;PHF8;SNX3;BCLAF1;LEPROTL1;HOXA2;DHX16;PSPH;CAP2;TCF19;SUN1;FNBP1;LSM1;PTGR1;FBXW2;VAV2;SMO;POC5;GNB2;PSMC2;MED20;ATG4A;CDK13;PHF19
POU5F1_18347094_ChIP-ChIP_MESCs_Mouse	74/2109	0.561802	1	0	0	0.988386	0.56991	ZFP689;SCARB2;RNF10;SLC44A3;DGKB;HEXB;SMC6;TRH;NUDT5;CHD2;BAIAP2L2;PPP2R5E;ITGB8;EPC2;OSTF1;TEAD1;PANX3;ENTPD1;DST;NCOA5;PIPOX;PPP2R5C;IL17RD;KMO;DHX40;ATRN;PLSCR1;SLC7A7;NDUFS7;PAX7;CDC42EP3;PLA2G10;SLC29A1;IL6ST;TRIB2;LY6E;ABCG2;CAMK2B;CDC123;CASZ1;ROCK1;UHRF2;AIRE;FBLIM1;HDAC1;MAPKAP1;SATB2;NOLC1;PRDM14;THSD1;GNA13;HECTD3;PDGFC;BC055324;ATP6V1D;RAB4A;HACE1;CDSN;EYA1;RCC2;FZD8;GAD2;POU2F3;BMP4;…
SUZ12_18555785_ChIP-Seq_MESCs_Mouse	37/1058	0.56266	1	0	0	0.985117	0.56652	CAMK2B;RRAD;UCP1;PCDH18;BACH2;SLC7A2;LOXL1;RXFP3;PPP1R9B;ADAMTS16;KCNV1;GRM7;GPR150;SPOCK2;NHS;HOXA2;EMILIN2;PITX3;KCNJ3;CAP2;WNT10A;CBX4;IGFBP3;PDX1;GAD2;ESR2;DUSP7;GNAO1;CACNB2;GATM;GIPC3;SMO;UST;CDH13;PTPN5;FGF12;TRIB2
EED_16625203_ChIP-ChIP_MESCs_Mouse	29/830	0.562902	1	0	0	0.984219	0.565581	PHLDB1;ABHD3;NXN;ZFP503;PCDH18;BACH2;LOXL1;CYP27B1;CCND2;GRM7;GPR150;LRRTM1;HOXA2;EMILIN2;GPC2;PITX3;TMPRSS11B;CBX4;GAD2;VAX1;DUSP7;BMP4;GNAO1;GATM;FGF15;PAX7;UST;CDH13;TOX
NR3C1_23031785_ChIP-Seq_PC12_Mouse	32/918	0.569039	1	0	0	0.981926	0.553616	AARS2;FURIN;ZFP706;FOXO3;CHD2;COX7C;EEA1;PDGFC;MIR350;NHS;COTL1;TEAD1;CTSD;DCPS;PDHX;RWDD3;TNNC1;ELMOD1;PPP2R5C;CES1A;ACAP2;PLCB4;KIF26B;MAPKAPK2;CDC42EP3;SSPN;CPE;CD300E;IL6ST;CRELD2;CYB561;GALK2
KLF5_25053715_ChIP-Seq_YYC3_Human	70/2000	0.569758	1	0	0	0.985915	0.55462	GSK3A;USP31;MAST1;PPP2R2A;PEPD;CHD2;RXFP3;EEA1;CDC20;GPBP1;ZMYM6;RPS6KA1;ITGB8;KNTC1;CDK5RAP3;PAQR6;SYK;CCDC114;TM4SF4;PARD3B;VAV2;GREM2;SPATA16;PLCB4;SMO;FAM161A;ITGA8;CLDN19;ORAI1;DSG2;DNAJC9;TRIM55;CSNK1G2;AVPI1;GRIA1;TMEM161B;GGNBP2;UHRF2;UCP1;NOLC1;PCDH18;NDRG1;EFNA4;FUT1;SBNO1;PROKR1;KCNV1;NRAS;MGAT1;MYH10;MPST;ST14;CBX4;EYA1;TMEM50B;SYNRG;DKKL1;NR1D1;BTBD9;ESR2;RAB10;COL1A2;LEP;KIF26B;UST;…
RUNX2_24764292_ChIP-Seq_MC3T3_Mouse	70/2000	0.569758	1	0	0	0.985915	0.55462	SLC25A1;SLC44A3;SAMD9L;USP31;PYROXD1;MRGPRD;DMP1;CHD4;CHD2;RXFP3;BBC3;THG1L;PPP1R9B;LAPTM4A;ADNP2;DHX16;POLI;MDP1;PANX3;WSB2;KDM2B;FNBP1;MYOF;CNPY1;PPP2R5C;IL17RD;RCN3;RFX8;PLCB4;PDE12;CDC42EP3;FASTKD5;CD300E;MASP1;GAS6;CSNK1G2;VGLL3;AVPI1;NFAT5;UHRF2;LRP1;PELI3;PRDM12;NDRG1;TMEM70;AP3M2;CCL9;CHST12;PDGFC;G3BP1;PACSIN2;CSK;DCPS;CPA4;AFAP1L2;EYA1;TMEM50B;MEMO1;NR1D1;FBXL16;UCK2;COL1A2;LRCH1;KCNS2;…
TCF21_26020271_ChIP-Seq_SMOOTH_MUSCLE_Human	70/2000	0.569758	1	0	0	0.985915	0.55462	SCARB2;PHLDB1;GSK3A;SETD3;RPL32;DGKB;UFSP2;LDB3;BZW2;CHD2;PHF8;LAPTM4A;ITGB8;FAM53B;UBXN7;BDKRB1;CYTIP;GPR39;PAQR6;SUN1;DST;MME;VPS13C;IGFBP3;MYOF;FNDC3B;TM4SF4;PTGR1;PARD3B;RAB32;CACNB2;CYP2U1;MAPKAPK2;DNAJC9;STAMBP;MASP1;TRIM55;STX1A;VGLL4;GGNBP2;FBLIM1;STXBP1;UBR4;NDRG1;SLC7A2;ADAMTS16;SNX29;HECTD3;SH3TC1;PDGFC;ESD;PACSIN2;TNFRSF17;MGAT1;BRD4;CAP2;ST14;RWDD3;CNBP;RCC2;ABCA7;RAB10;LRCH1;TFAP4;F…
ESRRB_18555785_Chip-Seq_ESCs_Mouse	70/2000	0.569758	1	0	0	0.985915	0.55462	SLC44A3;YWHAB;1500015O10RIK;AP4E1;CTDSPL2;EPRS;CARF;SERPINB3D;HNF4A;MPZ;MIR350;4933430I17RIK;EPC2;MACROD2;BCAS1;VSIG8;CUBN;GPR39;PDHX;DST;NCOA5;IQCA;FCRL6;NCOA6;KMO;PARD3B;VAV2;CYP27A1;CACNB2;ATRN;GREM2;RFX8;PLCB4;PAX7;MAPKAPK2;PFKFB2;NAPB;CDC123;STXBP1;SATB2;GSTCD;PRDM14;PRDM12;ADIPOR1;TMEM70;STK36;ZFP142;BC055324;ATP9A;TNFSF18;WNT10A;EYA1;KCNJ13;FOXJ3;BBOX1;CYBRD1;HIPK3;UCK2;GATM;UFM1;TMCO5;PTP…
TAF2_19829295_ChIP-Seq_ESCs_Human	70/2000	0.569758	1	0	0	0.985915	0.55462	RNF10;PHLDB1;SAMD9L;SMARCB1;PRDM4;MAST1;PLOD1;TRH;CLEC9A;PEPD;EEA1;CDC20;METTL14;ARV1;UCN3;HNF4A;ZMYM6;HOXA2;DHX16;FAM53B;AP3S1;PRMT6;GPR39;ENTPD1;COG7;FNBP1;TFEB;KRT77;TYK2;PPP2R5C;SIRT1;SLC9A3;RFX8;PLSCR3;NME6;CDC42EP5;RPL7L1;ITGA8;FASTKD5;UTS2;DNAJC9;TRIM55;VGLL3;UCP1;CLCNKB;BCLAF1;SLITRK2;RNASE9;TCEAL3;SPOCK2;G3BP1;FSD2;PDE6B;MAP4K5;BRD4;MBD5;GOT1;RCC2;YIPF5;BMP4;KCNS2;CCPG1;LEP;GNB2;CAMK1;PK…
CRX_20693478_ChIP-Seq_RETINA_Mouse	70/2000	0.569758	1	0	0	0.985915	0.55462	USP37;PRDM4;1500015O10RIK;EPRS;CARF;EEA1;RPTOR;SERPINB3D;AKAP10;MPZ;MIR350;ANKFY1;VSIG8;GPR39;IAH1;1700125H20RIK;DST;IQCA;FCRL6;IGFBP3;PIPOX;TEX2;SYN3;KMO;SIRT1;PARD3B;RAB32;CYP27A1;GREM2;RFX8;TMIGD1;SARNP;MAPKAPK2;SMPDL3A;ASPA;PFKFB2;GRIA1;CAMK2B;SLC47A1;LRP1;SATB2;TMTC3;PRDM14;ADCY1;ADIPOR1;FOXO3;TMEM70;SNX3;BCLAF1;AMDHD1;STK36;SPOCK2;ZFP142;BC055324;MYH10;TNFSF18;WNT10A;HACE1;EYA1;FANCL;KCNJ13…
SMAD3_21741376_ChIP-Seq_ESCs_Human	70/2000	0.569758	1	0	0	0.985915	0.55462	NPFFR2;SCARB1;PHLDB1;KDM1A;IFT172;HEXB;TRH;CCND2;LRRTM1;EPC2;KNTC1;CCR6;TEAD1;SH3GL2;PAQR6;SUN1;COG7;VPS13C;NAV2;IL17RD;KMO;PRKAB1;FBXW2;RSBN1;LOR;DUSP7;NDUFS7;RPL7L1;CDC42EP3;CDH13;BLVRB;CASZ1;TMEM161B;UBIAD1;KHDRBS3;AARS2;ROCK1;NXN;MAPKAP1;NRXN1;HTRA4;UBR4;PRDM14;PPP1R3A;PRDM12;AP3M2;ADAMTS16;SNX3;SBNO1;BCLAF1;ERMP1;SH3TC1;DNAJC21;KLHL29;MPST;AFAP1L2;FANCL;FZD8;CYBRD1;GAD2;WDYHV1;MEMO1;GRIN2B;E…
LXR_22292898_ChIP-Seq_THP-1_Human	70/2000	0.569758	1	0	0	0.985915	0.55462	PNMT;SLC25A1;KCNG2;SCARB1;SLC44A3;SMARCB1;OPLAH;MPO;WFDC2;BBC3;CDC20;IL4I1;RPS6KA1;PMEPA1;CCR6;CTSD;PITX3;VSIG8;PRMT6;PAQR6;WARS;IQCE;PAX5;DUSP7;VAV2;SLC9A3;RFX8;NDUFS7;SLC29A1;ALDOA;SMPDL3A;CSNK1G2;CCDC83;LY6E;CAMK2B;CASZ1;UHRF2;PELI3;COL11A2;RNF38;VPS4A;LPO;ATP2C2;EFNA4;AP3M2;RAB40B;HECTD3;SH3TC1;GNA11;CSK;H1FX;BRD4;WNT10A;SNAI3;PTCH2;PDE4DIP;NR1D1;HNRNPAB;HIPK3;NR2F6;KCNS2;GHRH;ASXL2;CHMP2B;FO…
P53_22387025_ChIP-Seq_ESCs_Mouse	70/2000	0.569758	1	0	0	0.985915	0.55462	SLC44A3;USP37;SLC44A1;1500015O10RIK;EPRS;CARF;SERPINB3D;MPZ;MIR350;CAR13;PMEPA1;EPC2;MACROD2;CYTIP;BCAS1;VSIG8;PRMT6;CUBN;GPR39;PDHX;DST;MME;IQCA;FNBP1;FCRL6;KMO;PARD3B;VAV2;CYP27A1;CACNB2;GREM2;RFX8;PLCB4;MAPKAPK2;ITGA8;PFKFB2;CDC123;CASZ1;SYNPO2;MAPKAP1;SATB2;PRDM14;ADIPOR1;ABCB11;PCDH18;TMEM70;STK36;PDGFC;ZFP142;BC055324;ATP9A;KCNJ3;TNFSF18;WNT10A;MBD5;RWDD3;EYA1;DNAJC5B;KCNJ13;FBXO36;BBOX1;CY…
RUNX1_22897851_ChIP-Seq_JUKARTE6-1_Human	70/2000	0.569758	1	0	0	0.985915	0.55462	SCARB2;PHLDB1;USP37;RPL32;YWHAB;IFT172;HEXB;FBXO22;DUSP11;ARV1;FAM186B;IQUB;ZMYM6;DHX16;FAM53B;TEAD1;DGCR2;PHACTR4;PRMT6;SYK;KDM2B;FCRL6;CCDC114;MYOF;FNDC3B;TYK2;FBXW2;LOR;RNF144B;PLSCR3;SARNP;RPL7L1;FDX1;STAMBP;SLC29A1;CHST5;DCTPP1;TRIM55;AVPI1;SPRR3;UBIAD1;UHRF2;KLRB1;RRAD;VPS4A;CBL;NDRG1;FUT1;PHF21B;ERMP1;GSG1L;CSK;BRD4;KLHL29;RAB4A;DNAJC5B;KCNJ13;SYNRG;YIPF5;ESR2;UCK2;DBNDD2;KIF26B;ASXL2;AAK1…
MAF_26560356_Chip-Seq_TH1_Human	70/2000	0.569758	1	0	0	0.985915	0.55462	GSK3A;KDM1A;RXFP4;ATN1;PPP2R2A;PLOD1;TRH;UBE2Z;RND2;EDC3;PPP1R9B;CDC20;ARV1;CCND2;ZMYM6;RPS6KA1;EPC2;CYTIP;PRMT6;PAQR6;KDM2B;VPS13C;CCDC114;ANO6;PPP2R5C;PRKAB1;SIRT1;DUSP7;THOC6;GREM2;TMIGD1;SETBP1;DNAJC9;STAMBP;GAS6;ALDOA;DNASE1L2;CSNK1G2;AVPI1;UBIAD1;GGNBP2;ROCK1;RRAD;ZBTB48;UBR4;FURIN;AGPAT1;CBL;EFNA4;GNA13;CYP27B1;LEPROTL1;MFN2;RBM11;TNFRSF9;RCC2;FOXJ3;PDE4DIP;ABCA7;REC8;FAM160A2;TFAP4;GNB2;C…
CTCF_27219007_Chip-Seq_ERYTHROID_Human	70/2000	0.569758	1	0	0	0.985915	0.55462	RNF10;KDM1A;ACSM1;MAST1;ARID4B;CHD4;PPP2R2A;PLOD1;FBXO24;LOXL1;PEX26;EEA1;CDC20;RINL;RASGEF1A;RPS6KA1;DHX16;FAM53B;PHACTR4;TCF19;PAQR6;EXOC8;KDM2B;TFEB;FNDC3B;CD3EAP;ANO6;PPP2R5C;MAPKAPK2;ORAI1;BLVRB;ALPK3;STAMBP;DCTPP1;AVPI1;UBIAD1;HDAC1;RRAD;AMIGO1;ZBTB48;UBR4;FOXO3;EFNA4;ADAMTS16;APH1A;BCLAF1;GPR153;HECTD3;MFN2;CBX4;TNFRSF9;PTCH2;PDX1;FZD8;CYBRD1;ABCA7;NR1D1;NR2F6;LRCH1;TFAP4;PTPRA;KIF26B;NBR1…
RING1B_27294783_Chip-Seq_ESCs_Mouse	70/2000	0.569758	1	0	0	0.985915	0.55462	PNMT;KDM1A;RXFP3;PPP1R9B;CCND2;HOXA2;CDK5RAP3;VSIG8;AHSG;IGFBP3;PIPOX;LOR;PARD3B;SLC9A3;SLC7A7;VGF;PAX7;MAPKAPK2;FLYWCH2;ERG;IL6ST;CHST5;TRIB2;PFKFB2;CAMK2B;CASZ1;KHDRBS3;UHRF2;NXN;SATB2;NRXN1;ZFP503;CLCNKB;NTN4;MIR124A-2;PRDM14;PRDM12;FOXO3;NDRG1;TMEM70;CYP27B1;ERMP1;CHST12;SPOCK2;G3BP1;CPA4;KLHL29;MPST;IL33;CBX4;PDX1;FZD8;GAD2;NR1D1;VAX1;EFR3B;ARHGAP24;ESR2;BMP4;UFM1;KCNS2;KIF26B;CD7;UST;RAB3GA…
IRF1_21803131_ChIP-Seq_MONOCYTES_Human	12/345	0.570125	1	0	0	0.979792	0.550544	GSDMD;GNA13;IL4I1;ENTPD1;WARS;RCC2;FASTKD5;HNRNPH2;FBXL16;PCDH18;CYB561;ESR2
GATA2_21666600_ChIP-Seq_HMVEC_Human	29/837	0.581461	1	0	0	0.975987	0.529191	PHLDB1;SLC44A1;UBR4;ARID4B;SMC6;ADIPOR1;LAPTM4A;ARV1;CCND2;VTI1A;PACSIN2;NHS;GBP2;ATP9A;DST;ITGA2;WWP1;SORBS2;NAV2;PTGR1;TEX2;PRKAB1;RNF144B;CCPG1;AAK1;ERG;PKIG;ALDOA;CYB561
MYB_21317192_ChIP-Seq_ERMYB_Mouse	32/923	0.581664	1	0	0	0.976607	0.529186	SCARB1;SAMD9L;SLFN1;FOXO3;MPO;EEA1;RPTOR;CCL9;SNX25;ESD;G3BP1;DNAJC21;EMILIN2;AP3S1;OSTF1;FBXO9;IL33;NUDC;FNDC3B;TEX2;BTBD9;PRKAB1;ARHGAP24;UCK2;PLSCR1;NDUFS7;CDC42EP3;PCYOX1L;RAB3GAP2;BLVRB;SLC29A1;VGLL4
MECOM_23826213_ChIP-Seq_KASUMI_Mouse	68/1951	0.58371	1	0	0	0.981801	0.528554	SCARB1;KDM5C;AP4E1;BZW2;EDC3;PEX26;LAPTM4A;ZC3H12B;ANKFY1;UBXN7;POLI;PSPH;SYK;KDM2B;VPS13C;9930012K11RIK;TEX2;RSBN1;ACAP2;SLC7A7;RPL7L1;MAPKAPK2;ORAI1;ALG10B;VGLL4;LY6E;ROCK1;NXN;RNF38;ZFP503;UBR4;FURIN;CSF2RB;CBL;NDRG1;APH1A;SNX3;PROKR1;CCL9;GPR150;LEPROTL1;G3BP1;PACSIN2;AB124611;CSK;MYH10;ATP6V1D;ESRRA;ST14;MBD5;RAB4A;FBXO38;TNFRSF9;TMEM50B;FBXO36;WWP1;PDE4DIP;BTBD9;UCK2;CCPG1;PSMC2;CHMP2B;PCYO…
NANOG_21062744_ChIP-ChIP_HESCs_Human	29/840	0.589332	1	0	0	0.972502	0.514225	SCARB2;GSK3A;UHRF2;YWHAB;ATN1;ARID4B;AGPAT1;RXFP3;APH1A;GNA13;HECTD3;PACSIN2;ANKFY1;MGAT1;KNTC1;RAB4A;WSB2;PTCH2;FZD8;PPP2R5C;UFM1;SLC7A7;GSTA4;NBR1;BLVRB;SFXN1;DSG2;VGLL4;AVPI1
SMAD1_18555785_ChIP-Seq_MESCs_Mouse	21/610	0.589399	1	0	0	0.969753	0.512661	CDSN;FNBP1;FBLIM1;HEXB;PTCH2;TRH;BTBD9;UBE2Z;GCSH;PLSCR1;BCLAF1;SLC7A7;LEP;RPL7L1;PDGFC;CDC42EP3;CD300E;AP3S1;IL6ST;TEAD1;ATP9A
CRX_20693478_ChIP-Seq_ADULT_RETINA_Mouse	23/668	0.590592	1	0	0	0.969891	0.510773	GRIA1;CASZ1;KDM5C;ZFP235;YIPF5;CD3EAP;DERL2;SYN3;SIRT1;PHF8;DUSP7;DNAJC18;DHX40;APH1A;SLITRK2;NME6;FAM161A;RNASE9;G3BP1;PCYOX1L;AAK1;CAR13;ASCC2
SCL_21571218_ChIP-Seq_MEGAKARYOCYTES_Human	62/1784	0.590739	1	0	0	0.978968	0.51531	KCNG2;IFT172;OPLAH;PEPD;NUDT5;AKAP10;PTTG1;GPBP1;COTL1;BCAS1;CUBN;SYK;IQCE;FNDC3B;PIPOX;ANO6;PPP2R5C;NAV2;TEX2;SYN3;PRKAB1;DUSP7;VAV2;ATRN;NME6;MTHFD2;PDE12;MAPKAPK2;CDC42EP3;CLDN19;DNAJC9;ALPK3;IL6ST;TRIM55;NFAT5;NAPB;DNAH1;FURIN;CSF2RB;ADCY1;PCDH18;SNX3;GNA13;SH3TC1;GPR150;PACSIN2;FSD2;SLC13A5;CPA4;RWDD3;DNAJC5B;PTCH2;EFR3B;ARHGAP24;RAB10;LRCH1;IL2RA;LEP;NBR1;SSPN;PKIG;CYB561
PPAR_26484153_Chip-Seq_NCI-H1993_Human	41/1185	0.59205	1	0	0	0.974624	0.510863	SLC44A3;UBR4;GDE1;PEPD;CHD2;GCSH;EEA1;SPOCK2;PDGFC;COTL1;MACROD2;OSTF1;TEAD1;ATP9A;TNFSF18;AFAP1L2;SUN1;HACE1;FER1L4;WSB2;SYK;EYA1;IGFBP3;ITGA2;FNDC3B;PDE4DIP;EFR3B;NR2F6;SLC9A3;ACAP2;KCNS2;ASXL2;CHMP2B;SSPN;AAK1;PKN2;TRIP13;IL6ST;ALG10B;TRIM55;ABCG2
AR_19668381_ChIP-Seq_PC3_Human	123/3519	0.592418	1	0	0	0.984595	0.515477	SCARB1;PHLDB1;GOLT1B;DGKB;BZW2;NADSYN1;ZDHHC2;BACH2;PEX26;CCND2;RPS6KA1;ANKFY1;FAM53B;PSPH;PITX3;FBXO9;FNDC3B;FBXO10;CACNB2;SPATA16;IFT81;MASP1;TOX;ARL8B;GRIA1;CASZ1;YTHDC2;HTRA4;PRDM14;LPO;PRDM12;PHF21B;ADAMTS16;VTI1A;PACSIN2;GSG1L;MYH10;TNFSF18;GPR15;CBX4;FZD8;NR1D1;BTBD9;ARHGAP24;GNAO1;LIN28B;DIAPH3;CCPG1;UST;CNTN3;FGF12;SCN2B;ITM2C;USP37;SETD3;SLC44A1;LDB3;OPLAH;CHD2;WFDC2;ARV1;GRM7;PPP2R5E;S…
GABP_19822575_ChIP-Seq_HepG2_Human	92/2639	0.592693	1	0	0	0.982019	0.513674	SMARCB1;PIGO;SLC44A1;PRDM4;YWHAB;IFT172;IPP;GDE1;NUDT5;CHD2;FBXO22;EDC3;EEA1;IL4I1;MPZ;GPBP1;EMILIN2;POLI;MACROD2;USP30;PITX3;UNC45A;WARS;EXOC8;DST;NCOA5;NCBP2;VPS13C;PRKAB1;FBXW2;RSBN1;OSCAR;SLC9A3;ATRN;KARS;FAM161A;NDUFS7;VGF;RPL7L1;PGAM5;DNAJC9;FLYWCH2;STAMBP;ALDOA;SMPDL3A;STX1A;BECN1;NAPB;CASZ1;TMEM161B;FBLIM1;RRAD;MAPKAP1;STXBP1;GSTCD;RNF38;NOLC1;DERL2;PRDM12;AGPAT1;SNX3;NRAS;TMEM203;LEPROTL…
MYCN_19997598_ChIP-ChIP_NEUROBLASTOMA_Human	8/234	0.593193	1	0	0	0.963043	0.502935	C4B;KCNS2;COL11A2;RAB3GAP2;TRIP13;GRIN2B;CYB561;SCN2B
XRN2_22483619_ChIP-Seq_HELA_Human	53/1529	0.594106	1	0	0	0.976428	0.508423	SLC25A1;USP37;RPL32;KDM1A;ATN1;FBXO24;EPRS;BZW2;NUDT5;UBE2Z;PPP1R9B;CDC20;IL4I1;METTL14;ARV1;CCND2;BCL7A;PHACTR4;NUP133;NCBP2;NUTF2;TYK2;TEX2;SIRT1;THOC6;GREM2;KARS;NDUFS7;PDE12;SARNP;RPL7L1;DNAJC9;DNASE1L2;DBN1;CDC123;AGPAT1;AP3M2;APH1A;BCLAF1;NRAS;CHST12;G3BP1;ASCC2;H1FX;GOT1;CNBP;PTCH2;FOXJ3;WWP1;HNRNPAB;FAM160A2;GSTA4;CDK2AP2
POU3F2_20337985_ChIP-ChIP_501MEL_Human	59/1702	0.597373	1	0	0	0.976482	0.503096	SUV39H2;GOLT1B;SMC6;BZW2;CHD2;ITGB8;SH3GL2;PRMT6;HELLS;TMPRSS11B;DST;MME;RSBN1;PARD3B;CACNB2;PLCB4;ITGA8;UTS2;GPRC5D;IL6ST;TOX;TRIM55;ROCK1;ABHD3;GSTCD;NRXN1;RNF38;UCP1;TMTC3;PPP1R3A;CBL;SLC7A2;SNX3;KCNV1;RNASE9;MAP4K5;KCNJ3;TFAP2B;GPR15;EYA1;FANCL;PDE4DIP;BTBD9;ARHGAP24;ESR2;UCK2;LIN28B;UFM1;COL1A2;PSMC6;DIAPH3;SST;CCPG1;OGN;ASXL2;FBXL5;LSM14A;IL18R1;SPG20
TCF3_18347094_ChIP-ChIP_MESCs_Mouse	77/2221	0.607071	1	0	0	0.976593	0.487427	SLC44A3;DGKB;HEXB;CIB2;SMC6;TRH;CHD2;CDC20;CCND2;PPP2R5E;SUFU;ITGB8;EPC2;AP3S1;OSTF1;WSB2;DST;NCOA5;FNBP1;PIPOX;IL17RD;KMO;THOC6;PLSCR1;SLC7A7;PAX7;CDC42EP3;CLDN19;CDH13;GAS6;SLC29A1;IL6ST;TRIB2;LY6E;CAMK2B;NDRG4;UHRF2;LRP1;FBLIM1;HDAC1;MAPKAP1;TMTC3;NOLC1;PRDM14;AGPAT1;CBL;APH1A;GNA13;HECTD3;SH3TC1;GPR150;PDGFC;ZFP142;DECR2;RAB4A;CDSN;EYA1;SNAI3;RCC2;YIPF5;FBXO36;FZD8;GAD2;PDE4DIP;POU2F3;ARHGAP2…
RUNX_20019798_ChIP-Seq_JUKART_Human	21/616	0.607518	1	0	0	0.960307	0.478591	TNFSF18;FCGBP;MBD5;TMEM161B;HACE1;SLC44A1;CCDC114;TYK2;BACH2;RCN3;UCK2;ERMP1;GSTA4;BCL7A;SH3TC1;EVL;CSK;CYTIP;TRIB2;LSM14A;ATG4D
SMAD2_18955504_ChIP-ChIP_HaCaT_Human	67/1936	0.607575	1	0	0	0.974857	0.485751	PHLDB1;AP4E1;ZDHHC5;CTDSPL2;BBC3;IL4I1;SUFU;HMCN2;COTL1;HOXA2;ITGB8;FAM53B;AP3S1;OSTF1;GPR39;DST;SYK;FNBP1;VPS13C;IGFBP3;ITGA2;CD3EAP;VPS37D;PPP2R5C;NAV2;THOC6;RNF144B;NPC1;SETBP1;CDC42EP3;CDH13;DSG2;DNAJC9;GAS6;TRIM55;STX1A;AVPI1;PFKFB2;CASZ1;LRP1;TMTC3;FURIN;FOXO3;CBL;NDRG1;GNA11;G3BP1;NHS;MFN2;ATP6V1D;CPA4;MPZL2;CAP2;TNFSF18;AFAP1L2;RAB4A;PLA2G2E;RCC2;BBOX1;PDE4DIP;NR1D1;DNAJC18;LRCH1;CCPG1;PS…
SMAD3_18955504_ChIP-ChIP_HaCaT_Human	67/1936	0.607575	1	0	0	0.974857	0.485751	PHLDB1;AP4E1;ZDHHC5;CTDSPL2;BBC3;IL4I1;SUFU;HMCN2;COTL1;HOXA2;ITGB8;FAM53B;AP3S1;OSTF1;GPR39;DST;SYK;FNBP1;VPS13C;IGFBP3;ITGA2;CD3EAP;VPS37D;PPP2R5C;NAV2;THOC6;RNF144B;NPC1;SETBP1;CDC42EP3;CDH13;DSG2;DNAJC9;GAS6;TRIM55;STX1A;AVPI1;PFKFB2;CASZ1;LRP1;TMTC3;FURIN;FOXO3;CBL;NDRG1;GNA11;G3BP1;NHS;MFN2;ATP6V1D;CPA4;MPZL2;CAP2;TNFSF18;AFAP1L2;RAB4A;PLA2G2E;RCC2;BBOX1;PDE4DIP;NR1D1;DNAJC18;LRCH1;CCPG1;PS…
RUNX1_21571218_ChIP-Seq_MEGAKARYOCYTES_Human	177/5071	0.619099	1	0	0	0.983221	0.471445	SCARB2;SCARB1;SMARCB1;KDM1A;ATN1;ZDHHC5;FBXO24;EPRS;BZW2;NUDT5;UBE2Z;BACH2;LOXL1;NUBP2;RINL;CCND2;PTTG1;CDC26;GPBP1;RPS6KA1;COTL1;ANKFY1;ADNP2;FAM53B;EPC2;MACROD2;CDK5RAP3;PSPH;CUBN;COG7;FNBP1;FNDC3B;TM4SF4;TEX2;RSBN1;THOC6;SLC9A3;CACNB2;ACAP2;FAM161A;IFT81;MTHFD2;PDE12;MAPKAPK2;ORAI1;FLYWCH2;SUCLG1;ERG;IL6ST;LY6E;ARL8B;NDRG4;UBIAD1;GGNBP2;ABHD3;GSTCD;UBR4;CSF2RB;FOXO3;ADAMTS16;APH1A;CHST12;PDGFC…
SUZ12_18555785_Chip-Seq_ESCs_Mouse	69/2000	0.619485	1	0	0	0.971831	0.465377	YWHAB;1500015O10RIK;AP4E1;EPRS;SERPINB3D;METTL14;MPZ;MIR350;PABPC4L;PMEPA1;EPC2;CYTIP;BCAS1;VSIG8;PRMT6;CUBN;GPR39;PDHX;DST;IQCA;FNBP1;FCRL6;NCOA6;FNDC3B;KMO;PARD3B;VAV2;CYP27A1;CACNB2;ATRN;GREM2;RFX8;PLCB4;MAPKAPK2;ITGA8;PFKFB2;CDC123;MAPKAP1;SATB2;MIR124A-2;PRDM14;PRDM12;ADIPOR1;ABCB11;TMEM70;STK36;PDGFC;BC055324;ATP9A;KCNJ3;TNFSF18;WNT10A;MBD5;EYA1;KCNJ13;FBXO36;BBOX1;HIPK3;UCK2;GATM;TMCO5;PTP…
SOX2_21211035_ChIP-Seq_LN229_Human	69/2000	0.619485	1	0	0	0.971831	0.465377	PHLDB1;USP37;IFT172;HEXB;IPP;MRGPRD;UFSP2;LDB3;TRH;CLEC9A;FBXO22;PEX26;CDC20;ZC3H12B;IQUB;COTL1;HOXA2;AP3S1;BBS5;FBXO9;DST;MME;NUP133;KDM2B;CCDC114;HUNK;CD3EAP;NAV2;SLC9A3;GREM2;SMO;NPC1;MTHFD2;CDC42EP5;MYL2;MAPKAPK2;ITGA8;UTS2;PKHD1L1;SPRR3;NDRG4;UBIAD1;KLRB1;UBR4;PRDM14;ATP2C2;NDRG1;TMEM70;PHF21B;APH1A;SH3TC1;SPOCK2;CSK;FSD2;MGAT1;DECR2;ESRRA;CBX4;EYA1;PTCH2;CYBRD1;WDYHV1;REST;ASB8;GNB2;TRIP13;…
SMAD2/3_21741376_ChIP-Seq_EPCs_Human	69/2000	0.619485	1	0	0	0.971831	0.465377	NPFFR2;SLC44A3;SETD3;HEXB;SMC5;BACH2;EEA1;ANKFY1;EMILIN2;KNTC1;MACROD2;TEAD1;PRMT6;CUBN;DST;MME;SYK;IGFBP3;MYOF;IQCE;FNDC3B;SMO;SETBP1;PAX7;FDX1;CDC42EP3;UTS2;CDH13;SUCLG1;PKHD1L1;GPRC5D;TOX;GRIA1;NFAT5;KHDRBS3;ROCK1;MAGED1;NXN;MAPKAP1;STXBP1;SATB2;NRXN1;CLCNKB;TMTC3;PRDM14;EFNA4;ADAMTS16;SNX29;AMDHD1;SPOCK2;LEPROTL1;NHS;DECR2;KLHL29;AFAP1L2;HACE1;FANCL;TNFRSF9;CNBP;FZD8;BBOX1;GAD2;GRIN2B;ESR2;DI…
TCF4_22108803_ChIP-Seq_LS180_Human	69/2000	0.619485	1	0	0	0.971831	0.465377	BMP10;USP38;YWHAB;HEXB;PEPD;NUDT5;PHF8;RPTOR;BAIAP2L2;GPBP1;PABPC4L;ME1;HOXA2;TEAD1;CTSD;TMPRSS11B;NCOA5;FCRL6;ITGA2;MYOF;LOR;PARD3B;CACNB2;RNF144B;RFX8;ACAP2;SPATA16;PLCB4;FDX1;SUCLG1;STAMBP;ERG;SMPDL3A;VGLL4;GRIA1;CASZ1;ROCK1;MAPKAP1;TMTC3;PPP1R3A;ADIPOR1;CBL;PHF21B;GNA13;SLITRK2;PDGFC;VTI1A;PACSIN2;NHS;KLHL29;IL33;ST14;RAB4A;FER1L4;CBX4;KCNJ13;SYNRG;PTCH2;GRIN2B;HIPK3;ARHGAP24;ENOX1;BMP4;DIAPH…
FLI1_26923725_Chip-Seq_MACROPHAGESS_Mouse	69/2000	0.619485	1	0	0	0.971831	0.465377	SLC25A1;PHLDB1;SLC44A1;ACSM1;IPP;ATN1;CHD4;TRH;MPO;WFDC2;DUSP11;BAIAP2L2;HNF4A;ZMYM6;FAM53B;TEAD1;CDK5RAP3;PANX3;DGCR2;CUBN;KDM2B;ELMOD1;PIPOX;PPP2R5C;SIRT1;SLC9A3;ACAP2;NPC1;POC5;VGF;PAX7;CDC42EP5;MED20;CDH13;SUCLG1;STAMBP;IL6ST;CSNK1G2;CCDC83;VGLL4;ATG4D;CAMK2B;SLC47A1;AIRE;SLFN1;STXBP1;PRDM14;FOXO3;TMEM70;AP3M2;SNX3;BC048562;ENHO;PROKR1;STK36;CSK;MAP4K5;ATP9A;MPST;IL33;CNBP;PTCH2;FBXO36;RAB10;…
RACK7_27058665_Chip-Seq_MCF-7_Human	69/2000	0.619485	1	0	0	0.971831	0.465377	SLC25A1;SCARB2;SUV39H2;SCARB1;GSK3A;SLC44A1;KDM1A;PYROXD1;IPP;RXFP4;ATN1;PPP2R2A;PLOD1;OPLAH;PPP1R9B;ARV1;COTL1;FAM53B;PRMT6;HELLS;NUDC;WSB2;MYOF;CNPY1;PPP2R5C;TEX2;ACAP2;PLCB4;NPC1;VGF;CDC42EP5;ORAI1;BLVRB;ALPK3;GAS6;AVPI1;CASZ1;UBIAD1;HDAC1;PELI3;SATB2;AMIGO1;UBR4;FURIN;FOXO3;FUT1;PHF21B;APH1A;GNA13;CYP27B1;MFN2;CSK;DECR2;GSDMD;ESRRA;RAB4A;GOT1;CBX4;TNFRSF9;RCC2;FOXJ3;GAD2;FBXL16;UCK2;KIF26B;NB…
CDX2_20551321_ChIP-Seq_CACO-2_Human	17/504	0.620575	1	0	0	0.950145	0.453323	GPR39;SCARB1;ST14;UBIAD1;SATB2;PDE4DIP;NAV2;VAV2;EEA1;LAPTM4A;HNF4A;UST;PKIG;IL6ST;CDK5RAP3;ATP9A;BCAS1
EOMES_20176728_ChIP-ChIP_TSCs_Mouse	60/1744	0.622127	1	0	0	0.969117	0.459954	SCARB2;SLC44A3;RPL32;YWHAB;SMC5;PLOD1;FBXO22;BBC3;PPP1R9B;DUSP11;PTTG1;MPZ;TEAD1;HELLS;WSB2;NCOA5;FNBP1;ELMOD1;HUNK;IL17RD;PRKAB1;DUSP7;SLC7A7;CDC42EP3;PGAM5;SUCLG1;STAMBP;GPRC5D;TRIB2;LY6E;ABCG2;PFKFB2;NFAT5;TMEM161B;PELI3;GSTCD;ZFP503;NTN4;ZFP706;EFNA4;SLC7A2;SNX3;MFN2;MGAT1;EXPH5;BRD4;CBX4;SNAI3;BTBD9;BMP4;UCK2;ASB8;GHRH;GNB2;ZFP395;PCYOX1L;CDK2AP2;PKN2;PKIG;KBTBD7
MYC_18555785_ChIP-Seq_MESCs_Mouse	41/1200	0.624849	1	0	0	0.962441	0.452584	SUV39H2;RPL32;NOLC1;PPP2R2A;BZW2;COX7C;THG1L;NUBP2;GCSH;SNX3;EFTUD2;BCLAF1;NRAS;LAPTM4A;ARV1;CHST12;POLI;CDK5RAP3;ESRRA;PRMT6;NUDC;SVOP;NCOA5;FANCL;FOXJ3;HUNK;TRMT1;SIRT1;RSBN1;UCK2;KARS;MTHFD2;CCPG1;RPL7L1;ASXL2;FASTKD5;SFXN1;TRIP13;ALDOA;ABCE1;LY6E
SOX2_18692474_ChIP-Seq_MESCs_Mouse	115/3319	0.630056	1	0	0	0.976028	0.450873	ZFP689;SCARB2;IFT172;RXFP4;ATN1;ARID4B;MRGPRE;PLOD1;FBXO22;LAPTM4A;CAR13;EPC2;OSTF1;NUDT13;SH3GL2;PITX3;FBXO9;ENTPD1;FNBP1;FNDC3B;CNPY1;PIPOX;TEX2;RSBN1;PLA2G10;ALPK3;IL6ST;TRIB2;CSNK1G2;CCDC83;LY6E;ABCG2;NDRG4;KHDRBS3;AIRE;FBLIM1;MAGED1;MAPKAP1;NOLC1;PRDM14;EFNA4;APH1A;PDGFC;BC055324;RAB4A;CDSN;SNAI3;RCC2;PTCH2;FZD8;RFXANK;POU2F3;ARHGAP24;NR2F6;UCK2;FGF15;CPE;SFXN1;XKR5;PHF19;SLC25A1;RNF10;USP37…
YY1_23942234_ChIP-Seq_MYOBLASTS_AND_MYOTUBES_Mouse	50/1466	0.63907	1	0	0	0.960744	0.430164	ZFP689;SUV39H2;KDM5C;SMARCB1;USP38;PRDM4;USP31;PEPD;CHD2;COX7C;PHF8;RPTOR;BCL7A;CDC26;GPBP1;IQUB;ANKFY1;PDHX;FNDC3B;SIRT1;NDUFS7;SARNP;RPL7L1;DNAJB11;VGLL4;ATG4D;UBIAD1;AARS2;SYNPO2;UBR4;CBL;BCLAF1;VTI1A;FANCL;FBXO36;WWP1;GAD2;PDE4DIP;TRMT1;SORBS2;EFR3B;SLC8A3;LIN28B;PSMC6;LRCH1;PTPRA;NBR1;CPE;SFXN1;ABCE1
FLI1_27457419_Chip-Seq_LIVER_Mouse	13/393	0.642174	1	0	0	0.931799	0.41269	WNT10A;DST;EYA1;1500015O10RIK;SATB2;FBXO36;PRDM14;CARF;TMEM70;PARD3B;RFX8;IL18R1;ITM2C
ER_23166858_ChIP-Seq_MCF-7_Human	31/920	0.645059	1	0	0	0.949173	0.41613	NFAT5;SAMD9L;AP4E1;PPP1R3A;MPO;KCNV1;NRAS;GRM7;PMEPA1;UBXN7;MACROD2;OSTF1;BCAS1;PRMT6;NCBP2;PPP2R5C;PTGR1;TEX2;RSBN1;ENOX1;SLC8A3;DHX40;ACAP2;COL1A2;PSMC2;CDH13;TRIM37;EVL;CNTN3;ALG10B;GALK2
SMAD_19615063_ChIP-ChIP_OVARY_Human	4/124	0.64607	1	0	0	0.908678	0.396954	NFAT5;LRCH1;NTN4;HIPK3
MYC_18940864_ChIP-ChIP_HL60_Human	25/746	0.646237	1	0	0	0.944002	0.41214	TMEM161B;KLRB1;DGKB;PRDM14;CIB2;TRH;BZW2;BCLAF1;AMDHD1;ESD;ZMYM6;DHX16;POLI;AP3S1;PDHX;CBX4;CD3EAP;UCK2;PLCB4;MED20;PCYOX1L;CD300E;CDH13;KBTBD7;SPG20
HCFC1_20581084_ChIP-Seq_MESCs_Mouse	10/306	0.649783	1	0	0	0.920556	0.396867	PRMT6;ZFP689;GSK3A;NDUFS7;NBR1;ANKFY1;SUCLG1;KBTBD7;NUDT13;NUBP2
NFIB_24661679_ChIP-Seq_LUNG_Mouse	19/573	0.653119	1	0	0	0.934051	0.397903	NFAT5;PHLDB1;HEXB;ITGA2;FNDC3B;AP1AR;TEX2;CHD2;BBC3;UCK2;CCL9;TMCO5;ZFP40;PPP2R5E;SNX25;SUFU;PDGFC;ASXL2;VGLL4
EWS-FLI1_20517297_ChIP-Seq_SK-N-MC_Human	19/574	0.656074	1	0	0	0.932424	0.392999	GSDMD;PRMT6;GPR39;LRP1;EYA1;PRDM14;VPS37D;MRGPRD;STMN4;TM4SF4;NDRG1;PEX26;SBNO1;ACAP2;TMIGD1;POC5;FAM186B;NBR1;RGS22
SIN3A_21632747_ChIP-Seq_MESCs_Mouse	40/1186	0.656428	1	0	0	0.950051	0.399917	ZFP689;1700086L19RIK;USP38;LRP1;HEXB;PELI3;AP4E1;DERL2;ZFP706;SLC5A5;BBC3;GCSH;AP3M2;SPRED3;RAB40B;TMEM203;MPZ;PDGFC;RPS6KA1;ANKFY1;USP30;NUDT13;ZFP930;9930012K11RIK;LSM1;GAD2;TRMT1;NR1D1;FBXL16;NR2F6;DHX40;REST;PSMC6;POC5;FAM161A;VGF;KCNS2;CCPG1;FOSB;ALDOA
SALL4_22934838_ChIP-ChIP_CD34+_Human	48/1418	0.657716	1	0	0	0.953535	0.399515	MAGED1;RNF38;HTRA4;IPP;NTN4;ABCB11;AGPAT1;SLC7A2;APH1A;BCLAF1;NRAS;PTTG1;ZC3H12B;ZMYM6;ANKFY1;DHX16;EPC2;OSTF1;BBS5;KCNJ3;ENTPD1;RWDD3;WSB2;MME;FBXO38;FNDC3B;CYBRD1;SORBS2;PPP2R5C;DNAJC18;SLC8A3;PAX7;LEP;MAPKAPK2;CDC42EP3;ASXL2;BLVRB;ERG;COL9A2;MASP1;SLC29A1;MAP3K13;FBXL5;ABCE1;CHST5;GALK2;MAP3K12;SCN2B
PPARD_23208498_ChIP-Seq_MDA-MB-231_Human	17/516	0.658708	1	0	0	0.928049	0.387437	ESRRA;RNF10;ST14;WSB2;NCOA5;UBR4;EPRS;ABCB11;NADSYN1;COX7C;TMEM70;GNA13;COTL1;NUDT13;ATP9A;CCDC83;CPA4
E4F1_26484288_ChIP-Seq_MOUSE_EMBRYONIC_FIBROBLAST_Mouse	1930-01-01	0.662153	1	0	0	0.938967	0.387097	NCOA5
NCOR1_26117541_ChIP-Seq_K562_Human	68/2000	0.667506	1	0	0	0.957746	0.387128	SLC25A1;SETD3;USP38;KDM1A;CHD4;MRGPRE;PEX26;PPP1R9B;CCND2;IQUB;EMILIN2;NUDT13;DGCR2;PDHX;IAH1;NUP133;FNBP1;CCDC114;TFEB;CD3EAP;NUTF2;KMO;PRKAB1;SIRT1;RSBN1;THOC6;RCN3;NDUFS7;VGF;BLVRB;DNAJC9;FLYWCH2;HNRNPH2;GAS6;SLC29A1;IL6ST;ALDOA;CSNK1G2;STX1A;ARL8B;AARS2;STXBP1;ZBTB48;FURIN;ABCB11;FOXO3;TYMS;AGPAT1;RNASE9;SPOCK2;MFN2;EXPH5;GSDMD;FANCL;SNAI3;RCC2;PDE4DIP;HIPK3;NR2F6;DBNDD2;LIN28B;REST;CCPG1;CDK…
STAT1_17558387_ChIP-Seq_HELA_Human	68/2000	0.667506	1	0	0	0.957746	0.387128	SCARB2;SETD3;1500015O10RIK;HEXB;PPP2R2A;MRGPRE;OPLAH;CARF;GCSH;EEA1;C4B;GRM7;GPBP1;PABPC4L;COTL1;CAR13;CCR6;PSPH;HELLS;ENTPD1;SVOP;IQCA;NUP133;IQCE;CNPY1;TM4SF4;NAV2;RSBN1;RFX8;VGF;GPRC5D;ARL8B;VGLL3;AARS2;SLC47A1;NXN;SYNPO2;VPS4A;ZFP706;ATP2C2;ABCB11;FOXO3;THSD1;SLC7A2;SNX29;CHST12;AMDHD1;SPOCK2;ESD;PACSIN2;H1FX;BC055324;KCNJ3;RAB4A;RCC2;FBXO36;ABCA7;FBXL16;HNRNPAB;FAM160A2;LEP;SSPN;CPE;RAB3GAP2…
PU,1_20513432_ChIP-Seq_MACROPHAGES_Mouse	68/2000	0.667506	1	0	0	0.957746	0.387128	SAMD9L;PRDM4;1500015O10RIK;IPP;ATN1;AP4E1;OPLAH;AKAP10;PTTG1;PPP2R5E;MPZ;ANKFY1;OSTF1;CDK5RAP3;VSIG8;ENTPD1;PAQR6;TNNC1;ANO6;TEX2;4931406C07RIK;RSBN1;DUSP7;DHX40;RFX8;DEFB47;PLA2G10;TSSK5;FLYWCH2;IL6ST;ATG4D;GGNBP2;ROCK1;LRP1;AIRE;ABHD3;SLFN1;STXBP1;ADIPOR1;NDRG1;PHF21B;CCL9;STK36;GNA11;ZFP142;ASCC2;DECR2;BC055324;IL31;PLA2G2E;FANCL;RCC2;CYP4B1;5330417C22RIK;LRCH1;GIPC3;SST;POLE2;GNB2;CD7;ASXL2;T…
JARID1B-DAIN_22020125_ChIP-Seq_ESCs_Mouse	68/2000	0.667506	1	0	0	0.957746	0.387128	SLC25A1;GSK3A;SLC44A1;PYROXD1;MAST1;RXFP4;FBXO24;CYP3A59;NADSYN1;RND2;RXFP3;METTL14;RINL;GRM7;HOXA2;PMEPA1;MDP1;TEAD1;CTSD;PDHX;PAQR6;SUN1;WSB2;FNBP1;VPS13C;IGFBP3;KCNK16;PAX5;PRKAB1;FBXW2;LOR;OSCAR;AKR1C12;PLCB4;ORAI1;MASP1;SLC29A1;ALDOA;AVPI1;BECN1;NAPB;CASZ1;NDRG4;HDAC1;CLCNKB;NTN4;FURIN;ADIPOR1;EFNA4;SLC5A5;CYP17A1;ADAMTS16;NTF5;NRAS;GPR153;RAB40B;HECTD3;MFN2;MYH10;CAP2;WNT10A;RCC2;DKKL1;VAX1…
SOX11_22085726_ChIP-Seq_ESNs_Mouse	68/2000	0.667506	1	0	0	0.957746	0.387128	SETD2;BMP10;RPL32;YWHAB;1500015O10RIK;ZDHHC5;PLOD1;CHD2;BBC3;DUSP11;SPRED3;UCN3;RASGEF1A;ZMYM6;ANKFY1;4933430I17RIK;MDP1;CTSD;CDK5RAP3;PSPH;SUN1;WSB2;ITGA2;9930012K11RIK;FBXO10;IL17RD;4931406C07RIK;RSBN1;RAB32;DHX40;RCN3;CACNB2;GREM2;PLSCR3;CDC42EP5;CLDN19;BLVRB;FLYWCH2;GPRC5D;SLC29A1;ALG10B;NFAT5;NDRG4;GGNBP2;HTRA4;NOLC1;MIR124A-2;ADIPOR1;FUT1;PHF21B;ENHO;SPOCK2;GPC2;ATP6V1D;MPZL2;KLHL29;SNAI3;Y…
RXR_22158963_ChIP-Seq_LIVER_Mouse	68/2000	0.667506	1	0	0	0.957746	0.387128	RNF10;SCARB1;GSK3A;ACSM1;GDE1;LDB3;EPRS;BBC3;PEX26;C4B;ME1;TEAD1;FBXO9;IAH1;WSB2;1700125H20RIK;KDM2B;AHSG;PIPOX;TM4SF4;KMO;PRKAB1;CYP27A1;PLSCR1;TMIGD1;MAPKAPK2;ORAI1;BLVRB;DSG2;PKHD1L1;MASP1;SLC29A1;IL6ST;ASPA;LY6E;ARL8B;ATG4D;GGNBP2;LRP1;COL11A2;ZBTB48;UBR4;DERL2;FOXO3;SLC7A2;CYP17A1;CCL9;AMDHD1;MGAT1;DECR2;ATP9A;MPZL2;ESRRA;RWDD3;GOT1;CNBP;WWP1;NR1D1;5330417C22RIK;HIPK3;NR2F6;LRCH1;SST;CD7;ZFP…
KDM2B_26808549_Chip-Seq_REH_Human	68/2000	0.667506	1	0	0	0.957746	0.387128	SCARB2;INS1;SAMD9L;SMARCB1;USP31;1500015O10RIK;OPLAH;PEPD;C4B;RPTOR;BAIAP2L2;AKAP10;GRM7;CDC26;GPBP1;ANKFY1;EMILIN2;OSTF1;HELLS;COG7;SVOP;PIPOX;PARD3B;VAV2;DHX40;PLSCR1;ACAP2;SPATA16;SLC7A7;SMO;CDC42EP3;ITGA8;CDH13;DSG2;TOX;ALG10B;KHDRBS3;SLFN1;NOLC1;NDRG1;KCNV1;SNX29;CHST12;GPR150;GNA11;VTI1A;CPA4;KCNJ3;CBX4;BBOX1;MEMO1;BTBD9;ESR2;ENOX1;RAB10;UCK2;COL1A2;LRCH1;GIPC3;SST;KIF26B;CD7;SSPN;SRPRB;PKN…
CEBPB_26923725_Chip-Seq_HEMOGENIC-ENDOTHELIUM_Mouse	68/2000	0.667506	1	0	0	0.957746	0.387128	USP38;KDM1A;USP31;RXFP4;BCCIP;RPTOR;BAIAP2L2;GPBP1;ANKFY1;DHX16;UBXN7;OSTF1;BCAS1;CUBN;PDHX;IAH1;1700125H20RIK;KDM2B;FNBP1;VPS13C;KCNK16;TM4SF4;RSBN1;RAB32;GREM2;RFX8;PLCB4;POC5;FAM161A;PAX7;CDC42EP5;MYL2;FDX1;MED20;CDH13;IL6ST;VGLL4;NFAT5;LRP1;NDRG1;BC048562;PROKR1;BCLAF1;TMEM203;HECTD3;SPOCK2;SNX25;ESD;VTI1A;MAP4K5;AFAP1L2;ST14;FER1L4;GP2;WDYHV1;SORBS2;5330417C22RIK;ARHGAP24;SLC8A3;GATM;TMCO5;C…
PU_27001747_Chip-Seq_BMDM_Mouse	68/2000	0.667506	1	0	0	0.957746	0.387128	PNMT;SMARCB1;SLC44A1;PPP1R9B;EEA1;C4B;LAPTM4A;AKAP10;CYTIP;DST;NCOA5;IQCA;FCRL6;9930012K11RIK;ANO6;KMO;SIRT1;RAB32;CYP27A1;PLSCR3;MAPKAPK2;MASP1;SLC29A1;SMPDL3A;ASPA;VGLL4;DBN1;LY6E;PFKFB2;SLC47A1;LRP1;SLFN1;NXN;YTHDC2;SATB2;ZFP503;UBR4;TMTC3;PRDM14;ADIPOR1;FOXO3;TMEM70;SNX3;GNA13;BCLAF1;CCL9;RNASE9;GPR150;ZFP142;ASCC2;MGAT1;GSDMD;TNFSF18;EYA1;RCC2;FBXO36;ABCA7;NR1D1;HNRNPAB;RAB10;UCK2;UST;NBR1;R…
RUNX1_27457419_Chip-Seq_LIVER_Mouse	68/2000	0.667506	1	0	0	0.957746	0.387128	SUV39H2;SLC44A3;USP37;SLC44A1;1500015O10RIK;EPRS;NUDT5;CARF;SERPINB3D;HNF4A;MPZ;MIR350;EPC2;BBS5;SH3GL2;BCAS1;VSIG8;CUBN;GPR39;PDHX;DST;MME;IQCA;FNBP1;FCRL6;KMO;PARD3B;CYP27A1;CACNB2;GREM2;RFX8;PLCB4;MAPKAPK2;ITGA8;PFKFB2;CDC123;MAPKAP1;STXBP1;SATB2;PRDM14;PRDM12;ADIPOR1;ABCB11;TMEM70;NRAS;STK36;ZFP142;BC055324;KCNJ3;TNFSF18;WNT10A;MBD5;EYA1;KCNJ13;FBXO36;BBOX1;CYBRD1;GAD2;UCK2;TMCO5;IL2RA;KIF26B…
ZFP281_18757296_ChIP-ChIP_E14_Mouse	68/2004	0.674	1	0	0	0.955835	0.377101	SETD3;SLC44A1;MAST1;ARID4B;CHD4;WFDC2;PPP1R9B;SPRED3;CCND2;BCL7A;RPS6KA1;COTL1;CTSD;HELLS;WSB2;MME;TNNC1;9930012K11RIK;HUNK;CD3EAP;PAX5;RSBN1;NPC1;VGF;CDC42EP5;MYL2;MAPKAPK2;PLA2G10;SLC29A1;CCDC83;STX1A;AVPI1;CAMK2B;NDRG4;GGNBP2;LRP1;FBLIM1;HDAC1;MAGED1;SATB2;ZFP503;TMTC3;EFNA4;NTF5;BCLAF1;PDGFC;MFN2;GPC2;CSK;MGAT1;MYH10;KCNJ3;ESRRA;WNT10A;CBX4;YIPF5;RAB10;BMP4;UCK2;LIN28B;SFXN1;TBKBP1;FBXL5;ABCE…
SUZ12_27294783_Chip-Seq_NPCs_Mouse	29/880	0.688195	1	0	0	0.928297	0.346888	USP37;1500015O10RIK;SATB2;PRDM14;EPRS;CARF;TMEM70;SERPINB3D;STK36;MIR350;ZFP142;TNFSF18;GPR39;WNT10A;DST;IQCA;EYA1;KCNJ13;FBXO36;PARD3B;CYP27A1;GREM2;RFX8;UCK2;KIF26B;MAPKAPK2;RAB3GAP2;IL18R1;ITM2C
KLF1_20508144_ChIP-Seq_FETAL-LIVER-ERYTHROID_Mouse	38/1144	0.689772	1	0	0	0.935684	0.347508	NDRG4;SAMD9L;KHDRBS3;YWHAB;NRXN1;PEPD;NDRG1;PPP1R9B;SNX3;CECR2;NRAS;AKAP10;HECTD3;PACSIN2;EMILIN2;FAM53B;MAP4K5;CTSD;MPST;PAQR6;SUN1;HACE1;CCDC114;ANO6;NAV2;PRKAB1;5330417C22RIK;POU2F3;RSBN1;RNF144B;UFM1;SARNP;MED20;BLVRB;SMPDL3A;TRIM55;ABCG2;ATG4D
TP63_23658742_ChIP-Seq_EP156T_Human	125/3652	0.692066	1	0	0	0.964164	0.354884	NPFFR2;PHLDB1;KDM1A;PPP2R2A;SMC6;BZW2;BACH2;LOXL1;PEX26;NUBP2;BAIAP2L2;PTTG1;ANKFY1;KNTC1;MACROD2;OSTF1;FNBP1;CNPY1;TEX2;KMO;PRKAB1;FBXW2;RFX8;MYL2;MAPKAPK2;ERG;ARL8B;ABCG2;GRIA1;CASZ1;KLRB1;YTHDC2;TMTC3;PRDM14;FOXO3;NDRG1;ADAMTS16;ENHO;G3BP1;PACSIN2;ATP6V1D;TNFSF18;KLHL29;RAB4A;SYNRG;CYBRD1;WDYHV1;MEMO1;NR2F6;BMP4;UCK2;COL1A2;DIAPH3;SSPN;SRPRB;CNTN3;CDK13;SLC44A3;SLC44A1;USP31;TRH;EEA1;DUSP11;RP…
DMRT1_21621532_ChIP-ChIP_FETAL_Ovary	4/132	0.693803	1	0	0	0.853606	0.312051	AARS2;KDM2B;RPL7L1;AGPAT1
TAF7L_23326641_ChIP-Seq_C3H10T1-2_Mouse	30/912	0.694235	1	0	0	0.926612	0.338162	ZFP689;SLC25A1;BECN1;USP37;GSK3A;GGNBP2;UHRF2;PPP2R2A;ERMP1;MGAT1;MAP4K5;TEAD1;4933428G20RIK;ESRRA;HACE1;CDSN;CBX4;NUP133;NCBP2;SNAI3;FZD8;NR1D1;4931406C07RIK;THOC6;RAB10;ASB8;PKIG;ALDOA;CSNK1G2;MAP3K12
GATA1_26923725_Chip-Seq_HPCs_Mouse	7/226	0.695261	1	0	0	0.872492	0.317122	POC5;SMO;PPP2R5E;STXBP1;KIF26B;ANKFY1;CSK
TCF3_18692474_ChIP-Seq_MESCs_Mouse	45/1351	0.695666	1	0	0	0.938272	0.340485	SLC25A1;NFAT5;UHRF2;HEXB;MAPKAP1;RXFP4;ATN1;PRDM14;ZFP706;MRGPRE;TRH;CHD2;FBXO22;EFNA4;SBNO1;PDGFC;EPC2;OSTF1;DECR2;NUDT13;SH3GL2;DGCR2;DST;FNBP1;RCC2;FZD8;PIPOX;GAD2;IL17RD;POU2F3;ARHGAP24;UCK2;UFM1;REST;SLC7A7;CDC42EP3;PLA2G10;CDH13;SFXN1;SLC29A1;IL6ST;FBXL5;TRIB2;VGLL4;AVPI1
SETDB1_19884255_ChIP-Seq_MESCs_Mouse	68/2020	0.699361	1	0	0	0.948264	0.339088	SCARB1;SETD3;ZDHHC5;OPLAH;CHD2;LOXL1;EDC3;PEX26;ARV1;BCL7A;GPBP1;ANKFY1;CDK5RAP3;DGCR2;PRMT6;PAQR6;IGFBP3;IQCE;TYK2;SIRT1;FBXW2;THOC6;RAB32;RCN3;PLSCR3;NDUFS7;VGF;MTHFD2;PAX7;MAPKAPK2;DNAJC9;STAMBP;ALDOA;ALG10B;AIRE;RRAD;STXBP1;COL11A2;VPS4A;CBL;EFNA4;FUT1;SLC5A5;PHF21B;SNX3;GPR153;RAB40B;CHST12;GSG1L;GPC2;MAP4K5;ATP9A;ESRRA;TRMT1;BTBD9;NR2F6;UCK2;PSMC6;GNB2;ASXL2;ZFP395;AAK1;SFXN1;TBKBP1;CBLN3;F…
OCT4_18692474_ChIP-Seq_MEFs_Mouse	67/1992	0.700768	1	0	0	0.947452	0.336893	SLC25A1;SCARB2;RNF10;PIGO;HEXB;ATN1;PLOD1;TRH;RPS6KA1;CCR6;OSTF1;2210010C04RIK;SH3GL2;DGCR2;HELLS;ENTPD1;WSB2;DST;MME;SYK;FNBP1;PIPOX;PPP2R5C;TEX2;PRKAB1;PLSCR1;SLC7A7;PLCB4;NPC1;PAX7;RPL7L1;PLA2G10;CDH13;SLC29A1;IL6ST;ASPA;LY6E;ABCG2;PFKFB2;CAMK2B;NFAT5;BECN1;AIRE;NXN;CBL;EFNA4;AP3M2;GNA13;PDGFC;BRD4;ST14;RAB4A;EYA1;SNAI3;DKKL1;FZD8;GAD2;POU2F3;NR2F6;FGF15;REST;GSTA4;GHRH;NBR1;SFXN1;COL9A2;MAP3K…
KLF4_25985364_ChIP-Seq_ATHEROSCLEROSIS_LESION_Mouse	40/1211	0.706803	1	0	0	0.930438	0.322865	NPFFR2;SLC44A3;SAMD9L;SLC47A1;USP38;USP31;FBLIM1;YTHDC2;SMC5;PCDH18;BACH2;BC048562;PROKR1;LAPTM4A;PDGFC;EPC2;PDHX;PAQR6;ITGA2;GLYCAM1;YIPF5;FOXJ3;GP2;PIPOX;SIRT1;DHX40;GREM2;POC5;CDC42EP5;GHRH;SSPN;RAB3GAP2;TBKBP1;CNTN3;MAP3K13;CYB561;TRIB2;LPIN3;PHF19;ABCG2
KLF5_18264089_ChIP-ChIP_MESCs_Mouse	3/103	0.713024	1	0	0	0.820457	0.277512	BMP4;RPS6KA1;ARL8B
KLF2_18264089_ChIP-ChIP_MESCs_Mouse	3/103	0.713024	1	0	0	0.820457	0.277512	BMP4;RPS6KA1;ARL8B
RNF2_18974828_ChIP-Seq_MESCs_Mouse	43/1302	0.713032	1	0	0	0.930313	0.314658	NPFFR2;PHLDB1;SATB2;ZFP503;HTRA4;NTN4;PRDM14;ADCY1;AGPAT1;PCDH18;BACH2;RXFP3;PPP1R9B;CYP27B1;CCND2;SLITRK2;GRM7;GPR150;LRRTM1;HOXA2;EMILIN2;PITX3;WNT10A;CBX4;AHSG;FZD8;GAD2;VAX1;GRIN2B;ESR2;BMP4;CACNB2;FGF15;SMO;VGF;PAX7;CCPG1;UST;GAS6;TOX;PTPN5;FGF12;TRIB2
EZH2_18974828_ChIP-Seq_MESCs_Mouse	43/1302	0.713032	1	0	0	0.930313	0.314658	NPFFR2;PHLDB1;SATB2;ZFP503;HTRA4;NTN4;PRDM14;ADCY1;AGPAT1;PCDH18;BACH2;RXFP3;PPP1R9B;CYP27B1;CCND2;SLITRK2;GRM7;GPR150;LRRTM1;HOXA2;EMILIN2;PITX3;WNT10A;CBX4;AHSG;FZD8;GAD2;VAX1;GRIN2B;ESR2;BMP4;CACNB2;FGF15;SMO;VGF;PAX7;CCPG1;UST;GAS6;TOX;PTPN5;FGF12;TRIB2
STAT3_18555785_Chip-Seq_ESCs_Mouse	67/2000	0.713108	1	0	0	0.943662	0.319073	USP37;1500015O10RIK;AP4E1;CTDSPL2;EPRS;CARF;SERPINB3D;METTL14;MPZ;MIR350;MACROD2;BCAS1;VSIG8;PRMT6;CUBN;GPR39;PDHX;DST;IQCA;FCRL6;NCOA6;KMO;PARD3B;CYP27A1;CACNB2;ATRN;GREM2;RFX8;PLCB4;MAPKAPK2;ITGA8;TRIM55;PFKFB2;MAPKAP1;SATB2;PRDM14;ADIPOR1;TMEM70;STK36;ZFP142;BC055324;ATP9A;TNFSF18;NDUFA8;WNT10A;MBD5;RWDD3;EYA1;KCNJ13;FBXO36;BBOX1;CYBRD1;HIPK3;ARHGAP24;UCK2;GATM;UFM1;TMCO5;PTPRA;IL2RA;KIF26B;GH…
OCT4_20526341_ChIP-Seq_ESCs_Human	67/2000	0.713108	1	0	0	0.943662	0.319073	SCARB2;RNF10;SUV39H2;PHLDB1;SMARCB1;RPL32;IFT172;UFSP2;EPRS;PEPD;WFDC2;RPTOR;UCN3;BCL7A;AP3S1;USP30;TEAD1;PITX3;FBXO9;PRMT6;TMPRSS11B;PAQR6;KDM2B;FCRL6;NAV2;RSBN1;LOR;OSCAR;SLC9A3;CACNB2;SETBP1;MYL2;RPL7L1;PLA2G10;CLDN19;MASP1;ASPA;BECN1;NAPB;CASZ1;UBIAD1;ROCK1;SYNPO2;AMIGO1;FURIN;PDGFC;GPC2;FSD2;GBP2;GSDMD;TFAP2B;WNT10A;MBD5;FANCL;SYNRG;RCC2;FZD8;REST;PTPRA;GNB2;PCYOX1L;COL20A1;FOSB;SFXN1;CDK13;…
GATA2_21186366_ChIP-Seq_BM-HSCs_Mouse	67/2000	0.713108	1	0	0	0.943662	0.319073	SETD3;SMARCB1;PRDM4;DGKB;SMC6;RND2;EEA1;RPTOR;LAPTM4A;AKAP10;PTTG1;PPP2R5E;ANKFY1;IGFBP3;PIPOX;PPP2R5C;TEX2;SYN3;SIRT1;RAB32;DHX40;RNF144B;POC5;FAM161A;NDUFS7;SARNP;EVL;SMPDL3A;TRIB2;CSNK1G2;GRIA1;CAMK2B;1700086L19RIK;SLC47A1;LRP1;AIRE;NXN;NTN4;TMTC3;ADCY1;FOXO3;SNX3;GNA13;BCLAF1;AMDHD1;SPOCK2;GNA11;ASCC2;MGAT1;MAP4K5;MYH10;CAP2;KLHL29;HACE1;CBX4;FANCL;SYNRG;ABCA7;ESR2;LIN28B;GIPC3;UST;ASXL2;TRIM…
CEBPB_22108803_ChIP-Seq_LS180_Human	67/2000	0.713108	1	0	0	0.943662	0.319073	SCARB2;SUV39H2;SETD3;USP38;HEXB;STMN4;PPP2R2A;TRH;DUSP11;LAPTM4A;PPP2R5E;HNF4A;IQUB;ZMYM6;HOXA2;FAM53B;USP30;TEAD1;IAH1;KDM2B;FCRL6;NCOA6;ELMOD1;CNPY1;PPP2R5C;FBXO10;LOR;SLC9A3;PLSCR1;SETBP1;SARNP;FASTKD5;ORAI1;DNAJC9;SUCLG1;STAMBP;SLC29A1;ATG4D;DNAH1;ROCK1;KLRB1;ABHD3;FBLIM1;YTHDC2;RNF38;VPS4A;HTRA4;UCP1;FITM2;LPO;GPR153;LEPROTL1;VTI1A;WNT10A;GOT1;FBXO38;TNFRSF9;GLYCAM1;TMEM50B;SYNRG;ESR2;BMP4;K…
CBX2_22325352_ChIP-Seq_293T-Rex_Human	67/2000	0.713108	1	0	0	0.943662	0.319073	BMP10;SLC44A3;KDM1A;IPP;ARID4B;SMC6;PLOD1;EPRS;LAPTM4A;ZMYM6;RPS6KA1;EPC2;PHACTR4;PRMT6;GPR39;NUDC;EXOC8;NUP133;KMO;LOR;PARD3B;GREM2;RFX8;FAM161A;MTHFD2;PAX7;MAPKAPK2;CDC42EP3;CLDN19;UTS2;TRIB2;ARL8B;ABCG2;CASZ1;UBIAD1;FBLIM1;HDAC1;SATB2;NRXN1;ZBTB48;CLCNKB;UBR4;NRAS;GPR153;MFN2;GBP2;TNFSF18;KLHL29;MBD5;RAB4A;RWDD3;PLA2G2E;FANCL;TNFRSF9;RCC2;PTCH2;FOXJ3;CYP4B1;PDE4DIP;EFR3B;UCK2;KIF26B;ASXL2;AAK1…
MAF_26560356_Chip-Seq_TH2_Human	67/2000	0.713108	1	0	0	0.943662	0.319073	SUV39H2;FCGBP;PHLDB1;KDM1A;RXFP4;AP4E1;ZDHHC5;ARID4B;CHD4;PPP2R2A;CTDSPL2;NADSYN1;RND2;ZDHHC2;LOXL1;PPP1R9B;EEA1;CDC20;IL4I1;CCND2;ZMYM6;RPS6KA1;ANKFY1;DHX16;TEAD1;UNC45A;PRMT6;PAQR6;IAH1;WSB2;NUP133;CCDC114;PPP2R5C;RSBN1;MAPKAPK2;FASTKD5;DNAJC9;DBN1;UBIAD1;HDAC1;ZBTB48;UBR4;FURIN;EFNA4;AP3M2;APH1A;CYP27B1;MFN2;CSK;GBP2;CBX4;TNFRSF9;RCC2;FOXJ3;FZD8;NR1D1;HIPK3;REC8;NR2F6;DBNDD2;IL2RA;GNB2;CD7;HYL…
RING1B_27294783_Chip-Seq_NPCs_Mouse	67/2000	0.713108	1	0	0	0.943662	0.319073	PHLDB1;DGKB;PEPD;PPP1R9B;CCND2;HOXA2;CDK5RAP3;IGFBP3;PIPOX;PAX5;IL17RD;SIRT1;PARD3B;VAV2;CACNB2;TMIGD1;VGF;SETBP1;PAX7;MAPKAPK2;CD300E;SLC29A1;IL6ST;TOX;DCTPP1;VGLL4;VGLL3;PFKFB2;CAMK2B;CASZ1;NXN;SATB2;ZFP503;NTN4;TMTC3;MIR124A-2;PRDM14;ZFP827;LPO;PRDM12;FOXO3;TMEM70;PHF21B;RAB40B;CHST12;PDE6B;DECR2;MYH10;KLHL29;WNT10A;CBX4;EYA1;RCC2;PDX1;FZD8;GAD2;NR1D1;VAX1;GRIN2B;HNRNPAB;BMP4;LIN28B;GSTA4;KIF2…
RUNX1_27514584_Chip-Seq_MCF-7_Human	67/2000	0.713108	1	0	0	0.943662	0.319073	SCARB1;PHLDB1;USP38;RPL32;AP4E1;TRH;EPRS;CHD2;NADSYN1;COX7C;GCSH;PABPC4L;PMEPA1;BDKRB1;CTSD;BCAS1;GPR39;HELLS;NUP133;CCDC114;MYOF;NUTF2;TM4SF4;SIRT1;RSBN1;VAV2;POC5;PAX7;MYL2;CDC42EP3;PLA2G10;EVL;SLC29A1;ALDOA;AVPI1;CASZ1;COL11A2;ADCY1;FUT1;APH1A;SNX29;NRAS;CHST12;PACSIN2;CSK;MGAT1;ATP6V1D;ATP9A;CAP2;RAB4A;CBX4;FOXJ3;PDE4DIP;MEMO1;FBXL16;EFR3B;TFAP4;LEP;UST;AAK1;FOSB;HYLS1;TRIM37;TRIP13;CYB561;LP…
KLF4_18264089_ChIP-ChIP_MESCs_Mouse	3/104	0.719139	1	0	0	0.812568	0.267905	BMP4;RPS6KA1;ARL8B
RNF2_16625203_ChIP-ChIP_MESCs_Mouse	40/1219	0.722039	1	0	0	0.924332	0.301033	SUV39H2;PHLDB1;UHRF2;NXN;ZFP503;NTN4;PLOD1;PCDH18;BACH2;LOXL1;CYP27B1;CCND2;GRM7;LRRTM1;HOXA2;EMILIN2;4933430I17RIK;AP3S1;PITX3;CBX4;TMEM50B;FZD8;GAD2;PAX5;BTBD9;VAX1;DUSP7;BMP4;GNAO1;CACNB2;GATM;FGF15;SMO;PAX7;FOSB;CDH13;SYCP3;TOX;FBXL5;CHST5
SALL1_21062744_ChIP-ChIP_HESCs_Human	3/105	0.725152	1	0	0	0.804829	0.258651	MME;SATB2;FBXO36
TP53_16413492_ChIP-PET_HCT116_Human	14/449	0.727664	1	0	0	0.878321	0.279232	GPR39;HELLS;SMARCB1;RRAD;CHD2;EEA1;AKAP10;CHST12;PDGFC;CDC42EP3;VTI1A;NHS;GAS6;GALK2
CNOT3_19339689_ChIP-ChIP_MESCs_Mouse	51/1547	0.732595	1	0	0	0.928649	0.28896	SLC25A1;SMARCB1;USP38;RPL32;GOLT1B;YWHAB;ZDHHC5;PLOD1;EPRS;RND2;EEA1;EFTUD2;ARV1;AKAP10;PSPH;PHACTR4;HELLS;NCOA5;NCBP2;HUNK;FNDC3B;PRKAB1;SLC7A7;SMO;FDX1;FASTKD5;DSG2;DNASE1L2;ARL8B;CAMK2B;NFAT5;ROCK1;GSTCD;ZFP706;TMEM70;BCLAF1;SPOCK2;ESRRA;ST14;GOT1;SNAI3;CNBP;RAB10;DBNDD2;ASB8;PSMC2;UST;NBR1;CPE;PTPN5;SPG20
GLI1_17442700_ChIP-ChIP_MESCs_Mouse	1973-02-01	0.737092	1	0	0	0.771754	0.235417	NME6;SLC10A2
CHD7_19251738_ChIP-ChIP_MESCs_Mouse	4/141	0.7418	1	0	0	0.799121	0.238678	BMP4;TMEM50B;NRXN1;SYN3
SOX9_26525672_Chip-Seq_Limbbuds_Mouse	40/1230	0.742238	1	0	0	0.916065	0.273065	LRP1;NXN;1500015O10RIK;SATB2;PRDM14;DERL2;ADIPOR1;FOXO3;THG1L;PPP1R9B;EEA1;SNX3;RPTOR;BCLAF1;SPOCK2;MPZ;G3BP1;ITGB8;BC055324;MYH10;CDK5RAP3;HACE1;DST;IQCA;EYA1;FANCL;SYNRG;TEX2;SYN3;HNRNPAB;PARD3B;RAB32;FAM161A;NDUFS7;SARNP;KIF26B;POLE2;UST;RAB3GAP2;TRIB2
TFAP2A_17053090_ChIP-ChIP_MCF-7_Human	63/1904	0.74337	1	0	0	0.932063	0.276413	SLC25A1;PHLDB1;ACSM1;ATN1;CHD4;CTDSPL2;PHF8;PEX26;IL4I1;PPP2R5E;HNF4A;ANKFY1;BDKRB1;WARS;VPS13C;PPP2R5C;NAV2;TEX2;PRKAB1;ATRN;PLCB4;NPC1;KARS;ALPK3;GPRC5D;GAS6;ALDOA;CSNK1G2;PFKFB1;NDRG4;LRP1;ABHD3;NXN;NTN4;CBL;CECR2;CYP27B1;SBNO1;RNASE9;PACSIN2;ASCC2;SLC13A5;DCPS;MYH10;ATP9A;BRD4;IL31;SNAI3;SLC10A2;ABCA7;TRMT1;NR1D1;HIPK3;ESR2;GNAO1;PSMC6;TMCO5;DIAPH3;GIPC3;PTPRA;PKIG;MAP3K12;SCN2B
MYC_19030024_ChIP-ChIP_MESCs_Mouse	131/3868	0.743448	1	0	0	0.954018	0.282824	RPL32;PRDM4;GOLT1B;ZDHHC5;BCCIP;PPP2R2A;EPRS;BZW2;NUDT5;CARF;THG1L;NUBP2;GCSH;CDC20;EFTUD2;LAPTM4A;CCND2;CDC26;GPBP1;RPS6KA1;ANKFY1;KNTC1;CDK5RAP3;PSPH;WSB2;CD3EAP;4931406C07RIK;FBXW2;RSBN1;COX6B1;OSCAR;DHX40;KARS;MTHFD2;RPL7L1;SUCLG1;TRIB2;CSNK1G2;LY6E;PFKFB2;TMEM161B;UBIAD1;GGNBP2;GSTCD;NOLC1;SLC5A5;CYP27B1;G3BP1;ATP6V1D;ESRRA;RAB4A;GOT1;FANCL;TNFRSF9;RCC2;LSM1;NR1D1;BTBD9;BMP4;UCK2;LIN28B;AAK1…
WDR5_24793694_ChIP-Seq_LNCAP_Human	24/757	0.745308	1	0	0	0.893073	0.262525	FCGBP;PHLDB1;CBX4;NUP133;KDM2B;NCBP2;FZD8;PDE4DIP;MEMO1;NDRG1;LOR;RAB10;RPTOR;NME6;FAM161A;NDUFS7;SETBP1;SARNP;MYL2;HNF4A;IQUB;CDH13;PKN2;DCTPP1
NANOG_18358816_ChIP-ChIP_MESCs_Mouse	40/1232	0.745815	1	0	0	0.914578	0.268225	ZFP689;SLC25A1;RNF10;UHRF2;HEXB;NOLC1;PPP2R2A;AGPAT1;BACH2;RXFP3;NRAS;PDGFC;EPC2;CCR6;NUDT13;WSB2;GOT1;DST;EYA1;FZD8;PIPOX;GAD2;BTBD9;KMO;BMP4;UCK2;PLSCR1;UFM1;REST;SLC7A7;CYP2U1;GSTA4;PAX7;NBR1;PLA2G10;IL6ST;PPP1R14D;CRELD2;CYB561;ABCG2
NANOG_18347094_ChIP-ChIP_MESCs_Mouse	63/1908	0.74922	1	0	0	0.930109	0.268543	SCARB2;SLC44A3;GSK3A;DGKB;HEXB;ATN1;TRH;UBE2Z;CHD2;PHF8;PPP1R9B;CCND2;ITGB8;EPC2;OSTF1;MSMB;WSB2;DST;PIPOX;TYK2;TEX2;IL17RD;PRKAB1;PLSCR1;SLC7A7;VGF;PAX7;CDC42EP3;SLC29A1;IL6ST;TRIB2;STX1A;VGLL4;CAMK2B;CASZ1;NDRG4;UHRF2;FBLIM1;MAGED1;MAPKAP1;NOLC1;PRDM14;AGPAT1;GNA13;NRAS;GPR153;PDGFC;CDSN;EYA1;SNAI3;YIPF5;FBXO36;FZD8;GAD2;PDE4DIP;TRMT1;POU2F3;BMP4;UFM1;REST;GSTA4;NBR1;ABCE1
TCFAP2C_20176728_ChIP-ChIP_TROPHOBLAST_STEM_CELLS_Mouse	89/2667	0.754228	1	0	0	0.940023	0.265143	ZFP689;SLC44A3;SLC44A1;PRDM4;YWHAB;ATN1;SMC5;ARID4B;PLOD1;UBE2Z;RND2;WFDC2;BBC3;PPP1R9B;ARV1;BCL7A;RPS6KA1;ANKFY1;HOXA2;DGCR2;PHACTR4;WSB2;NCOA5;NUP133;FNBP1;ELMOD1;9930012K11RIK;HUNK;TYK2;PPP2R5C;IL17RD;PRKAB1;FBXW2;DUSP7;SLC7A7;NPC1;IFT81;MYL2;DSG2;EVL;ALPK3;ERG;SLC29A1;IL6ST;CRELD2;LY6E;PFKFB2;TMEM161B;LRP1;MAGED1;STXBP1;NTN4;DERL2;ZFP706;EFNA4;ADAMTS16;SNX3;GNA13;GPR153;CHST12;GNA11;MFN2;MGAT…
SMAD2/3_21741376_ChIP-Seq_ESCs_Human	66/2000	0.755688	1	0	0	0.929577	0.2604	SUV39H2;FCGBP;PHLDB1;PIGO;HEXB;DMP1;PLOD1;TRH;OPLAH;NUDT5;EDC3;BCL7A;PPP2R5E;HNF4A;IQUB;DHX16;PRMT6;PAQR6;IAH1;DST;NCOA5;KDM2B;FNBP1;CCDC114;MYOF;CD3EAP;PAX5;TYK2;FBXO10;PRKAB1;LOR;ACAP2;NDUFS7;SARNP;CLDN19;BLVRB;DCTPP1;ASPA;NFAT5;UBIAD1;AARS2;YTHDC2;MAPKAP1;CLCNKB;ADIPOR1;TYMS;APH1A;STK36;SPOCK2;BRD4;TFAP2B;WNT10A;FER1L4;IL31;TNFRSF9;NR2F6;RAB10;LIN28B;LEP;GNB2;ASXL2;CAMK1;CDK13;PKIG;MAP3K13;FBX…
SMAD1_18555785_Chip-Seq_ESCs_Mouse	66/2000	0.755688	1	0	0	0.929577	0.2604	1500015O10RIK;AP4E1;ZDHHC5;CTDSPL2;EPRS;CARF;SERPINB3D;MPZ;MIR350;PMEPA1;CYTIP;BBS5;BCAS1;VSIG8;CUBN;GPR39;PDHX;DST;NCOA5;IQCA;FCRL6;NCOA6;FNDC3B;KMO;PARD3B;VAV2;CYP27A1;ATRN;GREM2;RFX8;PLCB4;MAPKAPK2;ITGA8;PFKFB2;NAPB;STXBP1;SATB2;PRDM14;ADIPOR1;TMEM70;STK36;ZFP142;BC055324;TNFSF18;WNT10A;MBD5;RWDD3;EYA1;KCNJ13;FBXO36;BBOX1;CYBRD1;GAD2;HIPK3;UCK2;GATM;TMCO5;IL2RA;KIF26B;COL20A1;RAB3GAP2;PPP1R14D…
CEBPA_20513432_ChIP-Seq_MACROPHAGES_Mouse	66/2000	0.755688	1	0	0	0.929577	0.2604	SUV39H2;KDM1A;PRDM4;IPP;AP4E1;DMP1;CHD2;MPO;GCSH;AKAP10;PTTG1;PPP2R5E;MPZ;CYTIP;NUDC;FNDC3B;NUTF2;AP1AR;ANO6;OSCAR;DHX40;TMIGD1;DEFB47;ITGA8;TSSK5;CD300E;FLYWCH2;IL6ST;DNASE1L2;DCTPP1;CSNK1G2;LY6E;ATG4D;NFAT5;CDC123;NDRG4;GGNBP2;ROCK1;AIRE;ABHD3;SLFN1;NXN;STXBP1;CSF2RB;PRDM12;ABCB11;NDRG1;GNA13;CCL9;GPR150;DECR2;BC055324;BRD4;MPZL2;ZFP235;FANCL;CNBP;WWP1;LRCH1;SST;ASB8;POLE2;CD7;ZFP597;FBXL5;CYB5…
PHF8_20622853_ChIP-Seq_HELA_Human	66/2000	0.755688	1	0	0	0.929577	0.2604	SLC44A3;KDM1A;IPP;ARID4B;PLOD1;EPRS;NUDT5;CDC20;UCN3;SUFU;MPZ;ZMYM6;RPS6KA1;TEAD1;PHACTR4;PRMT6;CUBN;HELLS;NUDC;EXOC8;NUP133;MYOF;KMO;SIRT1;RSBN1;LOR;CACNB2;GREM2;PAX7;CLDN19;UTS2;CCDC83;CASZ1;UBIAD1;FBLIM1;HDAC1;ZBTB48;CLCNKB;UBR4;GPR153;HECTD3;VTI1A;MFN2;GBP2;TNFSF18;AFAP1L2;RAB4A;RWDD3;PLA2G2E;GOT1;TNFRSF9;RCC2;PTCH2;FOXJ3;FZD8;BBOX1;CYP4B1;GAD2;PDE4DIP;UCK2;KIF26B;RAB3GAP2;PKN2;COL9A2;SLC22A8…
NFI_21473784_ChIP-Seq_ESCs_Mouse	66/2000	0.755688	1	0	0	0.929577	0.2604	YWHAB;IFT172;ATN1;SMC6;FBXO24;CTDSPL2;EPRS;NUDT5;BACH2;RXFP3;PPP1R9B;DUSP11;CDC20;CCND2;MPZ;ZMYM6;MIR350;EMILIN2;EPC2;2210010C04RIK;FBXO9;HELLS;WSB2;9930012K11RIK;CD3EAP;TM4SF4;FBXW2;PARD3B;GREM2;PLSCR1;ACAP2;PLCB4;ALPK3;GPRC5D;TRIB2;CCDC83;VGLL4;DBN1;BECN1;NAPB;CDC123;ROCK1;RRAD;AMIGO1;ZFP503;FURIN;AGPAT1;CBL;PCDH18;NRAS;PDGFC;PDE6B;TNFSF18;IL33;AFAP1L2;PTCH2;FOXJ3;FBXO36;GRIN2B;ENOX1;SLC8A3;COL…
NFYB_21822215_ChIP-Seq_K562_Human	66/2000	0.755688	1	0	0	0.929577	0.2604	SLC44A3;KDM1A;IPP;ARID4B;LDB3;MRGPRE;PLOD1;NUDT5;CHD2;CCND2;UCN3;RASGEF1A;ZMYM6;RPS6KA1;FAM53B;TEAD1;PHACTR4;PRMT6;CUBN;PDHX;NUDC;NUP133;KDM2B;MYOF;KMO;SIRT1;RSBN1;LOR;CACNB2;GREM2;PAX7;ITGA8;CLDN19;UTS2;ALG10B;CCDC83;CASZ1;UBIAD1;FBLIM1;HDAC1;ZBTB48;CLCNKB;UBR4;GPR153;SPOCK2;MFN2;GBP2;TNFSF18;AFAP1L2;RAB4A;RWDD3;PLA2G2E;TNFRSF9;RCC2;PTCH2;FOXJ3;CYP4B1;GAD2;PDE4DIP;UCK2;UFM1;IL2RA;KIF26B;RAB3GAP2…
ETS1_21867929_ChIP-Seq_TH2_Mouse	66/2000	0.755688	1	0	0	0.929577	0.2604	SCARB2;GSK3A;KDM1A;ATN1;ZDHHC5;NUBP2;GCSH;EFTUD2;LAPTM4A;FAM53B;PAQR6;WSB2;ITGA2;NUTF2;ANO6;PAX5;TYK2;PPP2R5C;4931406C07RIK;VAV2;THOC6;RFX8;SLC7A7;PLSCR3;SMO;PLA2G10;TOX;DNASE1L2;ALG10B;CSNK1G2;CAMK2B;1700086L19RIK;KHDRBS3;GGNBP2;NXN;STXBP1;ZBTB48;ADIPOR1;NDRG1;KCNV1;SNX29;GNA11;ASCC2;GBP2;MAP4K5;CPA4;WNT10A;DNAJC5B;SNAI3;TMEM50B;RCC2;WDYHV1;NR1D1;FBXL16;5330417C22RIK;HNRNPAB;IL2RA;GNB2;PCYOX1L;C…
FOXA1_21915096_ChIP-Seq_LNCaP-1F5_Human	66/2000	0.755688	1	0	0	0.929577	0.2604	SCARB2;PYROXD1;ACSM1;RXFP4;ZDHHC2;WFDC2;PHF8;DUSP11;METTL14;RASGEF1A;SUFU;IQUB;PMEPA1;FAM53B;UBXN7;POLI;EPC2;MSMB;WSB2;NCOA5;MME;VPS37D;PRKAB1;SLC9A3;GREM2;PLCB4;MAPKAPK2;ORAI1;BLVRB;SUCLG1;MASP1;SMPDL3A;SPRR3;CASZ1;HDAC1;SATB2;NRXN1;UBR4;NOLC1;FURIN;FOXO3;SLC7A2;ADAMTS16;BCLAF1;SNX25;DNAJC21;MAP4K5;EXPH5;KCNJ3;RAB4A;CBX4;EYA1;FBXO38;FOXJ3;GP2;SORBS2;UCK2;DIAPH3;SST;PTPRA;NBR1;HYLS1;PKN2;CAMK1;CY…
SOX3_22085726_ChIP-Seq_NPCs_Mouse	66/2000	0.755688	1	0	0	0.929577	0.2604	INS1;SMARCB1;USP38;RPL32;ATN1;TRH;BZW2;BBC3;PPP1R9B;LAPTM4A;AKAP10;BCL7A;SUFU;MPZ;LRRTM1;ME1;HOXA2;EMILIN2;TEAD1;DGCR2;KDM2B;FNDC3B;VPS37D;PIPOX;TEX2;RSBN1;LOR;PARD3B;VAV2;SLC7A7;TRIB2;GGNBP2;NXN;PELI3;ZFP503;CLCNKB;ADCY1;AGPAT1;TMEM70;NRAS;LEPROTL1;AB124611;MGAT1;H1FX;ESRRA;GLYCAM1;CNBP;SYNRG;CYP4B1;PDE4DIP;ABCA7;SORBS2;HNRNPAB;REC8;ESR2;GATM;FGF15;LRCH1;PTPRA;IL2RA;CHMP2B;ZFP395;AAK1;TRIP13;LSM…
ETS1_22383799_ChIP-Seq_G1ME_Mouse	66/2000	0.755688	1	0	0	0.929577	0.2604	PNMT;SLC25A1;GSK3A;HEXB;DMP1;CLEC9A;CHD2;CARF;RXFP3;BBC3;PPP1R9B;RINL;UCN3;GRM7;GPBP1;MIR350;ANKFY1;ADNP2;EPC2;CTSD;BCAS1;FBXO9;GPR39;ENTPD1;VPS37D;PPP2R5C;PTGR1;PRKAB1;SIRT1;RAB32;SPATA16;SLC7A7;PLSCR3;NDUFS7;VGF;ZFP40;DNAJB11;CSNK1G2;PFKFB2;ROCK1;GSTCD;ABCB11;FOXO3;PCDH18;PHF21B;ADAMTS16;KCNV1;GNA11;G3BP1;CSK;MGAT1;GBP2;CAP2;HACE1;FANCL;KCNJ13;CNBP;SYNRG;GP2;NR1D1;EFR3B;REC8;FMC1;ASXL2;RAB3GAP2…
RUNX1_22412390_ChIP-Seq_EML_Mouse	66/2000	0.755688	1	0	0	0.929577	0.2604	SETD2;PHLDB1;GOLT1B;YWHAB;IFT172;AP4E1;EPRS;CHD2;BBC3;EEA1;CCND2;RPS6KA1;ADNP2;POLI;MDP1;FBXO9;WSB2;NUTF2;RSBN1;DUSP7;NDUFS7;MTHFD2;CDC42EP3;FASTKD5;PGAM5;ALPK3;CRELD2;ALDOA;VGLL4;LY6E;TMEM161B;APOL10B;SLC47A1;ROCK1;FBLIM1;SYNPO2;AMIGO1;ZFP503;FURIN;ABCB11;CBL;AP3M2;CCL9;PACSIN2;CSK;DCPS;MPST;RAB4A;SNAI3;TMEM50B;RCC2;ABCA7;WDYHV1;NR1D1;BTBD9;POU2F3;UCK2;FMC1;GNB2;CD7;PSMC2;COL9A2;PKIG;MAP3K13;SLC…
FOXA1_26743006_Chip-Seq_LNCaP-abl_Human	66/2000	0.755688	1	0	0	0.929577	0.2604	FCGBP;SMARCB1;IPP;AP4E1;CTDSPL2;EPRS;NADSYN1;ZDHHC2;METTL14;BCL7A;ME1;FAM53B;AP3S1;USP30;CTSD;PHACTR4;CUBN;TMPRSS11B;NUDC;NUP133;KDM2B;HUNK;NAV2;KMO;PRKAB1;SIRT1;RSBN1;PARD3B;CACNB2;PLCB4;FAM161A;FDX1;UTS2;ALPK3;IL6ST;ASPA;GRIA1;CDC123;LRP1;HDAC1;SYNPO2;FURIN;EFNA4;NRAS;MFN2;DCPS;ATP6V1D;ATP9A;EXPH5;BRD4;MPZL2;RAB4A;TMEM50B;RCC2;FOXJ3;FZD8;WWP1;PDE4DIP;EFR3B;UCK2;REST;TFAP4;SST;CDK2AP2;FOSB;TRIP13
SA1_27219007_Chip-Seq_Bcells_Human	66/2000	0.755688	1	0	0	0.929577	0.2604	KDM1A;IPP;ATN1;AP4E1;MRGPRD;LDB3;PLOD1;NADSYN1;NUBP2;CDC20;RPTOR;SPRED3;IL4I1;CCND2;ANKFY1;FAM53B;PITX3;VSIG8;HELLS;NUDC;PAQR6;FCRL6;FNDC3B;TYK2;PPP2R5C;PRKAB1;SIRT1;LOR;CACNB2;PAX7;CDC42EP5;FDX1;SLC29A1;CASZ1;UBIAD1;FBLIM1;HDAC1;AMIGO1;ZBTB48;CLCNKB;UBR4;EFNA4;CYP17A1;APH1A;SBNO1;HECTD3;MFN2;GBP2;DCPS;ESRRA;RWDD3;IL31;TNFRSF9;RCC2;PTCH2;FOXJ3;PDX1;GAD2;GRIN2B;REC8;SLC8A3;CCPG1;KIF26B;NBR1;PKN2;C…
FLI1_20887958_ChIP-Seq_HPC-7_Mouse	67/2030	0.756871	1	0	0	0.929716	0.258984	SLC44A3;USP37;KDM5C;PYROXD1;AP4E1;UFSP2;CLEC9A;NUDT5;FBXO22;MPO;CARF;NUBP2;PPP1R9B;RPTOR;LAPTM4A;MPZ;ZMYM6;FAM53B;AP3S1;NUDT13;EXOC8;9930012K11RIK;CD3EAP;FBXO10;FBXW2;RSBN1;OSCAR;CYP27A1;RCN3;PLSCR1;NDUFS7;MED20;BLVRB;SLC29A1;DCTPP1;STX1A;ARL8B;TMEM161B;ABHD3;VPS4A;UBR4;NOLC1;ZFP61;LPO;CSF2RB;SNX3;CCL9;TMEM203;AB124611;DCPS;RAB4A;FANCL;LSM1;FBXO36;TRMT1;BTBD9;CCPG1;FMC1;PSMC2;NBR1;RAB3GAP2;PKIG;M…
EWS_26573619_Chip-Seq_HEK293_Human	27/854	0.760706	1	0	0	0.890589	0.243583	DGKB;HEXB;MAPKAP1;ACSM1;PPP1R3A;PCDH18;KCNV1;GRM7;PABPC4L;PDE6B;KCNJ3;PRMT6;RWDD3;HACE1;MME;FANCL;IGFBP3;WWP1;GREM2;PLCB4;DIAPH3;CDC42EP3;PKN2;ALG10B;LSM14A;TRIB2;VGLL3
SPI1_23127762_ChIP-Seq_K562_Human	45/1389	0.762189	1	0	0	0.912603	0.247827	CAMK2B;PHLDB1;UHRF2;PRDM4;HEXB;GDE1;AP4E1;PLOD1;FOXO3;AGPAT1;NDRG1;BACH2;EFTUD2;SNX29;LAPTM4A;SNX25;CDC26;RPS6KA1;MFN2;EMILIN2;FSD2;OSTF1;CDK5RAP3;DGCR2;FBXO38;RCC2;PDE4DIP;ANO6;NAV2;SYN3;RSBN1;ARHGAP24;RCN3;CACNB2;SLC7A7;PAX7;KIF26B;NBR1;RAB3GAP2;EVL;PKHD1L1;PKIG;SLC29A1;ALDOA;PHF19
KLF4_18555785_ChIP-Seq_MESCs_Mouse	81/2444	0.765539	1	0	0	0.933588	0.249431	SLC25A1;SLC44A3;PRDM4;YWHAB;HEXB;MAST1;BCCIP;PLOD1;CTDSPL2;OPLAH;UBE2Z;EEA1;ARV1;ZMYM6;RPS6KA1;CAR13;KNTC1;USP30;TCF19;UNC45A;DST;NCOA5;NUP133;FNBP1;NCBP2;ITGA2;HUNK;CD3EAP;PIPOX;NUTF2;PRKAB1;SIRT1;DUSP7;THOC6;CYP27A1;PLSCR3;NDUFS7;VGF;BLVRB;CSNK1G2;CCDC83;LY6E;ARL8B;AVPI1;ATG4D;NFAT5;NAPB;ROCK1;UHRF2;VPS4A;PRDM14;ADIPOR1;CBL;NDRG1;APH1A;NRAS;CHST12;LEPROTL1;ESD;ZFP142;MFN2;CSK;DCPS;ESRRA;ST14;SN…
TP63_19390658_ChIP-ChIP_HaCaT_Human	5/179	0.765859	1	0	0	0.786844	0.209897	PRDM4;SATB2;CHD4;MAP3K13;VGLL3
EGR1_20690147_ChIP-Seq_ERYTHROLEUKEMIA_Human	212/6207	0.766868	1	0	0	0.962112	0.255383	PNMT;STMN4;SMC5;PPP2R2A;MRGPRE;NADSYN1;ZDHHC2;BACH2;RXFP3;GCSH;IL4I1;CDC26;GPBP1;RPS6KA1;ANKFY1;FAM53B;EPC2;CUBN;WSB2;FNBP1;FNDC3B;MYL2;FDX1;ALPK3;TRIB2;CASZ1;TMEM161B;AIRE;RRAD;STXBP1;CLCNKB;PRDM12;ADAMTS16;APH1A;VTI1A;GSG1L;EXPH5;WNT10A;ST14;SNAI3;TMEM50B;RCC2;GP2;FZD8;ABCA7;NR2F6;PKIG;FBXL5;SCN2B;SETD3;PEPD;WFDC2;BBC3;EEA1;HNF4A;SUFU;ZMYM6;DHX16;AP3S1;CTSD;PANX3;TCF19;PRMT6;WARS;ELMOD1;TFEB;NU…
RXR_22108803_ChIP-Seq_LS180_Human	17/555	0.767288	1	0	0	0.862835	0.228559	GRIA1;DST;CBX4;VPS13C;SLC10A2;SYN3;LOR;RAB10;DHX40;KCNV1;ERMP1;SETBP1;CCPG1;CDC42EP3;OSTF1;CDK5RAP3;PANX3
RUNX1_26923725_Chip-Seq_HPCs_Mouse	27/859	0.770769	1	0	0	0.885406	0.23053	SCARB1;SETD2;TMEM161B;PRDM14;TRH;MPO;TMEM70;BBC3;PEX26;GCSH;PROKR1;TMEM203;ANKFY1;TEAD1;IL31;NCOA5;FNBP1;GP2;GATM;KIF26B;CDH13;SUCLG1;ERG;CAMK1;TRIP13;VGLL4;DBN1
STAT6_21828071_ChIP-Seq_BEAS2B_Human	1941-01-01	0.773151	1	0	0	0.687049	0.176765	CDH13
ATF3_23680149_ChIP-Seq_GBM1-GSC_Human	72/2189	0.774511	1	0	0	0.926528	0.23675	SCARB1;RPL32;CHD2;RND2;BBC3;EFTUD2;LAPTM4A;PTTG1;HNF4A;ANKFY1;PMEPA1;POLI;KNTC1;BBS5;CDK5RAP3;PHACTR4;PRMT6;SUN1;WARS;WSB2;DST;IGFBP3;ITGA2;MYOF;PIPOX;DUSP7;VAV2;THOC6;RAB32;RFX8;SLC7A7;NDUFS7;MYL2;MED20;CDC42EP3;DNAJB11;HNRNPH2;STAMBP;IL6ST;DCTPP1;TRIB2;TRIM55;STX1A;VGLL4;AVPI1;PFKFB2;CASZ1;FBLIM1;HDAC1;SYNPO2;NOLC1;PCDH18;AP3M2;GPR150;PACSIN2;MFN2;MGAT1;GBP2;BRD4;CPA4;ESRRA;PLA2G2E;GOT1;FBXO38;…
SPI1_20517297_ChIP-Seq_HL60_Human	40/1249	0.775004	1	0	0	0.90213	0.229941	SCARB2;SETD3;USP38;PIGO;YWHAB;LDB3;SMC6;EEA1;SBNO1;PROKR1;ZC3H12B;HNF4A;SUFU;GNA11;UBXN7;PITX3;IL33;WNT10A;FBXO38;KCNJ13;ITGA2;FBXO36;CD3EAP;ABCA7;KCNK16;MEMO1;LOR;NR2F6;CYP27A1;RFX8;UFM1;SMO;NPC1;CYP2U1;SST;RPL7L1;COL20A1;CAMK1;MAP3K13;TRIB2
KDM5A_27292631_Chip-Seq_BREAST_Human	32/1012	0.776949	1	0	0	0.89072	0.2248	SLC25A1;SETD2;UBIAD1;GSK3A;GGNBP2;PRDM4;ZBTB48;NOLC1;EPRS;ADIPOR1;CHD2;SBNO1;NRAS;LRRTM1;MFN2;MGAT1;CTSD;NUDC;NUP133;MYOF;CD3EAP;PPP2R5C;FAM160A2;UCK2;DBNDD2;TFAP4;DIAPH3;POC5;FAM161A;GNB2;CDK2AP2;SRPRB
SOX2_19030024_ChIP-ChIP_MESCs_Mouse	27/863	0.778619	1	0	0	0.881302	0.220531	PFKFB1;NAPB;UHRF2;RNF38;ZFP61;TRH;COX7C;TMEM70;SNX3;KCNV1;LRRTM1;G3BP1;ANKFY1;COG7;EYA1;RCC2;PIPOX;FBXW2;RSBN1;BMP4;REST;MTHFD2;ASB8;NBR1;IL6ST;TRIB2;CCDC83
TRIM28_19339689_ChIP-ChIP_MESCs_Mouse	102/3072	0.787195	1	0	0	0.935299	0.223798	SCARB2;PHLDB1;SMARCB1;RPL32;PRDM4;GOLT1B;IPP;SMC5;PLOD1;EPRS;FBXO22;EFTUD2;RPS6KA1;HOXA2;EPC2;OSTF1;SH3GL2;FBXO9;IGFBP3;FNDC3B;KMO;4931406C07RIK;FBXW2;RSBN1;CYP27A1;CACNB2;SMO;KARS;FDX1;IL6ST;TRIB2;ABCG2;RRAD;GSTCD;ADIPOR1;SLC5A5;PDGFC;VTI1A;HACE1;CBX4;SNAI3;FZD8;NR1D1;UCK2;CCPG1;UST;CPE;LSM14A;SLC25A1;RNF10;SUV39H2;USP38;YWHAB;HEXB;RND2;PPP1R9B;EEA1;AKAP10;PPP2R5E;EMILIN2;4933430I17RIK;TEAD1;PHA…
MEF2A_21415370_ChIP-Seq_HL-1_Mouse	33/1048	0.787724	1	0	0	0.887001	0.211645	GRIA1;NFAT5;PHLDB1;SLC44A1;ZFP503;NTN4;SMC6;CHD2;SLC7A2;AP3M2;COTL1;FSD2;USP30;RAB4A;WSB2;DST;FBXO36;WWP1;MEMO1;SORBS2;HIPK3;RAB10;CACNB2;SLC7A7;KCNS2;ASB8;KIF26B;RPL7L1;PSMC2;MAPKAPK2;CDH13;TRIB2;TRIM55
BCL11B_21912641_ChIP-Seq_STHDH_STRIUM_Mouse	1943-01-01	0.789003	1	0	0	0.655093	0.155247	SUN1
E2F1_18555785_ChIP-Seq_MESCs_Mouse	140/4172	0.79001	1	0	0	0.945269	0.222809	ZFP689;SCARB1;SMARCB1;RPL32;PRDM4;IPP;SMC5;PPP2R2A;BZW2;NUDT5;UBE2Z;NADSYN1;FBXO22;THG1L;EDC3;PEX26;NUBP2;GCSH;EFTUD2;LAPTM4A;GPBP1;ANKFY1;EPC2;CDK5RAP3;NUDT13;PDHX;IAH1;COG7;WSB2;FNBP1;IGFBP3;PIPOX;RSBN1;THOC6;DHX40;SMO;MTHFD2;ZFP40;RPL7L1;FDX1;SUCLG1;STX1A;LY6E;ARL8B;TMEM161B;UBIAD1;AARS2;MAGED1;NOLC1;ZFP61;NDRG1;EFNA4;PHF21B;CHST12;H1FX;BC055324;ESRRA;ST14;HACE1;ZFP235;GOT1;FANCL;SNAI3;FBXO38;…
PIAS1_25552417_ChIP-Seq_VCAP_Human	23/749	0.792206	1	0	0	0.865003	0.201488	NPFFR2;PRMT6;KLHL29;SLC44A3;KHDRBS3;VPS13C;IGFBP3;NTN4;TMTC3;FNDC3B;FURIN;PTGR1;BTBD9;ENOX1;ADAMTS16;KCNV1;SETBP1;GRM7;SSPN;TBKBP1;MACROD2;RGS22;KCNJ3
CEBPA_26348894_ChIP-Seq_LIVER_Mouse	65/2000	0.794767	1	0	0	0.915493	0.210294	NPFFR2;FCGBP;RXFP4;MRGPRD;STMN4;DMP1;PPP2R2A;RINL;CCND2;IQUB;HYAL4;USP30;BBS5;NUDT13;PSPH;TCF19;PDHX;MYOF;NAV2;SIRT1;RAB32;PLSCR1;TMIGD1;PAX7;PDE12;MYL2;CDH13;EVL;SUCLG1;GPRC5D;DCTPP1;ARL8B;SPRR3;TMEM161B;DNAH1;FBLIM1;LPO;CBL;AP3M2;BCLAF1;RNASE9;ESD;H1FX;MYH10;KCNJ3;TNFSF18;MBD5;RWDD3;CDSN;PLA2G2E;CNBP;PTCH2;FZD8;WWP1;CYBRD1;GAD2;MEMO1;NR2F6;LRCH1;TFAP4;DIAPH3;CCPG1;UST;KBTBD7;IL18R1
CDX2_21074721_ChIP-Seq_CACO-2_Mouse	65/2000	0.794767	1	0	0	0.915493	0.210294	SLC44A3;KDM1A;IPP;ARID4B;PLOD1;EPRS;NUDT5;CDC20;UCN3;RASGEF1A;SUFU;ZMYM6;RPS6KA1;PHACTR4;PRMT6;CUBN;HELLS;NUDC;ENTPD1;MYOF;KMO;SIRT1;RSBN1;LOR;CACNB2;GREM2;PAX7;FDX1;MAPKAPK2;ITGA8;CLDN19;UTS2;CASZ1;UBIAD1;FBLIM1;HDAC1;AMIGO1;ZBTB48;CLCNKB;UBR4;APH1A;GPR153;SPOCK2;MFN2;GBP2;TNFSF18;RAB4A;RWDD3;PLA2G2E;TNFRSF9;RCC2;PTCH2;FOXJ3;FZD8;BBOX1;CYP4B1;GAD2;PDE4DIP;UCK2;IL2RA;KIF26B;RAB3GAP2;PKN2;COL9A2;P…
CDX2_21402776_ChIP-Seq_INTESTINAL-VILLUS_Mouse	65/2000	0.794767	1	0	0	0.915493	0.210294	USP37;PRDM4;1500015O10RIK;EPRS;MPO;CARF;EEA1;SERPINB3D;AKAP10;MPZ;MIR350;ANKFY1;VSIG8;GPR39;DST;IQCA;FCRL6;PIPOX;TEX2;SYN3;KMO;SIRT1;PARD3B;RAB32;CYP27A1;GREM2;RFX8;MAPKAPK2;SMPDL3A;TRIB2;PFKFB2;GRIA1;CAMK2B;LRP1;SATB2;TMTC3;PRDM14;ADCY1;ADIPOR1;FOXO3;TMEM70;SNX3;BCLAF1;AMDHD1;STK36;SPOCK2;ZFP142;BC055324;MYH10;TNFSF18;WNT10A;HACE1;EYA1;FANCL;KCNJ13;SYNRG;FBXO36;UCK2;LIN28B;KIF26B;UST;RAB3GAP2;SY…
FOXH1_21741376_ChIP-Seq_ESCs_Human	65/2000	0.794767	1	0	0	0.915493	0.210294	NPFFR2;SCARB2;PPP2R2A;TRH;EPRS;RND2;EDC3;RASGEF1A;BCL7A;KNTC1;TEAD1;CTSD;PRMT6;PAQR6;SUN1;DST;FNBP1;PAX5;PTGR1;FBXO10;PRKAB1;FBXW2;CYP27A1;RCN3;CACNB2;RNF144B;ACAP2;CLDN19;ALG10B;CHST5;VGLL4;AVPI1;NFAT5;NAPB;UBIAD1;KHDRBS3;AARS2;SLC47A1;STXBP1;UBR4;PRDM12;SNX3;STK36;SH3TC1;SPOCK2;ESD;MFN2;TNFRSF17;DCPS;FER1L4;CNBP;SYNRG;GAD2;VAX1;EFR3B;HIPK3;UCK2;DBNDD2;KCNS2;AAK1;SFXN1;COL9A2;FBXL5;SLC22A8;LPIN3
GATA3_21878914_ChIP-Seq_MCF-7_Human	65/2000	0.794767	1	0	0	0.915493	0.210294	SCARB2;SAMD9L;IPP;BCCIP;MRGPRD;DMP1;TRH;BACH2;BAIAP2L2;BCL7A;PPP2R5E;FAM186B;PABPC4L;HYAL4;FAM53B;HELLS;DST;MME;KDM2B;CCDC114;RAB32;RFX8;PLSCR3;SMO;IFT81;CDC42EP5;ALPK3;ERG;GPRC5D;DBN1;ARL8B;NFAT5;DNAH1;AARS2;ABHD3;PELI3;STXBP1;CLCNKB;ATP2C2;EFNA4;APH1A;SNX3;ERMP1;RNASE9;ESD;G3BP1;CPA4;RBM11;FBXO38;TNFRSF9;SYNRG;RCC2;DKKL1;WWP1;EFR3B;ESR2;SLC8A3;ASB8;LEP;MYO1H;FBXL5;KBTBD7;DNAL4;XKR5;PHF19
AR_21915096_ChIP-Seq_LNCaP-1F5_Human	65/2000	0.794767	1	0	0	0.915493	0.210294	SCARB2;PYROXD1;ACSM1;STMN4;LDB3;SMC6;WFDC2;PHF8;PMEPA1;NUDT13;CUBN;PDHX;WSB2;EXOC8;MME;NUP133;FNBP1;TFEB;AP1AR;PTGR1;FBXW2;SLC9A3;RNF144B;TMIGD1;PLCB4;NPC1;SETBP1;CDC42EP3;BLVRB;EVL;SMPDL3A;CAMK2B;PFKFB1;NFAT5;ROCK1;MAPKAP1;FURIN;FITM2;ABCB11;THSD1;ADAMTS16;SBNO1;SPOCK2;PACSIN2;CSK;RGS22;MAP4K5;KCNJ3;CAP2;KLHL29;RAB4A;CBX4;FBXO38;CNBP;WWP1;SORBS2;NR2F6;UCK2;GATM;HYLS1;CAMK1;FBXL5;PTPN5;PHF19;SPG20
PCGF4_22325352_ChIP-Seq_293T-Rex_Human	65/2000	0.794767	1	0	0	0.915493	0.210294	SLC44A3;KDM1A;IPP;ARID4B;SMC6;PLOD1;CDC20;LRRTM1;ZMYM6;RPS6KA1;EPC2;PHACTR4;PRMT6;NUDC;EXOC8;LOR;GREM2;RFX8;FAM161A;MTHFD2;PAX7;MAPKAPK2;CDC42EP3;CLDN19;UTS2;SUCLG1;TRIB2;VGLL4;CASZ1;UBIAD1;FBLIM1;HDAC1;NRXN1;ZBTB48;CLCNKB;UBR4;PROKR1;GPR153;HECTD3;MFN2;GBP2;KCNJ3;TNFSF18;KLHL29;MBD5;RAB4A;RWDD3;PLA2G2E;FANCL;TNFRSF9;RCC2;PTCH2;FOXJ3;CYBRD1;CYP4B1;PDE4DIP;MEMO1;RAB10;UCK2;KIF26B;ASXL2;CHMP2B;RAB3…
CJUN_26792858_Chip-Seq_BT549_Human	65/2000	0.794767	1	0	0	0.915493	0.210294	SLC44A3;HEXB;ATN1;DMP1;BZW2;CHD2;RND2;BACH2;LOXL1;GCSH;EEA1;LAPTM4A;METTL14;HNF4A;ME1;ANKFY1;PMEPA1;ITGB8;BDKRB1;AP3S1;CTSD;GPR39;SUN1;FNBP1;MYOF;FNDC3B;AP1AR;THOC6;RAB32;ACAP2;PLCB4;MAPKAPK2;UTS2;EVL;GAS6;TRIB2;TRIM55;CCDC83;VGLL4;ARL8B;VGLL3;NFAT5;NXN;NTN4;FOXO3;CBL;PCDH18;ERMP1;PDGFC;PACSIN2;NHS;ATP9A;CPA4;AFAP1L2;DNAJC5B;WWP1;CYBRD1;ENOX1;UFM1;KCNS2;LEP;SSPN;FOSB;RAB3GAP2;PKIG
FLI1_26923725_Chip-Seq_HEMOGENIC-ENDOTHELIUM_Mouse	65/2000	0.794767	1	0	0	0.915493	0.210294	SLC25A1;RPL32;PIGO;IPP;GDE1;CHD2;BBC3;DUSP11;CDC20;EFTUD2;SPRED3;FAM186B;ZMYM6;EMILIN2;DHX16;CCR6;TEAD1;CDK5RAP3;CUBN;HUNK;FNDC3B;CD3EAP;ANO6;TEX2;PRKAB1;RNF144B;ACAP2;TMIGD1;PLSCR3;NDUFS7;MTHFD2;MAPKAPK2;TSSK5;UTS2;CDH13;DSG2;FLYWCH2;GPRC5D;GAS6;CRELD2;ASPA;DBN1;ATG4D;ROCK1;VPS4A;ZFP61;ZFP706;BC048562;PDGFC;ATP9A;AFAP1L2;IL31;PLA2G2E;GOT1;SLC10A2;GP2;FBXO36;SORBS2;FBXL16;HNRNPAB;RAB10;COL1A2;PTP…
LMO2_26923725_Chip-Seq_HEMOGENIC-ENDOTHELIUM_Mouse	65/2000	0.794767	1	0	0	0.915493	0.210294	SCARB2;PHLDB1;USP38;PIGO;KDM1A;CHD4;BBC3;EEA1;PPP2R5E;RPS6KA1;ANKFY1;DGCR2;BCAS1;CUBN;GPR39;SVOP;FNBP1;MYOF;HUNK;FNDC3B;NAV2;SYN3;PARD3B;RAB32;GREM2;CD300E;CDH13;ERG;GPRC5D;VGLL4;LY6E;NFAT5;NAPB;CASZ1;NXN;MAPKAP1;RNF38;ZFP503;ZFP706;NDRG1;PHF21B;CYP17A1;CECR2;PROKR1;SPOCK2;PDGFC;ASCC2;CSK;ATP9A;AFAP1L2;RAB4A;HACE1;GLYCAM1;YIPF5;GP2;FBXO36;SORBS2;VAX1;ARHGAP24;DNAJC18;RAB10;PTPRA;KIF26B;CD7;MYO1H
TAL1_26923725_Chip-Seq_HPCs_Mouse	65/2000	0.794767	1	0	0	0.915493	0.210294	SCARB1;RPL32;PIGO;STMN4;SMC6;EDC3;SERPINB3D;LAPTM4A;RPS6KA1;CAR13;ANKFY1;EPC2;TEAD1;2210010C04RIK;BCAS1;EXOC8;1700125H20RIK;ITGA2;MYOF;HUNK;PARD3B;GREM2;SPATA16;SMO;FDX1;PLA2G10;PKHD1L1;CHST5;TRIB2;LY6E;CASZ1;ROCK1;GSTCD;ZFP503;UCP1;MIR124A-2;PRDM14;PPP1R3A;ZFP827;ABCB11;THSD1;PCDH18;NDRG1;CYP17A1;BC048562;NRAS;ASCC2;CSK;KCNJ3;KLHL29;AFAP1L2;EYA1;FBXO38;SORBS2;FBXL16;BTBD9;VAX1;ESR2;DNAJC18;LIN28…
BCOR_27268052_Chip-Seq_Bcells_Human	65/2000	0.794767	1	0	0	0.915493	0.210294	SCARB2;PHLDB1;PIGO;IFT172;LDB3;PLOD1;TRH;OPLAH;DUSP11;RPTOR;HNF4A;GPBP1;IQUB;BBS5;PITX3;IAH1;KDM2B;FNBP1;FCRL6;CCDC114;MYOF;CD3EAP;VPS37D;PAX5;FBXO10;LOR;VAV2;SLC9A3;NDUFS7;SARNP;RPL7L1;CD300E;STAMBP;VGLL4;UHRF2;AIRE;RRAD;PRDM12;SLC5A5;CYP17A1;SNX3;PROKR1;SNX29;BCLAF1;CSK;ATP6V1D;RAB4A;FER1L4;IL31;KCNJ13;SYNRG;ABCA7;SORBS2;ESR2;DNAJC18;RAB10;UCK2;TFAP4;LEP;GNB2;NBR1;COL20A1;FOSB;CAMK1;MAP3K13
SCL_19346495_ChIP-Seq_HPC-7_Human	7/252	0.794901	1	0	0	0.782473	0.179607	ENTPD1;TMCO5;SUFU;ZFP706;TRMT1;ERG;FOXO3
FOXM1_25889361_ChIP-Seq_OE33_AND_U2OS_Human	29/932	0.79498	1	0	0	0.876504	0.201103	GSK3A;GGNBP2;GSTCD;RNF38;ZDHHC5;ARID4B;FBXO24;CDC20;NRAS;PTTG1;PMEPA1;H1FX;EXPH5;MPST;GOT1;NCOA5;SNAI3;CD3EAP;PPP2R5C;NAV2;TUBB4B;POC5;SARNP;GNB2;DNAJB11;CDK2AP2;HYLS1;DNAJC9;PHF19
CTBP2_25329375_ChIP-Seq_LNCAP_Human	33/1053	0.796255	1	0	0	0.88279	0.201131	CAMK2B;TMEM161B;NDRG4;KHDRBS3;NRXN1;RNF38;PRDM14;SMC5;TRH;KCNV1;ZMYM6;PMEPA1;MACROD2;CAP2;RWDD3;FZD8;SYN3;VAX1;FBXW2;GREM2;DIAPH3;SMO;SETBP1;MYL2;KIF26B;ITGA8;BLVRB;PKN2;ALPK3;TOX;ALG10B;DNAL4;VGLL3
SPI1_23547873_ChIP-Seq_NB4_Human	106/3198	0.79782	1	0	0	0.933682	0.210893	SCARB1;KDM1A;PRDM4;IPP;ZDHHC5;SMC5;PLOD1;FBXO24;BZW2;MPO;PEX26;EFTUD2;RINL;RPS6KA1;COTL1;KNTC1;OSTF1;CDK5RAP3;NUDT13;CD3EAP;PIPOX;PRKAB1;RSBN1;THOC6;OSCAR;RAB32;RFX8;ACAP2;MTHFD2;SARNP;MAPKAPK2;DNAJB11;STAMBP;ADPRM;CCDC83;CSF2RB;APH1A;SNX3;G3BP1;PACSIN2;ATP6V1D;FER1L4;GOT1;FBXO38;RCC2;CYBRD1;RFXANK;MEMO1;FAM217B;LRCH1;GNB2;CHMP2B;DNAL4;PIGO;PYROXD1;YWHAB;HEXB;AP4E1;LDB3;PPP1R9B;EEA1;AKAP10;EMILIN…
ESR1_17901129_ChIP-ChIP_LIVER_Mouse	13/444	0.798374	1	0	0	0.824768	0.18572	RWDD3;GOT1;LRP1;MME;SNAI3;TM4SF4;ABCB11;KMO;AGPAT1;CYP17A1;CYP27A1;SLC29A1;ASPA
CEBPB_23403033_ChIP-Seq_LIVER_Mouse	11/382	0.800726	1	0	0	0.81115	0.180267	UNC45A;BECN1;IFT172;SYNPO2;CES1F;ZBTB48;COTL1;UBR4;MDP1;BBS5;NUDT13
TCF3_18467660_ChIP-ChIP_MESCs_Mouse	44/1388	0.806075	1	0	0	0.892966	0.192505	CAMK2B;PHLDB1;UHRF2;PRDM4;FBLIM1;HEXB;SATB2;RNF38;TRH;CBL;ZDHHC2;BACH2;BCL7A;PPP2R5E;GPR150;GPBP1;PDGFC;MFN2;CSK;AP3S1;MAP4K5;BRD4;HACE1;WSB2;EXOC8;NCOA5;IGFBP3;FZD8;BTBD9;SIRT1;POU2F3;ARHGAP24;VAV2;CACNB2;UCK2;DBNDD2;PTPRA;FDX1;PKN2;EVL;IL6ST;FBXL5;CRELD2;TRIB2
RELA_24523406_ChIP-Seq_FIBROSARCOMA_Human	37/1182	0.810705	1	0	0	0.881771	0.185041	NFAT5;FCGBP;PHLDB1;DMP1;UBE2Z;CHD2;SLC7A2;BBC3;IL4I1;CYP27B1;BAIAP2L2;CCND2;HNF4A;GPBP1;G3BP1;COTL1;ITGB8;BDKRB1;ATP9A;GSDMD;TCF19;HELLS;TNFRSF9;WWP1;NAV2;BMP4;COL1A2;CDC42EP5;IL2RA;FASTKD5;SLC29A1;DNASE1L2;CYB561;DCTPP1;TRIM55;STX1A;IL18R1
NFE2_27457419_Chip-Seq_LIVER_Mouse	30/972	0.811892	1	0	0	0.869414	0.181175	PFKFB2;USP37;1500015O10RIK;SATB2;PRDM14;ADIPOR1;CARF;TMEM70;STK36;MIR350;ZFP142;BC055324;TNFSF18;GPR39;WNT10A;DST;IQCA;EYA1;KCNJ13;FBXO36;PARD3B;CYP27A1;GREM2;RFX8;UCK2;KIF26B;MAPKAPK2;RAB3GAP2;IL18R1;ITM2C
PRDM16_22522345_ChIP-ChIP_PALATE_MESENCHYMAL_Mouse	3/122	0.81254	1	0	0	0.692681	0.143793	ACSM1;SARNP;FAM53B
PDX1_19855005_ChIP-ChIP_MIN6_Mouse	20/669	0.815464	1	0	0	0.842123	0.171791	UNC45A;MPST;INS1;GOT1;EYA1;BCCIP;CD3EAP;NOLC1;BZW2;GNA13;CCPG1;CDC26;NBR1;DNAJB11;POLI;BLVRB;DECR2;DCPS;LY6E;AVPI1
DACH1_20351289_ChIP-Seq_MDA-MB-231_Human	54/1698	0.823107	1	0	0	0.895834	0.174391	SUV39H2;SLC44A1;PRDM4;USP31;OPLAH;UBE2Z;PPP1R9B;IL4I1;LAPTM4A;ARV1;AKAP10;SUFU;GPBP1;ANKFY1;UBXN7;TEAD1;TCF19;PRMT6;NCOA5;NCBP2;NUTF2;NAV2;PRKAB1;SIRT1;FBXW2;THOC6;ACAP2;NPC1;NDUFS7;PGAM5;ALDOA;TRIB2;CSNK1G2;CCDC83;AVPI1;ATG4D;BECN1;NAPB;KHDRBS3;ABHD3;TMTC3;DERL2;NDRG1;H1FX;RFXANK;HNRNPAB;ESR2;ASXL2;SSPN;CDK2AP2;TRIM37;TRIP13;CYB561;LSM14A
SMAD3_21741376_ChIP-Seq_HESCs_Human	46/1460	0.823191	1	0	0	0.887517	0.172682	GRIA1;SETD2;NDRG4;UBIAD1;KHDRBS3;NXN;HEXB;PRDM14;ABCB11;BBC3;EEA1;ADAMTS16;GNA13;UCN3;RNASE9;HNF4A;LEPROTL1;PACSIN2;PMEPA1;EMILIN2;EPC2;BCAS1;MSMB;CUBN;GPR39;MBD5;WARS;WSB2;GOT1;DST;MYOF;PIPOX;CYP4B1;GAD2;KMO;GRIN2B;ARHGAP24;DIAPH3;FAM161A;SETBP1;KIF26B;CDC42EP3;CPE;CD300E;MAP3K13;IL18R1
KLF4_18358816_ChIP-ChIP_MESCs_Mouse	54/1700	0.825576	1	0	0	0.89478	0.171506	SLC25A1;RNF10;PHLDB1;SLC44A1;HEXB;ATN1;BCCIP;OPLAH;RND2;WFDC2;PPP1R9B;LAPTM4A;ARV1;MPZ;4933430I17RIK;CCR6;PSPH;TCF19;WSB2;DST;9930012K11RIK;PIPOX;NUTF2;CDC42EP3;DSG2;IL6ST;CSNK1G2;CCDC83;ATG4D;CAMK2B;SATB2;RNF38;ZFP503;NOLC1;DERL2;NDRG1;GNA13;CYP27B1;GNA11;MFN2;BC055324;ST14;CBX4;TMEM50B;PTCH2;DKKL1;PDE4DIP;RAB10;BMP4;UCK2;REST;GNB2;TRIP13;PPP1R14D
EZH2_27294783_Chip-Seq_NPCs_Mouse	43/1374	0.828106	1	0	0	0.881563	0.166275	PFKFB2;USP37;1500015O10RIK;SATB2;PRDM14;EPRS;ADIPOR1;FOXO3;CARF;TMEM70;EEA1;SERPINB3D;BCLAF1;STK36;SPOCK2;MPZ;MIR350;ZFP142;BC055324;TNFSF18;GPR39;WNT10A;HACE1;DST;IQCA;EYA1;KCNJ13;FBXO36;SYN3;PARD3B;RAB32;CYP27A1;GREM2;RFX8;UCK2;LIN28B;KIF26B;MAPKAPK2;UST;RAB3GAP2;SMPDL3A;IL18R1;ITM2C
ESRRB_18555785_ChIP-Seq_MESCs_Mouse	45/1434	0.8283	1	0	0	0.883965	0.166521	CASZ1;NDRG4;AARS2;SMARCB1;GGNBP2;YWHAB;ZDHHC5;ZFP61;CHD4;FBXO22;COX7C;EFNA4;TMEM70;SNX3;BCL7A;PDGFC;MFN2;SH3GL2;WNT10A;AFAP1L2;ST14;RAB4A;MME;NUP133;FZD8;WWP1;IL17RD;RSBN1;UCK2;CYP2U1;KCNS2;CCPG1;MAPKAPK2;CPE;SUCLG1;SYCP3;TRIP13;GAS6;SLC29A1;ALDOA;SMPDL3A;ASPA;DBN1;ARL8B;ATG4D
LUZP1_20508642_ChIP-Seq_ESCs_Mouse	64/2000	0.830017	1	0	0	0.901408	0.167941	SETD3;SMARCB1;PRDM4;SMC6;RND2;EEA1;RPTOR;EFTUD2;AKAP10;PTTG1;ANKFY1;CDK5RAP3;IAH1;IGFBP3;PIPOX;TEX2;SYN3;SIRT1;RAB32;DHX40;TMIGD1;FAM161A;NDUFS7;SARNP;SMPDL3A;ASPA;TRIB2;CSNK1G2;GRIA1;CAMK2B;1700086L19RIK;SLC47A1;GGNBP2;LRP1;AIRE;NXN;NTN4;TMTC3;ADCY1;FOXO3;SNX3;BCLAF1;AMDHD1;SPOCK2;GNA11;ASCC2;MGAT1;MAP4K5;MYH10;HACE1;FANCL;SYNRG;ABCA7;HNRNPAB;EFR3B;ESR2;LIN28B;GIPC3;CD7;UST;TRIM37;SYCP3;CDK13;FG…
NFYA_21822215_ChIP-Seq_K562_Human	64/2000	0.830017	1	0	0	0.901408	0.167941	SLC44A3;KDM1A;IPP;ARID4B;MRGPRE;PLOD1;EPRS;NUDT5;UCN3;ZMYM6;RPS6KA1;TEAD1;PHACTR4;PRMT6;CUBN;HELLS;PDHX;NUDC;ENTPD1;KDM2B;MYOF;SIRT1;LOR;CACNB2;GREM2;PAX7;MAPKAPK2;ITGA8;CLDN19;UTS2;CCDC83;CASZ1;UBIAD1;FBLIM1;HDAC1;ZBTB48;CLCNKB;UBR4;NTN4;TMTC3;CYP17A1;GPR153;GSG1L;MFN2;GBP2;TNFSF18;AFAP1L2;RAB4A;RWDD3;PLA2G2E;TNFRSF9;RCC2;PTCH2;FOXJ3;CYP4B1;GAD2;PDE4DIP;HIPK3;UCK2;KIF26B;RAB3GAP2;PKN2;COL9A2;GAL…
SOX6_21985497_ChIP-Seq_MYOTUBES_Mouse	64/2000	0.830017	1	0	0	0.901408	0.167941	USP37;SMARCB1;PRDM4;1500015O10RIK;EPRS;CARF;EEA1;SERPINB3D;MPZ;MIR350;ANKFY1;VSIG8;GPR39;DST;IQCA;FCRL6;IGFBP3;KMO;SIRT1;PARD3B;RAB32;DHX40;CYP27A1;GREM2;RFX8;NDUFS7;MAPKAPK2;SMPDL3A;CSNK1G2;PFKFB2;CAMK2B;AIRE;SATB2;NTN4;PRDM14;CSF2RB;ADIPOR1;FOXO3;TMEM70;SNX3;BCLAF1;STK36;SPOCK2;ZFP142;ASCC2;MGAT1;BC055324;MYH10;TNFSF18;WNT10A;HACE1;CBX4;EYA1;KCNJ13;FBXO36;ABCA7;UCK2;LIN28B;KIF26B;UST;RAB3GAP2;S…
TCF7_22412390_ChIP-Seq_EML_Mouse	64/2000	0.830017	1	0	0	0.901408	0.167941	PHLDB1;HEXB;ATN1;ARID4B;CHD4;MRGPRE;OPLAH;CHD2;MPO;BBC3;RPTOR;RINL;CCND2;BCL7A;GPBP1;PMEPA1;SUN1;PPP2R5C;IL17RD;PRKAB1;RSBN1;DUSP7;VAV2;RCN3;RFX8;SMO;VGF;MAPKAPK2;DNAJC9;ALDOA;DCTPP1;TRIM55;CSNK1G2;STX1A;NFAT5;RNF38;ZFP503;FURIN;FOXO3;NDRG1;EFNA4;CHST12;SH3TC1;PACSIN2;ZFP142;CSK;MGAT1;PLA2G2E;RCC2;ABCA7;HNRNPAB;HIPK3;NR2F6;REST;GNB2;CDK2AP2;FOSB;PKN2;TBKBP1;CDK13;MYO1H;CYB561;CBLN3;MAP3K12
SMC3_22415368_ChIP-Seq_MEFs_Mouse	64/2000	0.830017	1	0	0	0.901408	0.167941	SLC44A3;GSK3A;PYROXD1;1500015O10RIK;AP4E1;PPP2R2A;RXFP3;BBC3;PEX26;IQUB;COTL1;DHX16;CDK5RAP3;IAH1;1700125H20RIK;MME;NUP133;IGFBP3;MYOF;FNDC3B;PIPOX;NUTF2;RAB32;AKR1C12;GREM2;SLC7A7;NPC1;CYP2U1;NDUFS7;VGF;SETBP1;RPL7L1;PLA2G10;ORAI1;CDH13;TRIB2;KHDRBS3;LRP1;NXN;RNF38;HTRA4;CSF2RB;PCDH18;EFNA4;SLC5A5;GPR153;ERMP1;FZD8;ESR2;LRCH1;GIPC3;GSTA4;FMC1;KIF26B;GHRH;CD7;UST;CPE;TBKBP1;CDK13;LPIN3;XKR5;SPG20…
GATA4_25053715_ChIP-Seq_YYC3_Human	64/2000	0.830017	1	0	0	0.901408	0.167941	PHLDB1;BMP10;SLC44A3;SAMD9L;PYROXD1;ZDHHC5;FBXO22;BBC3;ARV1;HNF4A;ME1;COTL1;UBXN7;CYTIP;BCAS1;WSB2;NCOA5;AHSG;IGFBP3;ITGA2;MYOF;TYK2;NAV2;PTGR1;PRKAB1;FBXW2;OSCAR;SLC9A3;ATRN;ACAP2;SLC7A7;CDC42EP5;BLVRB;SLC29A1;ALG10B;ARL8B;NDRG4;FOXO3;AGPAT1;SLC7A2;CYP17A1;GNA13;SPOCK2;GNA11;PDGFC;PACSIN2;MAP4K5;MBD5;RAB4A;FER1L4;KCNJ13;CNBP;SYNRG;WWP1;SORBS2;KCNS2;ASB8;GNB2;CHMP2B;PKN2;TRIP13;MAP3K13;PPP1R14D;F…
UBF1/2_26484160_Chip-Seq_HMEC-DERIVED_Human	64/2000	0.830017	1	0	0	0.901408	0.167941	PNMT;SCARB1;SLC44A3;KDM1A;IPP;CHD4;PLOD1;MPO;LOXL1;CDC20;CCND2;SUFU;ZMYM6;RPS6KA1;FAM53B;TEAD1;PHACTR4;PRMT6;NUDC;PAQR6;TFEB;VPS37D;SIRT1;RSBN1;LOR;DUSP7;THOC6;NPC1;CDC42EP5;MAPKAPK2;ORAI1;CDH13;SLC29A1;SMPDL3A;STX1A;AVPI1;CASZ1;UBIAD1;FBLIM1;RRAD;PELI3;SATB2;ZBTB48;UBR4;PRDM12;THSD1;CYP27B1;GPR153;HECTD3;SPOCK2;MFN2;CSK;MGAT1;GBP2;ATP9A;BRD4;CDSN;TNFRSF9;PTCH2;VAX1;REST;COL20A1;RAB3GAP2;COL9A2
CHD1_26751641_Chip-Seq_LNCaP_Human	64/2000	0.830017	1	0	0	0.901408	0.167941	RNF10;SETD2;KDM1A;ATN1;BCCIP;CHD4;PPP2R2A;CTDSPL2;EPRS;CHD2;COX7C;BBC3;PPP1R9B;LAPTM4A;PMEPA1;DHX16;DGCR2;NUDC;WSB2;MME;NCOA6;IGFBP3;SIRT1;RSBN1;DUSP7;RNF144B;PDE12;CDC42EP3;ORAI1;DSG2;ALDOA;SPRR3;UHRF2;LRP1;HDAC1;SATB2;ZBTB48;NOLC1;ADIPOR1;FOXO3;TYMS;FUT1;DNAJC21;MFN2;EXPH5;BRD4;MPZL2;ESRRA;RAB4A;RWDD3;CBX4;RCC2;GAD2;HIPK3;REST;TFAP4;KIF26B;AAK1;CDK2AP2;PKN2;TRIM37;TRIP13;DNAL4;SPG20
PBX_27287812_Chip-Seq_EMBYONIC-LIMB_Mouse	64/2000	0.830017	1	0	0	0.901408	0.167941	PHLDB1;GDE1;STMN4;DMP1;CHD2;IL4I1;BAIAP2L2;RINL;RASGEF1A;FAM186B;HOXA2;PMEPA1;FAM53B;CCR6;TEAD1;CUBN;DST;KDM2B;IGFBP3;HUNK;PIPOX;PAX5;IL17RD;CYP2U1;FAM161A;MYL2;TRIM55;STX1A;VGLL4;ATG4D;GRIA1;APOL10B;KHDRBS3;AIRE;SYNPO2;PELI3;ZFP503;PPP1R3A;CSF2RB;CYP17A1;ADAMTS16;ENHO;GNA13;PACSIN2;MYH10;CPA4;FANCL;DKKL1;PDE4DIP;ABCA7;FBXL16;BTBD9;REC8;COL1A2;GIPC3;LEP;GHRH;POLE2;CDK2AP2;SRPRB;CNTN3;MYO1H;CBLN3;…
SUZ12_18692474_ChIP-Seq_MEFs_Mouse	35/1135	0.830311	1	0	0	0.868648	0.161529	CAMK2B;RRAD;MAST1;NTN4;BACH2;SLC7A2;KCNV1;CCND2;GYG;HOXA2;PITX3;KCNJ3;WNT10A;CBX4;EYA1;HUNK;GAD2;PAX5;VAX1;GRIN2B;ESR2;LOR;RAB32;BMP4;CACNB2;GATM;DBNDD2;FGF15;PAX7;CDH13;SFXN1;GAS6;CHST5;PTPN5;FGF12
EP300_21415370_ChIP-Seq_HL-1_Mouse	31/1014	0.830505	1	0	0	0.861183	0.15994	PNMT;GRIA1;DGKB;NTN4;FURIN;BACH2;GYG;CHST12;EMILIN2;MYH10;DGCR2;CAP2;GPR39;COG7;IGFBP3;HUNK;FZD8;BBOX1;SORBS2;SYN3;PARD3B;CACNB2;NDUFS7;KCNS2;KIF26B;CDC42EP3;CDH13;IL6ST;FGF12;TRIB2;LY6E
SPI1_22096565_ChIP-ChIP_GC-B_Mouse	53/1676	0.832542	1	0	0	0.890786	0.163256	GSK3A;FBXO24;UBE2Z;NUBP2;DUSP11;IL4I1;AKAP10;CDC26;OSTF1;HELLS;NUDC;ENTPD1;SYK;IQCE;PPP2R5C;KMO;PLSCR1;SLC7A7;MTHFD2;MAPKAPK2;DNAJC9;CRELD2;ALDOA;VGLL4;NFAT5;RRAD;GSTCD;DERL2;ZFP706;CBL;SLC5A5;AP3M2;APH1A;GNA13;CHST12;SH3TC1;ZFP142;DCPS;ATP6V1D;FBXO38;TRMT1;GATM;UFM1;PTPRA;POLE2;GNB2;PSMC2;NBR1;TRIP13;ZFP597;CBLN3;LPIN3;MAP3K12
FOXM1_23109430_ChIP-Seq_U2OS_Human	7/267	0.839999	1	0	0	0.738513	0.128763	CDC20;PTTG1;HYLS1;H1FX;NAV2;ARHGAP24;PHF19
IGF1R_20145208_ChIP-Seq_DFB_Human	3/129	0.841034	1	0	0	0.655093	0.113412	ROCK1;ALG10B;VGLL3
POU5F1_18692474_ChIP-Seq_MESCs_Mouse	140/4232	0.842458	1	0	0	0.931867	0.159751	ZFP689;SCARB2;DGKB;IFT172;RXFP4;ATN1;MRGPRE;PLOD1;EPRS;FBXO22;BAIAP2L2;RPS6KA1;CAR13;EPC2;OSTF1;SH3GL2;ENTPD1;WSB2;FNBP1;FNDC3B;CNPY1;PIPOX;TEX2;PRKAB1;RSBN1;CYP27A1;RPL7L1;PLA2G10;ALPK3;IL6ST;CSNK1G2;CCDC83;LY6E;ABCG2;PFKFB2;CASZ1;NDRG4;AIRE;FBLIM1;MAPKAP1;NOLC1;PRDM14;EFNA4;APH1A;PDGFC;BC055324;MPST;ST14;RAB4A;CDSN;SNAI3;RCC2;FZD8;BTBD9;POU2F3;ARHGAP24;NR2F6;UCK2;FGF15;SFXN1;COL9A2;ZFP597;FBXL5…
NANOG_16153702_ChIP-ChIP_HESCs_Human	53/1686	0.844282	1	0	0	0.885503	0.149888	USP37;GSK3A;RPL32;DGKB;BZW2;NUDT5;CHD2;NADSYN1;PHF8;SUFU;COTL1;KNTC1;PITX3;BCAS1;HELLS;ENTPD1;COG7;WARS;IGFBP3;PIPOX;PPP2R5C;SPATA16;UTS2;DNAJC9;ALPK3;SMPDL3A;ABCG2;PFKFB1;NFAT5;SATB2;NOLC1;PRDM14;PHF21B;ADAMTS16;APH1A;GNA13;BCLAF1;STK36;LEPROTL1;ASCC2;FANCL;SLC10A2;FZD8;GAD2;UFM1;REST;PSMC2;NBR1;PKIG;PPP1R14D;GALK2;MAP3K12;SPG20
VDR_22108803_ChIP-Seq_LS180_Human	3/130	0.844783	1	0	0	0.650054	0.109648	GRIA1;KCNV1;HYAL4
SFPI1_20887958_ChIP-Seq_HPC-7_Mouse	76/2369	0.845597	1	0	0	0.903691	0.15156	SETD2;USP37;YWHAB;SMC6;CTDSPL2;PEPD;FBXO22;ZDHHC2;CARF;PHF8;EEA1;RPTOR;ARV1;RINL;ZMYM6;ANKFY1;DHX16;UBXN7;AP3S1;CDK5RAP3;GPR39;SUN1;WSB2;NCBP2;VPS13C;NUTF2;ANO6;PPP2R5C;IL17RD;ATRN;PLSCR1;NME6;DNAJB11;ORAI1;SUCLG1;HNRNPH2;SLC29A1;ALG10B;ARL8B;NFAT5;TMEM161B;YTHDC2;AMIGO1;UBR4;NOLC1;ADIPOR1;AGPAT1;APH1A;SNX3;CECR2;BCLAF1;TMEM203;G3BP1;ASCC2;MGAT1;DCPS;MBD5;RAB4A;HACE1;ZFP235;PLA2G2E;FANCL;SYNRG;FO…
TDRD3_21172665_ChIP-Seq_MCF-7_Human	19/655	0.846909	1	0	0	0.817116	0.135773	PRMT6;FCGBP;PHLDB1;IL31;ROCK1;KDM2B;NCBP2;SMC5;WDYHV1;MEMO1;TYK2;DHX40;DIAPH3;MYL2;CDC42EP3;CDH13;TRIM37;ARL8B;BCAS1
TBP_23326641_ChIP-Seq_C3H10T1-2_Mouse	32/1057	0.848765	1	0	0	0.852799	0.139836	ZFP503;CHD4;FBXO24;EPRS;AGPAT1;CHD2;RND2;SLC5A5;BBC3;PPP1R9B;IL4I1;MPZ;HOXA2;FSD2;MGAT1;BC055324;PITX3;DGCR2;MPST;WARS;CBX4;TNNC1;IQCE;TRMT1;NR1D1;4931406C07RIK;FBXW2;THOC6;PSMC2;DNAJC9;ALDOA;MAP3K12
SUZ12_16625203_ChIP-ChIP_MESCs_Mouse	39/1270	0.849441	1	0	0	0.865033	0.141153	PNMT;PHLDB1;ABHD3;NXN;ZFP503;MAST1;NTN4;PCDH18;BACH2;CYP27B1;CCND2;GRM7;GPR150;LRRTM1;HOXA2;EMILIN2;EPC2;AP3S1;SLC13A5;PITX3;WNT10A;ST14;CBX4;FZD8;GAD2;PAX5;VAX1;DUSP7;BMP4;GNAO1;GREM2;FGF15;SMO;PAX7;KCNS2;UST;CDH13;TOX;PHF19
ZFP57_27257070_Chip-Seq_ESCs_Mouse	33/1088	0.849491	1	0	0	0.854391	0.139367	TMEM161B;KHDRBS3;USP31;DGKB;1500015O10RIK;SYNPO2;NRXN1;MIR124A-2;ZFP61;PPP1R3A;KCNV1;SERPINB3D;METTL14;SLITRK2;GPBP1;KCNJ3;HACE1;SLC10A2;CYBRD1;SYN3;PARD3B;GNAO1;TMCO5;KCNS2;KIF26B;CDH13;EVL;IL6ST;MAP3K13;FGF12;TRIB2;VGLL3;ABCG2
CHD1_19587682_ChIP-ChIP_MESCs_Mouse	25/843	0.849678	1	0	0	0.83538	0.136082	ZFP689;SUV39H2;CDC123;TMEM161B;RPL32;SLC44A1;ZDHHC5;AGPAT1;CBL;GCSH;APH1A;CDC26;ANKFY1;KNTC1;FBXO9;MPST;CCDC114;YIPF5;SLC7A7;GSTA4;POLE2;GNB2;ASXL2;TRIM37;MAP3K12
SUZ12_18974828_ChIP-Seq_MESCs_Mouse	61/1934	0.854741	1	0	0	0.888475	0.139452	PHLDB1;BACH2;LOXL1;RXFP3;CCND2;GRM7;MPZ;LRRTM1;HOXA2;EMILIN2;ITGB8;PITX3;IGFBP3;FNDC3B;PAX5;PARD3B;SLC9A3;CACNB2;GREM2;SMO;PAX7;CDC42EP3;CDH13;GAS6;TOX;SMPDL3A;TRIB2;CAMK2B;CASZ1;RRAD;SATB2;ZFP503;HTRA4;NTN4;PRDM14;ADCY1;PCDH18;NDRG1;SLC7A2;CYP27B1;KCNV1;GPR150;KCNJ3;WNT10A;CBX4;EYA1;PDX1;FZD8;GAD2;PDE4DIP;VAX1;GRIN2B;ESR2;SLC8A3;BMP4;GATM;DBNDD2;FGF15;UST;PTPN5;FGF12
MYCN_21190229_ChIP-Seq_SHEP-21N_Human	10/373	0.856635	1	0	0	0.755201	0.116862	CYP27B1;SPRR3;TMCO5;KHDRBS3;ELMOD1;ANKFY1;KNTC1;TEX2;SLC7A2;PHF19
SREBP2_21459322_ChIP-Seq_LIVER_Mouse	33/1095	0.858799	1	0	0	0.848929	0.129225	SUV39H2;SETD2;TRIM30B;SLC44A3;KDM5C;KHDRBS3;ROCK1;UBR4;AP4E1;ZFP827;ADCY1;NDRG1;NUBP2;SBNO1;HECTD3;DCPS;DGCR2;MPST;CBX4;FANCL;WWP1;ABCA7;TRMT1;WDYHV1;HNRNPAB;RAB10;SMO;NDUFS7;RPL7L1;ASXL2;GAS6;TOX;ASPA
P63_20808887_ChIP-Seq_KERATINOCYTES_Human	63/2000	0.861256	1	0	0	0.887324	0.132534	KDM5C;KDM1A;HEXB;IPP;CHD4;PPP2R2A;CLEC9A;LOXL1;PHF8;DUSP11;CDC20;FAM53B;EPC2;CDK5RAP3;DGCR2;COG7;DST;KDM2B;ITGA2;TFEB;CD3EAP;TYK2;PRKAB1;FBXW2;RNF144B;PLSCR3;NDUFS7;MASP1;DCTPP1;CCDC83;STX1A;DBN1;AVPI1;CDC123;AARS2;LRP1;ABHD3;YTHDC2;PELI3;CLCNKB;PRDM12;CBL;EFNA4;PHF21B;CYP17A1;APH1A;PROKR1;STK36;GNA11;CSK;MAP4K5;RBM11;AFAP1L2;TMEM50B;BBOX1;CYBRD1;ENOX1;BMP4;GNB2;ASXL2;RAB3GAP2;PKN2;MYO1H
GATA6_21074721_ChIP-Seq_CACO-2_Mouse	63/2000	0.861256	1	0	0	0.887324	0.132534	SUV39H2;SLC44A3;KDM1A;IPP;RXFP4;LDB3;PLOD1;EPRS;NUDT5;CDC20;ARV1;RASGEF1A;ZMYM6;RPS6KA1;PHACTR4;PRMT6;CUBN;PDHX;NUDC;PAQR6;EXOC8;KMO;SIRT1;RSBN1;LOR;CACNB2;GREM2;PAX7;MAPKAPK2;ITGA8;CLDN19;UTS2;SPRR3;CASZ1;UBIAD1;FBLIM1;HDAC1;AMIGO1;ZBTB48;CLCNKB;UBR4;APH1A;NRAS;GPR153;HECTD3;MFN2;GBP2;TNFSF18;RAB4A;RWDD3;PLA2G2E;TNFRSF9;RCC2;PTCH2;FOXJ3;CYP4B1;GAD2;PDE4DIP;VAX1;UCK2;IL2RA;PKN2;COL9A2
HNFA_21074721_ChIP-Seq_CACO-2_Human	63/2000	0.861256	1	0	0	0.887324	0.132534	SLC44A3;KDM1A;IPP;ARID4B;LDB3;PLOD1;EPRS;NUDT5;CDC20;UCN3;SUFU;ZMYM6;RPS6KA1;FAM53B;PHACTR4;PRMT6;CUBN;HELLS;PDHX;NUDC;EXOC8;MYOF;NAV2;KMO;SIRT1;RSBN1;LOR;CACNB2;GREM2;PAX7;MAPKAPK2;ITGA8;CLDN19;UTS2;CASZ1;UBIAD1;FBLIM1;HDAC1;ZBTB48;CLCNKB;UBR4;GPR153;SPOCK2;MFN2;GBP2;TNFSF18;AFAP1L2;RAB4A;RWDD3;PLA2G2E;TNFRSF9;RCC2;PTCH2;FOXJ3;FZD8;CYP4B1;GAD2;PDE4DIP;UCK2;KIF26B;RAB3GAP2;PKN2;COL9A2
GATA1_22383799_ChIP-Seq_G1ME_Mouse	63/2000	0.861256	1	0	0	0.887324	0.132534	SCARB1;GDE1;ZDHHC5;STMN4;EPRS;BZW2;CARF;PPP1R9B;RPTOR;LAPTM4A;AKAP10;PTTG1;FAM186B;ANKFY1;AP3S1;CYTIP;CDK5RAP3;NUDT13;FBXO9;MSMB;PRMT6;SUN1;WSB2;1700125H20RIK;ITGA2;ANO6;KMO;PARD3B;RCN3;PLCB4;KARS;NDUFS7;MTHFD2;PLA2G10;ALPK3;SLC29A1;ALDOA;DCTPP1;DBN1;AARS2;ZFP706;ATP2C2;ADIPOR1;TYMS;PHF21B;GNA13;PROKR1;BCLAF1;GPR150;GNA11;G3BP1;CSK;MGAT1;H1FX;CAP2;RCC2;HNRNPAB;REC8;REST;KIF26B;ASXL2;PKIG;PHF19
SPI1_26923725_Chip-Seq_MACROPHAGESS_Mouse	63/2000	0.861256	1	0	0	0.887324	0.132534	SCARB2;RPL32;ACSM1;RXFP4;STMN4;TRH;WFDC2;LOXL1;EDC3;ZMYM6;RPS6KA1;CAR13;UBXN7;BCAS1;CUBN;NCOA5;IQCA;NCBP2;KCNK16;DUSP7;SLC9A3;GREM2;RFX8;ACAP2;FAM161A;SARNP;CD300E;CDH13;ALPK3;GAS6;DNASE1L2;DCTPP1;ASPA;GRIA1;1700086L19RIK;ROCK1;ABHD3;PELI3;COL11A2;ZFP61;LPO;PHF21B;BC048562;PROKR1;GNA11;PACSIN2;TNFRSF17;AB124611;PLA2G2E;TMEM50B;FZD8;GSTA4;PTPRA;ASB8;CD7;UST;ASXL2;SSPN;TBKBP1;ZFP597;MYO1H;SLC22A8;I…
IRF8_27001747_Chip-Seq_BMDM_Mouse	63/2000	0.861256	1	0	0	0.887324	0.132534	SAMD9L;KDM5C;GOLT1B;HEXB;RXFP4;CIB2;CLEC9A;PEPD;ABCA14;METTL14;CCND2;ANKFY1;ADNP2;CCR6;CTSD;HELLS;ENTPD1;1700125H20RIK;FNBP1;VPS13C;TYK2;IL17RD;PRKAB1;RSBN1;DUSP7;CYP27A1;RFX8;TMIGD1;PLCB4;MYL2;MAPKAPK2;ITGA8;CD300E;MASP1;LY6E;ZFP503;HTRA4;CSF2RB;ABCB11;GPR150;PDGFC;PACSIN2;TNFRSF17;MGAT1;GBP2;TNFSF18;IL33;CDSN;IL31;PLA2G2E;GOT1;TMEM50B;RCC2;CYBRD1;BTBD9;EFR3B;FAM160A2;IL2RA;CHMP2B;FOSB;TBKBP1;PK…
SUZ12_27294783_Chip-Seq_ESCs_Mouse	63/2000	0.861256	1	0	0	0.887324	0.132534	PHLDB1;MAST1;BACH2;LOXL1;PPP1R9B;CCND2;GRM7;LRRTM1;HOXA2;VSIG8;IGFBP3;ITGA2;PAX5;LOR;PARD3B;RAB32;CYP27A1;SLC9A3;RFX8;VGF;PAX7;CDC42EP3;FASTKD5;FLYWCH2;TOX;SMPDL3A;TRIB2;CAMK2B;CASZ1;SLC47A1;UHRF2;STXBP1;SATB2;ZFP503;HTRA4;NTN4;LPO;ADCY1;PRDM12;PHF21B;AP3M2;CYP27B1;PROKR1;GPR153;RAB40B;SPOCK2;CAP2;MPST;WNT10A;CBX4;SNAI3;PDX1;CYBRD1;GAD2;FBXL16;VAX1;GRIN2B;HIPK3;ESR2;NR2F6;GIPC3;KCNS2;FOSB
NANOG_18700969_ChIP-ChIP_MESCs_Mouse	9/344	0.865186	1	0	0	0.73698	0.106722	SCARB2;SLC7A7;NCOA5;GSTA4;HEXB;CDK2AP2;SYCP3;TRIB2;SH3GL2
TAF15_26573619_Chip-Seq_HEK293_Human	6/247	0.875597	1	0	0	0.684268	0.0909042	BECN1;UCN3;ARID4B;PCDH18;CCDC83;VGLL3
ELF1_20517297_ChIP-Seq_JURKAT_Human	30/1020	0.8802	1	0	0	0.8285	0.105722	SUV39H2;PHLDB1;PIGO;UHRF2;KLRB1;UBR4;TYMS;RNASE9;HNF4A;MGAT1;PANX3;WNT10A;IAH1;IL31;KCNJ13;GLYCAM1;CCDC114;YIPF5;FBXO36;LOR;DBNDD2;TFAP4;PLSCR3;NDUFS7;MYL2;KIF26B;MED20;FOSB;STAMBP;COL9A2
ELK1_22589737_ChIP-Seq_MCF10A_Human	27/928	0.881431	1	0	0	0.819573	0.103437	PHLDB1;CASZ1;SLC44A3;RPL32;MAGED1;PLOD1;FOXO3;NUDT5;BACH2;THG1L;EEA1;METTL14;ERMP1;PDGFC;TNFSF18;GPR39;FBXO38;MYOF;PDE4DIP;UFM1;TFAP4;SST;KIF26B;RPL7L1;CDC42EP3;MAP3K13;VGLL3
CIITA_18437201_ChIP-ChIP_Raji_B_and_iDC_Human	1959-01-01	0.881841	1	0	0	0.477441	0.060035	TNFRSF9
THRA_23701648_ChIP-Seq_CEREBELLUM_Mouse	4/179	0.883303	1	0	0	0.629475	0.0781096	4933430I17RIK;ABCA7;SMPDL3A;CBLN3
TAL1_20566737_ChIP-Seq_PRIMARY_FETAL_LIVER_ERYTHROID_Mouse	58/1875	0.884114	1	0	0	0.871362	0.107325	SCARB1;GSK3A;RPL32;TRH;EPRS;BBC3;NUBP2;PPP1R9B;LAPTM4A;BAIAP2L2;GPBP1;EMILIN2;FAM53B;2210010C04RIK;CDK5RAP3;4933428G20RIK;MSMB;PAQR6;SYK;VPS13C;ANO6;NAV2;PRKAB1;PLSCR3;MAPKAPK2;CDC42EP3;PLA2G10;ORAI1;BLVRB;ERG;PKHD1L1;TRIB2;TRIM55;ABCG2;ATG4D;CAMK2B;TMEM161B;UHRF2;NTN4;PRDM14;FURIN;CSF2RB;FOXO3;CECR2;BCLAF1;GPR153;G3BP1;CSK;MPST;RAB4A;RWDD3;RCC2;HNRNPAB;REC8;BMP4;UCK2;TMCO5;FOSB
KLF5_20875108_ChIP-Seq_MESCs_Mouse	62/2000	0.88845	1	0	0	0.873239	0.103284	PHLDB1;USP31;ACSM1;MRGPRD;STMN4;SMC5;MRGPRE;NUDT5;UBE2Z;MPO;BACH2;LOXL1;RPTOR;SPRED3;RASGEF1A;CDC26;PABPC4L;ITGB8;TEAD1;MYOF;KRT77;PTGR1;SIRT1;TMIGD1;POC5;MYL2;EVL;ALPK3;TRIM55;CCDC83;VGLL3;NDRG4;SYNPO2;GSTCD;NRXN1;UCP1;TMTC3;CBL;THSD1;ESD;H1FX;SLC13A5;EXPH5;TNFSF18;CDSN;EYA1;CNBP;CYBRD1;WDYHV1;EFR3B;POU2F3;HIPK3;ENOX1;BMP4;LRCH1;GIPC3;GSTA4;IL2RA;ASXL2;TRIM37;TBKBP1;CBLN3
GATA6_21074721_ChIP-Seq_CACO-2_Human	62/2000	0.88845	1	0	0	0.873239	0.103284	SLC44A3;KDM1A;IPP;RXFP4;ARID4B;PLOD1;EPRS;CDC20;ARV1;RASGEF1A;SUFU;MPZ;ZMYM6;RPS6KA1;PHACTR4;PRMT6;CUBN;NUDC;EXOC8;NUP133;KMO;RSBN1;LOR;CACNB2;GREM2;PAX7;MAPKAPK2;CLDN19;UTS2;SPRR3;CDC123;CASZ1;UBIAD1;FBLIM1;HDAC1;AMIGO1;ZBTB48;CLCNKB;UBR4;APH1A;NRAS;GPR153;HECTD3;MFN2;GBP2;TNFSF18;RAB4A;RWDD3;PLA2G2E;TNFRSF9;RCC2;PTCH2;FOXJ3;CYP4B1;GAD2;PDE4DIP;UCK2;IL2RA;KIF26B;RAB3GAP2;PKN2;COL9A2
RBPJ_21746931_ChIP-Seq_IB4_Human	62/2000	0.88845	1	0	0	0.873239	0.103284	BMP10;SLC44A3;KDM1A;IPP;ARID4B;SMC6;PLOD1;EPRS;CDC20;LAPTM4A;ZMYM6;RPS6KA1;CYTIP;PHACTR4;PRMT6;NUDC;PAQR6;EXOC8;KMO;RSBN1;LOR;FAM161A;PAX7;MAPKAPK2;CDC42EP3;CLDN19;UTS2;TRIB2;SPRR3;CASZ1;UBIAD1;FBLIM1;HDAC1;NRXN1;ZBTB48;CLCNKB;UBR4;PROKR1;NRAS;GPR153;HECTD3;MFN2;GBP2;TNFSF18;KLHL29;RAB4A;RWDD3;PLA2G2E;TNFRSF9;KCNJ13;RCC2;PTCH2;FOXJ3;CYP4B1;PDE4DIP;UCK2;KIF26B;ASXL2;RAB3GAP2;PKN2;COL9A2;ITM2C
TOP2B_26459242_ChIP-Seq_MCF-7_Human	62/2000	0.88845	1	0	0	0.873239	0.103284	NPFFR2;SLC44A1;KDM1A;MRGPRD;STMN4;SMC6;CHD2;ZDHHC2;BACH2;RPTOR;CCND2;GRM7;LRRTM1;IQUB;PABPC4L;MACROD2;OSTF1;TEAD1;DST;MME;SYK;VPS13C;ITGA2;TFEB;KCNK16;PARD3B;RAB32;GREM2;PLCB4;SMO;SETBP1;ATG4A;MASP1;TOX;VGLL4;VGLL3;GRIA1;CAMK2B;DNAH1;SATB2;NRXN1;TMTC3;PPP1R3A;PROKR1;SNX29;ESD;GSG1L;RGS22;KLHL29;TFAP2B;WNT10A;HACE1;WWP1;BTBD9;ARHGAP24;SST;KCNS2;CCPG1;UST;MAP3K13;FBXL5;GALK2
UTX_26944678_Chip-Seq_JUKART_Human	62/2000	0.88845	1	0	0	0.873239	0.103284	SCARB2;SMARCB1;IPP;ZDHHC5;CHD4;CHD2;BBC3;PPP1R9B;EEA1;CCND2;FAM186B;RPS6KA1;FAM53B;CTSD;VSIG8;AHSG;CCDC114;IL17RD;PRKAB1;SIRT1;DUSP7;ORAI1;EVL;FLYWCH2;ALDOA;TRIB2;CSNK1G2;STX1A;AVPI1;UBIAD1;HDAC1;NXN;CLCNKB;FOXO3;AGPAT1;BCLAF1;CHST12;AMDHD1;GPR150;LEPROTL1;PDGFC;MFN2;CSK;DCPS;CPA4;MBD5;CBX4;SYNRG;RCC2;FOXJ3;PDE4DIP;ABCA7;NR1D1;UCK2;TFAP4;OGN;AAK1;CDK2AP2;COL9A2;PKIG;FBXL5;ITM2C
SA1_27219007_Chip-Seq_ERYTHROID_Human	62/2000	0.88845	1	0	0	0.873239	0.103284	SCARB1;PHLDB1;KDM1A;RXFP4;LOXL1;PEX26;CDC20;CCND2;RASGEF1A;HNF4A;RPS6KA1;FAM53B;CTSD;MSMB;VSIG8;PRMT6;NUDC;EXOC8;KDM2B;CCDC114;PTGR1;RSBN1;DUSP7;SETBP1;CLDN19;PGAM5;ALDOA;CCDC83;AVPI1;UBIAD1;LRP1;HDAC1;AMIGO1;ZBTB48;NTN4;FURIN;AGPAT1;EFNA4;CYP17A1;CYP27B1;GPR153;HECTD3;SPOCK2;MFN2;CSK;ESRRA;NDUFA8;AFAP1L2;RWDD3;RCC2;PTCH2;GAD2;ABCA7;NR2F6;UCK2;LRCH1;PTPRA;KIF26B;GNB2;COL20A1;HYLS1;COL9A2
CBX2_27304074_Chip-Seq_ESCs_Mouse	24/840	0.888532	1	0	0	0.804829	0.0951181	GRIA1;CASZ1;CBX4;ABHD3;HEXB;SATB2;ZFP503;PDX1;FZD8;MIR124A-2;GAD2;PAX5;PRDM12;COX7C;APH1A;KCNV1;LIN28B;CCND2;PAX7;HOXA2;PMEPA1;PDE6B;FGF12;VGLL3
TAL1_26923725_Chip-Seq_MACROPHAGESS_Mouse	1961-01-01	0.890105	1	0	0	0.461787	0.0537591	AP3S1
POU5F1_16153702_ChIP-ChIP_HESCs_Human	17/622	0.89415	1	0	0	0.769893	0.0861366	ENTPD1;RPL32;PRDM14;PIPOX;GAD2;NUDT5;POU2F3;PHF8;ADAMTS16;UFM1;REST;PAX7;VTI1A;SFXN1;DNAJC9;CHST5;ATP6V1D
JUN_21703547_ChIP-Seq_K562_Human	48/1585	0.894638	1	0	0	0.853068	0.0949773	CDC123;KHDRBS3;ROCK1;ABHD3;NRXN1;NTN4;BCCIP;MRGPRD;NUDT5;RXFP3;PEX26;EEA1;BCLAF1;ARV1;CHST12;SH3TC1;LRRTM1;HYAL4;GSG1L;MAP4K5;FBXO9;KCNJ3;PRMT6;GPR39;TFAP2B;WSB2;GOT1;IQCA;ITGA2;IQCE;PPP2R5C;BTBD9;ARHGAP24;GREM2;UCK2;SLC7A7;DIAPH3;KARS;NME6;GSTA4;VGF;LEP;CDC42EP3;CPE;SFXN1;SUCLG1;CNTN3;ALG10B
JARID2_20075857_ChIP-Seq_MESCs_Mouse	37/1258	0.903225	1	0	0	0.8285	0.0843281	CAMK2B;PHLDB1;BMP10;CASZ1;RRAD;AMIGO1;ZFP503;HTRA4;ADCY1;PRDM12;SLC7A2;CYP27B1;CCND2;GRM7;SPOCK2;LRRTM1;NHS;HOXA2;GSG1L;FAM53B;PITX3;KCNJ3;VSIG8;KLHL29;WNT10A;CBX4;FZD8;GAD2;PAX5;VAX1;SLC8A3;CACNB2;FGF15;PAX7;KIF26B;CDH13;FGF12
ELK1_19687146_ChIP-ChIP_HELA_Human	26/916	0.903632	1	0	0	0.799557	0.0810214	GSK3A;RPL32;RXFP4;SMC6;EPRS;CBL;TMEM70;PEX26;NRAS;ITGB8;MGAT1;KNTC1;UNC45A;PDHX;EYA1;FANCL;FBXO38;FBXO36;KMO;PRKAB1;UFM1;CCPG1;RPL7L1;PSMC2;SUCLG1;TOX
JARID1A_20064375_ChIP-Seq_MESCs_Mouse	67/2171	0.904873	1	0	0	0.869334	0.0868989	SETD3;USP38;PIGO;PYROXD1;IFT172;AP4E1;BCCIP;CHD4;EPRS;PEPD;NUDT5;UBE2Z;EFTUD2;ARV1;MPZ;ZMYM6;ANKFY1;DHX16;4933430I17RIK;AP3S1;USP30;CTSD;PSPH;UNC45A;COG7;WARS;EXOC8;NUP133;NCBP2;9930012K11RIK;NUTF2;ANO6;FBXW2;COX6B1;DHX40;KARS;NME6;NDUFS7;MED20;DNAJB11;FASTKD5;PGAM5;ARL8B;BECN1;CDC123;NDRG4;UBIAD1;AARS2;ZBTB48;DERL2;NRAS;RAB40B;STK36;VTI1A;ZFP142;MFN2;ATP6V1D;MPZL2;PDE4DIP;TRMT1;BTBD9;UFM1;PSMC2;…
MYCN_18555785_ChIP-Seq_MESCs_Mouse	70/2261	0.904928	1	0	0	0.872106	0.0871236	SLC25A1;SLC44A1;MAST1;ZDHHC5;ARID4B;EPRS;RND2;FBXO22;BBC3;PHF8;CDC20;GPBP1;ZMYM6;KNTC1;PSPH;PHACTR4;UNC45A;EXOC8;NCOA5;NUP133;NCBP2;FNDC3B;NUTF2;PRKAB1;FBXW2;SLC7A7;PLSCR3;NDUFS7;FDX1;CDC42EP3;DNAJB11;AVPI1;NFAT5;CDC123;GGNBP2;UHRF2;DERL2;ZFP706;ADIPOR1;TYMS;CBL;SBNO1;CHST12;GPC2;MGAT1;MYH10;ATP6V1D;BRD4;ESRRA;SNAI3;RCC2;FOXJ3;LSM1;FBXO36;WWP1;RFXANK;NR1D1;BTBD9;NR2F6;RAB10;GNAO1;CCPG1;PSMC2;ASXL…
TBX5_21415370_ChIP-Seq_HL-1_Mouse	71/2296	0.908447	1	0	0	0.87108	0.0836401	PNMT;USP38;PIGO;1500015O10RIK;MAST1;CIB2;SMC6;FBXO22;ABCA14;EEA1;CDC26;SUFU;HMCN2;KNTC1;OSTF1;CTSD;PSPH;HELLS;PAQR6;WSB2;FNBP1;HUNK;FNDC3B;VPS37D;NUTF2;TYK2;FBXO10;IL17RD;DUSP7;DHX40;MTHFD2;ZFP40;DNAJC9;STAMBP;SLC29A1;PFKFB2;CASZ1;AARS2;GGNBP2;ROCK1;UHRF2;VPS4A;ZBTB48;NOLC1;FURIN;TMEM70;NTF5;BCLAF1;CHST12;STK36;ZFP142;MFN2;ASCC2;MAP4K5;BC055324;ST14;PLA2G2E;SNAI3;FBXO38;TMEM50B;YIPF5;ARHGAP24;GAT…
ZFP42_18358816_ChIP-ChIP_MESCs_Mouse	44/1480	0.909204	1	0	0	0.837457	0.0797143	ZFP689;PFKFB2;USP38;SLC44A1;BCCIP;NOLC1;PLOD1;BZW2;AGPAT1;PHF8;GNA13;CYP27B1;SH3TC1;GNA11;HOXA2;BC055324;ATP9A;PSPH;PITX3;FBXO9;TCF19;PDHX;EYA1;FANCL;SNAI3;FBXO38;FBXO36;IQCE;GAD2;KMO;PRKAB1;OSCAR;REST;COL1A2;KARS;GSTA4;NDUFS7;SFXN1;ABCE1;LSM14A;GALK2;AVPI1;ABCG2;ATG4D
AR_25329375_ChIP-Seq_VCAP_Human	58/1906	0.909267	1	0	0	0.857189	0.0815324	RNF10;FCGBP;SLC44A3;USP38;DGKB;MAST1;TRH;PEPD;BACH2;EEA1;GRM7;PPP2R5E;PABPC4L;ANKFY1;MACROD2;DST;MME;KDM2B;VPS13C;IGFBP3;FNDC3B;KRT77;PRKAB1;LOR;ACAP2;FDX1;ALG10B;SMPDL3A;ABCG2;CAMK2B;TMEM161B;KHDRBS3;AIRE;NRXN1;ADCY1;NDRG1;AP3M2;ENHO;KCNJ3;KLHL29;RWDD3;PLA2G2E;EYA1;FANCL;FZD8;BBOX1;WDYHV1;GRIN2B;EFR3B;ARHGAP24;ENOX1;COL1A2;KCNS2;PKN2;CNTN3;SYCP3;CDK13;FGF12
CEBPB_26923725_Chip-Seq_MESODERM_Mouse	31/1079	0.909925	1	0	0	0.809304	0.0763925	USP31;NRXN1;EFNA4;LOXL1;ARV1;MIR350;VTI1A;USP30;CYTIP;BCAS1;ST14;IAH1;HACE1;DST;FNBP1;SLC10A2;GP2;HUNK;TEX2;RAB32;SLC9A3;PLCB4;FAM161A;PAX7;CDC42EP5;KCNS2;MYL2;FDX1;CDH13;PKIG;PPP1R14D
CDX2_19796622_ChIP-Seq_MESCs_Mouse	8/334	0.909932	1	0	0	0.674707	0.0636828	SLC44A1;CIB2;PDE4DIP;CAMK1;ERG;ZDHHC2;MYH10;SMPDL3A
TAL1_22897851_ChIP-Seq_JUKARTE6-1_Human	61/2000	0.911699	1	0	0	0.859155	0.0794248	PHLDB1;SETD3;PIGO;YWHAB;HEXB;SMC5;TRH;FBXO22;EEA1;RPTOR;ARV1;HNF4A;FAM186B;IQUB;DHX16;FAM53B;CYTIP;TEAD1;FBXO9;PDHX;COG7;EXOC8;MME;TFEB;HUNK;PPP2R5C;FBXW2;OSCAR;CACNB2;FDX1;CLDN19;CDH13;BLVRB;CHST5;TRIM55;VGLL4;SPRR3;HDAC1;STXBP1;VPS4A;PRDM12;CBL;NDRG1;EFNA4;FUT1;PHF21B;SBNO1;GPR153;ERMP1;SH3TC1;GNA11;ESD;GSG1L;EXPH5;IL33;RAB4A;EFR3B;ESR2;AAK1;CDK13;DNAL4
DPY_21335234_ChIP-Seq_ESCs_Mouse	61/2000	0.911699	1	0	0	0.859155	0.0794248	ZFP689;SETD3;RPL32;1500015O10RIK;LDB3;CHD2;PPP1R9B;EEA1;LRRTM1;GPBP1;ANKFY1;DGCR2;VSIG8;DST;FNBP1;IGFBP3;PPP2R5C;OSCAR;RAB32;RCN3;SLC7A7;FAM161A;PDE12;MAPKAPK2;DCTPP1;LY6E;BECN1;UHRF2;LRP1;STXBP1;NRXN1;VPS4A;ADCY1;ADIPOR1;FOXO3;TMEM70;AP3M2;GNA13;CECR2;SBNO1;AMDHD1;GPR150;G3BP1;MGAT1;SLC13A5;BC055324;MYH10;IL33;EYA1;GRIN2B;HNRNPAB;HIPK3;ESR2;BMP4;GNAO1;UCK2;KIF26B;CDK2AP2;SYCP3;MAP3K12;ITM2C
OCT4_21477851_ChIP-Seq_ESCs_Mouse	61/2000	0.911699	1	0	0	0.859155	0.0794248	USP37;PRDM4;1500015O10RIK;EPRS;CARF;EEA1;SERPINB3D;MPZ;MIR350;VSIG8;GPR39;DST;IQCA;IGFBP3;TEX2;SYN3;KMO;SIRT1;PARD3B;RAB32;CYP27A1;GREM2;RFX8;MAPKAPK2;SMPDL3A;PFKFB2;GRIA1;CAMK2B;SLC47A1;LRP1;SATB2;TMTC3;PRDM14;ADCY1;ADIPOR1;FOXO3;TMEM70;SNX3;BCLAF1;STK36;SPOCK2;GNA11;ZFP142;ASCC2;BC055324;TNFSF18;WNT10A;HACE1;CBX4;EYA1;FANCL;KCNJ13;FBXO36;UCK2;LIN28B;KIF26B;UST;RAB3GAP2;SYCP3;IL18R1;ITM2C
MYB_26560356_Chip-Seq_TH2_Human	61/2000	0.911699	1	0	0	0.859155	0.0794248	RNF10;GOLT1B;RXFP4;AP4E1;DMP1;CHD2;NADSYN1;WFDC2;PPP1R9B;EEA1;CDC20;LAPTM4A;CCND2;SUFU;COTL1;POLI;CDK5RAP3;BCAS1;TMPRSS11B;NUDC;FNBP1;KMO;RSBN1;RNF144B;RFX8;TMIGD1;POC5;MTHFD2;EVL;TOX;ALG10B;STX1A;LY6E;ABCG2;SLC47A1;FOXO3;TYMS;AGPAT1;AP3M2;ENHO;PROKR1;ERMP1;CHST12;SPOCK2;LEPROTL1;NHS;CSK;MGAT1;GBP2;GOT1;KCNJ13;PDE4DIP;NR1D1;UCK2;IL2RA;ASXL2;AAK1;PKN2;COL9A2;IL18R1;PHF19
MYC_27129775_Chip-Seq_CORNEA_Mouse	61/2000	0.911699	1	0	0	0.859155	0.0794248	PNMT;SLC44A1;CIB2;CHD4;OPLAH;RINL;GPBP1;EPC2;AP3S1;CDK5RAP3;PHACTR4;VSIG8;GPR39;AHSG;TNNC1;PTGR1;FBXO10;PARD3B;RAB32;RCN3;SMO;CDC42EP5;FASTKD5;TSSK5;UTS2;CDH13;GAS6;CRELD2;CHST5;TRIB2;NDRG4;GGNBP2;LRP1;MAGED1;ZFP706;ADIPOR1;THSD1;SLITRK2;GSG1L;BRD4;CAP2;WNT10A;HACE1;FANCL;CNBP;CYP4B1;WDYHV1;MEMO1;FBXL16;BTBD9;VAX1;ARHGAP24;ESR2;BMP4;GNAO1;NBR1;SFXN1;COL9A2;PTPN5;FGF12;ITM2C
TCF4_23295773_ChIP-Seq_U87_Human	122/3812	0.91201	1	0	0	0.901527	0.083035	RPL32;GOLT1B;DGKB;ARID4B;PPP2R2A;BACH2;GPBP1;COTL1;FAM53B;NUDT13;PDHX;WSB2;KDM2B;TEX2;FBXO10;CACNB2;ACAP2;SPATA16;IFT81;PLA2G10;SUCLG1;ERG;IL6ST;TOX;STX1A;ARL8B;GRIA1;KHDRBS3;YTHDC2;MAPKAP1;PPP1R3A;LPO;ADAMTS16;PDGFC;VTI1A;PACSIN2;GSG1L;TNFRSF17;RAB4A;CBX4;FBXO38;TNFRSF9;SYNRG;MEMO1;ESR2;COL1A2;LRCH1;GNB2;UST;SSPN;CPE;CNTN3;MAP3K13;SLC22A8;FGF12;SETD3;SLC44A1;MAST1;CTDSPL2;PEPD;RND2;BBC3;RPTOR;OB…
PKCTHETA_26484144_Chip-Seq_BREAST_Human	13/506	0.913701	1	0	0	0.72371	0.0653164	PRMT6;EXOC8;ROCK1;RNF38;BBC3;ENOX1;RAB10;KCNV1;ASXL2;CD7;HYLS1;TRIM37;VGLL3
RNF2_27304074_Chip-Seq_NSC_Mouse	30/1052	0.913919	1	0	0	0.803299	0.0723079	PHLDB1;CASZ1;SAMD9L;HEXB;CCND2;SLITRK2;GPR150;LRRTM1;GPBP1;PRMT6;HACE1;GOT1;CBX4;PDX1;FZD8;BBOX1;CNPY1;PAX5;VAX1;HIPK3;SLC8A3;PLSCR1;SPATA16;LIN28B;PAX7;PDE12;KIF26B;PKHD1L1;FGF12;TRIB2
TCF3/E2A_22897851_ChIP-Seq_JUKARTE6-1_Human	59/1946	0.916203	1	0	0	0.854045	0.0747433	SLC25A1;FCGBP;PIGO;PEPD;NUDT5;BACH2;EEA1;ARV1;LRRTM1;EMILIN2;ITGB8;DHX16;FAM53B;MACROD2;OSTF1;TEAD1;PAQR6;SYK;VPS13C;IGFBP3;PAX5;PPP2R5C;SIRT1;FBXW2;PARD3B;RAB32;POC5;TOX;ALG10B;TRIB2;TRIM55;SPRR3;TMEM161B;KHDRBS3;VPS4A;FOXO3;CBL;NDRG1;ADAMTS16;ENHO;PROKR1;KCNV1;SNX29;VTI1A;CSK;ATP9A;CAP2;KLHL29;RAB4A;FANCL;SYNRG;SLC10A2;VAX1;COL1A2;SST;KIF26B;GHRH;RAB3GAP2;TRIP13
CLOCK_20551151_ChIP-Seq_293T_Human	10/407	0.91629	1	0	0	0.692113	0.0605063	SCARB1;BCLAF1;PHLDB1;NPC1;RRAD;ZMYM6;TRIB2;ATP6V1D;CDK5RAP3;LOXL1
KDM6A_18722178_ChIP-ChIP_U937_AND_SAOS2_Human	12/479	0.921803	1	0	0	0.705696	0.0574606	CDC20;KARS;NCBP2;CNBP;MFN2;SRPRB;DNAJC9;CTDSPL2;NUDT5;PEPD;ATP6V1D;ARL8B
ASXL1_24218140_ChIP-Seq_BMDM_Mouse	22/807	0.922008	1	0	0	0.767929	0.0623564	ESRRA;GGNBP2;GOT1;UHRF2;EYA1;FNBP1;FBXO38;SATB2;TMTC3;TMEM70;RSBN1;DUSP7;EEA1;PLSCR1;NRAS;ERMP1;SUFU;ZFP395;VTI1A;HYLS1;OSTF1;CBLN3
TFEB_21752829_ChIP-Seq_HELA_Human	22/808	0.922965	1	0	0	0.766978	0.0614838	PFKFB2;BECN1;PRDM4;SYNRG;PDE4DIP;NR1D1;SIRT1;DUSP7;BMP4;GNA13;ACAP2;AKAP10;GNB2;ASXL2;ZMYM6;ORAI1;ADNP2;RAB3GAP2;PKN2;HNRNPH2;CAMK1;SPG20
ZNF263_19887448_ChIP-Seq_K562_Human	1971-01-01	0.923533	1	0	0	0.396747	0.0315609	CYB561
WT1_19549856_ChIP-ChIP_CCG9911_Human	4/199	0.926164	1	0	0	0.566211	0.0434309	CCND2;SATB2;MAPKAPK2;NUTF2
RUNX1_17652178_ChIP-ChIP_JURKAT_Human	28/1003	0.926219	1	0	0	0.786373	0.0602713	GSK3A;TMTC3;FURIN;CHD2;COX7C;PEX26;GRM7;POLI;EXPH5;HELLS;GAD2;PPP2R5C;TEX2;PRKAB1;ARHGAP24;BMP4;PLCB4;LRCH1;CCPG1;OGN;CHMP2B;AAK1;NOX4;TBKBP1;SUCLG1;TOX;MAP3K13;LY6E
TP63_22573176_ChIP-Seq_HFKS_Human	135/4229	0.929601	1	0	0	0.899224	0.0656431	KCNG2;SCARB1;BCCIP;CIB2;PLOD1;BZW2;UBE2Z;BACH2;LOXL1;PEX26;C4B;EFTUD2;BAIAP2L2;PTTG1;RPS6KA1;ANKFY1;FAM53B;OSTF1;PSPH;PAQR6;KDM2B;FNDC3B;CD3EAP;KRT77;TEX2;PRKAB1;FBXW2;RPL7L1;FLYWCH2;ERG;MASP1;LY6E;CASZ1;FBLIM1;MAPKAP1;STXBP1;UBR4;FOXO3;FUT1;ADAMTS16;PACSIN2;TNFRSF17;H1FX;EXPH5;ESRRA;WNT10A;RAB4A;TMEM50B;SYNRG;SLC10A2;LSM1;ABCA7;MEMO1;NR2F6;DNAJC18;GNAO1;LRCH1;CCPG1;SSPN;NOX4;COL9A2;DNAL4;MAP3K12…
EGR1_23403033_ChIP-Seq_LIVER_Mouse	26/944	0.930007	1	0	0	0.775841	0.0562975	SAMD9L;SLC47A1;WBP1L;MRGPRE;CYP3A59;EDC3;CYP17A1;C4B;CCL9;RAB40B;ZMYM6;MFN2;GBP2;DCPS;NUDT13;SUN1;IAH1;CDSN;GOT1;IQCE;SORBS2;FBXW2;NME6;SSPN;ASPA;ABCG2
LYL1_20887958_ChIP-Seq_HPC-7_Mouse	20/752	0.930977	1	0	0	0.749176	0.0535819	SCARB2;RAB4A;HACE1;AARS2;FNBP1;KMO;4931406C07RIK;ZDHHC2;MPO;PPP1R9B;PROKR1;GNA11;TNFRSF17;BDKRB1;ALPK3;MGAT1;CTSD;DCPS;STX1A;ITM2C
FOXO1_25302145_ChIP-Seq_T-LYMPHOCYTE_Mouse	60/2000	0.931213	1	0	0	0.84507	0.060226	ZFP689;SCARB2;KDM5C;HEXB;SMC5;CHD2;BACH2;BBC3;PHF8;PPP1R9B;ANKFY1;EPC2;CYTIP;EXOC8;KDM2B;FNBP1;CNPY1;NAV2;DUSP7;DHX40;ACAP2;NPC1;CYP2U1;FAM161A;FASTKD5;ORAI1;EVL;SUCLG1;IL6ST;TOX;TRIB2;VGLL4;LRP1;RNF38;HTRA4;FOXO3;AP3M2;KCNV1;CHST12;SPOCK2;MGAT1;GOT1;CBX4;FANCL;SNAI3;RCC2;FOXJ3;WWP1;NR1D1;COL1A2;IL2RA;KIF26B;UST;ZFP395;FOSB;PKN2;CAMK1;FBXL5;IL18R1;XKR5
ETV1_20927104_ChIP-Seq_GIST48_Human	60/2000	0.931213	1	0	0	0.84507	0.060226	SLC44A3;KDM1A;IPP;ARID4B;SMC6;PLOD1;EPRS;LAPTM4A;GRM7;LRRTM1;ZMYM6;RPS6KA1;EPC2;PHACTR4;PRMT6;NUDC;LOR;PARD3B;GREM2;RFX8;FAM161A;PAX7;MAPKAPK2;CDC42EP3;CLDN19;UTS2;TRIB2;CASZ1;UBIAD1;FBLIM1;HDAC1;NRXN1;ZBTB48;CLCNKB;UBR4;GPR153;MFN2;GBP2;KCNJ3;TNFSF18;KLHL29;RAB4A;RWDD3;PLA2G2E;FANCL;TNFRSF9;RCC2;PTCH2;FOXJ3;CYP4B1;PDE4DIP;MEMO1;EFR3B;RAB10;UCK2;KIF26B;ASXL2;RAB3GAP2;PKN2;COL9A2
RAC3_21632823_ChIP-Seq_H3396_Human	60/2000	0.931213	1	0	0	0.84507	0.060226	NPFFR2;FCGBP;SMARCB1;RPL32;MAST1;EDC3;RPTOR;SPRED3;IQUB;RPS6KA1;PITX3;IAH1;KDM2B;PIPOX;NUTF2;TYK2;RSBN1;OSCAR;DHX40;RCN3;SLC9A3;PDE12;MYL2;FLYWCH2;SLC29A1;ALDOA;DCTPP1;TRIM55;CSNK1G2;BECN1;NAPB;NTN4;FURIN;AGPAT1;EFNA4;PHF21B;SNX3;GNA13;KCNV1;LEPROTL1;TNFRSF17;MPZL2;TNFSF18;KLHL29;SNAI3;FOXJ3;WWP1;WDYHV1;VAX1;HNRNPAB;NR2F6;BMP4;TFAP4;SST;LEP;ASXL2;SRPRB;CAMK1;MAP3K13;LSM14A
GATA2_22383799_ChIP-Seq_G1ME_Mouse	60/2000	0.931213	1	0	0	0.84507	0.060226	PHLDB1;KDM5C;HEXB;ZDHHC5;SMC5;PLOD1;TRH;BZW2;MPO;PPP1R9B;EEA1;RPTOR;LAPTM4A;AKAP10;NUDT13;FBXO9;NUDC;1700125H20RIK;FNBP1;AHSG;NCBP2;ITGA2;NUTF2;ANO6;PPP2R5C;KMO;RSBN1;DUSP7;PLSCR1;NDUFS7;AARS2;GGNBP2;ABHD3;NXN;CBL;APH1A;GNA13;BCLAF1;RAB40B;PACSIN2;H1FX;ST14;HACE1;GOT1;RCC2;WDYHV1;5330417C22RIK;REC8;LIN28B;PTPRA;KIF26B;PSMC2;RAB3GAP2;PKIG;ZFP597;KBTBD7;CYB561;ZFP595;PHF19;SPG20
P300_27268052_Chip-Seq_Bcells_Human	60/2000	0.931213	1	0	0	0.84507	0.060226	SCARB2;FCGBP;USP37;PIGO;OPLAH;DUSP11;HNF4A;FAM186B;GPBP1;IQUB;IAH1;KDM2B;CCDC114;PAX5;FBXO10;LOR;VAV2;NDUFS7;SARNP;RPL7L1;CLDN19;STAMBP;TRIM55;VGLL4;UHRF2;AIRE;ABHD3;FBLIM1;RNF38;CLCNKB;NTN4;FITM2;PRDM12;ATP2C2;SLC5A5;PROKR1;SNX29;ERMP1;RNASE9;SH3TC1;ATP6V1D;BRD4;ESRRA;WNT10A;RAB4A;IL31;CBX4;KCNJ13;GLYCAM1;SYNRG;YIPF5;RFXANK;SORBS2;LEP;GNB2;ASXL2;FOSB;SFXN1;MAP3K13;PHF19
FLI1_21571218_ChIP-Seq_MEGAKARYOCYTES_Human	190/5834	0.931499	1	0	0	0.9174	0.0650992	SCARB1;RPL32;PRDM4;GOLT1B;IFT172;ATN1;ZDHHC5;BCCIP;SMC5;MRGPRE;EPRS;NUDT5;LOXL1;THG1L;EDC3;NUBP2;EFTUD2;PTTG1;CDC26;RPS6KA1;COTL1;FAM53B;EPC2;OSTF1;CDK5RAP3;COG7;FNBP1;FNDC3B;KRT77;TEX2;PRKAB1;FBXW2;COX6B1;RAB32;CACNB2;RFX8;ACAP2;SPATA16;KARS;FAM161A;PDE12;RPL7L1;ORAI1;FLYWCH2;ALPK3;STAMBP;ERG;MASP1;IL6ST;ALG10B;CSNK1G2;TMEM161B;GGNBP2;MAPKAP1;STXBP1;GSTCD;UBR4;NOLC1;CSF2RB;PRDM12;NDRG1;FUT1;PHF2…
ERA_27197147_Chip-Seq_ENDOMETRIOID-ADENOCARCINOMA_Human	30/1073	0.931567	1	0	0	0.787577	0.055829	SLC25A1;FCGBP;SCARB1;CASZ1;UBIAD1;SLC47A1;UBR4;CIB2;NDRG1;SLC7A2;PHF21B;PDGFC;EMILIN2;MGAT1;MACROD2;CCR6;OSTF1;PDHX;RAB4A;COG7;CNPY1;PRKAB1;COL1A2;NDUFS7;SETBP1;MAPKAPK2;EVL;MYO1H;ALG10B;FGF12
IRF8_22096565_ChIP-ChIP_GC-B_Human	4/203	0.932809	1	0	0	0.555054	0.0386068	GNA13;WSB2;KARS;VPS13C
EZH2_27304074_Chip-Seq_ESCs_Mouse	24/885	0.934123	1	0	0	0.763905	0.0520578	WNT10A;PHLDB1;CASZ1;NDRG4;CBX4;MAGED1;NRXN1;ZFP503;FZD8;MIR124A-2;PAX5;PRDM12;VAX1;LOR;CACNB2;CCND2;RASGEF1A;PAX7;GPR150;KIF26B;LRRTM1;HOXA2;PDE6B;PHF19
SOX17_20123909_ChIP-Seq_XEN_Mouse	58/1947	0.935737	1	0	0	0.839139	0.0557367	ZFP689;GSK3A;USP38;SLC44A1;BCCIP;OPLAH;BZW2;CARF;EEA1;CDC20;LAPTM4A;CCND2;COTL1;ANKFY1;4933430I17RIK;KNTC1;OSTF1;TEAD1;BBS5;WARS;DST;MME;TEX2;PRKAB1;RSBN1;AKR1C12;PLSCR1;KARS;NDUFS7;RPL7L1;CDC42EP3;ALPK3;MASP1;CSNK1G2;ARL8B;NFAT5;TMEM161B;GGNBP2;ZFP503;NOLC1;EFNA4;TMEM70;PACSIN2;TNFSF18;FANCL;TNFRSF9;FBXO36;DKKL1;POU2F3;RAB10;UCK2;GSTA4;GHRH;OGN;ASXL2;NBR1;PKIG;ZFP597
SOX2_20726797_ChIP-Seq_SW620_Human	78/2564	0.941281	1	0	0	0.856936	0.0518567	SLC25A1;SCARB2;SLC44A1;USP31;CHD2;ZDHHC2;WFDC2;LAPTM4A;BAIAP2L2;HOXA2;EMILIN2;ITGB8;CTSD;NUDT13;PSPH;DGCR2;BCAS1;DST;MME;TFEB;IQCE;FNDC3B;TM4SF4;NAV2;IL17RD;PLSCR1;SLC7A7;KARS;CDC42EP5;CDH13;BLVRB;EVL;ALPK3;GAS6;IL6ST;CHST5;TRIB2;DBN1;LY6E;ABCG2;SPRR3;NTN4;BRCC3;THSD1;EFNA4;SLC7A2;AP3M2;RAB40B;SNX25;LEPROTL1;PDGFC;NHS;GBP2;MYH10;ATP9A;CAP2;NDUFA8;WNT10A;ST14;HACE1;FER1L4;CBX4;WWP1;CYBRD1;PDE4DIP;…
YY1_21170310_ChIP-Seq_MESCs_Mouse	11/464	0.942687	1	0	0	0.6678	0.0394144	ZFP689;RPTOR;NDUFA8;KDM5C;AARS2;NDUFS7;FBXO36;FZD8;NR1D1;CRELD2;CHD2
HSF1_23293686_ChIP-Seq_STHDH_STRIATAL_Mouse	32/1156	0.945099	1	0	0	0.779765	0.0440299	NFAT5;LRP1;HDAC1;AP4E1;ZFP706;MRGPRE;SNX3;IL4I1;NTF5;STK36;LEPROTL1;KNTC1;PSPH;NUDC;WARS;GOT1;IQCE;CNPY1;NUTF2;ENOX1;RAB32;FGF15;GIPC3;NDUFS7;POLE2;OGN;NBR1;FOSB;CD300E;MYO1H;CYB561;SPG20
ERG_20517297_ChIP-Seq_VCAP_Human	29/1062	0.946083	1	0	0	0.76921	0.0426335	SPRR3;PHLDB1;BMP10;ROCK1;UCP1;TMTC3;MRGPRD;NDRG1;TMEM70;ERMP1;CDC26;HNF4A;LEPROTL1;HYAL4;ITGB8;MGAT1;RGS22;KCNJ3;NDUFA8;VAV2;UCK2;PSMC6;PLCB4;MTHFD2;KCNS2;TBKBP1;PKHD1L1;CDK13;GPRC5D
IRF8_22096565_ChIP-ChIP_GC-B_Mouse	20/772	0.947151	1	0	0	0.729767	0.0396236	SLC25A1;SUV39H2;FBXO36;ARID4B;SYN3;KMO;CARF;LAPTM4A;LRCH1;PLSCR3;NDUFS7;ZFP40;GNB2;NBR1;ANKFY1;GBP2;CBLN3;ASPA;NUDT13;VGLL4
KLF4_19829295_ChIP-Seq_ESCs_Human	59/2000	0.947289	1	0	0	0.830986	0.0449987	PHLDB1;SLC44A3;MAST1;PPP2R2A;TRH;LOXL1;BBC3;UCN3;PTTG1;BCL7A;PMEPA1;EMILIN2;EPC2;KNTC1;TEAD1;NUDT13;PRMT6;SUN1;FCRL6;TEX2;RSBN1;LOR;CYP27A1;RNF144B;NDUFS7;CLDN19;CD300E;STAMBP;IL6ST;DCTPP1;VGLL4;ARL8B;CDC123;UBIAD1;AARS2;SLC47A1;NXN;MAPKAP1;VPS4A;AP3M2;ADAMTS16;ENHO;ERMP1;SH3TC1;GBP2;EXPH5;BRD4;TNFSF18;RAB4A;CBX4;TNFRSF9;ABCA7;EFR3B;FAM160A2;REST;KIF26B;PKN2;MYO1H;PHF19
ESET_19884257_ChIP-Seq_ESCs_Mouse	59/2000	0.947289	1	0	0	0.830986	0.0449987	SCARB1;PRDM4;RXFP4;AP4E1;CHD4;FBXO24;CHD2;EDC3;CDC20;AKAP10;UCN3;MIR350;ADNP2;FAM53B;EXOC8;DST;ELMOD1;NAV2;TEX2;SYN3;AKR1C12;CYP27A1;RPL7L1;MAPKAPK2;CDH13;DSG2;SMPDL3A;TRIM55;DBN1;LY6E;NDRG4;SLC47A1;SLFN1;YTHDC2;AMIGO1;PRDM14;PPP1R3A;ZFP827;FOXO3;GNA13;NRAS;CHST12;SPOCK2;GNA11;FSD2;H1FX;DECR2;AFAP1L2;RAB4A;EYA1;FBXO36;WWP1;SORBS2;GNAO1;UCK2;SST;IL2RA;LEP;SPG20
E2F1_20622854_ChIP-Seq_HELA_Human	59/2000	0.947289	1	0	0	0.830986	0.0449987	PNMT;SCARB2;SUV39H2;PHLDB1;BMP10;PIGO;IFT172;MAST1;PLOD1;NUDT5;EDC3;DUSP11;RPTOR;METTL14;UCN3;HNF4A;GPBP1;IQUB;PMEPA1;DHX16;SVOP;KDM2B;FCRL6;NCOA6;CCDC114;MYOF;TYK2;FBXO10;SLC9A3;CYP2U1;NDUFS7;FASTKD5;STX1A;ABHD3;YTHDC2;FITM2;TYMS;NDRG1;EFNA4;CYP17A1;BCLAF1;GNA11;GPC2;FSD2;BRD4;WNT10A;IL31;CBX4;TNFRSF9;GLYCAM1;ABCA7;DNAJC18;UCK2;DBNDD2;LEP;GNB2;COL20A1;CAMK1;MAP3K13
P68_20966046_ChIP-Seq_HELA_Human	59/2000	0.947289	1	0	0	0.830986	0.0449987	PNMT;SUV39H2;FCGBP;PHLDB1;PIGO;PLOD1;TRH;OPLAH;OBP2A;HNF4A;GPBP1;IQUB;SH3GL2;IAH1;CCDC114;KRT77;RSBN1;LOR;SLC9A3;PLSCR3;CYP2U1;NDUFS7;CLDN19;STAMBP;DCTPP1;CSNK1G2;STX1A;AVPI1;ATG4D;CASZ1;PELI3;CLCNKB;FITM2;TYMS;SLC5A5;ERMP1;GPC2;BRD4;NDUFA8;WNT10A;IL31;GOT1;CBX4;TNFRSF9;GLYCAM1;ABCA7;FBXL16;NR2F6;UCK2;DBNDD2;LIN28B;TFAP4;ASB8;KIF26B;ASXL2;NBR1;TBKBP1;CAMK1;MAP3K13
CBP_21632823_ChIP-Seq_H3396_Human	59/2000	0.947289	1	0	0	0.830986	0.0449987	SUV39H2;PHLDB1;PRDM4;BCCIP;MRGPRD;LDB3;MRGPRE;NUDT5;NADSYN1;CCND2;UCN3;RASGEF1A;BCL7A;SUFU;FAM53B;TEAD1;CTSD;PANX3;NUDT13;PITX3;MSMB;CUBN;HELLS;ENTPD1;SVOP;MYOF;NAV2;PRKAB1;SIRT1;CACNB2;ITGA8;DNAJC9;CCDC83;AVPI1;CDC123;NOLC1;CBL;CYP17A1;SBNO1;SPOCK2;VTI1A;ESRRA;AFAP1L2;ST14;GOT1;FZD8;BBOX1;GAD2;VAX1;HIPK3;ENOX1;IL2RA;SSPN;NOX4;HYLS1;SYCP3;MYO1H;SLC22A8;PTPN5
SMAD4_21741376_ChIP-Seq_ESCs_Human	59/2000	0.947289	1	0	0	0.830986	0.0449987	FCGBP;HEXB;LDB3;TRH;FBXO22;WFDC2;FAM53B;EPC2;KNTC1;CCR6;TEAD1;GPR39;PAQR6;SUN1;PAX5;NAV2;IL17RD;KMO;PRKAB1;FBXW2;LOR;OSCAR;PLCB4;NPC1;MTHFD2;UTS2;ERG;MASP1;SMPDL3A;ASPA;CASZ1;AARS2;SLC47A1;NXN;MAPKAP1;CLCNKB;PPP1R3A;CBL;AP3M2;SNX3;SBNO1;ERMP1;CHST12;STK36;MGAT1;PDE6B;BRD4;KLHL29;MPST;TFAP2B;RAB4A;DNAJC5B;TNFRSF9;FZD8;GAD2;WDYHV1;NR2F6;MAP3K13;SCN2B
SOX2_22085726_ChIP-Seq_NPCs_Mouse	59/2000	0.947289	1	0	0	0.830986	0.0449987	ZFP689;SCARB2;RNF10;SETD2;USP31;YWHAB;ATN1;EPRS;NADSYN1;MPZ;COTL1;EMILIN2;USP30;TCF19;IAH1;SVOP;IQCA;RSBN1;SPATA16;SETBP1;RPL7L1;MAPKAPK2;MED20;CDC42EP3;FASTKD5;CD300E;PGAM5;ALPK3;NFAT5;UBIAD1;UHRF2;MAPKAP1;RNF38;ZFP503;PRDM14;ADCY1;ATP2C2;SBNO1;BCLAF1;NRAS;NHS;AB124611;HACE1;FER1L4;IL31;EYA1;TNFRSF9;TMEM50B;GP2;WWP1;TRMT1;EFR3B;HIPK3;NR2F6;IL2RA;OGN;FBXL5;SLC22A8;ITM2C
TCF12/HEB_22897851_ChIP-Seq_JUKARTE6-1_Human	59/2000	0.947289	1	0	0	0.830986	0.0449987	SLC25A1;FCGBP;MAST1;IPP;NUDT5;BACH2;ARV1;UCN3;PPP2R5E;FAM186B;DHX16;FAM53B;KNTC1;OSTF1;TEAD1;PHACTR4;PDHX;EXOC8;PPP2R5C;FBXW2;OSCAR;CLDN19;CDH13;IL6ST;TRIM55;ARL8B;SPRR3;CASZ1;KHDRBS3;KLRB1;HDAC1;STXBP1;VPS4A;CBL;NDRG1;EFNA4;FUT1;PHF21B;CYP17A1;SBNO1;PROKR1;ERMP1;SH3TC1;GNA11;MGAT1;BRD4;IL33;PLA2G2E;KCNJ13;SYNRG;SORBS2;VAX1;EFR3B;ESR2;UCK2;SST;UST;ASXL2;CDK13
SRF_21415370_ChIP-Seq_HL-1_Mouse	47/1634	0.949231	1	0	0	0.810247	0.0422163	PFKFB2;NAPB;UBIAD1;AARS2;PYROXD1;1500015O10RIK;MAPKAP1;NOLC1;ZFP61;LDB3;SMC6;CTDSPL2;NUDT5;NADSYN1;RND2;TMEM70;NUBP2;STK36;SUFU;MPZ;ESD;4933430I17RIK;POLI;OSTF1;MYH10;BRD4;FBXO9;WNT10A;ZFP235;WSB2;FZD8;PDE4DIP;TYK2;PPP2R5C;ESR2;DNAJC18;DHX40;DBNDD2;LRCH1;RPL7L1;SRPRB;SUCLG1;PKIG;ZFP597;KBTBD7;ABCE1;TRIM55
ETS1_20019798_ChIP-Seq_JURKAT_Human	46/1607	0.951253	1	0	0	0.806331	0.0402968	RNF10;NAPB;CDC123;TMEM161B;GSK3A;RPL32;USP31;UBR4;NOLC1;CTDSPL2;EPRS;COX7C;PEX26;APH1A;SNX3;EFTUD2;BCLAF1;ARV1;CDC26;VTI1A;MFN2;USP30;ATP6V1D;FBXO9;PRMT6;NCBP2;FBXO38;TFEB;PDE4DIP;NUTF2;TRMT1;PRKAB1;RSBN1;TFAP4;NDUFS7;PDE12;FMC1;RPL7L1;NBR1;SRPRB;DNAJC9;SUCLG1;ATG4A;KBTBD7;ALG10B;ARL8B
VDR_20736230_ChIP-Seq_LYMPHOBLASTOID_Human	11/483	0.958685	1	0	0	0.64153	0.0270678	PIGO;KDM2B;FCRL6;FBXO38;ACSM1;GLYCAM1;ABCA7;PKN2;ALG10B;ARL8B;VSIG8
GATA2_26923725_Chip-Seq_HEMANGIOBLAST_Mouse	1988-01-01	0.958738	1	0	0	0.320102	0.0134882	FAM161A
PHC1_16625203_ChIP-ChIP_MESCs_Mouse	24/922	0.958856	1	0	0	0.73325	0.030807	CBX4;NCBP2;ZFP503;GAD2;PAX5;VAX1;PCDH18;BACH2;NUBP2;BMP4;CACNB2;CYP27B1;FGF15;CCND2;SMO;PAX7;LRRTM1;HOXA2;4933430I17RIK;CDH13;TOX;TRIB2;BRD4;PITX3
RARB_24833708_ChIP-Seq_LIVER_Mouse	58/2000	0.960285	1	0	0	0.816901	0.0331049	SLC25A1;USP37;GSK3A;PIGO;ATN1;COX7C;MPO;BBC3;EDC3;SPRED3;METTL14;GYG;ANKFY1;PMEPA1;EMILIN2;USP30;CDK5RAP3;DGCR2;IAH1;NCOA5;DUSP7;AKR1C12;ACAP2;PLSCR3;VGF;PAX7;MYL2;DNAJB11;CHST5;ASPA;DBN1;ROCK1;LRP1;RRAD;PELI3;STXBP1;NOLC1;ZFP706;TMEM70;BC048562;LEPROTL1;ESD;DNAJC21;TMEM50B;FBXO36;FZD8;WDYHV1;FBXL16;NR2F6;ENOX1;RAB10;GNB2;CD7;ZFP395;CDK2AP2;COL20A1;ZFP597;SCN2B
EBNA1_20929547_Chip-Seq_RAJI-cells_Human	58/2000	0.960285	1	0	0	0.816901	0.0331049	SUV39H2;SCARB1;USP38;PYROXD1;CIB2;OPLAH;BACH2;WFDC2;PHF8;EDC3;UCN3;LRRTM1;GPBP1;ITGB8;PITX3;NUP133;PIPOX;KCNK16;TYK2;TEX2;IL17RD;LOR;ATRN;NDUFS7;CLDN19;DNAJC9;FLYWCH2;GPRC5D;ASPA;VGLL4;SPRR3;AIRE;MAGED1;RRAD;UBR4;CSF2RB;ADIPOR1;PHF21B;ENHO;SNX29;SPOCK2;GNA11;FSD2;MAP4K5;KLHL29;MPST;ST14;RAB4A;IL31;FANCL;RCC2;PTCH2;CYBRD1;REC8;SLC8A3;LIN28B;NBR1;PCYOX1L
ERA_21632823_ChIP-Seq_H3396_Human	58/2000	0.960285	1	0	0	0.816901	0.0331049	PNMT;SMARCB1;SLC44A1;IFT172;SMC6;PEPD;RPTOR;AKAP10;RPS6KA1;ANKFY1;AP3S1;CYTIP;CDK5RAP3;COG7;NCOA6;CCDC114;TYK2;PTGR1;LOR;COX6B1;OSCAR;SLC9A3;RNF144B;ACAP2;FAM161A;PDE12;CLDN19;FASTKD5;EVL;DNASE1L2;TRIM55;CSNK1G2;BECN1;HTRA4;UBR4;CSF2RB;FUT1;CHST12;RNASE9;STK36;FSD2;DECR2;EXPH5;GP2;FZD8;GAD2;RFXANK;WDYHV1;MEMO1;VAX1;HNRNPAB;UCK2;CCPG1;ASB8;GNB2;FOSB;HYLS1;TRIM37
SOX3_22085726_ChIP-Seq_MUSCLE_Mouse	58/2000	0.960285	1	0	0	0.816901	0.0331049	SUV39H2;IFT172;AP4E1;SMC5;OPLAH;UBE2Z;EDC3;NUBP2;EEA1;DUSP11;RASGEF1A;LRRTM1;HYAL4;FAM53B;SH3GL2;IAH1;MME;IQCA;NUP133;CD3EAP;ANO6;ACAP2;TMIGD1;PDE12;FASTKD5;PGAM5;STAMBP;SLC29A1;STX1A;ARL8B;CDC123;TMEM161B;LRP1;PELI3;UBR4;ZFP706;FOXO3;AMDHD1;GNA11;DNAJC21;VTI1A;FSD2;MGAT1;BC055324;BRD4;ESRRA;WNT10A;FER1L4;SYNRG;FOXJ3;MEMO1;UFM1;PSMC2;OGN;ZFP395;AAK1;COL20A1;CAMK1
EP300_20729851_ChIP-Seq_FORBRAIN_MIDBRAIN_LIMB_HEART_Mouse	61/2093	0.960489	1	0	0	0.820979	0.0330957	SLC25A1;RNF10;PHLDB1;GSK3A;RPL32;PLOD1;CHD2;RND2;BACH2;BBC3;PPP1R9B;LAPTM4A;CCND2;GYG;ITGB8;AP3S1;MACROD2;IQCA;FNBP1;PIPOX;PPP2R5C;TEX2;IL17RD;PRKAB1;FBXW2;TMIGD1;PLCB4;MTHFD2;MYL2;MAPKAPK2;CDH13;EVL;PKHD1L1;TOX;TRIM55;VGLL4;DBN1;CASZ1;NRXN1;ZFP503;FURIN;AP3M2;PROKR1;MYH10;CPA4;RAB4A;CNBP;RCC2;FZD8;SORBS2;HIPK3;ENOX1;BMP4;SST;LEP;KIF26B;GHRH;PSMC2;PCYOX1L;FOSB;MYO1H
TRIM28_21343339_ChIP-Seq_HEK293_Human	1990-01-01	0.961628	1	0	0	0.312989	0.0122464	IGFBP3
HNF4A_19761587_ChIP-ChIP_CACO-2_Human	30/1126	0.963247	1	0	0	0.750507	0.0281027	SCARB2;PFKFB1;PHLDB1;USP37;LRP1;NTN4;ZDHHC5;NDRG1;BBC3;PHF8;CYP27B1;LAPTM4A;SNX25;VTI1A;ME1;ITGB8;KNTC1;CDK5RAP3;BRD4;PHACTR4;ESRRA;AHSG;LSM1;ARHGAP24;CYP27A1;PLSCR1;NBR1;CLDN19;PKIG;ABCG2
ETV2_25802403_ChIP-Seq_MESCs_Mouse	26/1000	0.965087	1	0	0	0.732394	0.026027	FCGBP;GSK3A;HEXB;RNF38;MRGPRD;SMC5;LPO;CTDSPL2;CBL;FBXO22;COX7C;CCND2;DHX16;USP30;MPZL2;RWDD3;IAH1;SVOP;DST;PDX1;NPC1;KARS;CLDN19;PKN2;SUCLG1;ATG4D
HOXC9_25013753_ChIP-Seq_NEUROBLASTOMA_BE2-C_Human	58/2014	0.965255	1	0	0	0.811223	0.0286873	KDM5C;RPL32;PIGO;GOLT1B;ATN1;CHD4;EPRS;COX7C;BACH2;RPTOR;METTL14;ARV1;BCL7A;GRM7;USP30;MDP1;NUDT13;PSPH;COG7;WARS;IQCE;TYK2;RSBN1;COX6B1;KARS;MTHFD2;SARNP;RPL7L1;FDX1;DNAJC9;STAMBP;AVPI1;BECN1;CDC123;AARS2;UHRF2;NOLC1;AP3M2;APH1A;BCLAF1;NRAS;ERMP1;SPOCK2;ESD;GPC2;MGAT1;ATP6V1D;GOT1;EYA1;RFXANK;PSMC6;ASB8;PSMC2;NBR1;RAB3GAP2;MAP3K13;GALK2;SCN2B
HTT_18923047_ChIP-ChIP_STHdh_Human	13/566	0.966885	1	0	0	0.646991	0.0217878	RWDD3;HACE1;NR1D1;CLEC9A;ABCB11;SERPINB3D;MYL2;SPOCK2;ASB8;CD300E;ALPK3;FGF12;PHACTR4
GATA2_20887958_ChIP-Seq_HPC-7_Mouse	48/1708	0.967112	1	0	0	0.791635	0.0264732	CDC123;AARS2;FURIN;LPO;CSF2RB;THSD1;ZDHHC2;MPO;PHF21B;PPP1R9B;PROKR1;ARV1;CDC26;SUFU;GNA11;COTL1;PMEPA1;AB124611;DCPS;BCAS1;RAB4A;HACE1;PLA2G2E;IQCA;FNBP1;ITGA2;9930012K11RIK;FBXO36;DKKL1;BTBD9;FBXO10;KMO;4931406C07RIK;REC8;PLCB4;GNB2;MAPKAPK2;MED20;ORAI1;ALPK3;CAMK1;PKIG;KBTBD7;SLC22A8;ABCE1;STX1A;ITM2C;ABCG2
SALL4_18804426_ChIP-ChIP_XEN_Mouse	26/1005	0.967304	1	0	0	0.728751	0.0242255	SLC44A3;SLC44A1;SATB2;RNF38;RND2;EFNA4;BACH2;GNA13;ANKFY1;WARS;ELMOD1;DKKL1;FNDC3B;PDE4DIP;TEX2;AKR1C12;PLSCR1;COL1A2;SLC7A7;GSTA4;ASXL2;AAK1;ALPK3;IL6ST;ARL8B;SPG20
CTNNB1_20615089_ChIP-ChIP_FETAL_BRAIN_Human	15/637	0.967723	1	0	0	0.663321	0.0217629	PDHX;PHLDB1;SLC47A1;ATN1;PDE4DIP;FOXO3;SLC9A3;SNX29;CDC42EP5;NBR1;COL20A1;FOSB;AP3S1;DNAL4;BCAS1
TBL1_22424771_ChIP-Seq_293T_Human	57/2000	0.970592	1	0	0	0.802817	0.0239638	SLC44A3;KDM1A;ARID4B;PLOD1;NUDT5;CCND2;UCN3;ZMYM6;RPS6KA1;FAM53B;TEAD1;PHACTR4;PRMT6;CUBN;PDHX;NUDC;MYOF;NAV2;SIRT1;LOR;CACNB2;GREM2;PAX7;ITGA8;CLDN19;UTS2;ALG10B;CASZ1;UBIAD1;FBLIM1;ZBTB48;CLCNKB;UBR4;GPR153;SPOCK2;VTI1A;MFN2;TNFSF18;AFAP1L2;RAB4A;RWDD3;PLA2G2E;TNFRSF9;RCC2;PTCH2;FOXJ3;FZD8;BBOX1;CYP4B1;GAD2;PDE4DIP;GRIN2B;UCK2;KIF26B;RAB3GAP2;PKN2;COL9A2
ERG_20887958_ChIP-Seq_HPC-7_Mouse	56/1969	0.970625	1	0	0	0.80115	0.0238865	USP37;KDM5C;PYROXD1;IPP;AP4E1;CHD4;SMC6;PEPD;NUDT5;FBXO22;ZDHHC2;BBC3;EDC3;BCL7A;SUFU;ANKFY1;FAM53B;EPC2;BBS5;SUN1;WSB2;RSBN1;PLSCR1;SMO;RPL7L1;SUCLG1;IL6ST;ALG10B;ATG4D;TMEM161B;AARS2;UHRF2;NOLC1;LPO;BRCC3;AGPAT1;GNA13;BCLAF1;NRAS;CHST12;MGAT1;RAB4A;HACE1;ZFP235;FANCL;SYNRG;FBXO36;TRMT1;PTPRA;NBR1;ZFP395;SFXN1;TRIM37;MYO1H;KBTBD7;ITM2C
SMARCA4_20176728_ChIP-ChIP_TSCs_Mouse	29/1118	0.973028	1	0	0	0.730681	0.0199787	PFKFB2;SUV39H2;TMEM161B;SLC44A3;RRAD;CHD4;BBC3;PPP1R9B;GNA11;MAP4K5;TEAD1;EXPH5;WSB2;NCOA5;EYA1;FNBP1;CNBP;NUTF2;BTBD9;CYP27A1;TMIGD1;SMO;PCYOX1L;FOSB;PKN2;DSG2;STX1A;PHF19;AVPI1
STAT6_20620947_ChIP-Seq_CD4_POS_T_Human	11/508	0.973659	1	0	0	0.609959	0.0162825	CUBN;SETBP1;IL2RA;LEPROTL1;CDH13;EVL;FURIN;MGAT1;ERG;BACH2;PARD3B
BCL3_23251550_ChIP-Seq_MUSCLE_Mouse	21/858	0.97497	1	0	0	0.689451	0.0174763	SCARB2;PDHX;MBD5;CNBP;SYNRG;ZFP706;FBXO24;OPLAH;FOXO3;FBXO22;RAB10;SNX3;LAPTM4A;AKAP10;FGF15;GYG;STK36;FAM53B;RAB3GAP2;ALDOA;LSM14A
IKZF1_21737484_ChIP-ChIP_HCT116_Human	2/155	0.975641	1	0	0	0.363471	0.0089635	PRDM12;CCR6
DCP1A_22483619_ChIP-Seq_HELA_Human	18/759	0.976076	1	0	0	0.66804	0.0161763	FANCL;STXBP1;SYNRG;GSTCD;NOLC1;MEMO1;NUBP2;RAB10;DHX40;RPTOR;EFTUD2;ARV1;NME6;AMDHD1;GNB2;CPE;TEAD1;CDK5RAP3
ZNF274_21170338_ChIP-Seq_K562_Hela	6/327	0.976734	1	0	0	0.516863	0.0121676	NPFFR2;RFX8;USP31;KIF26B;CNPY1;FBXW2
EST1_17652178_ChIP-ChIP_JURKAT_Human	25/1001	0.977977	1	0	0	0.703522	0.0156667	GSK3A;RPL32;TMTC3;ZDHHC5;BCCIP;NOLC1;CTDSPL2;NUDT5;COX7C;PEX26;BCLAF1;ARV1;CDC26;ATP6V1D;FBXO38;CD3EAP;PPP2R5C;RPL7L1;ASXL2;NBR1;AAK1;ATG4A;STAMBP;KBTBD7;GALK2
E2F4_17652178_ChIP-ChIP_JURKAT_Human	25/1002	0.978284	1	0	0	0.70282	0.0154307	SUV39H2;USP37;GSK3A;GOLT1B;YWHAB;ZDHHC5;NOLC1;CTDSPL2;CHST12;KNTC1;CDK5RAP3;ATP9A;HELLS;CD3EAP;PAX5;PPP2R5C;TEX2;UCK2;POLE2;AAK1;FOSB;DNAJC9;SUCLG1;TRIP13;ALDOA
BMI1_19503595_ChIP-Seq_MEFsC_Mouse	15/661	0.978286	1	0	0	0.639236	0.0140332	NDUFA8;NCOA5;FBLIM1;FANCL;NXN;VPS13C;HUNK;NOLC1;MRGPRE;CBL;FAM160A2;UCN3;CLDN19;CD300E;ASPA
GATA3_20176728_ChIP-ChIP_TSCs_Mouse	20/834	0.978416	1	0	0	0.675516	0.0147403	BECN1;WSB2;MAPKAP1;ATN1;CHD4;PLOD1;TEX2;BTBD9;BZW2;EFNA4;SLC7A2;PPP1R9B;EEA1;TMIGD1;KCNS2;ASB8;CDH13;SUCLG1;ALPK3;AVPI1
PHF8_20622854_ChIP-Seq_HELA_Human	56/2000	0.978607	1	0	0	0.788732	0.0170565	PNMT;SCARB2;SUV39H2;PHLDB1;PIGO;PLOD1;TRH;NADSYN1;EDC3;DUSP11;HNF4A;GPBP1;ZMYM6;KNTC1;PITX3;PHACTR4;HELLS;PAQR6;IAH1;KDM2B;FNBP1;CCDC114;MYOF;KRT77;FBXO10;SLC9A3;NDUFS7;SARNP;CLDN19;FASTKD5;DCTPP1;VGLL3;FITM2;ATP2C2;TYMS;GPC2;ASCC2;MPST;WNT10A;IL31;GOT1;CBX4;TNFRSF9;GLYCAM1;RFXANK;MEMO1;FBXL16;DBNDD2;LIN28B;LEP;KIF26B;GNB2;ASXL2;TBKBP1;CAMK1;MAP3K13
P53_21459846_ChIP-Seq_SAOS-2_Human	56/2000	0.978607	1	0	0	0.788732	0.0170565	PHLDB1;YWHAB;IFT172;MAST1;MRGPRD;CHD4;GRM7;HNF4A;GPBP1;IQUB;HYAL4;PMEPA1;SH3GL2;FBXO9;ENTPD1;FNBP1;FNDC3B;TEX2;OSCAR;CYP27A1;SLC9A3;RNF144B;MTHFD2;PAX7;CDC42EP5;MYL2;DNAJB11;DNAJC9;PKHD1L1;GPRC5D;ARL8B;CASZ1;RRAD;RNF38;ATP2C2;ADIPOR1;SLC7A2;SLC5A5;AP3M2;GNA13;GPR153;ERMP1;SH3TC1;ASCC2;ATP6V1D;RWDD3;HACE1;TNFRSF9;KCNJ13;SYNRG;RCC2;FBXO36;NR1D1;HNRNPAB;CDK13;KBTBD7
GATA3_27048872_Chip-Seq_THYMUS_Human	56/2000	0.978607	1	0	0	0.788732	0.0170565	RNF10;FCGBP;KDM1A;ATN1;SMC5;SMC6;CTDSPL2;RPTOR;ARV1;CCND2;OBP2A;GPBP1;FAM53B;CYTIP;CDK5RAP3;KDM2B;VPS13C;IGFBP3;PPP2R5C;TMIGD1;NPC1;PAX7;ORAI1;EVL;GAS6;TRIB2;LY6E;ABHD3;AMIGO1;FOXO3;AGPAT1;EFNA4;AP3M2;CYP27B1;CHST12;SH3TC1;LEPROTL1;MGAT1;MAP4K5;KLHL29;CNBP;SYNRG;PDE4DIP;VAX1;REC8;LRCH1;GSTA4;IL2RA;UST;AAK1;PKIG;FBXL5;IL18R1;PHF19;MAP3K12;ITM2C
BCL6_27268052_Chip-Seq_Bcells_Human	56/2000	0.978607	1	0	0	0.788732	0.0170565	PIGO;TRH;OPLAH;BACH2;DUSP11;HNF4A;GPBP1;IQUB;IAH1;MYOF;TFEB;CD3EAP;VPS37D;KCNK16;KRT77;PAX5;VAV2;OSCAR;CYP27A1;SLC9A3;PLSCR3;CYP2U1;RPL7L1;STAMBP;DNASE1L2;STX1A;VGLL4;AIRE;ABHD3;RRAD;PRDM12;SLC5A5;SNX3;SBNO1;SNX29;STK36;TNFRSF17;H1FX;ATP6V1D;BRD4;FER1L4;KCNJ13;CNBP;SYNRG;ABCA7;ESR2;DBNDD2;KCNS2;LEP;GNB2;NBR1;PCYOX1L;COL20A1;CAMK1;MAP3K13;PHF19
MYC_18358816_ChIP-ChIP_MESCs_Mouse	102/3413	0.978868	1	0	0	0.841852	0.0179805	ZFP689;SMARCB1;RPL32;PRDM4;BCCIP;EPRS;BZW2;NUDT5;FBXO22;CARF;NUBP2;GCSH;CDC20;EFTUD2;LAPTM4A;RPS6KA1;CDK5RAP3;PSPH;FBXO9;CD3EAP;KMO;PRKAB1;4931406C07RIK;FBXW2;THOC6;KARS;MTHFD2;CSNK1G2;LY6E;UBIAD1;GSTCD;NOLC1;ADIPOR1;SLC5A5;CYP27B1;STK36;VTI1A;DECR2;BC055324;MYH10;ATP6V1D;GOT1;SNAI3;RCC2;PTCH2;FZD8;NR1D1;BTBD9;UCK2;SFXN1;LSM14A;GALK2;MAP3K12;SLC25A1;RNF10;SUV39H2;SETD3;PIGO;RND2;COX7C;ARV1;ZMYM6;…
PPARG_23326641_ChIP-Seq_C3H10T1-2_Mouse	20/838	0.979695	1	0	0	0.672292	0.0137911	ESRRA;NFAT5;USP37;GGNBP2;ROCK1;VPS13C;MAPKAP1;RNF38;WWP1;RFXANK;CTDSPL2;TEX2;CARF;RAB32;RAB10;CSK;ABCE1;TEAD1;ARL8B;FBXO9
YY1_22570637_ChIP-Seq_MALME-3M_Human	26/1049	0.982072	1	0	0	0.698183	0.0126304	SUV39H2;PHLDB1;BMP10;SETD3;PIGO;YTHDC2;HTRA4;CIB2;LDB3;PEPD;AGPAT1;APH1A;HNF4A;MGAT1;RGS22;BRD4;IAH1;TMEM50B;RCC2;SPATA16;LEP;GNB2;CLDN19;FOSB;CD300E;AVPI1
JARID2_20064375_ChIP-Seq_MESCs_Mouse	28/1117	0.982408	1	0	0	0.706117	0.0125325	CAMK2B;SATB2;NRXN1;ZFP503;HTRA4;NTN4;ADCY1;PRDM12;SLC7A2;PPP1R9B;GPR150;NHS;HOXA2;GSG1L;WNT10A;CBX4;GAD2;PAX5;VAX1;GRIN2B;LOR;PARD3B;SLC8A3;CACNB2;PAX7;CDH13;CHST5;FGF12
ZNF652_21678463_ChIP-ChIP_ZR75-1_Human	1/112	0.982745	1	0	0	0.251509	0.00437768	EFNA4
TP53_20018659_ChIP-ChIP_R1E_Mouse	28/1122	0.983584	1	0	0	0.70297	0.0116359	SATB2;RNF38;ZFP503;NTN4;BBC3;GNA13;LAPTM4A;CCND2;LRRTM1;HOXA2;CTSD;ESRRA;ST14;WARS;SVOP;CBX4;PDX1;FZD8;GAD2;PAX5;VAX1;VGF;PAX7;OGN;DNAJC9;TRIB2;MAP3K12;AVPI1
CIITA_25753668_ChIP-Seq_RAJI_Human	9/459	0.983715	1	0	0	0.552334	0.00906888	SUV39H2;UBIAD1;KMT2A;ROCK1;USP31;NCOA6;PDE4DIP;MEMO1;HIPK3
POU5F1_16518401_ChIP-PET_MESCs_Mouse	41/1550	0.98411	1	0	0	0.745116	0.0119349	SUV39H2;SCARB1;SMARCB1;UHRF2;HEXB;MAPKAP1;NRXN1;MAST1;IPP;TRH;THSD1;LOXL1;SPOCK2;PDGFC;VTI1A;GBP2;TEAD1;PHACTR4;FBXO9;TCF19;SYK;EYA1;IGFBP3;FBXO36;PIPOX;ABCA7;PPP2R5C;BTBD9;5330417C22RIK;SIRT1;VAV2;UCK2;PLSCR1;FGF15;REST;SST;PSMC2;TSSK5;IL6ST;TOX;AVPI1
MEIS1_26253404_ChIP-Seq_OPTIC_CUPS_Mouse	55/2000	0.984719	1	0	0	0.774648	0.0119291	NPFFR2;INS1;SCARB1;IPP;PPP2R2A;CHD2;CARF;THG1L;GYG;LRRTM1;ITGB8;EPC2;PANX3;PHACTR4;DST;FNBP1;HUNK;PIPOX;TYK2;CACNB2;PDE12;PLA2G10;TOX;VGLL4;VGLL3;ABCG2;NFAT5;NAPB;CASZ1;APOL10B;UBIAD1;GGNBP2;ROCK1;MAPKAP1;GSTCD;ZFP503;UBR4;ZFP706;FOXO3;KCNJ3;RBM11;TNFSF18;FBXO38;GAD2;SORBS2;BTBD9;VAX1;5330417C22RIK;RAB10;REST;COL1A2;CHMP2B;TRIP13;CDK13;FBXL5
MYC_19829295_ChIP-Seq_ESCs_Human	55/2000	0.984719	1	0	0	0.774648	0.0119291	STMN4;DMP1;SMC5;DUSP11;RPTOR;CCND2;GPBP1;IQUB;ITGB8;BBS5;DST;MME;KDM2B;TNNC1;CCDC114;HUNK;KRT77;ACAP2;MTHFD2;EVL;ALPK3;MASP1;DCTPP1;STX1A;NAPB;UHRF2;STXBP1;COL11A2;FURIN;PPP1R3A;PRDM12;ATP2C2;THSD1;SNX3;KCNV1;SNX29;BCLAF1;DNAJC21;MFN2;RGS22;RBM11;IL33;FER1L4;RCC2;ABCA7;HNRNPAB;NR2F6;SLC8A3;PTPRA;KCNS2;LEP;KIF26B;CAMK1;DNAL4;SPG20
NANOG_20526341_ChIP-Seq_ESCs_Human	55/2000	0.984719	1	0	0	0.774648	0.0119291	SUV39H2;PHLDB1;USP37;SLC44A1;EPRS;PEPD;RND2;LOXL1;BBC3;DUSP11;FAM53B;USP30;PANX3;BCAS1;PRMT6;NUDC;IAH1;DST;FCRL6;NAV2;PRKAB1;GREM2;PLSCR3;SMO;CYP2U1;RPL7L1;FASTKD5;ALG10B;ABCG2;NAPB;AARS2;ROCK1;SATB2;AMIGO1;UCP1;FURIN;ADIPOR1;THSD1;APH1A;NRAS;GPR153;SPOCK2;TFAP2B;TNFRSF9;SYNRG;RCC2;ESR2;SLC8A3;RAB10;PTPRA;GHRH;CHMP2B;CAMK1;MAP3K13;FBXL5
GATA3_21867929_ChIP-Seq_TH1_Mouse	55/2000	0.984719	1	0	0	0.774648	0.0119291	RNF10;HEXB;MAST1;ATN1;GDE1;COX7C;GRM7;LRRTM1;UBXN7;POLI;PRMT6;NUDC;IQCA;MYOF;FNDC3B;PIPOX;TYK2;PTGR1;PRKAB1;CACNB2;ERG;MASP1;ALG10B;VGLL4;PFKFB1;GGNBP2;ABHD3;HDAC1;SLFN1;NXN;ZFP706;ZFP827;LPO;GNA13;SNX29;SNX25;ESD;GSG1L;TNFRSF17;MYH10;ATP6V1D;KCNJ3;IL31;GOT1;HNRNPAB;ARHGAP24;BMP4;UCK2;GIPC3;PTPRA;ASXL2;COL20A1;CPE;CAMK1;MAP3K12
PPARA_22158963_ChIP-Seq_LIVER_Mouse	55/2000	0.984719	1	0	0	0.774648	0.0119291	RNF10;SCARB1;ACSM1;ZDHHC5;LDB3;EPRS;OPLAH;RPS6KA1;ME1;IAH1;MME;PIPOX;TM4SF4;TEX2;KMO;PRKAB1;CYP27A1;CYP2U1;NDUFS7;BLVRB;SUCLG1;MASP1;SLC29A1;ASPA;ATG4D;SLC47A1;LRP1;FURIN;ZFP706;ABCB11;FOXO3;CYP17A1;SNX29;CHST12;AMDHD1;G3BP1;CSK;MGAT1;DECR2;ATP9A;ESRRA;IL33;RWDD3;DNAJC5B;SLC10A2;FBXO36;NR1D1;5330417C22RIK;HIPK3;ARHGAP24;NBR1;ZFP395;SFXN1;ZFP597;CBLN3
GATA3_22897851_ChIP-Seq_JUKARTE6-1_Human	55/2000	0.984719	1	0	0	0.774648	0.0119291	USP37;IPP;TRH;BACH2;BAIAP2L2;ARV1;CCND2;FAM186B;COTL1;ANKFY1;DHX16;PRMT6;HELLS;EXOC8;DST;MME;FCRL6;KMO;FBXW2;LOR;RNF144B;CDH13;CHST5;TRIM55;SPRR3;CASZ1;NDRG4;HDAC1;STXBP1;PPP1R3A;FOXO3;TYMS;CBL;NDRG1;EFNA4;GPR150;GNA11;PDGFC;MFN2;ASCC2;EXPH5;EYA1;TNFRSF9;KCNJ13;SYNRG;DKKL1;SLC8A3;UCK2;KCNS2;CCPG1;IL2RA;KIF26B;AAK1;CDK13;CYB561
ZFX_18555785_ChIP-Seq_MESCs_Mouse	95/3249	0.986185	1	0	0	0.823655	0.0114584	ZFP689;RNF10;SUV39H2;GSK3A;SMARCB1;RPL32;PRDM4;YWHAB;IPP;ATN1;ZDHHC5;SMC5;ARID4B;SMC6;EPRS;UBE2Z;COX7C;CARF;GCSH;EEA1;DUSP11;LAPTM4A;ARV1;SUFU;CAR13;POLI;TEAD1;BBS5;SH3GL2;DGCR2;FBXO9;PRMT6;PDHX;NUDC;NCOA5;FNBP1;HUNK;IQCE;CD3EAP;NUTF2;SIRT1;FBXW2;RSBN1;DUSP7;ATRN;SMO;NDUFS7;IFT81;FASTKD5;PGAM5;EVL;ALPK3;ALG10B;CCDC83;LY6E;ARL8B;NAPB;UBIAD1;GGNBP2;NXN;AMIGO1;VPS4A;NOLC1;FURIN;ZFP706;EFNA4;TMEM70;S…
GRHL2_25758223_ChIP-Seq_PLACENTA_Mouse	24/1000	0.986269	1	0	0	0.676056	0.00934714	IFT172;BCCIP;CYBRD1;STMN4;MEMO1;PPP2R5C;LOXL1;ESR2;BBC3;RAB32;UCK2;NPC1;UST;AAK1;ITGB8;FAM53B;ALPK3;H1FX;USP30;GAS6;ALDOA;PTPN5;ASPA;CDK5RAP3
GABP_17652178_ChIP-ChIP_JURKAT_Human	24/1001	0.986473	1	0	0	0.675381	0.00919834	GSK3A;USP38;RPL32;NCBP2;FBXO38;MAPKAP1;LSM1;PPP2R5C;NUDT5;AGPAT1;PRKAB1;COX7C;CCND2;KARS;CDC26;LEPROTL1;PSMC2;NBR1;VTI1A;KNTC1;STAMBP;TRIP13;USP30;GALK2
GATA1_19941826_ChIP-Seq_K562_Human	23/967	0.986479	1	0	0	0.669997	0.00912115	PNMT;TFAP2B;SETD3;SNAI3;SATB2;ABCA7;FURIN;ADIPOR1;ABCB11;FOXO3;PRKAB1;COX7C;FBXW2;VAV2;SPATA16;RINL;MAPKAPK2;EMILIN2;BLVRB;FSD2;SLC29A1;CYB561;MYH10
GFI1B_20887958_ChIP-Seq_HPC-7_Mouse	50/1871	0.989123	1	0	0	0.75278	0.00823321	SETD2;PYROXD1;IPP;CTDSPL2;EPRS;OPLAH;NUDT5;FBXO22;MPO;BBC3;EEA1;RPTOR;ZMYM6;DHX16;4933430I17RIK;USP30;GPR39;1700125H20RIK;NCBP2;TNNC1;ANO6;FBXO10;IL17RD;DUSP7;RCN3;NDUFS7;STX1A;ARL8B;NFAT5;COL11A2;VPS4A;ADIPOR1;AGPAT1;TMEM70;RAB40B;CHST12;VTI1A;ASCC2;MGAT1;NDUFA8;FANCL;FOXJ3;FBXO36;TRMT1;CCPG1;FMC1;KBTBD7;GALK2;SPG20;ITM2C
NEUROD2_26341353_ChIP-Seq_CORTEX_Mouse	54/2000	0.989286	1	0	0	0.760563	0.00819286	SCARB2;USP37;PIGO;DGKB;IPP;EFTUD2;GPBP1;RPS6KA1;MDP1;ENTPD1;IAH1;SVOP;NCOA5;TNNC1;HUNK;PTGR1;KMO;PRKAB1;RNF144B;PLSCR3;MTHFD2;CDC42EP5;RPL7L1;DEFB47;FLYWCH2;PKHD1L1;MASP1;GAS6;AIRE;ZFP706;FOXO3;TMEM70;GPR150;SNX25;GSG1L;SLC13A5;DCPS;ATP9A;GSDMD;HACE1;FBXO38;TMEM50B;FBXO36;FZD8;FBXL16;DNAJC18;GIPC3;PTPRA;LEP;NBR1;CDK2AP2;ZFP597;KBTBD7;SLC22A8
CTCF_20526341_ChIP-Seq_ESCs_Human	54/2000	0.989286	1	0	0	0.760563	0.00819286	SCARB2;PHLDB1;SMARCB1;ATN1;STMN4;CHD4;PLOD1;CTDSPL2;EPRS;LOXL1;PEX26;BCL7A;BDKRB1;CTSD;PRMT6;PAQR6;SUN1;WSB2;NCOA5;CCDC114;PIPOX;TEX2;KMO;SIRT1;LOR;FAM161A;PDE12;FDX1;PLA2G10;BLVRB;ABCG2;NFAT5;TMEM161B;UBIAD1;SLC47A1;HDAC1;HTRA4;UBR4;ATP2C2;APH1A;ESRRA;RAB4A;RCC2;GP2;FZD8;NR2F6;UCK2;REST;TFAP4;KIF26B;POLE2;NBR1;PKIG;SCN2B
GATA3_21867929_ChIP-Seq_CD8_Mouse	54/2000	0.989286	1	0	0	0.760563	0.00819286	RNF10;FCGBP;CTDSPL2;CYP3A59;THG1L;EFTUD2;UCN3;BDKRB1;2210010C04RIK;BBS5;DGCR2;BCAS1;NCBP2;PIPOX;NUTF2;TYK2;DUSP7;PARD3B;VAV2;ACAP2;CYP2U1;VGF;CD300E;PKHD1L1;NDRG4;AARS2;SLFN1;RNF38;PRDM14;FOXO3;CBL;SBNO1;SH3TC1;GNA11;DNAJC21;ATP6V1D;AFAP1L2;CBX4;SNAI3;SYNRG;WWP1;EFR3B;REC8;ESR2;UCK2;PSMC6;COL20A1;COL9A2;CAMK1;TRIP13;MAP3K13;FBXL5;ABCE1;ITM2C
MYB_26560356_Chip-Seq_TH1_Human	54/2000	0.989286	1	0	0	0.760563	0.00819286	GSK3A;KDM1A;ACSM1;IPP;AP4E1;CHD4;NADSYN1;BBC3;EEA1;CDC20;CCND2;RPS6KA1;KNTC1;PANX3;PSPH;PDHX;NUDC;WSB2;KDM2B;AHSG;CCDC114;NUTF2;TEX2;RSBN1;GREM2;TMIGD1;NPC1;ORAI1;EVL;ALDOA;CSNK1G2;STX1A;NFAT5;GGNBP2;ABHD3;HDAC1;UBR4;FURIN;SLC5A5;CHST12;GSG1L;CSK;GBP2;RCC2;FOXJ3;ABCA7;ASB8;IL2RA;LEP;OGN;ASXL2;AAK1;CDK2AP2;COL9A2
BRD4_27068464_Chip-Seq_AML-cells_Mouse	54/2000	0.989286	1	0	0	0.760563	0.00819286	GDE1;ZDHHC5;RND2;BBC3;PPP1R9B;LAPTM4A;AKAP10;FAM186B;EMILIN2;OSTF1;CYTIP;WSB2;EXOC8;NCOA5;NUP133;NUTF2;PPP2R5C;TEX2;SIRT1;RAB32;CYP27A1;ACAP2;NDUFS7;PDE12;DEFB47;MAPKAPK2;CD300E;ALPK3;SLC29A1;SMPDL3A;GGNBP2;LRP1;AIRE;SLFN1;ZFP503;FOXO3;SNX3;GNA11;G3BP1;TNFRSF17;AB124611;CSK;ABCA7;NR1D1;UCK2;LRCH1;KIF26B;PSMC2;CDK2AP2;RAB3GAP2;TBKBP1;KBTBD7;SLC22A8;ITM2C
SMRT_27268052_Chip-Seq_Bcells_Human	54/2000	0.989286	1	0	0	0.760563	0.00819286	FCGBP;HEXB;EPRS;BACH2;RINL;BCL7A;PPP2R5E;IQUB;PMEPA1;ITGB8;FAM53B;FBXO9;GPR39;IAH1;VPS13C;FNDC3B;PAX5;NAV2;FBXO10;FDX1;CDC42EP3;CLDN19;CD300E;STAMBP;TOX;TRIM55;CCDC83;VGLL4;UHRF2;KLRB1;NXN;PRDM12;PHF21B;PROKR1;SNX29;MFN2;ASCC2;ATP6V1D;TNFSF18;DNAJC5B;KCNJ13;TMEM50B;SYNRG;YIPF5;FBXO36;EFR3B;HIPK3;ESR2;SLC8A3;UCK2;SST;GHRH;SSPN;FOSB
OCT1_27270436_Chip-Seq_PROSTATE_Human	54/2000	0.989286	1	0	0	0.760563	0.00819286	SCARB2;FCGBP;DMP1;OPLAH;HNF4A;RPS6KA1;EMILIN2;ITGB8;EPC2;PANX3;FBXO9;MME;CCDC114;PPP2R5C;LOR;RCN3;TMIGD1;PDE12;BLVRB;ERG;TOX;SMPDL3A;VGLL4;CAMK2B;CASZ1;TMEM161B;KHDRBS3;HTRA4;NOLC1;FITM2;NDRG1;ADAMTS16;CECR2;ASCC2;MGAT1;DCPS;MPST;GOT1;TMEM50B;YIPF5;FZD8;BBOX1;WWP1;WDYHV1;GRIN2B;ESR2;NR2F6;UCK2;SST;AAK1;FOSB;SRPRB;PKN2;FBXL5
HOXB4_20404135_ChIP-ChIP_EML_Mouse	48/1824	0.991151	1	0	0	0.74129	0.0065886	ZFP689;SCARB2;RPL32;PRDM4;GOLT1B;NXN;IFT172;RNF38;CHD4;CLEC9A;BZW2;AP3M2;APH1A;GNA13;BCLAF1;CCND2;BCL7A;CDC26;DHX16;CSK;AP3S1;OSTF1;DCPS;CDK5RAP3;NUDT13;PHACTR4;FBXO9;ESRRA;SYK;AHSG;RCC2;FBXO36;NUTF2;TYK2;PPP2R5C;RSBN1;REST;NDUFS7;CCPG1;POLE2;ASXL2;CDK2AP2;SRPRB;SUCLG1;PKIG;CSNK1G2;GALK2;XKR5
AR_21572438_ChIP-Seq_LNCaP_Human	2/188	0.991346	1	0	0	0.29967	0.00260466	NFAT5;HIPK3
REST_18959480_ChIP-ChIP_MESCs_Mouse	81/2868	0.991411	1	0	0	0.795568	0.00686271	ZFP689;SCARB2;INS1;USP37;MAST1;STMN4;ZDHHC2;BACH2;EEA1;SPRED3;CCND2;HNF4A;EPC2;TEAD1;PRMT6;WARS;SVOP;NCOA5;NCBP2;HUNK;PIPOX;PPP2R5C;TEX2;IL17RD;SPATA16;NPC1;PAX7;CDC42EP5;RPL7L1;MAPKAPK2;CDH13;DNAJC9;STAMBP;ERG;GAS6;SLC29A1;CRELD2;STX1A;ABCG2;CAMK2B;NFAT5;NAPB;UBIAD1;KHDRBS3;LRP1;MAPKAP1;SATB2;NRXN1;RNF38;SLC5A5;GNA13;CYP27B1;GPR153;PDGFC;VTI1A;TNFRSF17;RAB4A;GP2;GAD2;PDE4DIP;RFXANK;NR1D1;BTBD9;H…
SOX11_23321250_ChIP-ChIP_Z138-A519-JVM2_Human	27/1134	0.991502	1	0	0	0.670691	0.00572417	SCARB2;SUV39H2;NDRG4;EFNA4;SLC5A5;IL4I1;RASGEF1A;SNX25;HNF4A;MPZ;RPS6KA1;ITGB8;CCR6;SVOP;CBX4;PAX5;TEX2;IL17RD;HIPK3;SLC8A3;DBNDD2;COL1A2;MYL2;CD300E;PHF19;MAP3K12;ABCG2
UBF1/2_26484160_Chip-Seq_FIBROBLAST_Human	53/2000	0.99263	1	0	0	0.746479	0.0055222	KDM1A;STMN4;DMP1;UBE2Z;COX7C;MPO;PHF8;RPTOR;CCND2;PPP2R5E;LRRTM1;GPBP1;EPC2;CUBN;PDHX;SVOP;DST;VPS13C;AP1AR;RAB32;SMO;KARS;POC5;MYL2;TOX;ALDOA;AARS2;FBLIM1;NRXN1;TMTC3;FOXO3;PCDH18;ADAMTS16;KCNJ3;CAP2;TNFSF18;RWDD3;FANCL;SLC10A2;WWP1;GAD2;POU2F3;ARHGAP24;UCK2;LIN28B;CCPG1;IL2RA;LEP;UST;CHMP2B;PKN2;CNTN3;ABCE1
TAL1_20887958_ChIP-Seq_HPC-7_Mouse	55/2067	0.992879	1	0	0	0.749538	0.00535669	SLC25A1;IPP;BCCIP;SMC6;EPRS;FBXO22;MPO;PPP1R9B;CDC20;LAPTM4A;MPZ;ZMYM6;DHX16;KNTC1;CCDC114;NUTF2;4931406C07RIK;FBXW2;RCN3;PLSCR1;PLSCR3;SMO;NME6;NDUFS7;MED20;ARL8B;ATG4D;AARS2;GGNBP2;UHRF2;UBR4;FURIN;LPO;CSF2RB;ADIPOR1;AGPAT1;TMEM70;GNA13;BCLAF1;CCL9;RAB40B;TMEM203;CHST12;GNA11;G3BP1;MGAT1;CAP2;CNBP;LSM1;WDYHV1;MEMO1;REC8;PSMC6;ASXL2;KBTBD7
IRF1_19129219_ChIP-ChIP_H3396_Human	2/196	0.993294	1	0	0	0.287439	0.00193413	CTDSPL2;PEPD
GATA2_19941826_ChIP-Seq_K562_Human	65/2410	0.994634	1	0	0	0.759745	0.00408756	PNMT;RNF10;SCARB1;MRGPRE;NUDT5;COX7C;BBC3;PPP1R9B;EEA1;ARV1;RINL;ANKFY1;EMILIN2;TEAD1;PSPH;BCAS1;CUBN;GPR39;MME;NAV2;TEX2;PRKAB1;FBXW2;PARD3B;VAV2;RAB32;SPATA16;PLCB4;NME6;MAPKAPK2;ITGA8;BLVRB;DNAJC9;SLC29A1;TRIB2;STX1A;ARL8B;SATB2;CLCNKB;FURIN;ADIPOR1;ABCB11;FOXO3;CHST12;PACSIN2;MFN2;ASCC2;FSD2;MYH10;EXPH5;TNFSF18;TFAP2B;RAB4A;SNAI3;BBOX1;GAD2;PDE4DIP;ABCA7;UCK2;CCPG1;KIF26B;AAK1;PPP1R14D;CYB561…
NELFA_20434984_ChIP-Seq_ESCs_Mouse	52/2000	0.995028	1	0	0	0.732394	0.00365086	RNF10;SCARB1;HEXB;IPP;ZDHHC5;UBE2Z;FBXO22;GCSH;EEA1;CDC20;LAPTM4A;PTTG1;CDC26;COTL1;ANKFY1;POLI;PSPH;DGCR2;HELLS;PDHX;WARS;EXOC8;FNBP1;TEX2;RSBN1;PLSCR3;KARS;NME6;NDUFS7;RPL7L1;PGAM5;ALDOA;STX1A;ARL8B;AVPI1;ATG4D;NFAT5;DERL2;BCLAF1;BC055324;MYH10;GOT1;SNAI3;CNBP;WWP1;RAB10;POLE2;ASXL2;NBR1;CDK2AP2;LSM14A;SPG20
SMC4_20622854_ChIP-Seq_HELA_Human	52/2000	0.995028	1	0	0	0.732394	0.00365086	FCGBP;RPL32;PLOD1;TRH;OPLAH;NADSYN1;FBXO22;WFDC2;RXFP3;PHF8;RPTOR;GPBP1;EMILIN2;UBXN7;CDK5RAP3;PAQR6;FNBP1;IQCE;CD3EAP;VPS37D;KRT77;PAX5;LOR;DUSP7;VAV2;SLC9A3;PDE12;CLDN19;AVPI1;CAMK2B;NFAT5;CASZ1;MAPKAP1;FURIN;ADIPOR1;NDRG1;PHF21B;ADAMTS16;GPR153;DNAJC21;PDE6B;DECR2;GSDMD;NDUFA8;CBX4;BBOX1;PDE4DIP;UCK2;DBNDD2;KIF26B;COL20A1;TRIP13
FOXP3_17237761_ChIP-ChIP_TREG_Mouse	3/257	0.995104	1	0	0	0.328821	0.00161397	IL2RA;UST;TRIB2
AR_20517297_ChIP-Seq_VCAP_Human	53/2047	0.995859	1	0	0	0.729339	0.00302619	KDM1A;GOLT1B;USP31;SMC6;LOXL1;PPP1R9B;SPRED3;SUFU;AP3S1;BCAS1;PDHX;NAV2;RCN3;RFX8;CYP2U1;PDE12;UTS2;CD300E;STAMBP;GPRC5D;TOX;SPRR3;UBIAD1;UCP1;PRDM14;CBL;NDRG1;AP3M2;GNA13;SBNO1;ERMP1;LEPROTL1;VTI1A;BRD4;ST14;FER1L4;BBOX1;CYBRD1;CYP4B1;SORBS2;EFR3B;ENOX1;BMP4;FAM160A2;UFM1;DIAPH3;IL2RA;LEP;UST;TBKBP1;SLC22A8;XKR5;SPG20
MYC_19079543_ChIP-ChIP_MESCs_Mouse	35/1458	0.996124	1	0	0	0.676211	0.00262629	CAMK2B;NFAT5;RPL32;PRDM4;GSTCD;NOLC1;ZFP706;TYMS;NUBP2;LAPTM4A;AKAP10;CDC26;CCR6;PHACTR4;HELLS;GOT1;DST;CNBP;RCC2;HUNK;NUTF2;TRMT1;TYK2;FBXW2;PLSCR1;REST;RPL7L1;ASXL2;PCYOX1L;FASTKD5;SRPRB;TRIM37;SLC29A1;IL6ST;ABCE1
ETS2_20176728_ChIP-ChIP_TROPHOBLAST_STEM_CELLS_Mouse	2/215	0.99636	1	0	0	0.262037	0.000955675	PFKFB2;CDC42EP3
GATA3_26560356_Chip-Seq_TH2_Human	51/2000	0.996711	1	0	0	0.71831	0.00236627	RNF10;FCGBP;ACSM1;UFSP2;BZW2;PPP1R9B;EFTUD2;ARV1;CCND2;COTL1;CYTIP;PDHX;MME;ITGA2;TFEB;LOR;ACAP2;EVL;STAMBP;GAS6;IL6ST;CRELD2;NFAT5;BECN1;SLC47A1;UBR4;CSF2RB;FOXO3;AP3M2;SNX3;CYP27B1;TNFRSF17;CSK;GBP2;MAP4K5;MYH10;BRD4;MPZL2;IL33;GPR15;FBXO38;KCNJ13;SYNRG;CYP4B1;LIN28B;PSMC6;LEP;POLE2;AAK1;PKIG;IL18R1
STAT4_19710469_ChIP-ChIP_TH1__Mouse	49/1939	0.996896	1	0	0	0.711852	0.00221328	GSK3A;USP38;1500015O10RIK;ATN1;NUDT5;CHD2;CDC20;AKAP10;CCND2;PPP2R5E;4933430I17RIK;POLI;KNTC1;CTSD;NUDT13;CUBN;WARS;TYK2;KMO;OSCAR;PLSCR1;SLC7A7;KARS;IL6ST;TRIB2;VGLL4;NFAT5;SLFN1;AMIGO1;FURIN;TMEM70;BCLAF1;NRAS;CCL9;SNX25;MGAT1;GBP2;GPR15;GOT1;SNAI3;TNFRSF9;ABCA7;NR1D1;BTBD9;RAB10;IL2RA;NBR1;ABCE1;IL18R1
SOX2_16153702_ChIP-ChIP_HESCs_Human	29/1278	0.99735	1	0	0	0.639203	0.00169601	USP37;GSK3A;MAST1;PRDM14;ARID4B;PHF8;ADAMTS16;APH1A;GNA13;BCLAF1;SUFU;KNTC1;PITX3;HELLS;SLC10A2;ELMOD1;DKKL1;PIPOX;GAD2;PPP2R5C;SPATA16;UFM1;REST;DIAPH3;PSMC2;NBR1;SFXN1;PPP1R14D;MAP3K12
EBNA2_21746931_ChIP-Seq_IB4-LCL_Human	34/1492	0.99862	1	0	0	0.641921	0.000886384	SUV39H2;PHLDB1;AARS2;RRAD;PRDM12;EDC3;DUSP11;GNA13;BCLAF1;SUFU;MFN2;TNFRSF17;H1FX;TEAD1;BRD4;IAH1;SVOP;SYNRG;YIPF5;NAV2;VAV2;OSCAR;SLC9A3;DBNDD2;PLSCR3;LEP;RPL7L1;AAK1;FASTKD5;COL20A1;CD300E;ERG;CAMK1;FGF12
MYBL2_22936984_ChIP-ChIP_MESCs_Mouse	56/2250	0.998954	1	0	0	0.701095	0.000733454	ZFP689;SLC25A1;USP37;SLC44A1;GOLT1B;USP31;ZDHHC5;SMC5;CHD4;PPP2R2A;SMC6;CARF;PPP1R9B;CDC20;CDC26;HOXA2;KNTC1;USP30;PANX3;PHACTR4;CUBN;HELLS;WSB2;IQCE;VPS37D;NUTF2;PAX5;IL17RD;FBXW2;KARS;RPL7L1;BLVRB;SUCLG1;SLC29A1;IL6ST;ABCG2;BECN1;TMEM161B;UHRF2;LRP1;YTHDC2;PRDM14;THSD1;PDGFC;MGAT1;BC055324;BRD4;CBX4;CNBP;ESR2;UCK2;GSTA4;OGN;SYCP3;ABCE1;XKR5
CTCF_21964334_ChIP-Seq_BJAB-B_Human	48/2000	0.999157	1	0	0	0.676056	0.000569936	PNMT;GSK3A;PRDM4;HDAC1;NXN;PPP2R2A;CLEC9A;ATP2C2;CHD2;CBL;EFNA4;SLC5A5;BBC3;PEX26;CYP17A1;APH1A;ARV1;IQUB;CDK5RAP3;ESRRA;MPST;RWDD3;NCOA5;SNAI3;IGFBP3;PDE4DIP;AP1AR;HIPK3;ESR2;VAV2;UCK2;UFM1;COL1A2;SLC7A7;LRCH1;PTPRA;KIF26B;ITGA8;ORAI1;STAMBP;COL9A2;SLC29A1;MYO1H;KBTBD7;SMPDL3A;TRIB2;AVPI1;ATG4D
KAP1_22055183_ChIP-Seq_ESCs_Mouse	48/2000	0.999157	1	0	0	0.676056	0.000569936	NPFFR2;CAMK2B;TMEM161B;APOL10B;SAMD9L;LRP1;SLFN1;HEXB;PELI3;DMP1;FOXO3;CYP3A59;THG1L;C4B;SNX3;EFTUD2;SNX29;GRM7;SNX25;ESD;H1FX;USP30;CTSD;ATP9A;PHACTR4;MSMB;AFAP1L2;WSB2;NUP133;YIPF5;CYBRD1;MEMO1;TEX2;BTBD9;FBXW2;ESR2;UCK2;SMO;CYP2U1;POC5;SST;ASB8;NOX4;DNAJC9;LY6E;VGLL3;ITM2C;ABCG2
RCOR1_19997604_ChIP-ChIP_NEURONS_Mouse	59/2378	0.999299	1	0	0	0.698895	0.000489955	GOLT1B;YWHAB;ARID4B;CARF;BACH2;EEA1;4933430I17RIK;EPC2;COG7;WSB2;DST;MME;IGFBP3;HUNK;FNDC3B;SYN3;RSBN1;LOR;AKR1C12;GREM2;PLSCR1;SPATA16;MTHFD2;RPL7L1;CDC42EP3;ATG4A;SMPDL3A;ASPA;CAMK2B;SPRR3;UBIAD1;GGNBP2;STXBP1;FURIN;BRCC3;ABCB11;CBL;PCDH18;CYP17A1;NRAS;SNX25;GNA11;ESD;HACE1;CBX4;GLYCAM1;YIPF5;TRMT1;HIPK3;ESR2;GNAO1;LIN28B;GIPC3;LEP;PSMC2;OGN;PKIG;FBXL5;SPG20
NCOR_22424771_ChIP-Seq_293T_Human	47/2000	0.999486	1	0	0	0.661972	0.000340338	CDC123;NDRG4;USP31;RXFP4;AP4E1;CIB2;FURIN;PPP2R2A;BZW2;THSD1;MPO;CYP17A1;SNX3;CCND2;GPR150;DNAJC21;COTL1;OSTF1;MYH10;KCNJ3;TCF19;GPR39;RWDD3;PLA2G2E;ITGA2;RCC2;WWP1;GAD2;WDYHV1;MEMO1;KRT77;TM4SF4;RAB32;RFX8;PLSCR1;UFM1;NPC1;NME6;GSTA4;PDE12;CD300E;PKHD1L1;TOX;MYO1H;CHST5;DCTPP1;ARL8B
RBPJ_21746931_ChIP-Seq_IB4-LCL_Human	46/2013	0.999748	1	0	0	0.643703	0.000162161	SUV39H2;AARS2;SMARCB1;RRAD;PRDM12;NDRG1;LOXL1;EDC3;DUSP11;ERMP1;SUFU;LEPROTL1;IQUB;COTL1;MFN2;H1FX;TEAD1;BRD4;IAH1;FER1L4;SVOP;DST;KCNJ13;SYNRG;YIPF5;DKKL1;KCNK16;NAV2;VAV2;OSCAR;SLC9A3;DBNDD2;MTHFD2;PTPRA;KCNS2;LEP;RPL7L1;AAK1;FASTKD5;COL20A1;CD300E;TRIM37;ERG;DNAL4;FGF12;GALK2
REST_19997604_ChIP-ChIP_NEURONS_Mouse	47/2118	0.999915	1	0	0	0.625091	5.28944e-05	SPRR3;SLC44A3;NDRG4;KHDRBS3;RPL32;LRP1;GOLT1B;MAGED1;UCP1;TMTC3;ARID4B;BRCC3;CBL;COX7C;ZDHHC2;CARF;PEX26;CYP17A1;ESD;4933430I17RIK;EPC2;AP3S1;USP30;BBS5;MYH10;ATP9A;UNC45A;WSB2;FANCL;FOXJ3;TRMT1;NR1D1;DUSP7;GREM2;LIN28B;UFM1;NDUFS7;RPL7L1;MAPKAPK2;DNAJB11;FOSB;UTS2;EVL;CNTN3;PKIG;FBXL5;GALK2
PBX1_22567123_ChIP-ChIP_OVCAR3_Human	52/2299	0.999926	1	0	0	0.637142	4.70845e-05	BMP10;USP37;BZW2;NADSYN1;BACH2;WFDC2;NUBP2;SUFU;MPZ;HOXA2;EMILIN2;FAM53B;PITX3;BCAS1;PDHX;EXOC8;TEX2;COX6B1;OSCAR;IFT81;CD300E;ALPK3;TOX;TRIM55;SPRR3;UBIAD1;KHDRBS3;YTHDC2;CSF2RB;AGPAT1;AP3M2;PROKR1;TCEAL3;GPR150;SPOCK2;VTI1A;PACSIN2;ASCC2;ATP9A;TFAP2B;ST14;PDE4DIP;ABCA7;SORBS2;ARHGAP24;BMP4;NBR1;AAK1;SRPRB;DNAL4;GALK2;MAP3K12
GATA3_26560356_Chip-Seq_TH1_Human	41/2000	0.999978	1	0	0	0.577465	1.24597e-05	RNF10;UBIAD1;USP37;USP38;MRGPRD;FURIN;FOXO3;PEPD;UBE2Z;THG1L;ZMYM6;MFN2;EMILIN2;MGAT1;GBP2;MAP4K5;PITX3;NUDC;GOT1;KDM2B;WWP1;PDE4DIP;PAX5;PPP2R5C;BTBD9;KMO;CACNB2;LIN28B;TFAP4;CYP2U1;VGF;ASB8;GNB2;DNAJB11;RAB3GAP2;SRPRB;TRIM37;STAMBP;GAS6;TRIB2;IL18R1
CUX1_19635798_ChIP-ChIP_MULTIPLE_HUMAN_CANCER_TYPES_Human	68/3052	0.999991	1	0	0	0.627619	5.54802e-06	SLC25A1;ZDHHC5;DMP1;FBXO24;COX7C;ZDHHC2;BACH2;PEX26;DUSP11;LAPTM4A;ARV1;PPP2R5E;HNF4A;SUFU;MPZ;ANKFY1;HOXA2;BDKRB1;KNTC1;BCAS1;MSMB;GPR39;HELLS;PDHX;COG7;NCOA5;TNNC1;TM4SF4;TYK2;PPP2R5C;SYN3;KMO;FBXW2;LOR;CACNB2;SMO;SUCLG1;CHST5;HDAC1;STXBP1;SATB2;RNF38;CLCNKB;NOLC1;FURIN;ADIPOR1;AP3M2;ESD;PACSIN2;NHS;MFN2;GPC2;MGAT1;MAP4K5;MYH10;CPA4;WNT10A;ST14;ABCA7;GRIN2B;SLC8A3;GSTA4;IL2RA;POLE2;ABCE1;FGF12;…
NANOG_16518401_ChIP-PET_MESCs_Mouse	79/3520	0.999993	1	0	0	0.632202	4.59402e-06	SMARCB1;HEXB;CHD2;FBXO22;BACH2;LOXL1;BBC3;EEA1;DUSP11;BCL7A;SUFU;RPS6KA1;CAR13;ANKFY1;POLI;TEAD1;CTSD;TCF19;HELLS;DST;MME;SYK;FNBP1;FNDC3B;PPP2R5C;IL17RD;SYN3;4931406C07RIK;DHX40;SPATA16;SLC7A7;PLA2G10;IL6ST;TOX;ASPA;TRIB2;STX1A;AVPI1;CAMK2B;NFAT5;UHRF2;NXN;MAPKAP1;SATB2;NRXN1;ADIPOR1;SPOCK2;PDGFC;VTI1A;ASCC2;GBP2;DECR2;ATP9A;CPA4;CAP2;NDUFA8;EYA1;GLYCAM1;PTCH2;FBXO36;FZD8;GAD2;ABCA7;BTBD9;533041…
TRIM28_17542650_ChIP-ChIP_NTERA2_Human	27/3568	0.999993	1	0	0	0.213162	1.45973e-06	UCP1;ATN1;FURIN;ADCY1;CHD2;NDRG1;BACH2;EEA1;CCND2;NHS;MGAT1;TEAD1;CAP2;GPR39;ST14;RWDD3;DKKL1;HUNK;FZD8;SYN3;BMP4;GREM2;SMO;VGF;SSPN;EVL;SPG20
MYC_19915707_ChIP-ChIP_AK7_Human	62/2979	0.999993	1	0	0	0.586263	3.98402e-06	SCARB2;INS1;MAST1;IPP;RXFP4;PLOD1;EPRS;RND2;PPP1R9B;RASGEF1A;BCL7A;RPS6KA1;POLI;AP3S1;CDK5RAP3;BCAS1;PRMT6;HELLS;COG7;WSB2;NUP133;AHSG;FNDC3B;VPS37D;IL17RD;LOR;CYP27A1;PLA2G10;VGLL4;ARL8B;AVPI1;ABCG2;PFKFB2;NDRG4;GGNBP2;UHRF2;FURIN;DEFB43;PROKR1;SH3TC1;TNFRSF17;DECR2;CPA4;WNT10A;GP2;BBOX1;GAD2;BTBD9;ARHGAP24;RAB10;PSMC6;GIPC3;PSMC2;SSPN;AAK1;COL20A1;CPE;SYCP3;COL9A2;MAP3K13;SLC22A8;PTPN5
STAT3_20064451_ChIP-Seq_CD4+T_Mouse	33/2204	0.999994	1	0	0	0.421768	2.59488e-06	CASZ1;SLC44A3;SLFN1;PELI3;FURIN;ABCB11;BACH2;EEA1;AP3M2;GNA11;KNTC1;GBP2;HELLS;CBX4;FNBP1;CCDC114;9930012K11RIK;CNPY1;TYK2;PARD3B;RAB10;DHX40;TMIGD1;REST;LRCH1;IL2RA;UST;ZFP395;SUCLG1;IL6ST;MYO1H;LY6E;ARL8B
CREB1_15753290_ChIP-ChIP_HEK293T_Human	10/957	0.999995	1	0	0	0.294347	1.50228e-06	NUDC;NRAS;GOT1;NCBP2;DNAJB11;CPE;FBXO24;MYH10;FBXW2;SH3GL2

## Sheet: nonsignificantgenes(negatives)
Term	Overlap	P-value	Adjusted P-value	Old P-value	Old Adjusted P-value	Odds Ratio	Combined Score	Genes
SOX9_24532713_ChIP-Seq_HFSC_Mouse	288/1384	0.000510308	0.329149	0	0	1.1908	9.02686	ITSN2;APP;OXTR;D16ERTD472E;SCX;CLDN1;AQP3;CYB5D1;DCAF6;LGALS3;EDNRA;GPBP1;LONP1;DPF2;HOXA2;KIF21A;HMCN1;SEPHS2;GOLGA7;VPS39;AGFG2;PAQR6;PAQR7;PRKCH;OXSM;SCRIB;BCS1L;TIAM1;DAAM1;CEP57L1;PARD3;TXNIP;ATF7;VDAC1;TTLL12;GGNBP1;CASZ1;IL20RB;NEDD4L;IQGAP1;IQGAP2;LYPD6;PPL;PGS1;SEC14L1;C9;AFMID;ERI3;TRPM7;RHBDL3;N4BP3;RAB11FIP4;RAB11FIP5;ABCA1;SDR42E1;CDK19;GPR15;FZD2;ACE;JUP;IL31RA;PBX3;DHFR;PPFIBP2;LYP…
SRY_25088423_ChIP-ChIP_EMBRYONIC_GONADS_Mouse	594/3083	0.00257548	0.830592	0	0	1.10254	6.57306	CHIC2;ANKLE1;IFT172;SCX;ABCA17;ADARB1;TMEM97;BACH2;IL4I1;ENDOU;PSMD5;ZMIZ2;PIP4K2C;VPS39;CDK5RAP3;PRKCH;ENDOG;SERPINF1;GTPBP6;SCRIB;CACNA2D4;DICER1;PRKAB1;1700010I14RIK;DYNC1LI1;CLPS;MTHFD1;TEP1;RBP1;TMEM79;PSME1;PRKD2;FAR2;RABL2;UNC119B;SLBP;AIRE;IL20RA;IL20RB;LYPD3;COPS7A;ABCB9;SDSL;ADH5;PLAC8;ADAMTS15;CYB5R3;EPB41L1;RRS1;KCNMB4;LTA4H;S100A14;RHBDL1;PROM2;GSTM4;B3GALNT2;BRAP;NGFR;CDK18;WNT10B;W…
WT1_25993318_ChIP-Seq_PODOCYTE_Human	651/3464	0.0135801	1	0	0	1.07544	4.62347	CHIC2;D16ERTD472E;SCX;ADARB1;FNBP1L;ADARB2;ZFYVE1;BACH2;RXFP3;NYNRIN;ZC3H12C;LACTB;HOXA2;DLEU7;CUBN;GABARAPL1;RBFOX1;DAPK1;NGDN;CACNA2D3;PDYN;PHKA2;GABRG3;SCAMP2;ARMC2;RFX8;MTHFD1;WDR81;DAAM1;RFX7;PARD3;ACOT2;CDIP1;PRKCQ;VPS25;ENPEP;COL13A1;MAPKAP1;NEDD4L;IQGAP1;ABCB9;LYPD6;PLAC8;ADAMTS15;ADAMTS14;LARP1;CYB5R3;RNF216;EPB41L1;ADAMTS18;PDGFC;LTA4H;CEP76;RHBDL1;CDK17;BTBD17;JUP;SIVA1;MCAM;BTBD16;STA…
SUZ12_20075857_ChIP-Seq_MESCs_Mouse	802/4356	0.035041	1	0	0	1.05358	3.53081	IFT172;SCX;HTR4;CLDN1;PTPDC1;ZC3H12C;IL4I1;HTR7;LRAT;ENDOG;CACNA2D3;DNTTIP1;HPCAL4;CH25H;RBP4;RFX6;ETHE1;RBP1;VOPP1;FAR2;COL13A1;CRABP1;IL20RA;GATA5;LYPD3;ABCB9;LYPD5;GATA2;ADAMTS15;EPB41L1;ADAMTS18;NPBWR1;PDGFC;KCNMB4;RHBDL3;NGFR;BTBD17;ABCA3;PBX3;NR2F1;5330417C22RIK;AIF1L;GRIN3B;GRIN3A;PKIA;LYPD6B;FXYD7;TMEM9B;GSTM5;GPR25;ARHGAP8;KCNC2;KCNC3;PRKAG2;EFCAB6;HOXC12;AREG;HOXC11;MMP23;PANX1;PANX2;SH…
PPARA_22158963_ChIP-Seq_LIVER_Mouse	379/2000	0.0368531	1	0	0	1.08441	3.57943	CHIC2;SLC35B4;ACSM2;ZDHHC5;KLHDC7A;ABAT;TMEM97;FNBP1L;AQP3;CLDN1;DCAF6;HERC4;LIPE;ZFYVE26;CDC27;SPATA24;PDK4;SEPHS2;IER2;PDK1;SEC63;ATG3;IAH1;GIN1;DAPK1;SERPINF1;OXSM;RSAD1;KRT8;ENTPD8;ACSL5;PRKAB1;CLPX;DKK4;RBP4;4930402H24RIK;DAAM1;CYP2U1;DDIT3;SPATA13;TXNIP;TRIM14;SUCLG2;ZFP174;SUCLG1;SIK1;TRIB1;CFB;ACOT4;GPLD1;SLC22A4;SDC4;EPAS1;SHMT1;AKR1C19;NEDD4L;PCDH12;PTTG1IP;SDSL;IQGAP2;PPL;ADH5;OAZ2;ACM…
CLOCK_20551151_ChIP-Seq_293T_Human	85/407	0.0411173	1	0	0	1.19511	3.81398	COL18A1;SCARB1;CDKN1A;PTPRS;SLC44A2;PLAT;OSBPL11;FBXO21;COMT;CLU;TOMM20;ELAVL1;CX3CL1;LOXL1;AQP1;RBM3;LAPTM4B;THBD;NHSL1;ADAMTSL4;ZMYM6;CHCHD7;TIMP3;EFHD1;CDK5RAP3;PDK1;NDEL1;TLE4;PDCD6IP;DAPK1;USP3;ACSL5;PRPF4B;FOS;PDIA6;LSS;YWHAZ;CLPX;MED28;PJA1;TUBB2A;RAB34;FSCN1;TRIB2;FKBP5;PRPS1;IDI1;ENPEP;PFKFB3;COL13A1;DCTN2;BRI3;SDC2;NPR3;ITPR1;ABHD6;PLD1;PLA2G7;ADIPOR2;CYGB;HRH1;CYB5R3;RASD1;LMNA;UBC;SH3…
CREB1_23762244_ChIP-Seq_HIPPOCAMPUS_Rat	448/2393	0.0470635	1	0	0	1.07132	3.27422	IPO11;IFT172;HNRNPR;RBPJ;ZFYVE1;DCAF6;GPBP1;LUC7L;IER2;TSPYL2;GABARAPL2;GRCC10;DAXX;9530077C05RIK;NGDN;DNTTIP1;GTPBP2;SCAMP2;MTHFD1;ZC3H11A;DDIT3;SARNP;HMBS;JTB;TXNIP;ATF7;PRKD2;ASF1B;ANAPC13;POM121;CDCA5;MEPCE;NOLC1;PPP4C;RIC8B;C9;LTA4H;ATRIP;B3GALNT2;MCTS1;PRPF38B;CDK19;WDR59;SNAPIN;FZD2;JUP;H3F3B;PLK1;LARP7;LNPEP;NR1D2;NR1D1;INO80;1700037H04RIK;SSPN;REL;HNRNPC;TMEM9B;CPEB4;ARF4;BTG2;CDKN1A;BTG…
ISL1_27105846_Chip-Seq_CPCs_Mouse	300/1576	0.0490127	1	0	0	1.0893	3.28498	APP;CHIC2;NPFFR1;FRMPD1;PREP;ZFP609;IKZF2;RBPJ;BACH2;ALKBH8;AQP1;NYNRIN;LACTB;GPR173;EDNRA;GOLGA5;ZMIZ2;EPC2;HMCN1;FBXO8;ATXN7L2;IER2;ACVR1;UNC13B;LIMCH1;KRT8;CD3EAP;ACSL5;FRS2;DICER1;PHKA2;RUNX3;EML2;THAP1;DHX40;ARMC2;RFX7;FDX1;NOBOX;PRKCQ;SUCLG1;SIK1;SIK2;NEIL1;LLGL2;SLBP;ANAPC13;GCDH;CASZ1;PCDH10;CRABP1;GATA5;BAZ2A;IQGAP1;LYPD6;ATP5L;GHRHR;LARP1;SEC14L1;COMMD9;AFMID;PIP5K1C;A2M;ABCA1;XBP1;NDFI…
SOX2_27498859_Chip-Seq_STOMACH_Mouse	376/2000	0.0541937	1	0	0	1.07582	3.13623	VEZT;TCERG1;APP;ISCA1;LST1;D130043K22RIK;GDE1;ZFYVE1;SCAMP5;HERC4;KAT5;PPP2R1B;PPP4R2;SPATA24;PDK4;LIPN;KIF21A;PRSS8;BTRC;IER2;AGFG2;SEC63;MCCC2;GABARAPL2;IAH1;NHLRC3;OXSM;RSAD1;KRT8;ACSL5;OVOL1;NEIL2;CLPS;AKR1C14;RBP1;VOPP1;TRIM14;VDAC1;TTLL12;TRIB1;1700016K19RIK;EIF1B;ASF1A;LLGL2;RD3;CASZ1;TMEM87B;TMEM161B;LYPD2;GATA5;AKR1C19;SDSL;IQGAP2;PRDM10;PLAC8;FXR2;RIC8B;SPAST;CEP192;PIP5K1C;EXPH5;RAB11F…
SOX9_26525672_Chip-Seq_HEART_Mouse	322/1702	0.0550719	1	0	0	1.08263	3.13866	TDRKH;TCERG1;APP;CPNE5;D16ERTD472E;ZDHHC5;SMC5;TMEM97;IKZF2;ABCA13;CYB5D1;NUBP2;DCAF6;PSMD5;HMCN1;ATXN7L2;ZFPL1;CDK5RAP3;RBFOX1;NHLRC3;KCNK13;NGDN;GAPVD1;RUNX3;DAAM1;EWSR1;DDIT3;SARNP;TXNIP;ATF7;RIN3;FLYWCH1;CASZ1;TMEM161B;EPAS1;PCDH10;CDCA5;SHMT1;MRPL18;FLII;MAPKAP1;ACTL7B;NEDD4L;BAZ2A;NLK;LYPD6;PGBD1;ATP5B;PTDSS1;ERI3;RRS1;LTA4H;PIP5K1C;ATP6V1C1;RAB11FIP4;NAA50;CDK19;TMEM184B;HACE1;SLC35E2;H3F3…
SMARCA4_23332759_ChIP-Seq_OLIGODENDROCYTES_Mouse	469/2522	0.0603315	1	0	0	1.06417	2.98808	RPL32;EHMT1;TMEM97;ADARB2;RBPJ;ABCA13;ZFYVE26;HTR7;PPP4R2;TDO2;RTTN;CEP97;DLEU7;CUBN;RBFOX1;GABARAPL1;PRKCH;DAPK1;FRS2;DAAM1;RFX7;PARD3;MYL2;SARNP;ATF7;ASF1A;PADI6;MAPKAP1;ACTL7B;IL20RB;NEDD4L;CYB5R2;RIC8B;EPB41L1;PDGFC;RRS1;B3GALNT2;ABCA1;CDK19;HACE1;FZD2;FZD4;BTBD16;PLK1;PMM2;RAB3IP;RDX;PBX3;NR2F1;FZD8;LNPEP;CDC7;PHC3;CP;GPR137B;BHMT;PKIA;PKIG;XKR4;LGMN;XKR5;CPEB4;GABRB1;CDKN1A;PIGU;BTG1;NRSN1;…
SMAD3_22036565_ChIP-Seq_ESCs_Mouse	197/1020	0.0624763	1	0	0	1.10522	3.06474	IFITM1;CPNE5;KLHDC7A;RBPJ;AQP3;MYB;DPF1;PDK1;PRKCH;DAPK1;ACSL5;CACNA2D4;CDC34;TXNIP;VDAC1;LLGL2;CASZ1;COL13A1;PDE1B;TWF2;NOLC1;PRDM14;IQGAP1;PGS1;ADAMTS14;CYB5R3;RIC8B;PDGFC;ERI3;RHBDL3;RAB11FIP4;JUP;GRTP1;STK11IP;PBX3;CIDEA;NFATC4;TREML1;SETX;RPS26;PPFIBP2;LPAR6;CCDC88C;MTMR12;ICA1;TMEM51;SNX10;PTPRK;LRRC2;CLYBL;NHSL1;HYAL3;TIMP3;TEAD1;CHST8;DENND2C;LEFTY1;PACRG;PARP1;ELMOD2;TOP3A;AMPD1;ELOVL6;P…
RXR_22158963_ChIP-Seq_LIVER_Mouse	374/2000	0.0689933	1	0	0	1.0701	2.86118	CHIC2;PANK3;LPGAT1;ACSM2;LDLRAD1;GDE1;DIXDC1;KLHDC7A;CLDN1;D430042O09RIK;LIPE;TDO2;PDK4;SCAPER;MFSD2A;PDK1;ACVR1;GABARAPL1;PAQR7;IAH1;DAPK1;ARRDC2;RSAD1;ENTPD8;ACSL5;PRKAB1;CLPX;DAAM1;ACOT2;ORAI1;TXNIP;TRIM14;SUCLG2;ZFP174;RIN3;SIK1;RBCK1;CYP2E1;KCTD17;TRIB1;KCTD15;CFB;ACOT4;SLC22A4;TMEM87B;SLC45A3;SDC4;SLC35D1;RETSAT;EPAS1;SHMT1;CSTF3;PCDH12;PTTG1IP;SDSL;IQGAP2;PPL;ADH5;ACMSD;TRPM1;C3;ADAMTS14;C…
CEBPD_23245923_ChIP-Seq_MEFs_Mouse	101/504	0.0717315	1	0	0	1.14676	3.02152	ARL6IP1;TUSC1;UBE2D3;IKZF2;ZC3H12C;PLAU;CDC27;LIPN;KIF21A;TLE4;PDHX;CDKL4;NHLRC3;SLC6A14;FRS2;TBR1;LMO7;FOXP1;DYNC1LI1;TMEM138;PARD3;TRIB1;TRIB2;PSMD14;SDC2;PDE1A;SLC1A3;PSEN1;TXNDC5;CDK19;PCDH20;SLC10A2;PBX3;NR2F1;LNPEP;TBCK;CILP;LYPD6B;BHLHE40;REL;FGF10;COL18A1;SPAG17;NRP1;BTG1;USP38;SLC7A11;BICD1;MYOM2;FARS2;EEA1;GHR;ING2;B3GALT2;CTSK;B3GALT1;CGNL1;PRKG1;CCDC50;DENND2D;HEG1;USP45;SEBOX;AXIN2;A…
TEAD4_22529382_ChIP-Seq_TROPHECTODERM_Mouse	426/2293	0.0743489	1	0	0	1.06313	2.76307	IPO11;FRMPD1;ARPC5L;ADARB1;ZFYVE1;PPP4R1;ZC3H12B;MYB;UBASH3A;CUBN;RBFOX1;CACNA2D3;4930402H24RIK;MTHFD1;DAAM1;VPS25;COL13A1;PADI6;SHMT1;1700069L16RIK;NEDD4L;BAZ2A;PRDM13;ABCB9;IQGAP2;LYPD6;PLA2G7;EPB41L1;ADAMTS18;ZSCAN12;EXPH5;CDK17;CDK19;FZD3;HACE1;H3F3B;ABCA6;FUCA1;ABCA3;IL31RA;UPF3B;FZD8;UPF3A;CGN;INO80;5330417C22RIK;MRPL22;DHFR;SETX;SLC6A5;GRIN3A;GJB3;NMT2;SNAI2;XKR4;CDK15;LGMN;MYOM1;PIGU;LPCA…
ESR1_17901129_ChIP-ChIP_LIVER_Mouse	89/444	0.0856243	1	0	0	1.14707	2.81925	CXCL9;SPO11;TAT;SLC40A1;TNFAIP2;H2-KE6;CHD3;DUSP16;PCSK4;EEF1B2;DUSP12;CAPN8;ALDH2;KYNU;HYAL3;PDK4;SLC39A8;KIF1B;SLC39A7;LBP;CAR12;SEPHS2;B2M;FGB;ZHX3;ABCA8B;PDE4C;PAWR;GPX7;ACSL5;POLRMT;SIRT3;THAP1;SLC25A15;FNDC4;MTHFD1;DDIT3;CYP21A1;BMP2K;CRY1;NDUFS1;KIFC3;PPARA;ASPA;GPLD1;KCTD15;SLC22A4;AHCY;NNMT;SLC35D1;SDC4;SLC20A2;RNMT;EPAS1;SAA3;SDSL;ABCB11;BPHL;ATP5L;CPN1;C3;DPP4;NFIL3;C9;SEC14L4;SH3BP5;A…
IKZF1_21737484_ChIP-ChIP_HCT116_Human	34/155	0.0892551	1	0	0	1.25525	3.033	EPHA10;KCNC3;ATP1A4;HTR4;AIF1;PCNP;CHRAC1;HIRIP3;PTCHD1;NHLH1;RAB23;EMILIN3;ADAMTS9;SNCA;PDGFRB;GDF10;IRX1;EGR1;CDRT4;RRM2;LMAN1L;GPX3;GPX7;RUNX3;FTSJ1;RAB11A;GUCA2A;NISCH;CAPN12;RBP1;RFT1;GPR101;LCT;SLC25A35
TAL1_26923725_Chip-Seq_MACROPHAGESS_Mouse	15/61	0.100673	1	0	0	1.40716	3.23067	IL15;EPAS1;GDI2;1700069L16RIK;IL20RB;ARHGAP26;MYOM2;THAP1;TOX3;SLC25A15;STOX2;TBC1D4;AP3S1;DLGAP2;TMEM9B
LXR_22158963_ChIP-Seq_LIVER_Mouse	370/2000	0.107752	1	0	0	1.05866	2.3586	CHIC2;PANK3;LPGAT1;D130043K22RIK;KLHDC7A;ABAT;ADARB1;ZFYVE1;CLDN1;D430042O09RIK;PPP2R1B;CDC26;TNFSF10;PDK4;FBXO8;SKP2;SEPHS2;IER2;AGFG2;MFSD2A;ALG9;PAQR7;IAH1;DAPK1;IL1R2;ACSL5;PRKAB1;CLPX;DHX40;CH25H;NEIL2;DAAM1;CYP2U1;DDIT3;ETHE1;SPATA13;FDX1;ORAI1;TXNIP;TRIM14;SUCLG2;SUCLG1;SIK1;ACOT4;RD3;SLC45A3;SDC4;SLC35D1;EPAS1;SHMT1;NEDD4L;SDSL;IQGAP2;PPL;ACMSD;MTMR7;C3;ADAMTS15;ATP5B;LARP1;SEC14L1;CYB5R3…
POU5F1_18555785_ChIP-Seq_MESCs_Mouse	108/555	0.117527	1	0	0	1.11356	2.38423	MAPKBP1;CCNT2;CLSTN2;ZFP207;RBPJ;ZFYVE1;IPO7;PPP1CB;EEF1B2;LIPE;ZMIZ2;KIF5A;LONP1;FBXO8;ZFPL1;TLE4;GABARAPL2;SARS;FBXO15;TEX2;BCS1L;CPT1C;DHX40;DDIT3;CD109;ZFP42;BOLA2;PRKCQ;TRIB1;ASF1A;CASZ1;NOTCH1;CDCA5;RAD51AP1;FXR2;SPAST;RRAS;STK38;UBC;TRAP1;1700019D03RIK;ASPSCR1;FZD8;CNOT10;MT1;DNAJC15;PAICS;STAG3;MKRN3;BAP1;SLC25A1;INTS12;INTS10;ATP5G2;PHF8;MRPL3;LRRTM3;AP1G1;DNER;RIOK2;GABPA;RAB8A;BCKDHA;W…
GFI1B_20887958_ChIP-Seq_HPC-7_Mouse	345/1871	0.131278	1	0	0	1.05518	2.14248	MAPKBP1;ANKLE2;ANKLE1;LPGAT1;LST1;PKD2L2;RBPJ;PNN;PPP4R1;FTH1;LONP1;IER2;PDK1;PAQR8;PRKCH;GIN1;CCDC78;DAPK1;DNTTIP1;MOGS;YOD1;BCS1L;CPT1C;RUNX3;MRPS18C;IFT88;RFX7;ZSCAN21;MTHFD2L;ZFP174;RIN3;PRKCQ;VDAC1;TRIB1;AURKAIP1;EIF1B;ACOT4;ASF1B;GGNBP1;CSTF3;ADH5;PTPMT1;LTA4H;PIP5K1C;RHBDL3;ATRIP;RAB11FIP3;ATP6V1C1;ZBED4;ATP6V0A1;EGR1;XBP1;CDK19;WDR59;TIPARP;FZD4;ABCA3;EAF1;RDX;BC049715;NFATC3;UPF3A;CDC7;A…
CTNNB1_24651522_ChIP-Seq_LGR5+_INTESTINAL_STEM_Human	34/162	0.14103	1	0	0	1.20101	2.35252	GPSM2;NOLC1;KRT23;ABHD6;CST9;ATP12A;FGF3;LRRC2;DOCK11;WNT6;WNT11;FGF9;PSTPIP2;ANKRD1;MAP3K8;MSX1;STX3;RAB11FIP4;OXGR1;GABARAPL1;SYK;IL10RA;ASPSCR1;NR2F1;HUNK;ENTPD8;AXIN2;IL17RD;EDAR;MYO1D;SLC7A8;SP5;NOTUM;PKIG
ETS2_20176728_ChIP-ChIP_TROPHOBLAST_STEM_CELLS_Mouse	44/215	0.142651	1	0	0	1.17111	2.28057	ZSWIM1;NOTCH3;CNTNAP2;CHIC2;RAB5B;SMARCD2;CRTC3;RBM26;ACSM2;EHMT2;SHMT1;AW549877;ANKS3;INTS10;CD5L;NEDD4L;GDPD5;ATP5L;CNDP2;LIMA1;EIF4ENIF1;AFMID;UBC;APOF;APBB2;NDEL1;XBP1;OSBPL5;USP3;LNPEP;SYT7;NFATC4;TUFM;FBXL12;DYNC1LI1;KLF7;RAP2B;PRPF3;TRP53;PLEKHM1;PIGM;TRIM31;PTMA;PAOX
SALL1_21062744_ChIP-ChIP_HESCs_Human	23/105	0.142941	1	0	0	1.25349	2.43845	TLE4;ZFP711;DDX59;RTN1;OPN3;RBM26;GGPS1;IDH1;SATB2;PRSS16;GPR1;ELOVL6;KRI1;FGF2;ZWINT;PHTF1;FBXL20;DUSP12;DNMT3L;REV3L;PIP4K2C;GNB5;ECT2
PPARD_23176727_ChIP-Seq_KERATINOCYTES_Mouse	40/194	0.144163	1	0	0	1.17989	2.28522	PTPRU;NRP1;LRRC15;SLC45A3;RTN1;CRABP1;IL24;MSLNL;ITPR1;TULP3;ABHD6;AEBP1;MMP23;BRIP1;APH1C;ARSK;HYAL3;SH3BP5;SVEP1;CGREF1;POSTN;TRAPPC2L;MCAM;TNFRSF18;RSAD1;ARHGEF16;YOD1;ELOVL6;GPR50;FOS;FOXN1;IRF3;DDIT3;ADM2;COL6A2;FAM20A;TRIP13;DNASE1L2;SLC28A3;ALDH9A1
TBX20_22080862_ChIP-Seq_HEART_Mouse	367/2000	0.145804	1	0	0	1.05007	2.0219	IFITM1;SMARCB1;IFT172;ARPC5L;GDE1;SCX;TMEM97;ZFYVE1;ZC3H12C;ENDOU;BAIAP2L2;RNF115;GOLGA5;PPP2R1B;PPP4R2;PDK4;LUC7L;EPC2;HMCN1;MFSD2A;DYNC2H1;ACVR1;ALG9;GIN1;LIMCH1;IL1R2;CD3EAP;FRS2;AP1AR;GTPBP2;1700010I14RIK;MFSD10;SCAMP2;CH25H;ARMC2;NEIL2;CRISPLD2;DDIT3;MYL2;TRIM14;SIK1;ALPK2;TRIB1;AURKAIP1;TRIB2;VPS25;KCTD15;LLGL2;RD3;ANAPC13;L3MBTL3;SLC45A3;SLC35D1;PADI6;SDC2;PDE1A;TWF2;WDR62;IQGAP1;PCDH12;PT…
TBX20_22328084_ChIP-Seq_HEART_Mouse	367/2000	0.145804	1	0	0	1.05007	2.0219	IFITM1;SMARCB1;IFT172;ARPC5L;GDE1;SCX;TMEM97;ZFYVE1;ZC3H12C;ENDOU;BAIAP2L2;RNF115;GOLGA5;PPP2R1B;PPP4R2;PDK4;LUC7L;EPC2;HMCN1;MFSD2A;DYNC2H1;ACVR1;ALG9;GIN1;LIMCH1;IL1R2;CD3EAP;FRS2;AP1AR;GTPBP2;1700010I14RIK;MFSD10;SCAMP2;CH25H;ARMC2;NEIL2;CRISPLD2;DDIT3;MYL2;TRIM14;SIK1;ALPK2;TRIB1;AURKAIP1;TRIB2;VPS25;KCTD15;LLGL2;RD3;ANAPC13;L3MBTL3;SLC45A3;SLC35D1;PADI6;SDC2;PDE1A;TWF2;WDR62;IQGAP1;PCDH12;PT…
NFE2L2_20460467_ChIP-Seq_MEFs_Mouse	197/1055	0.15599	1	0	0	1.06855	1.98534	CHIC2;WDSUB1;PREP;SMC5;LACTB;RNF115;HTR7;PPP4R2;FTH1;SEC63;GABARAPL1;DAPK1;SERPINF1;CACNA2D3;DHX40;CDC34;WDR81;ZC3H11A;AKR1C14;KCTD17;TRIB1;ALG10B;ASF1A;L3MBTL3;ACTL7B;TMTC3;ABCB9;PTTG1IP;TMTC4;RNF216;PDGFC;ZSCAN12;B3GALNT2;GSTM4;HACE1;PCDH20;RASSF8;NR1D2;ZWINT;ICK;SLC6A5;LYPD6B;SSPN;PSMG1;GSTM6;PHF3;ECM1;CDKN1A;SLC44A3;BTG1;MTMR12;GDI2;PTPRM;SRA1;PTPRK;SLC7A11;AREG;AACS;MRPL33;EEA1;NHSL1;ADAMTSL…
NRF2_20460467_ChIP-Seq_MEFs_Mouse	197/1055	0.15599	1	0	0	1.06855	1.98534	CHIC2;WDSUB1;PREP;SMC5;LACTB;RNF115;HTR7;PPP4R2;FTH1;SEC63;GABARAPL1;DAPK1;SERPINF1;CACNA2D3;DHX40;CDC34;WDR81;ZC3H11A;AKR1C14;KCTD17;TRIB1;ALG10B;ASF1A;L3MBTL3;ACTL7B;TMTC3;ABCB9;PTTG1IP;TMTC4;RNF216;PDGFC;ZSCAN12;B3GALNT2;GSTM4;HACE1;PCDH20;RASSF8;NR1D2;ZWINT;ICK;SLC6A5;LYPD6B;SSPN;PSMG1;GSTM6;PHF3;ECM1;CDKN1A;SLC44A3;BTG1;MTMR12;GDI2;PTPRM;SRA1;PTPRK;SLC7A11;AREG;AACS;MRPL33;EEA1;NHSL1;ADAMTSL…
KDM5B_21448134_ChIP-Seq_MESCs_Mouse	672/3724	0.160667	1	0	0	1.03262	1.88807	ITSN2;IPO11;ANKLE2;EHMT1;HNRNPR;SMC6;ADARB1;TMEM97;FNBP1L;ADARB2;ABCA13;ALKBH8;RXFP3;SCAMP5;PPP4R1;PSMD5;ALKBH1;ZMIZ2;GPBP1;LUC7L;HOXA2;MPV17;MED1;ATG3;9530077C05RIK;CACNA2D3;DNTTIP1;DICER1;GAPVD1;PRKAB1;GABRG3;NISCH;DYNC1LI1;MTHFD1;DAAM1;EWSR1;TEP1;ZC3H11A;PARD3;SARNP;MYL2;ATF7;FAR2;VPS25;ASF1A;ASF1B;SLBP;SHMT1;CDCA5;PRDM14;NEDD4L;PRDM13;BAZ2A;COPS7A;WDR62;IQGAP2;PLA2G7;ADH5;MTMR7;GJC1;LARP1;RIC…
ZNF263_19887448_ChIP-Seq_K562_Human	16/71	0.165577	1	0	0	1.28957	2.31905	MYOM1;LAMA5;H3F3B;LAMA1;GDF15;APLP2;PCSK9;EIF2S2;EID2;TXLNA;CDK6;SNAPC2;KIF1B;RALY;HACL1;ATP6V1B1
SRY_22984422_ChIP-ChIP_TESTIS_Rat	40/197	0.168804	1	0	0	1.16192	2.06708	GGNBP1;ARL9;RAB3C;OLFML2B;KCNC3;SCX;RASAL3;TOMM20;PANX1;RECQL4;HIRIP3;ADAM23;LMNA;FAM3B;BRD9;CNGA3;LY6G6D;EXOSC3;MPZL1;GPR39;CD163;FKBPL;KCNH6;PCGF2;KRT8;BOLA1;HMGA1;NSG1;THAP1;DPM3;MTHFD1;GJB4;RAB34;CD7;TMEM119;LTA;NMUR1;SCN4A;TBKBP1;TRIP13
MTF2_20144788_ChIP-Seq_MESCs_Mouse	539/2981	0.178975	1	0	0	1.03469	1.78019	TDRKH;IFT172;FRMPD1;D16ERTD472E;HTR4;PTPDC1;BACH2;RXFP3;GPR176;HTR7;SOX18;MYB;HOXA2;LRAT;DLEU7;UNC13B;PRKCH;DAPK1;CACNA2D3;GABRG3;1700010I14RIK;CH25H;EID2;RBP4;4930402H24RIK;PRKCQ;FAR2;VPS25;GPLD1;COL13A1;FICD;CRABP1;IL20RA;GATA5;PRDM14;PRDM13;GATA2;ADAMTS15;EPB41L1;ADAMTS18;RRS1;GSG1L;KCNMB4;RHBDL3;NGFR;WNT10B;FZD3;FZD2;ACE;TIPARP;FZD4;MCAM;STARD10;RAB3IP;PBX3;NR2F1;FZD8;SOX30;SLC6A5;GRIN3A;GPR1…
ESR1_15608294_ChIP-ChIP_MCF-7_Human	21/98	0.182476	1	0	0	1.22624	2.08601	SCARB1;DCC;HSF2BP;CGN;FOS;NMNAT2;COMT;SIRT3;HOXA10;C3;BRIP1;EFEMP1;LCN2;LTA4H;AVP;CKB;PITX2;TNPO2;CTSD;PTMA;ABCG2
GATA2_26923725_Chip-Seq_HEMANGIOBLAST_Mouse	19/88	0.18784	1	0	0	1.23553	2.06601	OTUD4;CHODL;ECM1;IL15;KCND3;TAF13;ELOVL6;RBPJ;GATA2;MYOM2;ATAD2B;TOX3;CAPN8;IPO8;CNTNAP5A;MYO3A;SLC9A9;EPS8L3;PRKG1
BP1_19119308_ChIP-ChIP_Hs578T_Human	2018-05-01	0.193958	1	0	0	1.58957	2.60708	HPSE2;IL2RA;HTR1B;CSF2RB;CASQ1
RARG_19884340_ChIP-ChIP_MEFs_Mouse	75/390	0.195266	1	0	0	1.10047	1.7975	NRP1;ARF2;PTPRS;PSCA;CCDC124;GDE1;CLEC9A;RND3;LOXL1;HOXA10;LIPE;TUBB6;FTH1;EFCAB2;IDH3B;TIMP3;NEK2;ME3;PRSS8;ACADM;CAR12;CTSD;GABARAPL1;CNTD1;CPA1;TGIF2;DST;EMP1;AMPD2;TYK2;SSTR4;INF2;CYP2D22;NDUFS8;RILPL2;CTTN;DDIT3;SHPK;FSCN1;FAM20A;RHOQ;SLC35D1;FURIN;AEBP1;PTTG1IP;GDPD5;FSTL1;PPL;MLLT6;RRAS;DPP9;H1FX;EPS8L2;WNT1;RILP;PDLIM4;SLC25A24;WNT10B;MBD6;MMAA;GDF15;TGFB3;UBE2C;TNFRSF9;PMM2;HMGA1;NR1D1;C…
ERG_20887958_ChIP-Seq_HPC-7_Mouse	358/1969	0.200395	1	0	0	1.04045	1.67248	TCERG1;SLC35B4;LPGAT1;PREP;HNRNPR;SMC6;D430042O09RIK;ALKBH8;GOLGA3;PPP2R1B;CHEK2;LONP1;LUC7L;EPC2;RTTN;UBASH3A;FBXO8;PDK1;ARL10;ATG3;GABARAPL2;ALG8;ENDOG;PAQR7;9530077C05RIK;ACSL5;YOD1;DLEC1;ALG1;1700010I14RIK;JMJD8;CLPX;SCAMP2;MTHFD1;DAAM1;ZSCAN21;MTHFD2L;ULK3;JTB;ZFP174;SUCLG1;ZFP7;EIF1B;ALG10B;ASF1B;ANAPC13;TMEM87B;TMEM161B;SLC45A3;TWF2;NOLC1;PTTG1IP;GATA2;PTDSS1;RIC8B;AFMID;RRS1;ZSCAN12;CEP19…
STAT3_22323479_ChIP-Seq_MACROPHAGE_Mouse	1938-09-01	0.208138	1	0	0	1.35532	2.12725	SCARB1;3110082I17RIK;NBAS;USP32;CCDC59;CRY1;RIN3;DUSP18;AIG1
TET1_21490601_ChIP-Seq_MESCs_Mouse	362/1994	0.208159	1	0	0	1.03888	1.63048	VEZT;APP;ANKLE1;HDAC10;FRMPD1;AQP6;PREP;ZFP609;DIXDC1;KLHDC7A;FNBP1L;AQP3;ZFYVE1;DCAF6;NYNRIN;LACTB;CHEK2;KIF21A;PIP4K2C;ATXN7L2;CCDC92;ZFPL1;ZFP612;ENDOG;PAQR7;NHLRC3;FBXO2;RSAD1;DLEC1;BCS1L;PRKAB1;MFSD10;MRPS18C;MTHFD1;CYP2U1;ETHE1;SPATA13;GPR160;ORAI1;JTB;KCTD17;RIN1;ATP6V0D1;SLC22A4;CASZ1;SLC45A3;SDC4;SLC35D1;RETSAT;PDE1B;CDCA5;FLII;ACTL7B;NOLC1;BAZ2A;LYPD3;PCDH12;PTTG1IP;LYPD6;GJC1;ADAMTS14;…
PAX3-FKHR_20663909_ChIP-Seq_RHABDOMYOSARCOMA_Human	196/1063	0.208593	1	0	0	1.05513	1.65378	ITSN2;SLC46A3;APP;HPSE2;ABAT;HSF2BP;ADARB2;RNF112;THSD7A;HMCN1;GOLGA7;LIMCH1;DAPK1;GABRG3;PARD3;FDX1;TXNIP;SUCLG2;FAR2;ENPEP;EPAS1;PCDH10;PDE1A;ACTL7B;IL20RB;NEDD4L;MTMR7;ADAMTS15;ADAMTS14;RNF216;NHLH1;PDGFC;TOE1;NDFIP2;GRTP1;PCDH20;SLC10A2;RAB3IP;RDX;NR2F1;FZD8;CGN;GP6;GPR137B;NFATC4;DHFR;SPAG17;KCNC2;PRKAG2;EEA1;SIPA1L1;FAM170A;GPR135;CHST8;PACRG;WARS;KCND3;IL17RD;SUMF1;RNF144A;TOX3;TOX2;PXDN;D…
RUNX1_22412390_ChIP-Seq_EML_Mouse	363/2000	0.209325	1	0	0	1.03863	1.62427	MAPKBP1;WDSUB1;HDAC10;ARL6IP1;IFT172;LST1;LDLRAD1;ZFP609;IKZF2;ALKBH8;LGALS3;PPP4R1;PPP2R1B;FTH1;GOLGA7;IER2;AGFG2;PRKCH;PAQR7;SLC35C2;NGDN;BOLA1;SCRIB;RUNX3;THAP1;NISCH;DAAM1;VOPP1;PADI2;RIN3;PRKD2;FLYWCH1;TRIB1;CFB;TMEM161B;SDC4;BAZ2A;PTTG1IP;LYPD5;ZBTB5;IQGAP2;NLK;PGS1;CYB5R3;LCN10;LTA4H;ZBED4;ATP6V0A1;CDK17;SDR42E1;EGR1;TRAP1;CDK19;TMEM184B;TMEM86B;JUP;SLC35E2;SIVA1;H3F3B;TMEM50B;EAF1;LNPEP;R…
EZH2_23942234_ChIP-Seq_MYOBLASTS_AND_MYOTUBES_Mouse	173/935	0.20997	1	0	0	1.05881	1.65258	SCARB1;ALDH1L1;AQP3;GPR173;HTR7;FGF9;SOX18;MYB;LONP1;SIRPA;KIF21A;CAR4;NSF;KCNH3;PRKCH;KCNH6;FBXO2;CTNNBIP1;KCNK13;MYO7B;ADAM11;TRP73;MOGS;SCRIB;LIFR;TEX2;OVOL1;SRCIN1;THAP1;NISCH;CYP2U1;CRISPLD2;PRR15L;HGS;MSH5;SPATA13;MTHFD2L;HHIPL1;PKP4;FLYWCH1;KIF20A;TTLL12;LLGL2;CASZ1;SLC45A3;RTN1;CRABP1;THADA;HOXB13;RASAL3;TRP53I11;CACNA1I;WNT6;SEC14L1;PGBD5;GRK5;THPO;G3BP1;CCDC30;VARS2;WNT1;RAB11FIP3;MPST;…
NR4A2_19515692_ChIP-ChIP_MN9D_Mouse	41/207	0.210898	1	0	0	1.13343	1.76405	ARL9;PTPRU;RAB3C;RTN1;ATN1;ITPR1;ATP1A3;ZFP60;CXXC4;FOXRED1;IL4I1;CHN1;HRH4;NUP62;UBTF;SLC17A6;GPC2;ZFP580;UBASH3A;ZFP260;TMED6;DCXR;DKKL1;ELOVL6;CDC42BPB;ZWINT;SRP9;CD200R4;KLF7;MARCKS;TUBB2A;KARS;STAG3;MMP16;GKAP1;PXDN;ATP13A2;TRIB2;PHLDB2;FGF12;KCTD15
ESRRB_18555785_ChIP-Seq_MESCs_Mouse	262/1434	0.214802	1	0	0	1.04553	1.60806	TCERG1;IPO11;SMARCB1;CPNE5;WDSUB1;CPNE7;LST1;ZDHHC5;ABAT;KLHDC7A;AQP3;LGALS3;GOLGA5;RTTN;ARL10;ENDOG;PAQR7;GTPBP6;GAPVD1;THAP1;4930402H24RIK;CYP2U1;PARD3;RRAGD;SUCLG1;VDAC1;RBCK1;SLBP;CASZ1;SLC45A3;RETSAT;EPAS1;CDCA5;SHMT1;CRABP1;BAZ2A;ABCB9;ATP5O;ZBTB4;MTMR7;ATP5B;PDGFC;APOF;RHBDL3;ATP6V1C1;PROM2;TIPARP;CIDEA;FZD8;LNPEP;PARP16;HSPBAP1;PAICS;PARP12;GNG13;SETX;1700037H04RIK;CDAN1;ADCK1;MYO5C;TRIP6…
STAT3_24763339_ChIP-Seq_IMN-ESCs_Mouse	325/1788	0.215225	1	0	0	1.04016	1.59776	NPFFR2;TCERG1;CNTF;IFITM1;CHIC2;NPFFR1;PRF1;KLHDC7A;ABAT;HTR4;RBPJ;ZFYVE1;D430042O09RIK;ABCA13;MYB;LRAT;KIF21A;PRSS8;IER2;DYNC2H1;ACVR1;DAPK1;NGDN;KRT8;ACSL5;GAPVD1;OVOL1;GABRG3;4931406C07RIK;DAAM1;SIK1;SIK2;MXRA7;EIF1B;KCTD15;ASF1B;LLGL2;L3MBTL3;ENPEP;EPAS1;PCDH10;LPAR1;PRDM14;NOLC1;NEDD4L;PCDH12;ZBTB5;ATP5O;RPAP3;ADAMTS14;SEC14L1;RIC8B;EPB41L1;ADAMTS18;PDGFC;RRS1;RHBDL3;ATP6V1C1;ATP6V0A1;CDK17;…
PPARG_20176806_ChIP-Seq_3T3-L1_Mouse	328/1807	0.222408	1	0	0	1.03872	1.56145	NPFFR2;APP;CHIC2;SMARCB1;NPFFR1;SLC35B4;PANK3;WDSUB1;ABCA16;HSF2BP;FNBP1L;AQP3;AQP1;EDNRA;PPP2R1B;PPP4R2;FTH1;PDK4;HOXA2;HMCN1;FBXO8;ATXN7L3;ARL10;GABARAPL2;GABARAPL1;ALG9;PRKCH;ALG6;LIMCH1;DAPK1;COG3;KRT8;DLEC1;GAPVD1;THAP1;DHX40;DKK4;RFX8;DAAM1;RFX7;PARD3;TXNIP;FLYWCH2;SIK1;FAR2;KCTD17;SLC22A4;CASZ1;PDE1A;ACTL7B;TWIST2;ZBTB5;ATP5O;OAZ2;ADAMTS15;ADH4;LARP1;SEC14L1;RNF216;HLCS;ZSCAN12;S100A14;RAB…
NUCKS1_24931609_ChIP-Seq_HEPATOCYTES_Mouse	110/588	0.227008	1	0	0	1.07053	1.58735	STEAP3;UBE2D3;CLU;KAT5;FTH1;ARFIP2;MAP3K8;KPNA2;FBXO8;BTRC;SKP2;MAP3K7;B2M;PDK1;TLE4;DAXX;CTNNBIP1;KRT8;TAP1;PRKAB1;ATG13;PARD3;DDIT3;MAPKAPK2;IL6ST;FKBP5;PFKFB3;TSG101;NEDD4L;IQGAP1;PLD1;FOXO1;SOCS1;RRAS;PIP5K1C;RAB11FIP3;EGR1;UBE2I;JUP;PBX3;NFATC3;HMGA1;LNPEP;ARHGAP26;SSH1;RCAN1;CXCL12;CDK6;CDK4;PTPRA;BAMBI;BHLHE40;REL;SNAI2;MAP3K10;FGFR4;RAB5A;MAP3K12;ARF4;COL18A1;BTG2;CDKN1A;PDE3B;HSPB1;PTPRK…
E2F1_18555785_Chip-Seq_ESCs_Mouse	362/2000	0.227469	1	0	0	1.03577	1.5337	SLC23A3;MAPKBP1;SLC35B4;LPGAT1;WDSUB1;IKZF2;BACH2;DCAF6;GPR176;GJA8;HMCN1;VPS39;PDK1;ACVR1;PAQR8;PDHX;CUBN;GIN1;FBXO2;IL1R2;YOD1;GAPVD1;PDYN;RFX8;4930402H24RIK;ZC3H11A;PRKCQ;C4BP;RD3;TMEM87B;ENPEP;SLC45A3;CSTF3;MAPKAP1;PDE1A;TWIST2;MIR124A-2;PRDM14;LYPD6;ACMSD;COMMD9;NPBWR1;NHLH1;RRS1;TRPM7;PSMF1;CDK18;TIPARP;PBX3;INO80;PHC3;SETX;MARCO;CDAN1;SLCO6C1;PKIA;LYPD6B;HNRNPD;NMT2;PKIG;XKR4;CDK15;ITM2C;P…
RING1B_27294783_Chip-Seq_ESCs_Mouse	362/2000	0.227469	1	0	0	1.03577	1.5337	APP;ANKLE2;LPGAT1;WDSUB1;HPSE2;ADARB1;IKZF2;RXFP3;GPR176;HTR7;MYB;HOXA2;KIF21A;SKP2;CDK5RAP3;MFSD2A;PTGDR;PAQR8;GABARAPL2;DAPK1;KCNK13;RSAD1;KRT8;FRS2;RBP1;RRAGD;SPARCL1;FLYWCH2;PRKD2;VDAC1;TRIB2;CASZ1;L3MBTL3;SLC45A3;COL13A1;EPAS1;PCDH10;CRABP1;TWIST2;MIR124A-2;PRDM14;PRDM13;GATA2;IQGAP2;NHLH2;NPBWR1;NHLH1;RRS1;KCNMB4;PIP5K1C;RHBDL3;RIMKLB;EGR1;NGFR;WNT10B;FZD3;PLK5;FZD2;BTBD17;BCL11B;GRTP1;IL31…
ZFP281_27345836_Chip-Seq_ESCs_Mouse	362/2000	0.227469	1	0	0	1.03577	1.5337	PANK3;LPGAT1;CPNE5;RPL32;FRMPD1;EHMT2;LST1;NYNRIN;HERC4;PNN;RNF112;RESP18;SPATA24;ATXN7L3;IER2;SEC63;PAQR8;KCNK13;CACNA2D3;ACSL5;FRS2;YOD1;DICER1;GAPVD1;MIF4GD;RFX8;MTHFD1;EWSR1;PDE12;SPATA13;RRAGD;RIN3;PRKD2;RBCK1;KCTD17;RIN1;TRIB1;UNC119B;L3MBTL3;SLC45A3;COL13A1;EPHA10;EPAS1;PCDH10;BAZ2A;PLA2G7;ZBTB4;PLAC8;GJC1;DHX30;PGBD5;ADAMTS18;PDGFC;KCNMB4;LTA4H;RHBDL3;RAB11FIP4;ABCA1;CDK17;CDK18;TRAP1;CDK…
FOXA1_27197147_Chip-Seq_ENDOMETRIOID-ADENOCARCINOMA_Human	111/594	0.229685	1	0	0	1.06935	1.57306	FAM49B;ANKRD35;CLSTN1;NDUFA10;IKZF2;CWC27;FGF3;LACTB;ABHD13;CAPN8;DACH1;FNTA;NUDT19;PDK4;TNFSF10;HMCN1;BTRC;MYLIP;PDHX;ENTPD1;UNC5CL;PRKCH;FBXO15;UBE2E2;ACSL5;CDKAL1;GAPVD1;PRKAB1;DHX40;TBL1XR1;SCNN1B;MSH5;SPATA13;SIK1;CYP2E1;TRIB1;ALG10B;RAI14;RD3;TMED10;MAPKAP1;THADA;GTF2E2;TMTC4;ADAMTS18;GJA10;ANKRD10;CCDC33;ECT2;KLHDC2;XBP1;SRD5A3;PTK6;HOOK3;CP;BHMT;MYO5C;BHLHE40;MOXD1;CLIC5;NRP1;SLC44A3;BTG1…
STAT5_23275557_ChIP-Seq_MAMMARY-EPITHELIUM_Mouse	219/1197	0.231047	1	0	0	1.04697	1.53395	ANKLE2;IPO11;LPGAT1;PANK3;WDSUB1;ZFP609;HNRNPR;KLHDC7A;SMC6;IKZF2;CHEK2;CDC27;GOLGA7;PRKCH;CD3EAP;RNASE1;CLPX;MFSD10;NISCH;ORAI1;ZFP7;CUTA;SHMT1;CSTF3;PCDH12;LARP1;COMMD9;N4BP3;RHBDL2;EXPH5;PROM2;PMM2;RAB3IP;IRGM2;LNPEP;PARP16;CP;ACADSB;MRPL22;ADCK1;HNRNPC;MON1A;ARF3;NRP1;CDKN1A;SLC44A3;ARHGAP8;CITED4;GDI2;ICA1;PTPRK;SLC7A11;CX3CL1;IL18BP;FASTK;ADAMTSL3;CTSH;GPR137;UBXN7;RIOK2;TEAD1;ADIG;EDN2;IL1…
RCOR2_21632747_ChIP-Seq_MESCs_Mouse	76/401	0.233514	1	0	0	1.08456	1.5775	ITSN2;COL18A1;SLC25A3;THRA;A230050P20RIK;CCDC124;RBPJ;EEA1;PPP1CC;CDH4;1700025G04RIK;FGF9;SOX18;NCS1;CYP4V3;CNGA3;A4GALT;DLGAP2;IER2;FADS1;KLF12;ENDOG;DST;PARP1;NCOA3;AKTIP;VRK1;ZDHHC11;POLRMT;RUNX3;MYL2;RRAGD;SIDT1;CASQ2;CRY1;ANG;FXN;KCTD15;DGKH;TLR2;GGNBP1;4930563E22RIK;C1QA;NUFIP1;RNMT;WRB;ICA1L;LYPD5;PLD1;MLLT6;SLC17A9;RRS1;HAS3;SPOP;IL12RB1;SNCB;RAB11FIP3;TRY4;AASDHPPT;ADAD2;GDF15;ABCA3;TMEM…
MYB_21317192_ChIP-Seq_ERMYB_Mouse	169/923	0.259581	1	0	0	1.04777	1.41312	OTUD4;SCARB1;CD84;CNTF;SLC46A1;OLFML2B;GPR65;MORC2A;D16ERTD472E;PRDM2;TMEM97;FNBP1L;MPO;DOCK11;DACH1;ABHD11;CHCHD7;SIRPA;IL12A;SLC39A8;OSTF1;CAR4;PDK1;PRKCH;9530077C05RIK;ATG9B;IL1R2;KCTD1;FRS2;VRK1;TEX2;PRKAB1;DAAM1;DDIT3;SPATA13;GPR160;VOPP1;PKP4;VDAC1;RAF1;ANAPC1;FKBP5;SLC22A4;NOTCH1;PEF1;ITPR1;PLD1;ADIPOR2;STK3;PLAC8;BCL2L13;LARP1;SEC14L1;BAG3;BLOC1S2;G3BP1;NADK;ATP6V1C1;ZBED4;RAB11FIP5;XBP1;…
FOXM1_23109430_ChIP-Seq_U2OS_Human	51/267	0.263143	1	0	0	1.09305	1.45929	TOP2A;GPSM2;ARL6IP1;SETD6;NUCKS1;PKD1;PTMS;LGALS3;AP1G1;CHEK2;NEK2;KPNA2;CEP55;RAB8A;TSPYL2;COX8A;SUN2;CKAP5;TUBB2A;TXNIP;KIF2C;TRIM59;KIF20A;RCCD1;RHOQ;RNFT2;USP13;HMMR;ZBTB5;SKA2;AURKA;FBXL20;BRIP1;FZR1;TMEM129;CEP192;H1FX;ECT2;KDM4A;CDK19;RRM2;UBE2C;COL22A1;PLK1;ARHGAP24;WARS2;WEE1;PRC1;CCNG2;TAF8;CDKN3
BMI1_19503595_ChIP-Seq_MEFsC_Mouse	122/661	0.264234	1	0	0	1.05619	1.4057	FRMPD1;ZC3HAV1L;MLC1;ABAT;NUCKS1;APEH;IPO7;CCDC28A;HOXA10;RNF112;RGS5;FGF9;PRSS8;PAPOLB;CAR7;SEPHS2;B2M;EPHA5;PRKCH;ARRDC1;COG3;BOLA1;KRT8;TRP73;KCTD1;KRT75;HPCAL4;TMEM138;ANTXRL;TIPRL;PHPT1;STEAP2;TELO2;RD3;INO80D;EPHA10;NOLC1;CLCNKA;GPR84;PCDH12;GATA2;SPATA7;FBXO41;DDRGK1;A2M;NADK;FGF22;PROM2;SIVA1;FZD4;GFPT1;4933427D14RIK;ARHGAP29;NSG1;EIF2S2;SLC6A5;CDK6;GPR183;TRIP6;MYO5C;RGL3;RAB5A;ARF4;RYR2…
PPARG_20887899_ChIP-Seq_3T3-L1_Mouse	636/3565	0.270576	1	0	0	1.02089	1.33452	CHIC2;SMC5;RBPJ;ZFYVE1;D430042O09RIK;PTPDC1;LIPE;HTR7;PPP4R1;PPP4R2;LUC7L;HOXA2;RTTN;IER2;DAXX;GABARAPL1;DAPK1;DNTTIP1;GABRG3;CLPX;CH25H;DYNC1LI1;DAAM1;PARD3;DDIT3;FDX1;ACOT2;ORAI1;PRKD2;FAR2;VPS25;ASF1B;UNC119B;RETSAT;AIRE;CDCA5;ACTL7B;FPR1;NEDD4L;NOLC1;PRDM13;ADH5;PLAC8;ADAMTS15;ADH4;LARP1;CYB5R3;PDGFC;ZSCAN12;PSMF1;CDK18;PRPF38B;CDK19;HACE1;FZD2;SNAPIN;PRRT2;ACE;H3F3B;FZD4;TIPARP;BTBD16;BC0497…
FOXP3_21729870_ChIP-Seq_TREG_Human	254/1404	0.274773	1	0	0	1.03526	1.33736	RPL32;ARL6IP1;BACH2;CYB5D1;LACTB;PNN;ZFYVE26;SPATA24;RTTN;FBXO8;IER2;CDK5RAP3;AGFG2;DAXX;MEF2B;IAH1;GIN1;NHLRC3;ECH1;COG3;ALG2;CD3EAP;DLEC1;ATG13;MRPS18C;DHX40;WDR81;EWSR1;TXNIP;ATF7;SUCLG1;FLYWCH1;AURKAIP1;ALG10B;CUTA;GCDH;ANAPC13;RETSAT;TMTC3;NOLC1;ABCB9;ZBTB5;ZBTB4;C9ORF72;PRDM10;SKA2;PTDSS1;LARP1;ARSK;PSMF1;LTA4H;N4BP3;H3F3B;TMEM50B;PLK1;STARD10;LARP7;RAB39B;LNPEP;INO80;HSPBAP1;ACADSB;RPS26;D…
Nerf2_26677805_Chip-Seq_MACROPHAGESS_Mouse	241/1331	0.275814	1	0	0	1.03615	1.33459	CHIC2;D16ERTD472E;PREP;GDE1;SMC5;TMEM97;BACH2;ZC3H12C;LGALS3;RNF115;GPR176;TDO2;PSMD5;FTH1;MYB;C3AR1;SEPHS2;EPHA5;GABARAPL1;DAXX;ENTPD1;DAPK1;IL1R2;KCNK13;CH25H;ARMC2;DAAM1;PDE12;TRIM14;PRKCQ;ATP6V0D1;SLC22A4;L3MBTL3;AIRE;TXK;NEDD4L;IQGAP1;ATP5O;PLA2G7;RPAP3;DHX30;SEC14L1;HLCS;RRS1;ATP6V1C1;CDK19;SLC10A2;IL31RA;RASSF8;PARP16;TREML1;PPFIBP2;LYPD6B;MYO5C;SSPN;GSTM6;CPEB4;XKR5;PHF3;NRP1;CDKN1A;SLC44…
STAT6_21828071_ChIP-Seq_BEAS2B_Human	1941-09-01	0.280838	1	0	0	1.25615	1.59528	TOX3;PPP4R1;ARHGEF15;ARRDC2;TNK1;HAS3;CDH13;RAB27B;CHD3
TFAP2C_20629094_ChIP-Seq_MCF-7_Human	218/1203	0.282709	1	0	0	1.03699	1.31006	TDRKH;ADARB2;ZFYVE1;ENDOU;CHEK2;MPV17;PRKCH;LMAN1L;SERPINF1;FRS2;TIAM1;CDC34;MTHFD1;CRISPLD2;SARNP;VOPP1;ATF7;ATP6V0D1;LLGL2;SLC22A4;TMEM63B;CSTF3;LYPD3;PTTG1IP;ZBTB4;RRAS;ERI3;GSG1L;N4BP3;RAB11FIP3;RAB11FIP4;PROM2;NGFR;CDK18;CDK19;CDSN;JUP;BCL11B;BTBD16;GREB1;STARD10;PPFIBP2;PTK7;LYPD6B;WNK2;FUBP1;MYO5C;CCDC88C;PTPRU;SPAG17;COL18A1;PTPRS;IL20;C2CD2;GFM2;IL24;LPCAT1;PRKAG2;KRT23;PEPD;SLC6A3;EPB41…
EGR1_19374776_ChIP-ChIP_THP-1_Human	14/68	0.293855	1	0	0	1.17815	1.44285	TCERG1;EGR1;SMARCB1;DAPK1;HDAC1;HMMR;FUT1;PLSCR1;CDK6;CDK4;MAP3K8;SSX2IP;GABPA;FKBP5
FOXP1_22492998_ChIP-Seq_STRATIUM_Mouse	2026-06-01	0.295964	1	0	0	1.32057	1.60781	BCL11B;ALMS1;ETFDH;IGFBP7;LDLR;FOXP1
DMRT1_23473982_ChIP-Seq_TESTES_Mouse	371/2072	0.302158	1	0	0	1.02463	1.22628	ITSN2;SLC23A3;SLC46A3;APP;CHIC2;SLC35B4;CPNE5;AQP6;KLHDC7A;RBPJ;PTPDC1;BACH2;DCAF6;SCAMP5;PSMD5;GPBP1;ACAD10;GOLGA7;EIF2A;MFSD2A;TSPYL2;ARRDC1;DAPK1;ALG2;DNTTIP1;YOD1;CPT1C;PDYN;PRKAB1;PHKA2;RUNX3;DHX40;NISCH;ARMC2;DDIT3;MYL2;HMBS;ATF7;RIN3;SUCLG1;SIK1;MXRA7;RIN1;TRIB1;TRIB2;ALG10B;ASF1B;GGNBP1;RD3;CUTA;L3MBTL3;COL13A1;SDC4;EPAS1;AIRE;MAPKAP1;CRABP1;MEPCE;TWIST2;NEDD4L;BAZ2A;GATA2;IQGAP2;ATP5O;NL…
TRIM28_21343339_ChIP-Seq_HEK293_Human	18/90	0.303118	1	0	0	1.14449	1.36611	EGR1;CDKN1A;NNMT;RTN1;SMARCD3;EPAS1;LUM;NRXN2;PLOD2;BICD1;HAPLN1;ARHGAP23;EFEMP1;ANKRD1;IGFBP7;RHBDL3;PTMA;ZSWIM5
RXRA_24833708_ChIP-Seq_LIVER_Mouse	358/2000	0.308333	1	0	0	1.02432	1.20519	VEZT;NPFFR1;LST1;PRF1;ABAT;ZFYVE1;CLDN1;CYB5D2;ZDHHC3;ZC3H12C;GOLGA5;PPP2R1B;GPBP1;SPATA24;LONP1;ATXN7L2;CCDC92;CEP97;SKP2;CDK5RAP3;DLEU7;PTGDR;MCCC2;ATG3;PAQR6;IAH1;CCDC78;COG3;NGDN;MIF4GD;RFX8;4930402H24RIK;CLPS;EWSR1;AKR1C14;MYL2;ACOT2;TRIM14;SUCLG2;ZFP174;FLYWCH2;ZFP7;TTLL12;1700016K19RIK;CFB;C4BP;RD3;FLII;LYPD2;AKR1C19;PRDM14;1700069L16RIK;NOLC1;LYPD3;COPS7A;IQGAP2;ATP5O;NLK;ZBTB4;PPL;PGS1;P…
SOX3_22085726_ChIP-Seq_NPCs_Mouse	358/2000	0.308333	1	0	0	1.02432	1.20519	SMARCB1;PANK3;RPL32;SCX;HSF2BP;RBPJ;ENDOU;LGALS3;PSMD5;SPATA22;FTH1;DPF2;HOXA2;ATXN7L2;DLEU7;IER2;TSPYL2;GRCC10;DAXX;ALG6;LIMCH1;ARRDC2;SLC35C2;GTPBP6;BOLA1;BCS1L;GAPVD1;HPCAL4;1700010I14RIK;RNASE1;THAP1;ARMC2;SNTN;CRISPLD2;MTHFD2L;PSME1;PRKD2;SIK1;TRIB2;SLC22A4;CUTA;SLBP;L3MBTL3;EPHA10;SHMT1;ACTL7B;LPAR1;IL20RA;KLK5;LYPD2;PRDM13;GATA2;SDSL;ATP5O;ACMSD;ADAMTS15;FXR2;PGBD5;WBP2NL;ZSCAN12;PSMF1;ZBE…
SIN3A_21632747_ChIP-Seq_MESCs_Mouse	214/1186	0.309194	1	0	0	1.03255	1.212	ITSN2;ZFP961;ANKLE1;EHMT1;PBLD2;NYNRIN;LACTB;LGALS3;RNF112;GOLGA5;SOX18;LUC7L;IER2;UNC13B;GABARAPL2;MED1;ARRDC1;LMAN1L;FBXO2;EML2;DHX40;EID2;IFT88;DDIT3;RRAGD;ULK3;JTB;TXNIP;TRIM14;COL8A1;RABL2;RIN1;SLC45A3;CDCA5;ATP5O;ATP5L;SEC14L1;PDGFC;AFMID;RRS1;PPY;FADD;RHBDL3;WNT10B;PMM2;IQSEC3;STARD10;NR1D1;HSPBAP1;ADCK2;RANBP10;CDK12;SUGP1;CPEB4;KCNC3;PAK1IP1;AP4E1;TMEM51;LYST;AACS;FARS2;SMG6;MED11;TMEM43…
GATA2_20887958_ChIP-Seq_HPC-7_Mouse	305/1708	0.342166	1	0	0	1.02187	1.09591	SLC35B4;CPNE5;CPNE7;LDLRAD1;ZFP609;ABAT;FNBP1L;RRP8;DCAF6;SCAMP5;LGALS3;KAT5;CDC26;CHEK2;C3AR1;IL12A;PRSS8;PIP4K2C;SEPHS2;IER2;MCCC2;PAQR7;GIN1;DAPK1;IL1R2;SCRIB;PDYN;4931406C07RIK;4930402H24RIK;ETHE1;KCTD13;VOPP1;ORAI1;TXNIP;ATF7;KCTD17;ACOT4;GPLD1;RD3;SLC45A3;RETSAT;MRPL18;TWF2;1700069L16RIK;PCDH12;PTTG1IP;GATA2;PLAC8;NHLH2;RNF216;RAB11FIP3;NGFR;CDK18;FZD3;HACE1;FZD2;BTBD17;FZD4;BTBD16;STARD10;…
TAL1_20566737_ChIP-Seq_PRIMARY_FETAL_LIVER_ERYTHROID_Mouse	334/1875	0.352664	1	0	0	1.01936	1.06242	SLC23A3;IPO11;RPL32;ARL6IP1;CPNE7;PREP;ZFP609;EHMT1;PKD2L2;IKZF2;AQP3;ZFYVE1;ALKBH8;AQP1;NUBP2;BAIAP2L2;PSMD5;FTH1;GPBP1;HMCN1;UBASH3A;PIP4K2C;CDK5RAP3;IER2;PDK1;GRCC10;PAQR6;DAPK1;FBXO2;IL1R2;ARRDC2;ALG2;FRS2;GTPBP2;PRKAB1;RNASE1;NISCH;ARMC2;DAAM1;DDIT3;HMBS;ORAI1;TXNIP;RIN3;PRKCQ;SIK2;TTLL12;TRIB2;ASF1A;TMEM161B;SLC45A3;TWF2;PRDM14;NEDD4L;BAZ2A;ABCB9;GATA2;IQGAP2;GHRHR;APH1C;SEC14L1;RNF216;CHST…
DROSHA_22980978_ChIP-Seq_HELA_Human	83/456	0.358571	1	0	0	1.04159	1.06828	DOCK6;CNTNAP2;COL18A1;SLC44A3;ODF3L2;GPR68;LRRK1;ATN1;ICA1;PRKAG2;HSF2BP;ADARB2;PEPD;ABCA13;SLC6A3;LRRC2;AACS;FGF3;GPR173;PSD2;PPP6R2;PEBP4;MYO18A;TMEM108;PHACTR1;IER2;RAB8A;MYBPC2;PTGIS;CCDC114;CACNA2D3;PAX4;MYO7B;SHROOM2;DLEC1;SDHC;CDKAL1;VRK3;CPT1C;PTP4A1;RNF144A;ARMC2;MAG;RASA3;COL6A2;PXDN;SLC9A9;EEF1A2;EXOC4;ATG4C;PRKCQ;BPI;RIN3;GAS7;RNFT2;C1QB;TNXB;COL13A1;EPHA10;KLK5;CABP1;NLK;FYB;GHRHR;CA…
SOX9_26525672_Chip-Seq_Limbbuds_Mouse	220/1230	0.359552	1	0	0	1.02353	1.04696	PREP;TMEM97;ADARB1;DCAF6;GM4922;ZMIZ2;MYB;HMCN1;CDK5RAP3;PRKCH;KCNK13;FRS2;DICER1;JMJD6;ARMC2;RFX6;EWSR1;DDIT3;SARNP;MXRA7;TRIB2;ASF1A;L3MBTL3;COL13A1;TWIST2;PRDM14;NLK;ATP5B;ADAMTS14;BRIP1;SEC14L1;NHLH1;LTA4H;PIP5K1C;RAB11FIP4;NGFR;CDK19;HACE1;FZD2;H3F3B;BCL11B;GREB1;CS;CCDC88C;REL;TMCC3;CPEB4;TOP2A;ARF2;BTG1;FASTKD2;KRT23;PTPRK;SMG6;EEA1;NHSL1;SIPA1L1;EFCAB2;DNER;MLX;TIMP3;SOSTDC1;RPS6KL1;SLC2A…
PCGF2_27294783_Chip-Seq_NPCs_Mouse	82/451	0.363719	1	0	0	1.04045	1.05228	DPP10;STEAP3;CCNT2;CHPF;FASTKD2;1500015O10RIK;NDUFA10;SLC40A1;NUCKS1;IKZF2;BZW1;CDH7;EEF1B2;CNTNAP5A;PPIP5K2;STK16;RESP18;DNER;VWC2L;EFHD1;SPEG;LRRFIP1;BOK;GPR39;SERPINB2;GIN1;STRADB;MARS2;GPBAR1;ANO7;SERPINB5;MRPL44;PARD3B;B3GNT7;MAPKAPK2;COL4A3;ATG4B;USP40;NDUFS1;LCT;PTMA;SCG2;FAM72A;SERPINB10;SERPINB12;INO80D;RPE;SATB2;ICA1L;TWIST2;PRELP;ASB18;ACMSD;TRAK2;WNT6;TMEM169;ADAM23;ZFP142;PMS1;CD55;C…
CTNNB1_20460455_ChIP-Seq_HCT116_Human	177/988	0.36768	1	0	0	1.02518	1.02573	RAB3C;STEAP3;CRTC3;HPSE2;GDE1;DIXDC1;HNRNPR;ALKBH8;CDC27;IL12A;SLC39A8;NRCAM;HMGN2;BTRC;SLC16A3;MCCC2;CUBN;CEP135;CCDC78;NHLRC3;UBE2E2;ACSL5;FRS2;MOGS;CDKAL1;DICER1;DHDDS;EDAR;FRMD5;TMX2;CRISPLD2;FAM173A;TBL1XR1;PARD3;MTHFD2L;COL4A3;PRKD2;ALPK2;SIK2;TRIB1;NEIL1;PHLDB2;GPLD1;FKBP5;BLK;ENPEP;EPAS1;COX15;ANKRD11;SLC1A1;ITPR1;NOLC1;CSF2RB;THADA;WDR62;STK3;BRIP1;FXR2;IRAK2;DPP9;PDGFC;GSG1L;TBC1D16;ATP…
BACH1_22875853_ChIP-PCR_HELA_AND_SCP4_Human	241/1352	0.374269	1	0	0	1.02005	1.00249	IFITM1;PANK3;LST1;ABAT;ADARB1;CLDN1;HERC4;TNFSF10;PDK4;LRAT;IL12A;ACAD10;B2M;VPS39;HERC6;TSPYL2;PRKCH;CACNA2D3;PDYN;HPCAL4;NISCH;CRISPLD2;TXNIP;TRIM14;CYP2E1;TRIB1;ASF1A;POM121;CASZ1;EPAS1;SDC2;TXK;WDR62;PPL;BRIP1;INPP5E;ABCA1;EGR1;ACE;EGR4;BCL11B;ABCA6;GRTP1;FUCA1;SLC10A2;CIDEA;PAICS;PHC3;ZWINT;DHFR;ICK;SULT1B1;BHMT;PPFIBP2;GJB4;GJB3;SNAI2;GSTM5;DDR1;NRP1;CLIC5;RYR2;PTPRS;BTG1;IL24;AP4E1;PRKAG2;…
CEBPB_21427703_ChIP-Seq_3T3-L1_Mouse	355/2000	0.376308	1	0	0	1.01574	0.992729	ISCA1;CHIC2;SLC35B4;IFT172;HSF2BP;SMC6;ENDOU;PPP4R1;PSMD5;FTH1;HOXA2;ACAD10;IER2;AGFG2;ACVR1;PDHX;CUBN;IAH1;GIN1;ACSL5;FRS2;MOGS;GTPBP2;PRKAB1;MFSD10;SCAMP2;CDC34;PARD3;CD109;MTHFD2L;VOPP1;ORAI1;TXNIP;TRIB1;TRIB2;ACOT4;L3MBTL3;TMEM87B;SDC4;SLC35D1;WDR62;ATP5O;PPL;OAZ2;ADAMTS14;BRIP1;LARP1;COMMD9;ZNHIT6;PTPMT1;PDGFC;INPP5E;S100A14;FIS1;CDK19;SNAPIN;CDSN;TSLP;SLC35E2;FZD4;FUCA1;TMEM50B;STARD10;RAB3…
GATA1_22383799_ChIP-Seq_G1ME_Mouse	355/2000	0.376308	1	0	0	1.01574	0.992729	SLC23A3;SLC46A3;LST1;PREP;ZDHHC5;GDE1;HNRNPR;PKD2L2;IKZF2;FNBP1L;PNN;ZFYVE26;GOLGA5;PPP2R1B;FTH1;MYB;TNFSF10;DPF2;IL12A;UBASH3A;CDK5RAP3;AGFG2;ARL10;PAQR7;ALG6;DAPK1;GTPBP2;OVOL1;MIF4GD;FNDC7;DKK4;NISCH;4930402H24RIK;SNTN;DAAM1;KARS;DDIT3;HMBS;HSBP1L1;KCTD13;VOPP1;RBCK1;TTLL12;NEIL1;ASF1A;GGNBP1;RETSAT;CSTF3;IL20RA;LYPD3;PTTG1IP;NLK;PRDM10;PLAC8;ADAMTS14;BRIP1;SEC14L1;CYB5R3;FADD;ATP6V0A1;B3GALNT…
AHR_22903824_ChIP-Seq_MCF-7_Human	124/690	0.379229	1	0	0	1.02838	0.997136	ALDH1L1;WDSUB1;LDLRAD1;HSF2BP;TMEM97;RBPJ;FBXO21;FGF3;EDC3;CDH4;EFEMP1;KIF5C;COTL1;NRCAM;MAP3K7;PTGDR;CDKL4;PRKCH;FBXW8;USP3;IL1R2;LMO7;CDKAL1;DICER1;GAPVD1;SHISA7;FOXP1;DYNC1LI1;RFX8;FRMD5;CRISPLD2;SIDT1;WDFY4;RAI14;TMEM161B;MAPKAP1;SLC1A3;THADA;PGS1;HLCS;UBC;RRS1;N4BP3;MPDZ;BOD1;RASSF8;ZWINT;ARHGAP24;FBXO31;IL6;DNMBP;FAM151B;LYPD6B;BRWD1;CPEB4;OSCP1;COL18A1;SPAG17;NRP1;NRSN1;SLC44A1;KCNC2;TCF25…
PRDM14_21183938_ChIP-Seq_MESCs_Mouse	345/1944	0.379871	1	0	0	1.01556	0.982984	IFITM1;CHIC2;PANK3;CPNE5;FRMPD1;EHMT2;PREP;HNRNPR;PTPDC1;SCAMP5;HERC4;GPBP1;MYB;BTRC;DLEU7;IER2;PDK1;CUBN;LIMCH1;ARRDC1;OVOL1;GABRG3;FNDC7;DHX40;IFT81;PARD3;CD109;TMEM79;RRAGD;SPARCL1;COL8A1;FLYWCH2;RIN3;SIK1;VDAC1;RIN1;TRIB2;LLGL2;CASZ1;TMEM87B;COL13A1;SDC4;EPAS1;PCDH10;MAPKAP1;PRDM14;NEDD4L;ATP5O;SEC14L1;RIC8B;RNF216;ERI3;LTA4H;PIP5K1C;PSMF1;S100A14;FADD;ATP6V1C1;ATP6V0A1;TOE1;CDK17;NGFR;FIS1;X…
SUZ12_18692474_ChIP-Seq_MEFs_Mouse	202/1135	0.396879	1	0	0	1.01845	0.941171	APP;OXTR;BACH2;LGALS3;HTR7;SOX18;HOXA2;PTGDR;EPHA5;UNC13B;PRKCH;CACNA2D3;OVOL1;GABRG3;CH25H;RBP4;PRKCQ;ADCYAP1R1;COL13A1;EPAS1;PCDH10;CRABP1;TWIST2;GATA5;GATA2;PPL;NHLH2;KCNMB4;ABCA1;NGFR;WNT10B;FZD3;FZD2;ACE;EGR4;BCL11B;FZD4;NR2F1;PBX3;CIDEA;GKAP1;FXYD7;SNAI2;RGL3;PTPRU;PCSK1;NRP1;RYR2;CITED4;PTPRM;HOXC12;BMI1;AREG;SLC6A2;CX3CL1;SHH;PPP3CC;CGNL1;CHST8;FOXD4;RIPK3;KCND3;GP1BB;PAX5;ZHX1;SRP9;PARP8…
TP63_17297297_ChIP-ChIP_HaCaT_Human	1940-08-01	0.399155	1	0	0	1.14449	1.05111	EDAR;WNT10B;CDKN1A;NOTCH1;SMARCD3;DST;SERPINF1;SERPINB5
FOXO3_22982991_ChIP-Seq_MACROPHAGES_Mouse	354/2000	0.400012	1	0	0	1.01288	0.928058	MAPKBP1;ANKLE2;CHIC2;ANKLE1;LRR1;OGFOD3;D430042O09RIK;CYB5D2;ZDHHC3;RNF115;KAT5;ZMIZ2;GPBP1;LONP1;ARFIP2;EPC2;PIP4K2C;MPV17;GRCC10;9530077C05RIK;COG3;DNTTIP1;MOGS;AP1AR;PHKA2;MIF4GD;DHX40;DYNC1LI1;4930402H24RIK;ZSCAN21;AKIP1;GPR160;RRAGD;TRIM14;RIN3;VDAC1;RABL2;TRIB1;VPS25;ACOT4;RABL6;SLBP;ANAPC13;PARPBP;FLII;WDR62;PTTG1IP;ZBTB5;NLK;ADH5;ATP5L;TMTC4;DHX30;AP5M1;FXR2;RIC8B;EPB41L1;TRPM7;ATRIP;GSTM…
RUNX2_24764292_ChIP-Seq_MC3T3_Mouse	354/2000	0.400012	1	0	0	1.01288	0.928058	CNTF;IFITM1;D16ERTD472E;LST1;SCX;ABCA17;PKD2L2;AQP1;RXFP3;ENDOU;HERC4;LGALS3;GPR176;FTH1;CDC27;TNFSF10;DPF2;IER2;PDK1;ACVR1;GRCC10;LMAN1L;RSAD1;KRT8;CLPX;CH25H;RFX8;CDC34;DAAM1;PDE12;SPATA13;PADI2;COL8A1;ATF7;RIN3;FLYWCH1;RIN1;GGNBP1;RD3;CUTA;SDC4;BAZ2A;ADH5;OAZ2;DHX30;ADAMTS14;SEC14L1;CYB5R3;RIC8B;SPAST;RRAS;PDGFC;AFMID;INPP5E;RIMKLB;ATP6V0A1;CDK17;WNT10B;TRAP1;PRPF38B;JUP;TMEM50B;GDF2;LNPEP;RAB…
TCFCP2L1_18555785_Chip-Seq_ESCs_Mouse	354/2000	0.400012	1	0	0	1.01288	0.928058	LPGAT1;WDSUB1;EHMT1;KLHDC7A;IKZF2;FNBP1L;BACH2;DCAF6;GPR176;EPC2;IL12A;HMCN1;ACVR1;PAQR8;PDHX;CUBN;GIN1;NHLRC3;IL1R2;YOD1;GAPVD1;PDYN;GABRG3;RUNX3;RFX8;ZC3H11A;PRKCQ;C4BP;RD3;CASZ1;TMEM87B;ENPEP;SLC45A3;PCDH10;CSTF3;MAPKAP1;PDE1A;LPAR1;TWIST2;MIR124A-2;PRDM14;LYPD6;ACMSD;COMMD9;NPBWR1;NHLH1;RRS1;TRPM7;PSMF1;CHST14;CDK18;PBX3;INO80;PHC3;SETX;MARCO;CDAN1;SLCO6C1;PKIA;LYPD6B;NMT2;XKR4;CDK15;ITM2C;PH…
TBX3_20139965_ChIP-Seq_MESCs_Mouse	190/1068	0.403231	1	0	0	1.01804	0.924631	NPFFR2;MAPKBP1;CHIC2;COL16A1;SLC35B4;CLSTN2;ZWILCH;FBXO27;FRMPD1;PRDM5;PREP;ZFP609;EHMT1;KLHDC7A;ZFYVE1;LOXL1;ALKBH8;CDH4;GPBP1;SCMH1;ZFP560;KIF21A;FBXO8;SKP2;NUDT13;SEC63;PAQR8;EOMES;KCNH8;KCNK13;SARS;ACSL5;LIFR;GTPBP2;OVOL1;1700010I14RIK;PDIA6;ARMC2;DAAM1;DOK5;SLC9A9;ZFP42;IL6ST;RAF1;KCTD15;CASZ1;TMEM161B;COL13A1;PDE1A;ABHD8;TWF2;SLC1A3;NEDD4L;PRDM14;IQGAP1;HOXB13;PLD1;PRDM10;FOXO1;STK31;STK38;…
LMO2_26923725_Chip-Seq_MACROPHAGESS_Mouse	85/473	0.406005	1	0	0	1.02835	0.926944	ANKLE2;USP38;COL14A1;D16ERTD472E;GDI2;HNRNPR;CHD1;SMG5;DCAF6;FGF8;AKAP11;LRRTM3;CTSK;CAR12;HMGN2;GABPA;DAPK1;IL15;MRPS25;FRS2;TMC7;RUNDC3A;SCAMP2;PIGC;DHX40;NDUFS8;GFOD1;POLR1A;CRISPLD2;NGP;ACOT2;ZFP692;ANAPC4;CDH13;ATF7;KCTD17;ASPA;GRAMD1B;DDX6;CASZ1;INO80D;MAPKAP1;ATL2;ATP1A3;ABCB9;SPATA5;THBS1;FOXO1;FBXO41;MRGPRB2;PROKR1;CACNA1I;HECTD2;PDGFC;CDC37L1;ADAD1;POC1A;EIF4EBP3;RALY;ABCA1;PTCD3;SDR42E…
TBX3_20139965_ChIP-Seq_ESCs_Mouse	190/1070	0.414508	1	0	0	1.01614	0.894874	NPFFR2;MAPKBP1;CHIC2;COL16A1;SLC35B4;CLSTN2;ZWILCH;FBXO27;FRMPD1;PRDM5;PREP;ZFP609;EHMT1;KLHDC7A;ZFYVE1;LOXL1;ALKBH8;CDH4;GPBP1;SCMH1;ZFP560;KIF21A;FBXO8;SKP2;NUDT13;SEC63;PAQR8;EOMES;KCNH8;KCNK13;SARS;ACSL5;LIFR;GTPBP2;OVOL1;1700010I14RIK;PDIA6;ARMC2;DAAM1;DOK5;SLC9A9;ZFP42;IL6ST;RAF1;KCTD15;CASZ1;TMEM161B;COL13A1;PDE1A;ABHD8;TWF2;SLC1A3;NEDD4L;PRDM14;IQGAP1;HOXB13;PLD1;PRDM10;FOXO1;STK31;STK38;…
NR1H3_23393188_ChIP-Seq_ATHEROSCLEROTIC-FOAM_Human	107/599	0.416833	1	0	0	1.02221	0.894505	SLC46A3;OLFML2B;CLSTN2;WDSUB1;NCF4;UBP1;CNDP2;ABHD10;LONP1;OSTF1;PDGFRB;MYLIP;ENTPD1;PAQR7;CD300A;USP3;GTPBP2;TEX2;RAB32;EEF1A2;DNAJB11;AURKAIP1;FKBP5;RAI14;COX19;PFKFB4;TMEM87B;PFKFB3;NOTCH1;PLD1;PLA2G7;IRAK2;H1FX;VARS2;ABCA1;YARS;NDFIP2;TIPARP;STARD10;RAB3IP;GFPT1;HSPBAP1;FBXO31;PTK7;CLPTM1L;UBE2M;TOP2A;ECM1;ABCD3;PODXL2;CDCA7L;PAK1IP1;CITED4;ARRB1;SMG5;FCRLA;THBD;CTSK;KYNU;PHACTR2;DENND2D;RHBD…
FOXA2_19822575_ChIP-Seq_HepG2_Human	523/2968	0.418759	1	0	0	1.00837	0.877748	IFT172;ABAT;ADARB2;RBPJ;CLDN1;BACH2;PPP4R1;PPP4R2;MED1;PRKCH;DAPK1;SERPINF1;CACNA2D3;DNTTIP1;SCRIB;GAPVD1;CLPX;ARMC2;DYNC1LI1;RBP4;DAAM1;RFX6;TEP1;PARD3;PSME1;ORAI1;TXNIP;ATF7;MAPKAP1;NEDD4L;IQGAP1;IQGAP2;PRDM10;MTMR7;C3;LARP1;RIC8B;EPB41L1;HLCS;C9;PDGFC;PSMF1;RHBDL3;EXPH5;ABCA1;JUP;TIPARP;BTBD16;PLK1;STARD10;PMM2;NFATC3;LNPEP;NR1D2;NR1D1;INO80;CP;A1CF;HNRNPM;GP9;PPFIBP2;GRIN3A;LYPD6B;REL;NMT2;SF…
GATA1_19941827_ChIP-Seq_MEL86_Mouse	353/2000	0.424107	1	0	0	1.01001	0.866359	SLC46A3;SLC46A1;LPGAT1;ARL6IP1;CPNE7;AQP6;PREP;ABCA16;GDE1;ABAT;AQP3;ALKBH8;AQP1;SCAMP5;ZC3H12C;ENDOU;LACTB;PPP2R1B;FTH1;MYB;GJA8;HMCN1;BTRC;CDK5RAP3;DLEU7;DYNC2H1;9530077C05RIK;IL1R2;ENTPD8;ACSL5;GTPBP2;GAPVD1;RUNX3;TIAM1;EID2;4930402H24RIK;CRISPLD2;PARD3;RBP1;ORAI1;TXNIP;FLYWCH2;PRKCQ;SIK1;FAR2;SIK2;KCTD17;PADI6;PRDM14;NEDD4L;ABCB9;GATA2;SDSL;IQGAP2;RPAP3;LARP1;SEC14L1;PGBD5;RAB11FIP3;ATP6V1C1;…
NANOG_18555785_Chip-Seq_ESCs_Mouse	352/2000	0.448505	1	0	0	1.00715	0.80757	MAPKBP1;LPGAT1;WDSUB1;EHMT1;KLHDC7A;IKZF2;FNBP1L;DCAF6;GPR176;EPC2;IL12A;HMCN1;ACVR1;PAQR8;UNC13B;PDHX;CUBN;GIN1;NHLRC3;LIMCH1;IL1R2;YOD1;GAPVD1;PDYN;RUNX3;RFX8;ZC3H11A;PRKCQ;C4BP;RD3;CASZ1;TMEM87B;ENPEP;SLC45A3;CSTF3;MAPKAP1;PDE1A;ACTL7B;LPAR1;TWIST2;PRDM14;LYPD6;ACMSD;COMMD9;NPBWR1;ZNHIT6;NHLH1;PDGFC;RRS1;PSMF1;CHST14;CDK18;TIPARP;PBX3;IFI44;SETX;MARCO;CDAN1;SLCO6C1;PKIA;LYPD6B;NMT2;XKR4;CDK15;…
MEIS1_26923725_Chip-Seq_HEMOGENIC-ENDOTHELIUM_Mouse	211/1196	0.450221	1	0	0	1.00956	0.80565	SLC46A3;WDSUB1;ACSM2;MLC1;KLHDC7A;FNBP1L;ZFYVE1;HTR7;PPP2R1B;MYB;FBXO8;ACAD10;GOLGA7;DLEU7;IER2;MCCC2;CUBN;PAQR6;PAQR7;THAP1;IFT88;CD109;RBP1;FDX1;KCTD13;SIK1;TRIB1;ALG10B;KCTD15;L3MBTL3;FLII;BAZ2A;ATP5O;LARP1;RIC8B;GSG1L;SDR42E1;FZD3;BCL11B;SLC10A2;IQSEC3;CIDEA;A1CF;LYPD6B;HNRNPD;SSPN;NMT2;ADCK5;GSTM5;CPEB4;XKR5;DDR1;PTPRU;RYR2;PTPRS;NRSN1;TCF25;PTPRM;MYOM2;ING2;AUH;ZFP385B;CTSK;NCS1;TSPO;RIOK2;…
LYL1_20887958_ChIP-Seq_HPC-7_Mouse	133/752	0.453748	1	0	0	1.01208	0.799762	ALDH1L1;CD84;SLC35B4;CPNE5;UBXN2A;LST1;PKD2L2;FNBP1L;GIMAP6;MPO;RRP8;DCAF6;MYLK4;NYNRIN;CAPN8;KAT5;CHEK2;SCMH1;TBC1D30;C3AR1;PMPCB;NEK2;SEPHS2;ENPP5;FADS1;PDGFRB;COG3;TMOD2;4931406C07RIK;VOPP1;TXNIP;EIF1B;TELO2;ARL9;CUTA;COX19;TSG101;NOTCH4;TWF2;1700069L16RIK;RASAL1;DTX2;ABCB9;PTTG1IP;CABP1;GTF2E2;DNAJC28;COMMD9;CTLA2B;EGR1;HACE1;ANKRD27;TRAPPC1;GPR108;FUCA1;BTBD16;STARD10;ODF4;EAF1;RASSF8;ABHD15…
GATA3_20176728_ChIP-ChIP_TSCs_Mouse	147/834	0.468172	1	0	0	1.00864	0.765473	ZFP202;ARL6IP1;ZFP207;CLSTN1;ATN1;PREP;PEBP1;ZFYVE1;CLU;FGF2;HOXA10;EIF4ENIF1;LGALS3;RGS5;PPP4R1;MAEA;CHEK2;FTH1;SCMH1;NFATC2IP;SMARCAD1;KCNH6;DAPK1;DNAJB12;CACNA2D4;TEX2;KRT75;HPCAL4;GABRG3;TIMM8A1;KRT9;KCTD7;KCTD9;SPARCL1;NOBOX;SUCLG1;AURKAIP1;ANAPC1;COL17A1;PFKFB3;TMED10;NNMT;RETSAT;UQCRB;TMEM63B;RPS19BP1;MAPKAP1;CRABP1;CACNA1B;BAZ2A;ZFP60;SPATA5;PLA2G7;STK3;PGS1;TRPM1;SEC14L1;HLCS;DPP9;ATP6V0…
ERG_21242973_ChIP-ChIP_JURKAT_Human	57/321	0.469887	1	0	0	1.01614	0.767451	PCSK9;F13A1;UBP1;SMC5;ARRB1;ELFN2;FGF2;OSBPL10;NRBP2;CAMKV;OBP2A;LRAT;IL12A;LMCD1;PTGDR;PTGIS;GP1BB;KCND3;FBXO16;MYRIP;TOX2;KIFC2;SCNN1B;RBP1;PKP4;DNASE1L2;SLBP;CALCB;AMIGO3;PTGER2;NPR3;PRDM14;RECQL4;PDF;WNT11;PODXL;NPBWR1;HSF1;SH3BP2;RHPN1;BRD9;MSX1;RAB11FIP4;NTRK2;TMEM30B;EYA4;FZD8;TBX4;ELL3;UBAC2;CDK9;SVOPL;NR6A1;WNK2;CD7;MAB21L2;TBKBP1
CEBPA_23403033_ChIP-Seq_LIVER_Mouse	104/589	0.470416	1	0	0	1.01042	0.761995	IFT172;PBLD2;ZFYVE26;ABHD11;APMAP;C1RL;NARS2;COTL1;MAP3K8;ATG3;ALG9;ABCA8B;ZFP219;SERPINF1;KCNK13;SCRIB;ALG1;ALG11;SLC51B;JMJD8;NISCH;SARNP;HMBS;TRIB1;ACOT4;GPLD1;SLBP;GCDH;COX19;ENPEP;NNMT;WDR62;ACAT2;TOR1AIP1;C3;PTDSS1;RRAS;C9;EIF4EBP3;ENKD1;YARS;TRAPPC1;SERPINA3K;FZD8;PYCR1;ACADSB;ZZEF1;ARHGAP24;COQ6;ABHD15;CYP4F14;ICK;CPS1;PKIA;LCN2;RANBP10;HNRNPC;MON1A;USP36;E130311K13RIK;KRT23;PTPRK;OPLAH;C…
STAT3_1855785_ChIP-Seq_MESCs_Mouse	101/572	0.471284	1	0	0	1.01043	0.760145	FHOD3;ARL6IP1;PPP1CC;GOLGA3;C1RL;PDK4;IER2;SEC63;PAQR8;GRCC10;ENDOG;TRAPPC2L;9530077C05RIK;FBXW8;ZFP219;ARRDC2;ZFP459;GTPBP6;FBXO15;SDHB;THAP1;TEP1;TMEM79;ZFP42;DNAJB11;ERF;VDAC1;HRASLS5;IL6ST;KCTD17;ASF1B;IPPK;1700088E04RIK;CSTF3;NOLC1;SLC41A1;HOXB13;ADIPOR2;CYB5R2;STK38;ARSK;UBC;A2M;MARK4;PRODH;TRAP1;TIPARP;GFPT2;PARP16;NR1D1;MT1;GJB3;ADCK1;RAB5A;TRIM71;CDKN1A;MTMR12;USP32;IER3IP1;OPLAH;LRRC2;S…
PRDM16_22522345_ChIP-ChIP_PALATE_MESENCHYMAL_Mouse	22/122	0.472559	1	0	0	1.03192	0.773519	UBE2F;TMED10;MCTP1;CAMK1D;PSMD14;DNMT3A;ASPSCR1;TPD52L1;NALCN;PHC3;LRRC2;ASB15;CYGB;KIF15;SARNP;SLMAP;MYB;C1RL;PCCB;CHN1;RAB11FIP3;NEK11
RARA_24833708_ChIP-Seq_LIVER_Mouse	351/2000	0.473117	1	0	0	1.00429	0.751626	APP;NPFFR1;HPSE2;PRF1;D130043K22RIK;ZFP609;D430042O09RIK;CYB5D2;ZDHHC3;DCAF6;ZC3H12C;RNF112;GOLGA3;GPR176;GOLGA5;SOX18;ZMIZ2;C3AR1;LONP1;DPF2;BTRC;ATXN7L3;CDK5RAP3;SEC63;PTGDR;MCCC2;ENTPD1;CCDC78;ALG6;NGDN;ENTPD8;PRKAB1;MIF4GD;CH25H;4930402H24RIK;CLPS;AKR1C14;TMEM79;ULK3;TXNIP;ZFP174;FLYWCH2;TTLL12;KCTD17;TRIB1;AURKAIP1;CFB;FLII;GATA5;AKR1C19;1700069L16RIK;NOLC1;BAZ2A;IQGAP2;NLK;ZBTB4;PPL;OAZ2;PG…
DPY_21335234_ChIP-Seq_ESCs_Mouse	351/2000	0.473117	1	0	0	1.00429	0.751626	ITSN2;ANKLE2;LPGAT1;RPL32;AQP6;PREP;HSF2BP;RNF112;PPP4R2;ZMIZ2;GPBP1;RESP18;DPF1;PRSS8;HMCN1;PIP4K2C;ACVR1;PAQR8;TSPYL2;PRKCH;MEF2B;LMAN1L;IL1R2;ARRDC2;CACNA2D3;YOD1;DICER1;CPT1C;GAPVD1;OVOL1;CDC34;PDE12;ETHE1;SPARCL1;NEIL1;KCTD15;SLC45A3;EPHA10;PADI6;IL20RA;CLCNKA;ABCB9;LYPD5;GJC1;ATP5B;DHX30;NHLH2;SEC14L1;HLCS;NPBWR1;WBP2NL;RRS1;PPY;CDK17;EGR1;BCL11B;GRTP1;STK11IP;PBX3;NR2F1;IRGM2;CIDEA;PARP16;…
SMRT_22465074_ChIP-Seq_MACROPHAGES_Mouse	351/2000	0.473117	1	0	0	1.00429	0.751626	IPO11;CHIC2;HDAC10;D16ERTD472E;LST1;GDE1;ZFYVE1;SCAMP5;LGALS3;GPBP1;MPV17;IER2;SEC63;ENTPD1;PRKCH;IL1R2;OXSM;KCNK13;TAAR2;GTPBP2;CH25H;DDIT3;BOLA2;ORAI1;TXNIP;TRIM14;FLYWCH2;SIK1;VDAC1;ALPK2;TRIB1;SLC22A4;L3MBTL3;SDC4;MEPCE;FPR1;TMTC4;PGS1;PLAC8;APH1C;PTDSS1;LARP1;CYB5R3;RIC8B;RRAS;CEP192;ATP6V0A1;CDK17;CDK18;FIS1;BTBD17;H3F3B;ABCA9;NR1D2;NR1D1;CTS6;INO80;HSPBAP1;CP;DHFR;HNRNPM;LPAR6;FUBP1;RANBP1…
MEIS1_20887958_ChIP-Seq_HPC-7_Mouse	255/1452	0.475524	1	0	0	1.00498	0.747038	ITSN2;MAPKBP1;SLC35B4;EHMT2;PRF1;ZDHHC5;ARPC5L;RBPJ;IKZF2;FNBP1L;CHEK2;LUC7L;UBASH3A;CDK5RAP3;PDK1;PAQR7;GIN1;FRS2;BCS1L;FNDC7;THAP1;NISCH;DYNC1LI1;4930402H24RIK;FNDC4;DDIT3;PADI2;TXNIP;RIN3;PRKD2;VDAC1;ACOT4;CUTA;UNC119B;FICD;IQGAP1;PTTG1IP;RNASET2B;PGS1;COMMD9;LTA4H;PIP5K1C;FADD;ATRIP;ATP6V0A1;BRAP;SLC35E2;EAF1;STARD10;RAB3IP;PARP16;NR1D1;TREML1;SETX;ICK;GP9;PKIG;GSTM6;BEX6;CLIC5;SLC44A3;BTG1;T…
NFIB_24661679_ChIP-Seq_LUNG_Mouse	101/573	0.479063	1	0	0	1.00867	0.742304	ANKLE1;CD83;CHRM4;RORA;TMEM97;AQP3;EIF4ENIF1;RNF115;FNTA;PEBP4;CDC27;DPF1;ATXN7L3;MYLIP;CASR;CEP135;DAPK1;FBXO2;DNTTIP1;AP1AR;DICER1;FRMD4B;TEX2;LPCAT2B;THAP1;NOBOX;SIK1;TTLL12;CFB;TELO2;DDX6;COL13A1;ANKRD11;FBXO43;TOR1AIP1;RIC8B;SOCS1;SPAST;EPB41L1;DPP9;PDGFC;TBC1D16;H3F3B;TIPARP;BTBD16;HMGA1;CDC7;ACSF2;AIF1L;CDK8;UBE2W;SCCPDH;DNMBP;RANBP10;RAB5A;EZH1;LGMN;USP36;SYNM;BTG1;CHRDL1;HMGB4;ADAMTS4;TM…
MECOM_23826213_ChIP-Seq_KASUMI_Mouse	342/1951	0.483729	1	0	0	1.00312	0.728494	ITSN2;SLC46A3;TCERG1;ARL6IP1;ARPC5L;ZFP609;HNRNPR;ALKBH6;D430042O09RIK;RRP8;RNF115;ZC3H12B;FTH1;C3AR1;TNFSF10;DPF2;LUC7L;IL12A;UBASH3A;SKP2;SEPHS2;B2M;IER2;PAQR8;PAQR7;SLC35C2;ECH1;NGDN;ACSL5;GAPVD1;RUNX3;SCAMP2;THAP1;TIAM1;TFR2;ZSCAN21;VOPP1;ORAI1;TXNIP;PRKCQ;PRKD2;TRIB1;EIF1B;VPS25;ALG10B;SLBP;CSTF3;TXK;TWF2;BAZ2A;COPS7A;ZBTB5;OAZ2;PLAC8;APH1A;ATP5B;APH1C;ADAMTS13;SPAST;ZNHIT6;ATP6V0A1;WNT10B;C…
NR3C1_23031785_ChIP-Seq_PC12_Mouse	161/918	0.493677	1	0	0	1.00361	0.708424	RAB3C;CCNT2;ZFP202;CD83;HPSE2;GPR65;F13A1;FBXO21;ABCA13;FGF2;TOMM20;ZC3H12C;RGS5;EFEMP1;GOLGA5;TDO2;PLAU;COTL1;CAR12;FBXO8;BTRC;SKP2;MAP3K7;AGFG2;PPFIA2;EPHA5;PDHX;PHYH;KCNH6;LIMCH1;FBXO16;ARRDC2;KRT8;WRNIP1;FNDC7;CLPX;FOXP1;IFT88;TBL1XR1;MAPKAPK2;S100A6;IL6ST;HDGFL1;SCG2;BLK;SDC4;EPAS1;CHRNA7;ACTL7B;IL20RA;THADA;PCDH12;NALCN;DPP4;IRAK2;BAG3;PODXL;PDGFC;NPHP1;CCDC33;NGFR;HTR1F;BOD1;MCAM;HTR1D;HTR…
EKLF_21900194_ChIP-Seq_ERYTHROCYTE_Mouse	217/1239	0.497537	1	0	0	1.00224	0.699648	TCERG1;IPO11;RPL32;EHMT2;PREP;NUBP2;AQP1;CDC26;ZMIZ2;MYB;LONP1;BTRC;PDK1;GABARAPL2;DAXX;ALG8;ARRDC2;SLC35C2;NGDN;ECH1;CD3EAP;ACSL5;YOD1;GTPBP2;KARS;SPATA13;HMBS;PSME1;SUCLG1;VDAC1;RBCK1;TTLL12;EIF1B;VPS25;SLC22A4;CUTA;POM121;EPB41;NOLC1;ATP5O;RRS1;CEP76;HACE1;SIVA1;PARP16;HSPBAP1;CS;RPS26;RANBP10;PAF1;UNC119;EZH1;LGMN;CPEB4;ARF3;BTG2;HIBADH;GPAA1;TCF25;INTS10;SRA1;ASH2L;PEPD;MRPL33;RAC2;RIOK2;BBS…
OLIG2_23332759_ChIP-Seq_OLIGODENDROCYTES_Mouse	357/2040	0.497631	1	0	0	1.00143	0.698895	NPFFR2;APP;WDSUB1;ARL6IP1;SMC5;ABAT;RBPJ;ZFYVE1;ABCA13;CYB5D2;HTR7;PPP2R1B;PPP4R2;CDC27;PDK4;LIPN;EPC2;RTTN;THSD7A;FBXO8;BTRC;DLEU7;EPHA5;PDHX;CUBN;GABARAPL1;LIMCH1;DAPK1;IL1R2;SLC35C2;OXSM;CACNA2D3;FRS2;GABRG3;MFSD10;TIAM1;SNTN;DAAM1;TMEM79;SPATA13;SUCLG2;EIF1B;TRIB2;ADCYAP1R1;PDE1A;CRABP1;ACTL7B;NEDD4L;LPAR4;NLK;ADAMTS15;RIC8B;ZNHIT6;RRS1;NDFIP2;CDK19;HACE1;FZD2;SLC10A2;PCDH20;IQSEC3;PBX3;NR2F1…
SOX2_18555785_Chip-Seq_ESCs_Mouse	350/2000	0.497847	1	0	0	1.00143	0.69846	MAPKBP1;LPGAT1;WDSUB1;EHMT1;IKZF2;FNBP1L;DCAF6;GPR176;SOX18;RESP18;EPC2;HMCN1;VPS39;PDK1;PAQR8;PDHX;CUBN;GIN1;IL1R2;YOD1;PDYN;RFX8;ZC3H11A;PRKCQ;C4BP;RD3;TMEM87B;SLC45A3;CSTF3;MAPKAP1;PDE1A;TWIST2;PRDM14;LYPD6;ACMSD;PLAC8;COMMD9;NPBWR1;ZNHIT6;NHLH1;PDGFC;RRS1;TRPM7;PSMF1;CHST14;PROM2;CDK18;PBX3;CGN;INO80;5330417C22RIK;SETX;1700037H04RIK;MARCO;CDAN1;SLCO6C1;LYPD6B;NMT2;PKIG;XKR4;CDK15;ITM2C;IL21;P…
BRD4_27068464_Chip-Seq_AML-cells_Mouse	350/2000	0.497847	1	0	0	1.00143	0.69846	ITSN2;LPGAT1;D16ERTD472E;ZDHHC5;GDE1;HSF2BP;HERC4;PPP4R2;SPATA24;ATXN7L3;SEC63;PAQR8;ALG9;IL1R2;SLC35C2;YOD1;EML2;SCAMP2;TIAM1;CDC34;PDE12;DDIT3;TXNIP;TRIM14;SIK1;TRIB1;AURKAIP1;ASF1A;SLC22A4;L3MBTL3;COL13A1;SDC4;AIRE;IL20RA;BAZ2A;IQGAP2;TMTC4;C3;DHX30;ADAMTS14;LARP1;SEC14L1;RIC8B;HLCS;BLOC1S2;RRS1;LTA4H;PIP5K1C;RHBDL3;ZBED4;SDR42E1;EGR1;CDK18;WNT10B;JUP;STK11IP;FUCA1;PBX3;ABCA9;PYCR1;NR1D1;POLA2…
FOXO1_23066095_ChIP-Seq_LIVER_Mouse	61/347	0.501893	1	0	0	1.00597	0.693481	OTUD4;ALDH1L1;THRA;MAST3;SNX10;C8A;DUSP16;PCSK4;CYB5D1;GHR;PPP3CC;DNER;PDK4;RBM34;PLEKHG3;KLF12;LIFR;NEIL2;WDR81;MYL2;RBP1;ASPG;IFNK;PFN4;TMEM106B;TRIB1;UNC119B;AHCY;TOMM40;D630045J12RIK;NOTCH1;KHDRBS3;RETSAT;ATL2;THADA;GRAMD3;NCALD;RNF135;CCL9;RAB20;DPP9;EIF4EBP3;IL12RB1;BRAP;XBP1;TMEM184B;ANKRD27;H3F3B;F10;MX2;STARD10;BAIAP2;USP29;NMRAL1;FABP1;TRP53;KLF9;RANBP10;ZFP395;LHX6;GPD1L
STAT6_20620947_ChIP-Seq_CD4_POS_T_Human	89/508	0.50802	1	0	0	1.00256	0.678966	MAST3;GPR65;IL24;PDE3B;SNX10;RORA;ARRB1;ADAR;CLDN1;BACH2;LRRC2;MYOM2;CDC14A;RAB22A;SGSH;ACOXL;DACH1;PPP3CC;TMEM43;STK16;RAC2;SLC39A8;NRCAM;ME2;LRRFIP1;PRSS2;TLE4;CUBN;KLF12;PRKCH;PPTC7;HEG1;NSUN7;FOXP1;PARD3B;EDAR;ARMC2;TIAM1;MYO3B;TBC1D4;SETBP1;SNPH;POLR1A;CD109;RAB35;RAPGEF1;CDH13;RBMS1;LCP2;EVL;RIN3;TRIB1;LINS1;CUTA;EPAS1;ITPR1;FURIN;HMMR;TRAK2;CDC42;DPP4;SOCS1;SEC14L1;CHN1;RRS1;MGAT1;RAB11FIP…
EOMES_21245162_ChIP-Seq_HESCs_Human	163/932	0.509463	1	0	0	1.00082	0.674949	TDRKH;APP;IFITM1;CLSTN1;ZDHHC5;DIXDC1;PLOD2;TMEM97;ADARB1;FBXO21;TOMM20;CYB5D2;LOXL1;EFTUD2;HOXA10;ZFYVE26;EFEMP1;DACH1;FGF8;PLAU;SCMH1;SIRPA;MAP3K8;NEK2;KIF21A;PRSS8;PIP4K2C;PITX2;FADS1;PDHX;PRKCH;NHLRC3;FAM24B;FBXO2;ATP11C;SDHB;RUNX3;DCTD;DAAM1;TIPRL;COL8A1;PRKCQ;FAR2;IL6ST;COL17A1;RTN1;USP54;FLII;TMTC3;IQGAP1;PSEN1;SPATA6;ZBTB4;PPL;CYB5R2;STK33;FXR2;FADD;RAB11FIP3;RHBDL1;RAB11FIP4;ATP6V0A1;TRA…
VDR_22108803_ChIP-Seq_LS180_Human	23/130	0.510149	1	0	0	1.01244	0.681422	GRIA1;USP14;NRSN1;UQCRB;GFM2;TM2D1;NOTCH4;PRDM5;HTR1A;PLD1;ABCA13;MYLK4;EID2;FOLH1;B3GNT7;INPP5E;HYAL4;G2E3;ADAMTS9;TGM3;BBS4;RNF133;CDKN3
WT1_19549856_ChIP-ChIP_CCG9911_Human	35/199	0.512615	1	0	0	1.00646	0.672548	USP13;NRP1;KCNE3;SATB2;ABAT;NUCKS1;CHD3;NLK;IQGAP2;FSTL1;DUSP16;BICD1;CYB5D1;PODXL;CDC37L1;HMCN1;ACADM;BTRC;GPSM3;GABARAPL1;RRM2;FBXO16;NUTF2;TMCO3;DNAJC16;PLEKHA8;LRCH2;MARCKS;DDIT3;TMEM79;MAPKAPK2;POLR1D;SEC24D;SSBP2;NES
SMARCD1_25818293_ChIP-Seq_ESCs_Mouse	370/2119	0.517125	1	0	0	0.999203	0.658946	ITSN2;VEZT;APP;ANKLE2;IPO11;LPGAT1;FRMPD4;RGSL1;D16ERTD472E;D130043K22RIK;ZDHHC5;ABCA16;ZFP609;HSF2BP;RBPJ;FNBP1L;ABCA13;PTPDC1;PBLD2;ZDHHC3;RNF115;HTR7;GOLGA5;TNFSF10;RTTN;THSD7A;FBXO8;SCAPER;EIF2A;SEC63;EPHA5;UNC13B;CUBN;RBFOX1;ENTPD1;PRKCH;DAPK1;CACNA2D3;ACSL5;CACNA2D4;DICER1;TIAM1;4930402H24RIK;DAAM1;RFX6;TEP1;CEP57L1;MTHFD2L;SPATA13;VOPP1;SUCLG2;VDAC1;SIK2;MXRA7;TMEM161B;TXK;MAPKAP1;PDE1A;FP…
OLIG2_26023283_ChIP-Seq_AINV15_Mouse	349/2000	0.522603	1	0	0	0.998569	0.648006	SLC46A3;TCERG1;CNTF;ISCA1;SMARCB1;LPGAT1;ZFP609;SCX;KLHDC7A;PKD2L2;RBPJ;PNN;CDC27;DPF1;HOXA2;KIF21A;PRSS8;DLEU7;IER2;MFSD2A;GABARAPL2;LIMCH1;IL1R2;ECH1;CACNA2D3;KRT8;BOLA1;ENTPD8;FNDC7;MFSD10;THAP1;DAAM1;CYP2U1;RFX6;RFX7;MYL2;HSBP1L1;RBP1;KCTD13;TXNIP;SUCLG2;SPARCL1;FLYWCH2;ZFP7;TRIB1;NEIL1;GPLD1;L3MBTL3;SLC45A3;EPHA10;GATA5;MIR124A-2;WDR62;IQGAP2;PRDM10;PPL;NHLH2;PTDSS1;SEC14L1;CYB5R3;COMMD9;WBP…
ZFX_18555785_Chip-Seq_ESCs_Mouse	349/2000	0.522603	1	0	0	0.998569	0.648006	SLC23A3;MAPKBP1;LPGAT1;WDSUB1;EHMT1;IKZF2;FNBP1L;DCAF6;GPR176;SOX18;RESP18;TNFSF10;HMCN1;VPS39;ACVR1;PAQR8;PDHX;CUBN;GIN1;IL1R2;SLC35C2;YOD1;BCS1L;GAPVD1;PDYN;RFX8;4930402H24RIK;ZC3H11A;PRKCQ;RBCK1;C4BP;RD3;TMEM87B;SLC45A3;SDC4;CSTF3;MAPKAP1;PDE1A;TWIST2;GATA5;PRDM14;LYPD6;ACMSD;NHLH2;ADAMTS13;COMMD9;NPBWR1;NHLH1;RRS1;TRPM7;PSMF1;CHST14;PROM2;CDK18;PBX3;INO80;ELL3;SETX;MARCO;CDAN1;SLCO6C1;PKIA;LY…
ESR2_21235772_ChIP-Seq_MCF-7_Human	74/424	0.525267	1	0	0	0.998731	0.643031	GPSM1;ABAT;PLOD2;ARRB1;EDC3;CAPN8;RIMS3;SOX18;PSTPIP2;KYNU;MYB;ADORA1;ANKRD1;EFHD1;CCDC92;ACAD10;LMCD1;CTSD;IER2;DENND2D;MCCC2;DENND2C;ARRDC2;HEG1;ARHGEF16;SHROOM2;ENTPD8;PLA2G16;CDC34;ELF3;RASA3;CRISPLD2;CDH10;TMEM79;DOK7;SIK1;TAX1BP3;LCP1;ACOT4;KANK1;NOTCH3;PRPS1;PFKFB3;ABHD8;GREB1L;PPL;THBS1;SNX29;PODXL;NHS;S1PR3;N4BP3;ZBED4;CD55;SASH1;XBP1;PRRT2;RAB4B;TIPARP;GDF15;MID1IP1;GREB1;ASPSCR1;CGN;TP…
AR_21909140_ChIP-Seq_LNCAP_Human	52/298	0.528823	1	0	0	0.99855	0.636178	SLC44A3;SLC25A3;CDCA7L;LMOD3;EDC3;GHR;MAEA;TLK1;NEK2;SKP2;DNM1L;MCCC2;APLP2;MARS2;LIFR;HPCAL4;MTHFD1;CLDN12;VWA2;KIF20A;LCP1;DNASE1;DTL;LYPLAL1;FKBP5;SLBP;NNMT;MRPL18;PRIM1;NOLC1;FSTL1;ACAT2;TM9SF3;GRAMD2;ASCC2;ADSS;MPZL1;SASH1;ABCA1;MBD2;MBOAT2;CDC7;ATP2B1;CP;ZWINT;HIPK2;DHFR;MYO1D;PPFIBP2;XPOT;SNAI2;NUP35
KLF5_18264089_ChIP-ChIP_MESCs_Mouse	18/103	0.540622	1	0	0	1.00004	0.615061	NOTCH3;CDKN1A;LEFTY1;CD83;TMED10;DNMT3A;PAWR;SERPINA3N;FOS;GATA2;HOXB13;PGS1;BMP4;SOX18;KLF9;ATG4C;SMARCAD1;GPR101
KLF2_18264089_ChIP-ChIP_MESCs_Mouse	18/103	0.540622	1	0	0	1.00004	0.615061	NOTCH3;CDKN1A;LEFTY1;CD83;TMED10;DNMT3A;PAWR;SERPINA3N;FOS;GATA2;HOXB13;PGS1;BMP4;SOX18;KLF9;ATG4C;SMARCAD1;GPR101
POU3F1_26484290_ChIP-Seq_ESCss_Mouse	348/2000	0.547287	1	0	0	0.995708	0.600194	LPGAT1;WDSUB1;ARPC5L;PREP;ZFP609;ZC3H12C;PNN;LACTB;DPF1;LONP1;PRSS8;UBASH3A;CEP97;ATXN7L3;ACAD10;DLEU7;IER2;MFSD2A;GABARAPL2;ENTPD1;ECH1;COG3;NGDN;SNTN;DAAM1;RFX7;ZSCAN21;SPATA13;NOBOX;ZFP7;VDAC1;RIN1;ALG10B;ACOT4;C4BP;EPAS1;PCDH10;PDE1A;MEPCE;CLCNKA;BAZ2A;ATP5L;PLAC8;CYB5R2;PGBD1;ATP5B;DHX30;BRIP1;RIC8B;RRAS;ERI3;RRS1;KCNMB4;A2M;ATP6V0A1;NAA50;CDK17;EGR1;NDFIP2;ZRANB1;JUP;H3F3B;BCL11B;ABCA6;ABCA…
NFI_21473784_ChIP-Seq_ESCs_Mouse	348/2000	0.547287	1	0	0	0.995708	0.600194	MAPKBP1;SLC35B4;WDSUB1;IFT172;EHMT1;SMC6;TMEM97;BACH2;DCAF6;RXFP3;NYNRIN;LGALS3;GPR176;SOX18;LIPN;EPC2;THSD7A;HMCN1;B2M;IER2;PAQR8;GABARAPL1;DAXX;PAQR7;GIN1;KCNK13;ECH1;GTPBP6;CD3EAP;BCS1L;EID2;4930402H24RIK;PARD3;GPR160;SPARCL1;CYP2E1;NEIL1;EIF1B;TRIB2;SLBP;SDC4;PCDH10;PDE1B;MEPCE;TWF2;IL20RB;WDR62;ATP5O;AARD;PRDM10;RRAS;PDGFC;ERI3;ATP6V0A1;RAB11FIP5;BRAP;TRAP1;FIS1;PRPF38B;FZD2;BTBD17;SLC35E2;S…
RACK7_27058665_Chip-Seq_MCF-7_Human	348/2000	0.547287	1	0	0	0.995708	0.600194	ITSN2;TDRKH;SPI1;ANKLE1;LDLRAD1;HNRNPR;KLHDC7A;ADARB1;AQP3;ENDOU;LGALS3;ATXN7L2;B2M;MFSD2A;KRT8;BOLA1;OVOL1;EML2;THEG;WDR81;RFX7;ZC3H11A;DDIT3;HSBP1L1;TMEM79;SPATA13;ORAI1;JTB;TXNIP;PRKD2;SIK1;NEIL1;AURKAIP1;CASZ1;SDC4;SLC35D1;EPB41;NEDD4L;ABCB9;PTTG1IP;SKA2;CYB5R2;APH1A;RIC8A;NHLH2;LARP1;SEC14L1;CYB5R3;EPB41L1;BLOC1S2;ZNHIT6;S100A14;FADD;DECR2;N4BP3;TOE1;GSTM4;B3GALNT2;CDK18;WNT10B;PRPF38B;SNAPI…
PIAS1_25552417_ChIP-Seq_VCAP_Human	130/749	0.550291	1	0	0	0.993217	0.593256	NPFFR2;RAB3C;FAM49B;APP;OXTR;CRTC3;TUSC1;PLOD2;ADARB1;ABCA13;CDC14A;KAT5;PDK4;SIRPA;HMCN1;MAP3K7;TLE4;EPHA5;POSTN;KCNH8;IL1R2;CACNA2D3;FBXO15;LIFR;CDKAL1;GAPVD1;ARMC2;TIAM1;TANC1;PLA2G16;DAAM1;TBL1XR1;DOK5;SUCLG2;CMPK2;ALPK2;TRIB1;HDGFL1;STEAP2;KHDRBS3;NNMT;ACTL7B;CABP5;TMTC3;LPAR1;PLD1;ACMSD;CYB5R2;NPBWR1;ANKRD10;IGFBP7;RPRD1A;KLHL29;RDX;SLC4A10;BTBD9;OTOL1;SULT1B1;GRIN3A;PTK7;BAMBI;PKIA;SSPN;FB…
SMARCA4_20176728_ChIP-ChIP_TSCs_Mouse	194/1118	0.557229	1	0	0	0.992985	0.580677	PREP;TMEM97;ADARB2;ZFYVE1;LIPE;LGALS3;ZMIZ2;FTH1;GOLGA7;GABARAPL2;GABARAPL1;PAQR7;DAPK1;KRT8;FRS2;HPCAL4;KRT9;EWSR1;ZSCAN21;HMBS;SPARCL1;TXNIP;ZFP7;RIN3;TRIB1;TMEM161B;SLC45A3;SLC35D1;CSTF3;COPS7A;IQGAP1;GATA2;NLK;PLA2G7;OAZ2;PGS1;TRPM1;NHLH2;SEC14L1;AFMID;EXPH5;B3GALNT2;XBP1;PMM2;EAF1;STARD10;HSPBAP1;PHC3;GJB3;TMCC3;GPR19;HERPUD2;TOP2A;SLC44A3;ROBO4;CCDC124;SNX10;SIPA1L1;SLC22A17;KIF1B;TEAD1;NDE…
KLF4_18264089_ChIP-ChIP_MESCs_Mouse	18/104	0.558461	1	0	0	0.990426	0.576993	NOTCH3;CDKN1A;LEFTY1;CD83;TMED10;DNMT3A;PAWR;SERPINA3N;FOS;GATA2;HOXB13;PGS1;BMP4;SOX18;KLF9;ATG4C;SMARCAD1;GPR101
EZH2_22144423_ChIP-Seq_EOC_Human	1940-07-01	0.563292	1	0	0	1.00143	0.574778	CHST8;CDH4;PEBP4;CACNA1B;PAX5;CACNG2;MYOM2
EBF1_22473956_ChIP-Seq_BONE_MARROW_Mouse	347/2000	0.571807	1	0	0	0.992847	0.554955	SLC23A3;LPGAT1;WDSUB1;EHMT1;IKZF2;RBPJ;FNBP1L;BACH2;DCAF6;GPR176;RESP18;TNFSF10;EPC2;IL12A;HMCN1;PDK1;ACVR1;PAQR8;PDHX;CUBN;GIN1;NHLRC3;IL1R2;BCS1L;GAPVD1;PDYN;RFX8;PRKCQ;C4BP;RD3;CASZ1;TMEM87B;ENPEP;SLC45A3;PCDH10;CSTF3;MAPKAP1;PDE1A;TWIST2;MIR124A-2;PRDM14;PRDM13;LYPD6;ACMSD;COMMD9;NPBWR1;RRS1;CHST14;CDK18;TIPARP;STK11IP;PBX3;INO80;SETX;MARCO;GRIN3A;CDAN1;SLCO6C1;LYPD6B;NMT2;XKR4;CDK15;ITM2C;PH…
GRHL2_25758223_ChIP-Seq_PLACENTA_Mouse	173/1000	0.573054	1	0	0	0.989986	0.5512	SLC46A3;TCERG1;OLFML2B;ZWILCH;IFT172;PDCD5;UBE2D3;CIB3;ATP12A;FNBP1L;LOXL1;ACTG1;PPP1CB;H1FOO;RGS5;TUBB6;HTR7;PPIP5K2;FTH1;DPF1;NARS2;RTTN;MPV17;CDK5RAP3;PTGDR;EOMES;DYNC2H1;NSF;DAXX;MEF2B;PRKCH;ADAM11;ALG14;SARS;RUNDC3A;PDIA6;DKK4;RAB32;TMEM136;SPATA13;VOPP1;FAR2;RAI14;IPPK;ADCYAP1R1;POM121;PCDH10;SDC2;CRABP1;NPR3;IL20RB;LYPD3;COPS7A;SLC38A11;IQGAP2;LYPD6;PPL;TRPM1;GHRHR;ADH4;SPAST;DPP9;H1FX;TXN…
SOX9_22984422_ChIP-ChIP_TESTIS_Rat	1964-11-01	0.57565	1	0	0	0.983548	0.54317	NPSR1;PPP6C;NPFFR1;FKBPL;DPF1;ASMT;RAB24;SCN4A;TIMM8A1;RBM22;HIGD2A
NFE2_27457419_Chip-Seq_LIVER_Mouse	168/972	0.577667	1	0	0	0.989067	0.542758	SLC23A3;CD84;STEAP3;CCNT2;OLFML2B;LPGAT1;CHPF;NDUFA10;NUCKS1;IKZF2;BZW1;DCAF6;CDH7;RGS5;CAPN8;IL18RAP;CNTNAP5A;PPIP5K2;RESP18;ADORA1;NEK2;HMCN1;TMEM14A;PAQR8;GIN1;IL1R2;ANKRD45;BCS1L;RFX8;MAPKAPK2;COL4A3;SCG2;ZFP451;INO80D;SLC45A3;TWIST2;SLC41A1;PRDM14;ADIPOR1;TOR1AIP1;ACMSD;WNT6;ESPNL;NPBWR1;TPR;RRS1;ATP6V1H;BC055324;UBE2F;CDK18;1700019D03RIK;STK11IP;IDH1;NEK7;UBE2W;MARCO;SCCPDH;CPS1;SELL;SLCO6C…
SFPI1_20887958_ChIP-Seq_HPC-7_Mouse	411/2369	0.577728	1	0	0	0.992795	0.5447	ANKLE1;ARPC5L;SMC6;D430042O09RIK;NYNRIN;ALKBH1;LUC7L;RTTN;CDK5RAP3;IER2;GABARAPL2;DAXX;ENDOG;9530077C05RIK;DAPK1;1700010I14RIK;SCAMP2;IFT88;DAAM1;RFX7;DDIT3;GPR160;ORAI1;PADI2;PRKCQ;ALG10B;ANAPC13;CDCA5;NOLC1;BAZ2A;ADH5;CYB5R3;RIC8B;ZSCAN12;LTA4H;PIP5K1C;B3GALNT2;BRAP;CDK19;HACE1;FZD2;TIPARP;FZD4;MCAM;NFATC3;UPF3A;CDC7;SETX;1700037H04RIK;GP9;UNC119;BTG1;TCF25;KCNC3;SETD6;LYST;SMG5;AACS;FARS2;PHF8…
DNAJC2_21179169_ChIP-ChIP_NT2_Human	155/899	0.589104	1	0	0	0.986631	0.522079	FCGBP;CD83;GPR68;CLSTN3;FBXO27;PLOD2;RORA;BEST2;ACTG1;GPR173;FGF9;SOX18;ZMIZ2;PRSS8;GOLGA7;FADS1;PPFIA3;PSKH1;TSPYL2;ALG8;PAQR7;ARRDC1;NPFF;KCNK13;UBE2E2;CDKAL1;RNASE1;DKK4;TANC1;MAG;IFT88;BRMS1;EEF1A2;RAB35;RRAGD;ERF;JTB;TXNIP;PRKD2;CHODL;CLCNKA;LYPD3;CSF2RB;GATA2;FBXO44;PPL;GTF2E2;BCL2L12;EPB41L1;NHLH1;PRODH;NDUFV1;ZBED4;TXNDC5;TFAP2B;SDF2L1;UBE2I;ACE;RAB4B;CDSN;JUP;EGR4;TNK1;NFATC3;RFXANK;NR1D…
ELK4_26923725_Chip-Seq_MESODERM_Mouse	80/466	0.5896	1	0	0	0.982397	0.519011	TRIM71;BTG1;PTPRS;KCNC2;COL14A1;ACSM2;SLC44A2;A230050P20RIK;FAF2;ATN1;PTPN20;GPT;CHD4;OSBPL11;D430042O09RIK;EEA1;RPH3A;RNF115;LAPTM4A;SNAPC2;B3GALT2;ZMYM6;LRRFIP1;ATXN7L3;DYNC2H1;TGIF2;IL15;GM572;COG3;RHBDF2;GABRG3;AJAP1;PIGC;TOX3;RAP2B;PLSCR3;4930524B15RIK;CD109;PRPF3;EXOC4;ULK3;CDH13;ATF7;AVP;FJX1;ACOT4;CFB;USP13;CASZ1;INO80D;NOTCH1;TULP4;PKD1L2;ZBTB4;CDC42;LIMA1;PDF;PDGFC;SPOP;EIF4EBP3;TXNDC5;…
VDR_24787735_ChIP-Seq_THP-1_Human	138/805	0.614861	1	0	0	0.980993	0.477115	TDRKH;SCARB1;LPGAT1;NPFFR1;COL16A1;GPR65;TUSC1;EHMT1;PLAU;GPBP1;SIRPA;DLEU7;MFSD2A;CDKL2;EPHA5;TLE4;PRKCH;DCTD;ARMC2;WDR81;CRISPLD2;TBL1XR1;VOPP1;TXNIP;PRKCQ;FAR2;TRIB1;ASF1B;FKBP5;L3MBTL3;COL13A1;UQCRB;ACTL7B;ITPR1;TWIST2;SLC1A3;MTMR7;SKA2;SEL1L3;C7;PGBD5;GRK5;BAG3;PDGFC;CCDC30;ANKRD10;IGFBP7;LTA4H;ABCA1;SLC10A2;SSH1;OTOL1;PAN2;IL6;COQ2;BHLHE40;SSPN;NMUR1;LGMN;CPEB4;PCSK1;CDKN1A;BTG1;CITED4;PRKA…
NEUROD2_26341353_ChIP-Seq_CORTEX_Mouse	345/2000	0.619983	1	0	0	0.987124	0.471908	SLC46A3;TCERG1;MAPKBP1;APP;PANK3;CPNE5;WDSUB1;ACSM2;CPNE7;D16ERTD472E;D130043K22RIK;ABAT;ADARB2;ALKBH6;D430042O09RIK;CYB5D2;ZDHHC3;RNF112;ZMIZ2;GM4922;GPBP1;LUC7L;PIP4K2C;CEP97;PDK1;SEC63;EPHA5;ENTPD1;IAH1;LMAN1L;SLC35C2;COG3;NGDN;RSAD1;KRTAP17-1;PRKAB1;MIF4GD;CLPX;GBGT1;DKK4;NISCH;4930402H24RIK;WDR81;ZC3H11A;TMEM79;BOLA2;RRAGD;TRIM14;COL8A1;FLYWCH2;ZFP7;1700016K19RIK;CFB;ASF1A;LLGL2;C4BP;SLBP;AD…
SOX11_22085726_ChIP-Seq_ESNs_Mouse	345/2000	0.619983	1	0	0	0.987124	0.471908	ANKLE1;LPGAT1;RPL32;ZDHHC5;FNBP1L;CLDN1;LIPE;GPR173;ZMIZ2;CHEK2;SPATA24;C3AR1;KIF21A;THSD7A;SCAPER;CDK5RAP3;ATG3;GABARAPL1;MEF2B;SCRIB;BCS1L;HPCAL4;RUNX3;4931406C07RIK;DHX40;DAAM1;ZC3H11A;MTHFD2L;RBP1;SPATA13;BOLA2;VOPP1;TXNIP;SPARCL1;FLYWCH2;AURKAIP1;ALG10B;CFB;RD3;SLC45A3;RETSAT;EPHA10;PDE1B;FLII;MEPCE;MIR124A-2;NOLC1;KLK4;BAZ2A;LYPD5;ZBTB5;GJC1;SPAST;RRAS;INPP5E;KCNMB4;TRPM7;CHST14;RAB11FIP3;R…
P53_22387025_ChIP-Seq_ESCs_Mouse	345/2000	0.619983	1	0	0	0.987124	0.471908	SLC23A3;LPGAT1;WDSUB1;EHMT1;IKZF2;DCAF6;GPR176;RESP18;EPC2;IL12A;HMCN1;ACVR1;PAQR8;PDHX;CUBN;GIN1;NHLRC3;IL1R2;YOD1;BCS1L;GAPVD1;PDYN;RUNX3;RFX8;ZC3H11A;PRKCQ;C4BP;RD3;CASZ1;TMEM87B;SLC45A3;CSTF3;MAPKAP1;PDE1A;ACTL7B;LPAR1;TWIST2;PRDM14;LYPD6;ACMSD;COMMD9;RNF216;NPBWR1;NHLH1;PDGFC;RRS1;PSMF1;CDK18;STK11IP;PBX3;INO80;SETX;MARCO;CDAN1;SLCO6C1;LYPD6B;NMT2;XKR4;CDK15;ITM2C;PHF3;BTG2;SLC44A3;GPR25;IL2…
SREBP2_21459322_ChIP-Seq_LIVER_Mouse	188/1095	0.620978	1	0	0	0.982486	0.468114	FAM49B;ZFP445;SLC46A1;ZFP961;CPNE7;MORC2A;D130043K22RIK;ADARB1;PKD2L2;APEH;COMT;FGF2;CYB5D2;CDC14A;NUBP2;HOXA10;EIF4ENIF1;ABHD13;ALKBH1;ZMIZ2;CHCHD7;LONP1;SLC39A5;MAP3K8;IER2;D930020B18RIK;RAB2A;DYNC2H1;MED1;GRCC10;ZBTB32;OVOL1;SRCIN1;RUNX3;DPM2;BRMS1;CYP2D22;EWSR1;TEP1;EIF4E1B;RPL7L1;IGFALS;TRIB1;IDI1;KHDRBS3;RETSAT;CNP;FLII;DDX1;UBR4;SPATA2;AKR1C19;BAZ2A;ATP5O;PPL;ADIPOR2;DNAJC27;GJC1;LARP1;NAC…
HOXD13_18407260_ChIP-ChIP_DEVELOPING-LIMBS_Mouse	33/196	0.622769	1	0	0	0.963476	0.456282	USP13;COL18A1;RAB3C;BTG2;HPSE2;WDR1;IL20RA;NTN4;HSD17B4;HDDC3;DACH1;ACVR1C;ITGB8;CSMD3;RHBDL2;MPZL1;GKN1;DICER1;SORCS2;FOXN1;ICK;BMP4;TIAM1;NEIL2;ABI2;TBC1D5;GPR160;SSPN;ANAPC4;RP9;RAF1;EIF4G2;LGMN
ZFP322A_24550733_ChIP-Seq_MESCs_Mouse	15/90	0.623344	1	0	0	0.953743	0.450794	GRIA1;INO80D;LAMA1;GREB1;PTPRM;NEDD4L;BBOX1;ABHD6;PKD1;NALCN;EIF4ENIF1;CDK8;HECTD1;MYO3A;DLGAP2
SOX9_25088423_ChIP-ChIP_EMBRYONIC_GONADS_Mouse	328/1903	0.623764	1	0	0	0.98632	0.465526	ISCA1;WDSUB1;CPNE7;AQP6;SCX;LIPE;PSMD5;LONP1;PDK4;PAQR8;TSPYL2;MCCC2;MED1;DAXX;MEF2B;ARRDC1;FBXO2;SLC35C2;CACNA2D4;ALG1;DICER1;PRKAB1;PHKA2;MIF4GD;NISCH;TIAM1;DYNC1LI1;TMEM79;RBP1;ORAI1;TRIM14;ATF7;RIN1;VPS25;GGNBP1;CUTA;SLBP;ADCYAP1R1;TMEM161B;COL13A1;PADI6;CDCA5;COPS7A;PTTG1IP;APOM;FXR2;PGBD5;EPB41L1;INPP5E;PPY;LCN10;LTA4H;DECR2;RHBDL1;RAB11FIP5;BRAP;FIS1;NDFIP2;SIVA1;PYCR1;FZD8;RAB27B;NR1D1;PA…
AR_22383394_ChIP-Seq_PROSTATE_CANCER_Human	320/1857	0.624137	1	0	0	0.9861	0.464833	VEZT;LPGAT1;PREP;ABAT;ADARB1;PKD2L2;IKZF2;ADARB2;FNBP1L;CLDN1;PTPDC1;ZC3H12C;HERC4;LGALS3;HTR7;TNFSF10;PDK4;THSD7A;HMCN1;SCAPER;DLEU7;DYNC2H1;EPHA5;UNC13B;PDHX;ALG8;DAPK1;OXSM;CACNA2D3;DLEC1;GABRG3;TIAM1;DAAM1;RFX6;CRISPLD2;PARD3;SPATA13;SUCLG2;SPARCL1;NOBOX;ATF7;VDAC1;FAR2;MXRA7;RD3;ANAPC13;ENPEP;TMEM161B;PCDH10;MAPKAP1;ACTL7B;TMTC3;NEDD4L;IQGAP2;RPAP3;ADAMTS15;GHRHR;CYB5R3;RIC8B;ADAMTS18;ARSK;T…
MYBL1_21750041_ChIP-ChIP_SPERMATOCYTES_Mouse	27/161	0.625736	1	0	0	0.959667	0.449918	ARF4;PEF1;ZFP207;ARHGAP19;NOL8;NUBP2;AURKA;TM9SF3;XPO5;NEK2;SKP2;EXOSC3;GOLGA7;RAB8A;CNTD1;SLC13A3;TRAPPC1;ODF4;DKKL1;ADAM32;PLEKHA3;KCNAB3;MSH5;KLF9;FGFR1OP;TRIM59;KIF20A
THRA_23701648_ChIP-Seq_CEREBELLUM_Mouse	30/179	0.630493	1	0	0	0.959072	0.442375	RNF31;ITIH4;CSTB;IFITM1;CCDC120;PTGER2;GATA5;HSD17B4;FGF2;MYOM2;SH3BP2;4933430I17RIK;GAS2L1;CRYM;RAB11FIP5;PDGFRB;RRM1;SIVA1;PCGF2;GRRP1;DYRK1B;SIRT5;MAG;TMCO6;P2RX5;ABI3;BMP2K;VDAC1;L3MBTL4;CBLN3
NR3C1_21868756_ChIP-Seq_MCF10A_Human	194/1132	0.633447	1	0	0	0.980704	0.447769	SLC46A3;CPNE5;IKZF2;FNBP1L;CYB5D2;AQP1;ZFYVE26;EDNRA;CHEK2;UBASH3A;DLEU7;TSPYL2;NHLRC3;ACSL5;RUNX3;RFX8;CD109;MTHFD2L;TRIB1;LPAR1;TMTC3;NEDD4L;BRIP1;RIC8B;HLCS;PDGFC;EXPH5;HACE1;TIPARP;FUCA1;RAB3IP;PAICS;ZWINT;PUM2;SULT1B1;MARCO;PKIA;WNK2;SNAI2;NOX1;CPEB4;PHF3;PCSK1;NRP1;MYOM1;CLIC5;PTPRS;BTG1;KCNC2;INTS10;PTPRM;PRSS27;AACS;PANX1;SERP2;PPP3CC;B3GALT2;EFCAB2;ARIH2;ANKRD1;LMCD1;CTSD;EDN2;SYK;NSUN7;…
GATA2_21666600_ChIP-Seq_HMVEC_Human	143/837	0.633819	1	0	0	0.977672	0.445811	IPO11;PLAT;SMC6;CYB5D1;SCAMP5;LAPTM4A;PPP4R1;EFEMP1;PLAU;CHEK2;SCMH1;TNFSF10;NEK1;ACAD10;PPFIA3;GABARAPL1;LIMCH1;FRMD4B;TEX2;PRKAB1;MUC3A;TANC1;DAAM1;TBL1XR1;CD109;TXNIP;CMPK2;NNMT;USP54;TXK;UBR4;IL20RB;FBXO43;PLD1;ADIPOR1;LYPD6;DPP4;COMMD9;ERI3;FADD;ATP6V0A1;YARS;BRAP;PRPF38B;JUP;GPR108;SRD5A3;EAF1;INO80;DNAJC16;ARHGAP23;PPFIBP2;CCPG1;ADCK1;AAK1;NMT2;SNAI2;PKIG;BTG2;ROBO4;BTG1;WDR1;SLC44A1;DOCK9…
GF1B_26923725_Chip-Seq_HPCs_Mouse	288/1676	0.639187	1	0	0	0.983335	0.440099	IPO11;OXTR;WDSUB1;PREP;SCX;ABCA17;HNRNPR;KLHDC7A;RBPJ;BACH2;EDNRA;HTR7;ZMIZ2;TNFSF10;IL12A;GJA8;ATXN7L2;DLEU7;PDK1;PTGDR;CUBN;ARRDC2;COG3;CACNA2D3;MYO7B;RUNX3;ARMC2;TIAM1;RFX8;CD109;GPR160;RRAGD;ULK3;COL8A1;SUCLG1;SIK1;TRIB2;LLGL2;TMEM161B;PCDH10;TWIST2;NLK;ACMSD;OTOA;LARP1;COMMD9;RIC8B;HLCS;BLOC1S2;ZNHIT6;PDGFC;ERI3;ZSCAN12;GSG1L;ATP6V1C1;RAB11FIP5;SDR42E1;EGR1;TRAP1;CDK19;IQSEC3;NFATC3;PRG2;RAS…
GATA2_21186366_ChIP-Seq_BM-HSCs_Mouse	344/2000	0.643462	1	0	0	0.984263	0.433954	ITSN2;VEZT;SMARCB1;NPFFR1;PANK3;PREP;PRF1;ADARB1;SMC6;TMEM97;ADARB2;ABCA13;CYB5D2;HERC4;RNF112;ZMIZ2;GM4922;CDC27;MYB;PIP4K2C;SEC63;MED1;DAPK1;FRS2;TAAR2;DICER1;DHX40;ARMC2;THEG;CDC34;DAAM1;RFX6;EWSR1;DDIT3;SARNP;RIN3;VDAC1;1700016K19RIK;TRIB2;ASF1A;L3MBTL3;COL13A1;AIRE;IL20RA;TMTC3;BAZ2A;PTTG1IP;NLK;PGS1;ATP5B;ADAMTS14;BRIP1;LARP1;SEC14L1;RIC8B;SEC14L4;C9;KCNMB4;LTA4H;PIP5K1C;RHBDL3;ATP6V1C1;RAB…
FLI1_21867929_ChIP-Seq_TH2_Mouse	344/2000	0.643462	1	0	0	0.984263	0.433954	ITSN2;VEZT;APP;SMARCB1;NPFFR1;PANK3;PREP;PRF1;ADARB1;SMC6;TMEM97;ADARB2;ABCA13;CYB5D2;HERC4;RNF112;ZFYVE26;ZMIZ2;GM4922;GPBP1;CDC27;MYB;PIP4K2C;DLEU7;SEC63;PRKCH;DAPK1;KCNK13;COG3;CACNA2D3;FRS2;TAAR2;DICER1;DHX40;ARMC2;THEG;DAAM1;RFX6;PDE12;SPATA13;RIN3;VDAC1;TRIB1;1700016K19RIK;TRIB2;ALG10B;ASF1A;SLC22A4;L3MBTL3;COL13A1;AIRE;IL20RA;TMTC3;BAZ2A;PTTG1IP;IQGAP2;NLK;RPAP3;PGS1;ATP5B;ADAMTS14;BRIP1;L…
EBF1_22473956_ChIP-Seq_LYMPHODE_Mouse	344/2000	0.643462	1	0	0	0.984263	0.433954	SLC23A3;LPGAT1;WDSUB1;EHMT1;IKZF2;FNBP1L;DCAF6;GPR176;SOX18;RESP18;TNFSF10;EPC2;HMCN1;PDK1;ACVR1;PAQR8;PDHX;CUBN;ENDOG;GIN1;IL1R2;ALG2;YOD1;BCS1L;GAPVD1;RFX8;ZC3H11A;PRKCQ;C4BP;RD3;TMEM87B;SLC45A3;MAPKAP1;PDE1A;TWIST2;MIR124A-2;PRDM14;LYPD6;ACMSD;ADH4;ADAMTS13;COMMD9;NPBWR1;ZNHIT6;NHLH1;PDGFC;RRS1;PSMF1;CHST14;CDK18;TIPARP;STK11IP;PBX3;INO80;AIF1L;SETX;MARCO;CDAN1;SLCO6C1;LYPD6B;NMT2;XKR4;CDK15;I…
TCF21_23034159_ChIP-ChIP_E13_GONADS_Rat	1937-06-01	0.647014	1	0	0	0.927967	0.404025	SCX;CD3EAP;LHX6;ELMO3;TAF6;STK3
TAL1_26923725_Chip-Seq_HEMANGIOBLAST_Mouse	242/1413	0.651073	1	0	0	0.980068	0.42058	IPO11;RPL32;FRMPD1;FOXI2;PREP;LDLRAD1;KLHDC7A;IKZF2;ABCA13;RRP8;HTR7;FTH1;LONP1;RTTN;CUBN;DAPK1;TIAM1;RFX8;CRISPLD2;CD109;GPR160;FDX1;PADI2;ALG10B;CASZ1;TMEM161B;RPAP3;OTOA;LARP1;RIC8B;HLCS;PDGFC;ATP6V1C1;ATP6V0A1;ABCA1;NDFIP2;HACE1;FZD2;RAB3IP;PRG2;NFATC3;ZWINT;RAET1C;GRIN3A;HERPUD2;SYNM;ARF2;BTG1;PIGO;KCNC2;TCF25;PTPRM;SNX10;GPT;AACS;MYOM2;EEA1;C1QTNF7;MED10;TRIM3;ANKRD1;GPR139;RSPO1;DLAT;CTBS;…
SPI1_22790984_ChIP-Seq_ERYTHROLEUKEMIA_Mouse	337/1962	0.653014	1	0	0	0.98291	0.418874	TCERG1;ISCA1;SMARCB1;WDSUB1;HDAC10;RPL32;HPSE2;ARL6IP1;LST1;ARPC5L;TONSL;PREP;ZDHHC5;ZFP609;ALKBH6;ZFYVE1;HERC4;LIPE;GOLGA3;CDC26;GPBP1;SPATA24;C3AR1;LUC7L;ARFIP2;EIF2D;RTTN;ATXN7L2;BTRC;ZFPL1;CDK5RAP3;VPS39;IER2;SEC63;GABARAPL2;GRCC10;DAXX;PAQR7;9530077C05RIK;AP1AR;BCS1L;GTPBP2;PRKAB1;MFSD10;THAP1;TIAM1;DAAM1;IFT81;PDE12;GPR160;PRKD2;SUCLG1;ZFP7;TELO2;GCDH;TMEM161B;MRPL18;LYPD2;NOLC1;COPS7A;ABCB…
THAP11_20581084_ChIP-Seq_MESCs_Mouse	147/864	0.656547	1	0	0	0.973613	0.409659	OTUD4;RAB3C;VEZT;ZFP445;CNTF;SLC35B4;PANK3;ZFYVE1;TOMM20;ALKBH8;KIF5C;CDC26;FNTB;RTTN;BTRC;SKP2;ARL10;TLE4;FBXW8;9530077C05RIK;ZFP219;DNAJB12;ALG14;SCRIB;VRK1;WRNIP1;BCS1L;GTPBP2;RSBN1;TUFM;DPM2;IFT88;CDC34;EWSR1;TMEM138;ZC3H11A;RPL7L1;ZFP692;JTB;ZFP174;SUCLG1;KCTD17;VPS25;NDRG3;TMEM63B;RPS19BP1;ABHD8;ITPR1;TMTC3;ARHGAP19;ZFP60;ATP5O;TOR1AIP1;BCL2L12;COMMD9;RIC8B;ARSK;TPR;TMEM129;KIF3C;CLSPN;BC05…
SIN3B_21632747_ChIP-Seq_MESCs_Mouse	743/4302	0.66201	1	0	0	0.988328	0.40766	MAPKBP1;ANKLE2;ARPC5L;EHMT1;RBPJ;FNBP1L;D430042O09RIK;SCAMP5;RNF112;GPR176;HTR7;LUC7L;PIP4K2C;CDK5RAP3;IER2;UNC13B;GABARAPL2;MED1;DAXX;9530077C05RIK;NGDN;DNTTIP1;GTPBP6;CACNA2D4;PDYN;GTPBP2;PRKAB1;HPCAL4;1700010I14RIK;DYNC1LI1;IFT88;EID2;MTHFD1;DDIT3;MYL2;JTB;RABL2;ASF1B;ANAPC13;FICD;CDCA5;PRDM14;NOLC1;PRDM13;BAZ2A;IQGAP1;LYPD5;GATA2;ADH5;CYB5R2;ADAMTS14;CYB5R3;BLOC1S2;RRS1;PIP5K1C;PSMF1;RHBDL3;E…
CEBPB_24764292_ChIP-Seq_MC3T3_Mouse	343/2000	0.666425	1	0	0	0.981402	0.39828	SLC23A3;SLC46A1;ANKLE1;IFT172;D16ERTD472E;BACH2;NUBP2;PNN;BAIAP2L2;RNF115;ZMIZ2;FTH1;SPATA24;HOXA2;ATXN7L3;SEPHS2;TSPYL2;PDHX;PAQR7;CCDC78;ARRDC2;OXSM;ECH1;RSAD1;GTPBP6;BOLA1;ACSL5;FRS2;THAP1;CH25H;PARD3;HMBS;MTHFD2L;BOLA2;PSME1;ULK3;ACOT2;SUCLG1;RIN1;ATP6V0D1;LLGL2;GCDH;TMTC3;NOLC1;COPS7A;ATP5O;NLK;PRDM10;APH1A;DHX30;ADAMTS14;SPAST;RRAS;BLOC1S2;INPP5E;ZSCAN12;PIP5K1C;CHST14;FADD;TOE1;CDK17;EGR1;…
ELK3_25401928_ChIP-Seq_HUVEC_Human	343/2000	0.666425	1	0	0	0.981402	0.39828	TDRKH;ANKLE2;CPNE7;ARPC5L;HNRNPR;AQP3;ALKBH8;PPP4R1;KAT5;SOX18;FTH1;ARFIP2;EPC2;PRSS8;BTRC;ATXN7L3;IER2;ALG8;LMAN1L;ARRDC2;NPFF;ALG1;GTPBP2;PRKAB1;CLPX;SCAMP2;RFX8;CDC34;RFX7;ZC3H11A;ETHE1;HMBS;ORAI1;RIN3;PRKD2;FLYWCH1;CYP2E1;RIN1;TRIB1;NEIL1;AURKAIP1;SLC45A3;EPB41;AIRE;PCDH10;TWF2;BAZ2A;PTTG1IP;GATA2;NLK;PRDM10;ATP5L;PGS1;CYB5R2;RIC8A;ADAMTS15;CYB5R3;RIC8B;RRAS;BLOC1S2;ZNHIT6;C9;INPP5E;KCNMB4;RA…
PU,1_20513432_ChIP-Seq_MACROPHAGES_Mouse	343/2000	0.666425	1	0	0	0.981402	0.39828	ANKLE2;CNTF;CHIC2;HDAC10;KAT5;SPATA22;MYB;LONP1;DPF2;LUC7L;MPV17;CCDC92;CDK5RAP3;GABARAPL1;DAXX;ENTPD1;PAQR6;DAPK1;DNTTIP1;MOGS;BCS1L;MIF4GD;4931406C07RIK;GBGT1;DHX40;NISCH;RFX8;HSBP1L1;ATF7;FLYWCH2;ALPK2;KCTD17;RIN1;TRIB1;ASF1A;RD3;EPHA10;EPAS1;AIRE;SHMT1;LYPD2;LYPD3;ACMSD;BRIP1;GJC3;APH1C;FXR2;CYB5R3;GJA10;NHLH1;DND1;ZSCAN12;KCNMB4;LTA4H;S100A14;DECR2;ZBED4;ABCA1;TMEM184B;BCL11B;IL31RA;IRGM2;53…
KDM2B_26808549_Chip-Seq_K562_Human	343/2000	0.666425	1	0	0	0.981402	0.39828	TDRKH;LPGAT1;CPNE5;WDSUB1;FRMPD1;ABAT;ADARB1;FNBP1L;PTPDC1;BACH2;DCAF6;ZC3H12C;IL4I1;SOX18;GPBP1;DPF1;EPC2;BTRC;IER2;PAQR7;FBXO2;IL1R2;SLC35C2;KCNK13;PRKAB1;RUNX3;ANTXRL;HMBS;FDX1;SIK1;FLYWCH1;SIK2;MXRA7;TTLL12;TRIB1;NEIL1;TRIB2;KCTD15;CASZ1;L3MBTL3;EPHA10;EPAS1;EPB41;ABCB9;PTTG1IP;GATA2;PPL;LARP1;SEC14L1;PGBD5;HLCS;PPY;PIP5K1C;CHST14;DECR2;RHBDL3;EXPH5;RAB11FIP5;B3GALNT2;CDK17;EGR1;NGFR;FZD3;FUC…
LMO2_26923725_Chip-Seq_HEMOGENIC-ENDOTHELIUM_Mouse	343/2000	0.666425	1	0	0	0.981402	0.39828	ANKLE2;IPO11;CPNE5;WDSUB1;ACSM2;FRMPD1;FOXI2;KLHDC7A;FNBP1L;ABCA13;ZC3H12C;RNF115;HTR7;LONP1;IL12A;RTTN;HMCN1;ZFPL1;PDK1;SEC63;PTGDR;CUBN;DAPK1;IL1R2;FRS2;DICER1;RUNX3;SCAMP2;TIAM1;DYNC1LI1;IFT88;CLPS;WDR81;DAAM1;CRISPLD2;CD109;ACOT2;VOPP1;ATF7;PRKCQ;FAR2;KCTD17;TRIB1;1700016K19RIK;SLBP;CASZ1;COL13A1;TXK;MAPKAP1;TWIST2;ABCB9;IQGAP2;RPAP3;ADAMTS15;OTOA;FXR2;RIC8B;HLCS;PDGFC;TRPM7;RHBDL3;RIMKLB;ATP…
GATA1_19941827_ChIP-Seq_MEL_Mouse	314/1834	0.672378	1	0	0	0.979745	0.388895	ITSN2;SLC23A3;SLC46A3;ISCA1;SLC46A1;RPL32;FRMPD1;PREP;ZDHHC5;ABAT;PKD2L2;BACH2;ALKBH8;AQP1;HERC4;CHEK2;C3AR1;DPF2;BTRC;GOLGA7;DYNC2H1;PAQR7;9530077C05RIK;ALG2;BOLA1;ACSL5;PRKAB1;RUNX3;4931406C07RIK;TIAM1;MTHFD1;DAAM1;EWSR1;CRISPLD2;PARD3;HMBS;TXNIP;RIN3;PRKCQ;GPLD1;SLC22A4;GCDH;MEPCE;NEDD4L;GATA2;ZBTB5;SDSL;IQGAP2;TRPM1;APH1A;PGBD5;HLCS;AFMID;DND1;PPY;GSG1L;PSMF1;RAB11FIP4;ABCA1;WDR59;HACE1;TMEM8…
GATA1_22025678_ChIP-Seq_K562_Human	1938-06-01	0.673619	1	0	0	0.903546	0.356982	NBAS;SLC43A3;SLC44A2;BMP2K;HSPB3;PIK3AP1
CDKN2AIP_20523734_ChIP-Seq_CORTICAL_Neurons	20/123	0.675311	1	0	0	0.930481	0.36529	TSPYL2;CHST8;GDF10;PTPRS;GPR108;ATP1A3;FBXL18;SCRIB;BZW1;BPHL;AJAP1;FBXL20;EIF4ENIF1;MORN1;CYB5R3;NDUFS8;DNAJC7;AP1G1;CACNG2;CDK5RAP3
CHD7_19251738_ChIP-ChIP_MESCs_Mouse	23/141	0.676273	1	0	0	0.933451	0.365128	MOXD1;CHPF;BCL11B;TMEM50B;NRXN1;SPAG4;GTPBP10;DDX43;CGN;ATP5O;ARHGAP26;HOXA10;BMP4;SELENBP1;EIF4ENIF1;SNX27;TIMP3;PSMG1;BRWD1;DEPDC5;STEAP2;RAB11FIP3;SEC63
PCGF2_27294783_Chip-Seq_ESCs_Mouse	86/512	0.67677	1	0	0	0.961195	0.375273	PHF3;DPP10;STEAP3;FASTKD2;1500015O10RIK;NDUFA10;SLC40A1;IKZF2;BZW1;CDH7;IL18RAP;CNTNAP5A;PPIP5K2;DNER;VWC2L;EFHD1;SPEG;CNGA3;LRRFIP1;TMEM14A;PAQR8;GPR39;LYPLA1;SERPINB2;DST;GIN1;IL1R2;STRADB;MARS2;TBC1D8;ANO7;SERPINB5;MRPL44;PARD3B;PTP4A1;RFX8;LMBRD1;B3GNT7;COL4A3;USP40;NDUFS1;PTMA;SCG2;ZFP451;INO80D;RPE;SATB2;ICA1L;TWIST2;PRDM14;COX5B;ASB18;TMEM70;TRAK2;IL1RL1;NPBWR1;RAB23;ADAM23;RRS1;ZFP142;ATP…
RUNX1_26923725_Chip-Seq_MACROPHAGESS_Mouse	1969-11-01	0.67999	1	0	0	0.912276	0.351844	PDE11A;EGLN3;IL15;WSCD2;CDH13;LIFR;TRPM7;CNNM2;CACNG2;CAR4;ARHGAP23
PPARG_19300518_ChIP-PET_3T3-L1_Mouse	45/272	0.682346	1	0	0	0.946731	0.361858	TOP2A;SCARB1;CHIC2;PFKFB3;MVK;PCX;COX15;PON2;ETFDH;ADCY6;ACAT2;C3;ALAD;LIPE;BCL2L13;THBD;CCL9;RRAS;CYP4V3;HOXA2;ACADM;NDUFV1;XBP1;UBE2I;OSBPL5;NEGR1;NOS3;IDH1;ECH1;XRCC3;PBX3;NR1H3;SDHC;CS;NDUFS7;DDIT3;SMOC1;PPARG;CHPT1;IGFALS;RIN1;ALDOA;PDZRN3;CUEDC1;FGF10
ETS1_21867929_ChIP-Seq_TH2_Mouse	342/2000	0.688796	1	0	0	0.978541	0.36481	SLC23A3;IPO11;HDAC10;ACSM2;ZDHHC5;ABCA16;HTR4;IKZF2;FNBP1L;ALKBH8;NUBP2;LGALS4;ZC3H12C;GOLGA3;ZFYVE26;REG2;LONP1;DPF2;GJA8;HMCN1;BTRC;ZFPL1;GOLGA7;DYNC2H1;UNC13B;PAQR6;9530077C05RIK;ARRDC1;OXSM;KRT8;DNTTIP1;ENTPD8;MOGS;TAAR2;1700010I14RIK;LCE1F;4931406C07RIK;FNDC7;CLPX;MFSD10;RFX8;CDC34;ULK3;VOPP1;TXNIP;TRIM14;ATF7;PRKCQ;ALPK2;TRIB1;VPS25;ALG10B;CUTA;RETSAT;EPAS1;CDCA5;CSTF3;IL20RB;TMTC4;PLAC8;AD…
PU_27001747_Chip-Seq_BMDM_Mouse	342/2000	0.688796	1	0	0	0.978541	0.36481	ITSN2;SLC46A1;SMARCB1;HDAC10;EHMT2;LST1;IKZF2;DCAF6;GPR176;PPP4R1;ZMIZ2;FTH1;CDC27;MYB;LONP1;HMCN1;CCDC92;SKP2;ATXN7L3;DLEU7;SEC63;PAQR8;PRKCH;IL1R2;SLC35C2;KCNK13;KRT8;FRS2;YOD1;DICER1;BCS1L;RNASE1;MIF4GD;CH25H;CDC34;WDR81;DDIT3;RRAGD;TRIB1;ASF1A;C4BP;SLC22A4;L3MBTL3;SLC45A3;TMTC3;PRDM14;BAZ2A;PTTG1IP;ATP5B;BRIP1;LARP1;RIC8B;SEC14L4;APOF;RRS1;PPY;LTA4H;ATP6V0A1;CDK17;CDK18;CDK19;JUP;STK11IP;RAB3…
RARB_27405468_Chip-Seq_BRAIN_Mouse	342/2000	0.688796	1	0	0	0.978541	0.36481	NPFFR2;SLC46A1;PANK3;LPGAT1;CPNE5;ARPC5L;ZFP609;ABAT;CYB5D2;RNF112;ZMIZ2;FTH1;MYB;DPF1;C3AR1;AGFG2;PAQR8;TSPYL2;ENTPD1;PAQR6;IAH1;GIN1;ECH1;RSAD1;CACNA2D3;GTPBP6;YOD1;CPT1C;GABRG3;KRT9;ARMC2;4930402H24RIK;IFT88;IFT81;DDIT3;ZFP174;VDAC1;RBCK1;KCTD17;RIN1;L3MBTL3;TMEM63B;SLC35D1;PCDH10;PDE1B;MIR124A-2;NEDD4L;BAZ2A;ABCB9;PTTG1IP;ZBTB4;ATP5B;GJC3;SEC14L1;RIC8B;SEC14L4;GSG1L;LTA4H;ATP6V0A1;EGR1;WNT10B…
VDR_21846776_ChIP-Seq_THP-1_Human	134/794	0.689203	1	0	0	0.965755	0.359473	TDRKH;SCARB1;SPI1;GPR65;TUSC1;CLSTN1;ZDHHC5;MPV17L2;ACTG1;PPP4R1;MYB;PRSS8;SLC16A3;AGFG2;TLE4;GHSR;LMAN1L;IL1R2;ARRDC2;DNAJB12;FBXO10;JMJD8;FOXP1;MFSD10;PYGO2;WDR81;CRISPLD2;MSH5;TRIB2;ASF1B;RD3;SLBP;NOTCH1;COL13A1;PDE1B;NOLC1;ZBTB5;MTMR7;BAG3;G3BP1;TMEM129;NDUFV1;NADK;PRPF38B;XBP1;CDK19;PRRT2;EGR4;SIVA1;H3F3B;OSBPL5;PBX3;NFATC3;KTI12;LNPEP;MEMO1;PAN2;CDK6;BHLHE40;RANBP10;SSPN;SFXN4;CDK13;BRWD1;S…
SMAD_19615063_ChIP-ChIP_OVARY_Human	20/124	0.689794	1	0	0	0.922978	0.342759	ARHGEF10;KLF12;TSLP;LAMA4;UBE2D3;NTN4;MSN;EMP1;HSF2BP;ABAT;LTBP2;HIPK3;LRRC20;THBD;EPB41L4B;IL6;NAV3;KLF9;LCP1;SSBP2
RUNX1_20887958_ChIP-Seq_HPC-7_Mouse	190/1120	0.690704	1	0	0	0.970775	0.35923	ALDH1L1;CD84;CCNT2;SLC35B4;UBXN2A;EHMT2;LST1;PRF1;GIMAP6;FNBP1L;MPO;RRP8;DCAF6;SCAMP5;NYNRIN;LIPE;KAT5;FTH1;SCMH1;TBC1D30;COTL1;MTPAP;SEPHS2;FADS1;4931406P16RIK;PDGFRB;MCCC2;PAQR7;TMOD2;COG3;SCRIB;4931406C07RIK;SCAMP2;FCGR3;FAM173A;DDIT3;BOLA2;ZFP692;PADI2;TXNIP;FLYWCH2;PRKD2;SIK1;SNRNP200;CPB1;CDCA5;IL20RA;SLC1A3;RASAL1;LPO;CSF2RB;DTX2;PTTG1IP;CABP1;IQGAP2;ADIPOR1;4932438A13RIK;DNAJC28;ADAMTS14;…
TET1_21451524_ChIP-Seq_MESCs_Mouse	314/1839	0.692361	1	0	0	0.977081	0.359222	SLC35B4;RPL32;ZDHHC5;ABCA16;GDE1;SCX;KLHDC7A;HSF2BP;DEFB20;PTPDC1;ALKBH8;NUBP2;ZC3H12C;BAIAP2L2;RESP18;PIP4K2C;ATXN7L3;PAQR6;ENDOG;LMAN1L;CACNA2D3;MOGS;MFSD10;THEG;TIAM1;DDIT3;HSBP1L1;ULK3;TXNIP;FLYWCH1;RIN1;TELO2;COL13A1;SDC4;PADI6;CDCA5;TXK;FLII;TWF2;1700069L16RIK;LYPD5;SDSL;PGBD1;CYB5R3;SEC14L4;AFMID;APOF;PPY;RHBDL1;RAB11FIP4;ATP6V0A1;BRAP;WNT10B;XBP1;TMEM184B;ACE;SLC35E2;BCL11B;BC049715;NFATC…
TCF7L2_21901280_ChIP-Seq_H4IIE_Rat	173/1023	0.699826	1	0	0	0.967728	0.345405	FCGBP;CHIC2;ISCA1;CHPF;GOLT1B;ACSM2;PLOD3;PLOD2;RORA;PKD2L2;BACH2;EFEMP1;ADORA1;PDK4;COTL1;OSTF1;SEPHS2;CAST;DYNC2H1;NSF;GABARAPL2;PHYH;FBXW8;DNAJB12;UBE2E2;PRPF4B;SCRIB;AP1AR;LMO7;GTPBP2;PHKA2;TIMM8A1;THEG;CRISPLD2;ZC3H11A;AKR1C14;SARNP;PARD3;MAPKAPK2;MSH5;RBCK1;TTLL12;RAI14;INO80B;BRI3;CACNA1B;ITPR1;IL20RB;THADA;PSEN1;ADIPOR1;ADH5;TMTC4;STK3;RAD51AP1;RNF216;BAG3;PODXL;C9;PDGFC;WNT1;NADK;RAB11FI…
CMYC_18555785_Chip-Seq_ESCs_Mouse	341/2000	0.710505	1	0	0	0.97568	0.333467	MAPKBP1;LPGAT1;WDSUB1;EHMT1;IKZF2;FNBP1L;DCAF6;GPR176;RESP18;TNFSF10;EPC2;HMCN1;ACVR1;PAQR8;PDHX;CUBN;GIN1;IL1R2;YOD1;PDYN;RFX8;4930402H24RIK;ZC3H11A;PRKCQ;C4BP;RD3;TMEM87B;ENPEP;SLC45A3;PCDH10;CSTF3;MAPKAP1;PDE1A;LPAR1;TWIST2;PRDM14;LYPD6;ACMSD;NHLH2;COMMD9;NPBWR1;ZNHIT6;NHLH1;RRS1;TRPM7;PSMF1;CHST14;CDK18;PBX3;INO80;SETX;MARCO;CDAN1;SLCO6C1;LYPD6B;XKR4;CDK15;ITM2C;PHF3;BTG2;GPR25;IL20;FASTKD2;I…
P300_18555785_Chip-Seq_ESCs_Mouse	341/2000	0.710505	1	0	0	0.97568	0.333467	MAPKBP1;LPGAT1;EHMT1;IKZF2;DCAF6;GPR176;SOX18;RESP18;IL12A;HMCN1;VPS39;PDK1;ACVR1;PAQR8;PDHX;CUBN;GIN1;IL1R2;YOD1;BCS1L;GAPVD1;PDYN;RFX8;ZC3H11A;GPR160;PRKCQ;C4BP;RD3;TMEM87B;SLC45A3;CSTF3;MAPKAP1;PDE1A;TWIST2;PRDM14;LYPD6;ACMSD;COMMD9;NPBWR1;ZNHIT6;NHLH1;RRS1;TRPM7;PSMF1;CHST14;PROM2;ABCA1;CDK18;STK11IP;PBX3;INO80;ELL3;AIF1L;SETX;MARCO;CDAN1;SLCO6C1;LYPD6B;XKR4;CDK15;ITM2C;PHF3;BTG2;SLC44A3;GPR2…
UBF1/2_26484160_Chip-Seq_HMECs_Human	341/2000	0.710505	1	0	0	0.97568	0.333467	MAPKBP1;CPNE7;ARPC5L;ZDHHC5;BACH2;CYB5D1;DCAF6;ZC3H12C;HERC4;LIPE;GPR173;RNF115;PPP2R1B;FTH1;CDC27;HOXA2;UBASH3A;ATXN7L2;IER2;PTGDR;PAQR8;DAXX;COG3;CLPX;DKK4;CH25H;RFX7;IFT81;CD109;ANTXRL;KCTD13;ORAI1;JTB;PADI2;PRKCQ;SUCLG1;RBCK1;AURKAIP1;UNC119B;CASZ1;TMEM63B;EPAS1;EPB41;PCDH10;ACTL7B;PTTG1IP;GATA2;PRDM10;GJC1;C3;ADAMTS14;SEC14L1;C9;PTPMT1;KCNMB4;LTA4H;CHST14;RAB11FIP3;B3GALNT2;ABCA1;CDK17;ZRANB…
SPI1_26923725_Chip-Seq_HPCs_Mouse	341/2000	0.710505	1	0	0	0.97568	0.333467	ITSN2;SLC46A3;RPL32;ACSM2;HNRNPR;AQP3;D430042O09RIK;RNF112;HTR7;PPP2R1B;TNFSF10;IL12A;HMCN1;ACAD10;GABARAPL2;CUBN;MEF2B;9530077C05RIK;LMAN1L;SLC35C2;NPFF;RSAD1;SCRIB;PDYN;MIF4GD;GBGT1;THAP1;DHX40;EWSR1;SARNP;TRIM14;KCTD17;RIN1;AURKAIP1;LLGL2;C4BP;SLC45A3;COL13A1;RETSAT;EPHA10;PDE1B;PDE1A;IL20RB;CLCNKA;COPS7A;ATP5O;AARD;NLK;ACMSD;ATP5L;GHRHR;ATP5B;ADAMTS14;CYB5R3;COMMD9;RIC8B;HLCS;NHLH1;APOF;KCNMB…
P300_27058665_Chip-Seq_ZR-75-30cells_Human	341/2000	0.710505	1	0	0	0.97568	0.333467	ANKLE2;ANKLE1;PANK3;HNRNPR;PTPDC1;ALKBH8;DCAF6;HERC4;LGALS3;PPP2R1B;FTH1;LONP1;KIF21A;HMCN1;ATXN7L2;ATXN7L3;MFSD2A;MED1;GABARAPL1;ALG6;FBXO2;KRT8;GTPBP2;PHKA2;HPCAL4;RUNX3;RFX8;PARD3;CD109;ANTXRL;ZSCAN21;PRKCQ;PRKD2;SIK1;SIK2;AURKAIP1;CASZ1;COL13A1;SLC35D1;EPB41;PADI6;PCDH10;SDC2;NOLC1;NEDD4L;ABCB9;PRDM10;APH1A;ADAMTS15;NHLH2;RHBDL2;TOE1;ABCA1;CDK17;CDK18;PRPF38B;FZD2;SLC35E2;FUCA1;MCAM;RDX;RASSF…
FOXP1_21924763_ChIP-Seq_HESCs_Human	639/3724	0.720628	1	0	0	0.981915	0.321707	MAPKBP1;IPO11;CHIC2;ANKLE1;FRMPD1;TMEM97;RBPJ;ZFYVE1;CLDN1;BACH2;DCAF6;SCAMP5;ZFYVE26;PPP4R1;SOX18;MYB;C3AR1;RTTN;PRSS8;IER2;NHLRC3;NGDN;SCRIB;GTPBP2;PRKAB1;RNASE1;EML2;ARMC2;EID2;CLPS;DAAM1;MYL2;ETHE1;ACOT2;ORAI1;JTB;TXNIP;CFB;ASF1A;ASF1B;ANAPC13;COL13A1;AIRE;CDCA5;MRPL18;MEPCE;CLCNKA;NOLC1;BAZ2A;COPS7A;ABCB9;IQGAP2;OAZ2;GJC1;RIC8A;PPP4C;CYB5R3;HLCS;PTPMT1;RRS1;LTA4H;PIP5K1C;S100A14;ATRIP;RHBDL1…
MEIS1_26253404_ChIP-Seq_OPTIC_CUPS_Mouse	340/2000	0.73149	1	0	0	0.972818	0.304173	NPFFR2;ANKLE2;CNTF;IPO11;OXTR;LPGAT1;WDSUB1;HPSE2;ACSM2;D16ERTD472E;FOXI2;KLHDC7A;ABAT;HSF2BP;HTR4;FNBP1L;CLDN1;MYB;REG2;EPC2;THSD7A;PRSS2;VPS39;PDK1;SEC63;PTGDR;EPHA5;UNC13B;TSPYL2;MED1;DAPK1;NGDN;DICER1;GAPVD1;ARMC2;NEIL2;SNTN;DAAM1;PDE12;PARD3;RBP1;VOPP1;SUCLG2;RIN3;SIK2;CYP2E1;ATP6V0D1;ASF1A;CASZ1;TMEM87B;ENPEP;SDC2;MAPKAP1;PDE1A;TWIST2;LYPD2;NEDD4L;BAZ2A;NLK;MTMR7;TRPM1;PPP3R2;RIC8B;HLCS;NPB…
NMYC_18555785_Chip-Seq_ESCs_Mouse	340/2000	0.73149	1	0	0	0.972818	0.304173	SLC23A3;MAPKBP1;LPGAT1;WDSUB1;EHMT1;HNRNPR;IKZF2;FNBP1L;DCAF6;GPR176;SOX18;RESP18;EPC2;HMCN1;B2M;VPS39;PDK1;ACVR1;PAQR8;PDHX;CUBN;GIN1;IL1R2;YOD1;GAPVD1;PDYN;RFX8;4930402H24RIK;ZC3H11A;PRKCQ;RBCK1;C4BP;RD3;TMEM87B;SLC45A3;PCDH10;CSTF3;MAPKAP1;TWIST2;GATA5;PRDM14;LYPD6;ACMSD;ADH4;COMMD9;NPBWR1;ZNHIT6;NHLH1;RRS1;TRPM7;PSMF1;CHST14;CDK18;STK11IP;CDC7;INO80;5330417C22RIK;MARCO;CDAN1;SLCO6C1;LYPD6B;NM…
CREB1_26743006_Chip-Seq_LNCaP-abl_Human	340/2000	0.73149	1	0	0	0.972818	0.304173	LDLRAD1;HNRNPR;FNBP1L;ZC3H12C;BAIAP2L2;KAT5;FTH1;EPC2;MPV17;ATXN7L2;ATXN7L3;IER2;MFSD2A;PRKCH;LMAN1L;ARRDC2;NPFF;KCNK13;KRT8;BOLA1;RNASE1;CDC34;RFX7;PARD3;ANTXRL;HMBS;HSBP1L1;FDX1;ACOT2;PADI2;FAR2;NEIL1;AURKAIP1;ASF1B;UNC119B;CASZ1;L3MBTL3;TMEM87B;SLC45A3;SLC35D1;EPHA10;FICD;EPB41;PDE1B;KLK4;BAZ2A;LYPD3;GATA2;ZBTB4;CYB5R2;APH1A;NPBWR1;BLOC1S2;ZNHIT6;PPY;PROM2;GPR17;XBP1;ACE;SLC35E2;BCL11B;FZD4;FU…
ELF3_26769127_Chip-Seq_PDAC-Cell_line_Human	340/2000	0.73149	1	0	0	0.972818	0.304173	APP;LPGAT1;GDE1;HNRNPR;KLHDC7A;IKZF2;FNBP1L;DCAF6;ZC3H12C;LGALS3;HTR7;KAT5;DPF2;HMCN1;BTRC;SEPHS2;MFSD2A;PAQR7;ALG6;MYO7B;KRT8;BOLA1;ACSL5;RUNX3;RBP4;CDC34;WDR81;DAAM1;RFX7;ZC3H11A;PARD3;HSBP1L1;JTB;TRIM14;ATF7;PRKD2;VDAC1;CYP2E1;AURKAIP1;SLC45A3;COL13A1;EPB41;CDCA5;NLK;PPL;RPAP3;GJC1;C3;APH1A;ADAMTS15;NHLH2;ADAMTS14;BLOC1S2;KCNMB4;S100A14;RHBDL2;ATP6V0A1;B3GALNT2;CDK17;ZRANB1;SNAPIN;FZD2;H3F3B;F…
ASH2L_23239880_ChIP-Seq_MESCs_Mouse	571/3336	0.732503	1	0	0	0.979474	0.304899	IPO11;RBPJ;BACH2;SCAMP5;NYNRIN;ALKBH1;ZC3H12B;MYB;LUC7L;RTTN;PRSS8;CDK5RAP3;IER2;TSPYL2;IAH1;9530077C05RIK;NHLRC3;DAPK1;SERPINF1;NGDN;DICER1;PRKAB1;WDR81;RFX7;TEP1;RBP1;FDX1;PSME1;PADI2;SPARCL1;ATF7;VPS25;ALG10B;RD3;ANAPC13;CDCA5;PRDM14;WDR62;IQGAP1;IQGAP2;PLA2G7;OAZ2;ADH5;PLAC8;GJC1;ADAMTS14;LARP1;RIC8B;PTPMT1;PDGFC;PSMF1;ATRIP;FZD2;RAB3IP;NFATC3;FZD8;UPF3B;CDC7;INO80;NFATC4;SLC6A5;1700037H04RIK…
RBPJ_22232070_ChIP-Seq_NCS_Mouse	1934-05-01	0.732703	1	0	0	0.841538	0.261731	KLF7;ABI2;CTDSP1;DNER;MRPL44
KLF4_25985364_ChIP-Seq_ATHEROSCLEROSIS_LESION_Mouse	204/1211	0.735527	1	0	0	0.963982	0.296105	NPFFR2;APP;CPNE5;FOXI2;ZFP609;SMC5;ADARB2;FNBP1L;BACH2;DCAF6;CDC27;EPC2;KIF21A;HMCN1;PDHX;PAQR6;PRKCH;HPCAL4;DHX40;CD109;JTB;PFN4;ATF7;TRIB2;KCTD15;GPLD1;POM121;COL13A1;EPAS1;PCDH10;1700069L16RIK;BAZ2A;PRDM10;HLCS;PDGFC;ATP6V0A1;B3GALNT2;CDK17;NDFIP2;JUP;CDC7;CGN;AIF1L;GNG13;MARCO;GJB4;GKAP1;SSPN;SFXN4;UNC119;PSMG1;GSTM5;DDR1;SLC44A3;BTG1;MTMR12;ICA1;PTPRM;SNX10;GPT;RSF1;PTPRK;PCSK5;LYST;MYOM2;OS…
CREM_20920259_ChIP-Seq_GC1-SPG_Mouse	994/5776	0.742264	1	0	0	0.984786	0.293516	ITSN2;TDRKH;CHIC2;IFT172;EHMT2;EHMT1;TMEM97;RBPJ;PTPDC1;IL4I1;LIPE;PPP4R1;PPP4R2;PSMD5;GPBP1;GABARAPL2;ATG3;DAXX;GABARAPL1;DNTTIP1;CACNA2D4;DICER1;GAPVD1;PRKAB1;SCAMP2;CH25H;4930402H24RIK;EID2;EWSR1;RFX7;ZC3H11A;DDIT3;ORAI1;ATF7;SLBP;MEPCE;BAZ2A;COPS7A;GATA2;OAZ2;LARP1;RNF216;EPB41L1;WBP2NL;LTA4H;PIP5K1C;ATRIP;B3GALNT2;PRPF38B;HACE1;JUP;TIPARP;PMM2;PBX3;LARP7;LNPEP;5330417C22RIK;SETX;1700037H04RI…
SMAD1_18555785_ChIP-Seq_MESCs_Mouse	101/610	0.743432	1	0	0	0.947489	0.28091	CHIC2;DGKE;IFITM1;CCNT2;ANKRD35;NUCKS1;RBPJ;CLDN1;EEF1B2;ZMIZ2;CHEK2;KIF21A;PAQR8;ENDOG;PAQR7;ZGPAT;ALG6;ZFP219;ARRDC2;ZFP459;ADIPOQ;FBXO15;LIFR;ZC3H11A;RPL7L1;SLC9A9;RRAGD;FSCN1;TXNIP;IL6ST;TWF2;PSEN1;HOXB13;ADAMTS14;RIC8B;PDGFC;RAB6B;ZBED4;YARS;EGR1;CDSN;H3F3B;ASPSCR1;PYCR1;BTBD9;FBXL8;TRP53;REL;GPR19;TRIM71;MTMR12;COL14A1;CCDC124;CHD1;LRRC2;OSBPL10;PPP6C;TMEM108;EFHD1;MYBL2;AP3S1;TEAD1;CGNL1;C…
FOXO1_25302145_ChIP-Seq_T-LYMPHOCYTE_Mouse	339/2000	0.751694	1	0	0	0.969957	0.276851	CHIC2;NPFFR1;EHMT1;SMC5;HSF2BP;TMEM97;RBPJ;ZFYVE1;D430042O09RIK;BACH2;ALKBH8;HERC4;EPC2;HMCN1;ATXN7L2;CEP97;PRSS2;IER2;PDK1;PAQR8;UNC13B;DAXX;PRKCH;PAQR7;NHLRC3;FRS2;RUNX3;DHX40;SNTN;CYP2U1;GPR160;ORAI1;JTB;TXNIP;PRKCQ;SUCLG1;SIK1;VDAC1;NEIL1;ATP6V0D1;1700016K19RIK;TRIB2;ASF1A;FICD;TXK;MEPCE;IL20RA;GATA5;IL20RB;BAZ2A;PRDM13;LPAR4;IQGAP1;ZBTB5;IQGAP2;PRDM10;RPAP3;PGS1;TRPM1;FXR2;RNF216;HLCS;ZSCAN1…
FOXM1_26456572_ChIP-Seq_MCF-7_Human	339/2000	0.751694	1	0	0	0.969957	0.276851	SLC46A3;PANK3;ARL6IP1;HSF2BP;CLDN1;HERC4;LGALS3;HTR7;ALKBH1;MYB;TNFSF10;IL12A;THSD7A;HMCN1;DLEU7;HERC6;MCCC2;PDHX;PRKCH;GIN1;LIMCH1;DAPK1;NPFF;OXSM;COG3;SLC6A14;CACNA2D3;KRT8;YOD1;AP1AR;GAPVD1;TIAM1;RFX8;SNTN;DAAM1;RFX7;ANTXRL;SUCLG2;SPARCL1;PRKCQ;SUCLG1;SIK1;VDAC1;KIF20A;SLC22A4;MAPKAP1;LYPD6;SKA2;PGS1;PTDSS1;SEC14L1;ERI3;N4BP3;A2M;EXPH5;ABCA1;CDK17;FIS1;XBP1;GREB1;RDX;IL31RA;RASSF8;RAB27B;CGN;C…
TCF7_22412390_ChIP-Seq_EML_Mouse	339/2000	0.751694	1	0	0	0.969957	0.276851	HDAC10;HSF2BP;IKZF2;RBPJ;DCAF6;GOLGA5;SOX18;ZMIZ2;GPBP1;MYB;DPF1;PRSS8;ATXN7L2;ATXN7L3;ACAD10;IER2;SEC63;ENDOG;PRKCH;MEF2B;PAQR7;FBXO2;ARRDC2;ECH1;SCRIB;YOD1;GAPVD1;PDYN;PRKAB1;RUNX3;FNDC7;GBGT1;TIAM1;RFX8;RFX7;TXNIP;ALPK2;KCTD17;TRIB1;KCTD15;LLGL2;RD3;SLC45A3;MEPCE;TWF2;BAZ2A;GATA2;OAZ2;TRPM1;DHX30;ADAMTS14;PTPMT1;PIP5K1C;ZBED4;RAB11FIP5;NAA50;B3GALNT2;CDK17;EGR1;CDK18;XBP1;TMEM184B;H3F3B;TIPARP…
EZH2_27294783_Chip-Seq_NPCs_Mouse	231/1374	0.759188	1	0	0	0.962073	0.265056	SLC23A3;LPGAT1;NPFFR1;PREP;ADARB1;IKZF2;DCAF6;HERC4;RESP18;MYB;HMCN1;SEC63;PAQR8;GIN1;IL1R2;ARMC2;RFX8;RFX6;ZC3H11A;ASF1A;L3MBTL3;SLC45A3;COL13A1;IL20RA;TWIST2;PRDM14;ACMSD;ADAMTS14;RIC8B;NPBWR1;RRS1;LTA4H;CDK17;CDK18;CDK19;HACE1;STK11IP;ZWINT;MARCO;RAET1C;SLCO6C1;TMCC3;XKR4;CDK15;ITM2C;PHF3;COL18A1;GPR25;BTG1;FASTKD2;PTPRK;EEA1;NHSL1;B3GALT2;EFCAB2;DNER;REV3L;TIMP3;GPR39;LYPLA1;SHPRH;SERPINB2;PA…
KDM5A_27292631_Chip-Seq_BREAST_Human	169/1012	0.75958	1	0	0	0.955628	0.262787	TDRKH;ANKLE2;IPO11;PRDM4;UBP1;PRDM2;RBPJ;TOMM20;ALKBH8;EEF1B2;FNTB;SIRPA;ATXN7L2;CHCHD1;NANOS2;PPTC7;KCNH8;ADAM11;DNAJB12;KRT8;ALG14;CD3EAP;FRS2;SDHA;SDHB;CLPX;DHDDS;TUFM;KCTD7;PYGO2;DPM2;DPM3;TXLNA;BRMS1;TMX2;WDR81;STIM2;TBL1XR1;TMEM138;PRPF3;HMBS;CMPK1;AURKAIP1;ASF1B;SLBP;DDX6;PFKFB3;CUL5;NOLC1;ADIPOR1;TOR1AIP1;ATP5L;TIMM50;RIC8A;DHX30;SEC14L1;PTPMT1;ZNHIT6;NPHP1;TPR;UBC;RHPN1;PSMF1;DMAP1;ECT2;…
STAT3_18555785_ChIP-Seq_MESCs_Mouse	338/1997	0.761166	1	0	0	0.968549	0.26432	ITSN2;SLC35B4;D16ERTD472E;ABCA16;RBPJ;FNBP1L;RRP8;SCAMP5;GOLGA5;ZMIZ2;MYB;PDK4;THSD7A;GJA8;PIP4K2C;GOLGA7;IER2;SEC63;ACVR1;PAQR8;OXSM;DNTTIP1;PDYN;GBGT1;MFSD10;THAP1;TIAM1;DYNC1LI1;CDC34;DAAM1;CRISPLD2;IFT81;ZC3H11A;MYL2;ORAI1;KCTD17;EIF1B;CUTA;L3MBTL3;COL13A1;SDC4;FICD;EPAS1;CSTF3;CRABP1;PRDM14;COPS7A;GATA2;RPAP3;PGS1;NHLH2;RIC8B;PDGFC;AFMID;RRS1;GSG1L;DECR2;A2M;NGFR;CDK18;XBP1;CDK19;HACE1;EGR4;…
ZNF217_24962896_ChIP-Seq_MCF-7_Human	256/1522	0.767977	1	0	0	0.962516	0.2541	HPSE2;EHMT1;ABAT;IKZF2;ADARB2;MYB;HMCN1;PRKCH;LIMCH1;DAPK1;CACNA2D3;KRT8;FRS2;GAPVD1;DHX40;ARMC2;TIAM1;DAAM1;CRISPLD2;PARD3;CD109;SPATA13;SUCLG2;VDAC1;TRIB1;LLGL2;SDC4;PCDH10;SDC2;MAPKAP1;ACTL7B;TWIST2;GATA5;IQGAP1;IQGAP2;LYPD6;PPL;NHLH2;PTDSS1;TRPM7;N4BP3;RAB11FIP4;ABCA1;XBP1;GREB1;RAB3IP;CP;PUM2;LYPD6B;PKIA;WNK2;MYO5C;CCDC88C;GALNTL5;TMCC3;PSMG1;CPEB4;SPAG17;NRP1;COL18A1;BTG1;NRSN1;SLC44A1;KCNC…
GATA6_25053715_ChIP-Seq_YYC3_Human	338/2000	0.771071	1	0	0	0.967096	0.25142	ITSN2;TDRKH;SLC46A3;LPGAT1;GDE1;HNRNPR;TMEM97;FNBP1L;DCAF6;LGALS3;BAIAP2L2;PPP4R2;FTH1;KIF21A;THSD7A;ATXN7L2;BTRC;SEPHS2;AGFG2;ACVR1;PDHX;ALG8;GABARAPL1;ALG6;FBXO2;CACNA2D3;KRT8;YOD1;PRKAB1;THAP1;WDR81;DAAM1;PARD3;ETHE1;FDX1;PSME1;ORAI1;PADI2;PRKD2;SUCLG1;TRIB1;AURKAIP1;GCDH;CASZ1;SLC45A3;SDC4;RETSAT;EPB41;PADI6;IL20RA;BAZ2A;PTTG1IP;IQGAP2;ATP5B;CYB5R3;PPP3R2;NPBWR1;SEC14L4;ZNHIT6;TRPM7;CEP76;ATP…
CEBPA_20513432_ChIP-Seq_MACROPHAGES_Mouse	338/2000	0.771071	1	0	0	0.967096	0.25142	MAPKBP1;ANKLE2;CNTF;NPFFR1;HDAC10;ABCA16;PKD2L2;FNBP1L;HERC4;KAT5;FTH1;DPF1;C3AR1;CCDC92;ACVR1;DAXX;PAQR7;AP1AR;JMJD8;MIF4GD;GBGT1;JMJD6;DHX40;DKK4;DYNC1LI1;NEIL2;TRIM14;ATF7;FLYWCH2;SIK2;MXRA7;KIF20A;ALPK2;TRIB1;VPS25;RD3;EPAS1;AIRE;TXK;LPAR1;IL20RA;1700069L16RIK;NEDD4L;PLA2G7;GJC3;APH1C;LARP1;FXR2;HLCS;GJA10;DND1;INPP5E;APOF;RRS1;KCNMB4;LTA4H;PIP5K1C;S100A14;DECR2;ATP6V1C1;RHBDL1;ABCA1;CDK17;SD…
KLF4_26769127_Chip-Seq_PDAC-Cell_line_Human	338/2000	0.771071	1	0	0	0.967096	0.25142	TDRKH;ANKLE2;CHIC2;SMARCB1;LDLRAD1;PRF1;GDE1;HNRNPR;KLHDC7A;FNBP1L;HERC4;LGALS3;HTR7;KIF21A;PIP4K2C;ATXN7L2;ATXN7L3;MFSD2A;ARRDC2;KRT8;BOLA1;ACSL5;RUNX3;EML2;CDC34;RFX7;PARD3;MTHFD2L;HSBP1L1;ULK3;ACOT2;ORAI1;TXNIP;RIN3;PRKCQ;SIK2;CYP2E1;RIN1;AURKAIP1;ACOT4;CASZ1;SLC45A3;SLC35D1;EPB41;LYPD3;PPL;GJC1;APH1A;ADAMTS14;SEC14L1;FADD;RHBDL2;RHBDL1;RAB11FIP5;TOE1;CDK17;CDK18;PRPF38B;ACE;H3F3B;FUCA1;RDX;FZ…
KDM2B_26808549_Chip-Seq_JURKAT_Human	338/2000	0.771071	1	0	0	0.967096	0.25142	TDRKH;APP;LPGAT1;HNRNPR;ADARB1;RBPJ;FNBP1L;RRP8;DCAF6;DPF1;ATXN7L3;SEPHS2;CDK5RAP3;IER2;MFSD2A;GABARAPL1;CCDC78;ARRDC2;KCNK13;BOLA1;CACNA2D4;RUNX3;EML2;CLPX;CH25H;RFX8;NEIL2;CRISPLD2;PARD3;ANTXRL;HMBS;FDX1;RRAGD;ORAI1;PRKCQ;PRKD2;FLYWCH1;SIK2;CYP2E1;MXRA7;NEIL1;AURKAIP1;CASZ1;L3MBTL3;SLC35D1;EPAS1;CDCA5;IL20RA;BAZ2A;PRDM13;GATA2;RPAP3;NPBWR1;PTPMT1;PIP5K1C;FADD;RHBDL3;N4BP3;ZBED4;ATP6V0A1;B3GALNT…
ATF3_27146783_Chip-Seq_COLON_Human	338/2000	0.771071	1	0	0	0.967096	0.25142	TCERG1;RPL32;FOXI2;LDLRAD1;ARPC5L;CYB5D2;BACH2;LGALS3;RNF112;HTR7;CDC27;SPATA24;LONP1;PRSS8;UBASH3A;MPV17;ATXN7L3;CDK5RAP3;IER2;PDK1;GABARAPL2;GABARAPL1;MEF2B;ARRDC1;OXSM;KCNK13;ECH1;GTPBP2;MIF4GD;JMJD6;DHX40;DDIT3;MYL2;HMBS;RBP1;RIN3;SUCLG1;MXRA7;TRIB1;ASF1A;LLGL2;SLBP;CASZ1;POM121;FICD;EPAS1;EPB41;FLII;TWF2;NOLC1;NEDD4L;KLK4;BAZ2A;GATA2;ZBTB4;TMTC4;COMMD9;NPBWR1;BLOC1S2;CEP192;S100A14;NAA50;B3G…
BMI1_23680149_ChIP-Seq_NPCS_Mouse	176/1056	0.773017	1	0	0	0.953743	0.245545	CNTF;HPSE2;NDUFA10;RXFP3;HOXA10;EIF4ENIF1;HPGDS;HTR7;DACH1;FGF9;MYB;CHCHD7;HOXA2;MAP3K8;RTTN;PITX2;CAR4;PPFIA2;D930020B18RIK;CDKL2;EOMES;CAST;KCNH3;GHSR;PRKCH;MSX3;TRP73;AP1AR;ALG11;OVOL1;HPCAL4;CH25H;RFX6;VOPP1;TXNIP;STEAP2;BLK;CASZ1;SLC45A3;CALCB;KCNE3;PCDH10;PDE1A;CRABP1;NPR3;PSG16;ALOX15;IL20RA;TWIST2;GATA5;PRDM14;PRDM13;GATA2;FBXO43;HOXB13;TMTC4;STK31;GJC1;WNT6;NHLH2;RAD51AP2;WNT1;RIMKLB;KLH…
NR1I2_20693526_ChIP-Seq_LIVER_Mouse	156/939	0.774103	1	0	0	0.950696	0.243426	ZFP445;ATN1;PRF1;DIXDC1;PEBP1;RORA;HSF2BP;ADARB1;ADARB2;COMT;CLDN1;DPF2;PDK4;KIF21A;SKP2;ACVR1;PPTC7;IL1R2;SDHC;LIFR;MIF4GD;4931406C07RIK;TIMM8A1;FOXP1;TUFM;DKK4;4930402H24RIK;FCGR3;CYP2D22;HGS;ZC3H11A;PARD3;MAPKAPK2;SPATA13;BOLA2;TIPRL;SUCLG2;RIN3;IL6ST;RAI14;ENPEP;SLC45A3;NNMT;SDC4;PDE1A;ITPR1;PRDM14;PCDH12;IQGAP2;ESPNL;CASKIN2;ZFP236;GPR108;STARD10;HOOK3;BTBD9;ARHGAP26;CP;PALB2;ARHGAP24;NMRAL1…
ESR1_21235772_ChIP-Seq_MCF-7_Human	36/228	0.774536	1	0	0	0.903546	0.230848	TMED10;RPE;ABAT;PLOD2;PPL;GHR;SNX29;CAPN8;PODXL;MYB;ADORA1;EFHD1;SLC39A8;N4BP3;LMCD1;CTSD;IER2;ABCA1;WNT10B;DENND2C;XBP1;H3F3B;GDF15;ARRDC2;GREB1;ELOVL6;CGN;TPD52L1;RCAN1;ELF3;CRISPLD2;CLCF1;DOK7;LHX6;SIK1;MAPT
NANOG_18358816_ChIP-ChIP_MESCs_Mouse	206/1232	0.774934	1	0	0	0.95684	0.243973	IFITM1;SLC35B4;HDAC10;DIXDC1;KLHDC7A;BACH2;RXFP3;CHEK2;FTH1;EPC2;PDK1;PAQR7;DAPK1;FRS2;PDYN;NEIL2;MTHFD1;CYP2U1;SPARCL1;SDC2;IL20RA;NOLC1;OAZ2;PDGFC;DND1;A2M;ZFP189;MCTS1;TRAP1;FZD2;H3F3B;RDX;FZD8;LNPEP;RPS26;FBXL8;GJB4;GJB3;PKIA;GPR19;COL18A1;ARF2;NRSN1;SLC44A4;MTMR12;FASTKD2;KRT23;SNX10;BMI1;LRRC2;SHF;CCKAR;HYAL3;ARIH2;ANKRD1;EMB;GPR139;RAB8A;DENND2C;CNTD1;IL13;TOP3A;CACYBP;SLC39A14;PLSCR1;B3GN…
RUNX_20019798_ChIP-Seq_JUKART_Human	101/616	0.778055	1	0	0	0.938261	0.235464	FCGBP;CD83;GPR68;ZBTB24;PRF1;RORA;ATP12A;IKZF2;BACH2;LGALS3;TATDN2;CHEK2;PEBP4;MAP3K8;BTRC;PRSS2;SEPHS2;TLE4;PAQR8;MYLIP;PRKCH;DNAJB12;FOXP1;TIAM1;NEIL2;GPR160;PRKCQ;PRKD2;RIN3;NEIL1;AURKAIP1;TRIB1;TRIB2;TMEM161B;PFKFB3;EPAS1;USP54;GPR84;IQGAP2;SOCS1;ATP6V0A1;UBE2F;XBP1;HACE1;NEK7;LNPEP;PHC3;SELL;CCDC88C;NMT2;SNAI2;SP5;NMUR1;IL21;BTG2;BTG1;SLC44A1;DOCK9;ELFN1;PHTF1;AUH;BCL7A;CYTIP;LMCD1;KLF12;CAM…
SPI1_20176806_ChIP-Seq_THIOMACROPHAGE_Mouse	278/1654	0.781567	1	0	0	0.961816	0.237043	SLC46A3;APP;ANKLE2;SLC35B4;ACSM2;ZDHHC5;ABCA17;AQP3;ZC3H12C;SPATA22;SOX18;LIPN;LUC7L;ATXN7L2;AGFG2;PDHX;GRCC10;DAXX;PAQR6;ENDOG;PAQR7;NPFF;DNTTIP1;ENTPD8;BCS1L;GTPBP2;JMJD8;RUNX3;MIF4GD;MFSD10;CLPS;RFX7;DDIT3;ULK3;VOPP1;FLYWCH1;SIK2;ALPK2;TRIB1;UNC119B;POM121;AIRE;CDCA5;1700069L16RIK;BAZ2A;SDSL;LARP1;HLCS;GJA10;ZSCAN12;LTA4H;WNT10B;BCL11B;TMEM50B;XRCC3;PRG3;GP6;5330417C22RIK;CS;MC1R;CILP;LPAR6;NM…
FOXM1_26100407_CHIP-SEQ_Hek293_flp-in_Human	326/1934	0.783268	1	0	0	0.964593	0.235631	APP;IPO11;HNRNPR;IKZF2;RBPJ;ZFYVE1;LGALS3;GPBP1;CDC27;EPC2;ATXN7L2;SEPHS2;CDK5RAP3;IER2;TSPYL2;GABARAPL2;ECH1;CACNA2D3;KRT8;FRS2;DLEC1;EML2;DHX40;CH25H;TIAM1;WDR81;RFX6;CD109;TXNIP;PRKCQ;RBCK1;TRIB1;AURKAIP1;TRIB2;SLC22A4;ENPEP;SLC35D1;EPB41;LPAR1;TMTC3;PRDM14;NOLC1;NEDD4L;BAZ2A;LYPD3;PRDM13;ATP5O;LYPD6;PRDM10;C9ORF72;TMTC4;LARP1;RIC8B;ADAMTS18;PPY;RHBDL3;ATP6V1C1;EXPH5;ZRANB1;CDK19;PRRT2;FZD4;RD…
BCL11B_21912641_ChIP-Seq_STHDH_STRIUM_Mouse	1943-06-01	0.78648	1	0	0	0.798483	0.191786	BCL11B;FAF2;ADAM11;RAPGEF1;LDLR;FOXP1
MITF_21258399_ChIP-Seq_MELANOMA_Human	956/5578	0.787782	1	0	0	0.980759	0.233945	ITSN2;MAPKBP1;EHMT2;TMEM97;RBPJ;ZFYVE1;PTPDC1;ZC3H12C;IL4I1;ENDOU;ZFYVE26;GPBP1;GABARAPL2;ATG3;DAXX;FRS2;CACNA2D4;PDYN;MTHFD1;EWSR1;ZC3H11A;DDIT3;ORAI1;TXNIP;PADI2;ATF7;COL13A1;LYPD3;COPS7A;ABCB9;GATA2;CYB5R2;ADAMTS14;LARP1;CYB5R3;RNF216;HLCS;EPB41L1;RHBDL3;EXPH5;TOE1;GSTM4;PRPF38B;GPR15;TIPARP;CP;CS;PPFIBP2;LYPD6B;PSMG1;FERMT3;ARF4;PIGU;ARHGAP8;MTMR12;PRKAG2;TMEM51;SNX10;EFCAB6;OSBPL11;OSBPL10;S…
FOXO3_23340844_ChIP-Seq_DLD1_Human	114/695	0.789541	1	0	0	0.938648	0.221806	LPGAT1;HSF2BP;KLHDC7A;PRDM2;FNBP1L;BACH2;FGF3;RAB43;PPP4R2;MYB;PITX2;CCDC92;AGFG2;MYLIP;ARRDC2;CTNNBIP1;PDGFRL;EDAR;TIAM1;TMEM136;TBL1XR1;SCNN1B;SPATA13;VOPP1;TXNIP;NOBOX;VDAC1;KCTD17;PEF1;YTHDC2;DDX1;SLC1A1;BAZ2A;RASAL1;SLC38A11;ATP5O;PLD1;ADIPOR2;FOXO1;NADK;TBC1D16;MPST;ANKRD27;GPR108;STARD10;NFATC3;GP9;TMEM116;BHLHE40;PLEKHM1;CPEB4;GPR19;ATR;SLC25A1;DDR1;THRA;AP4E1;PTPRM;SLC2A2;HSPB1;RSF1;PTPR…
KDM2B_26808549_Chip-Seq_HPB-ALL_Human	337/2000	0.789582	1	0	0	0.964235	0.227801	TDRKH;ZDHHC5;HNRNPR;RBPJ;FNBP1L;BACH2;DCAF6;ZC3H12C;HERC4;LACTB;GOLGA3;RNF115;MYB;CCDC92;BTRC;PRSS2;SEPHS2;IER2;ACVR1;TSPYL2;PAQR7;ARRDC2;OVOL1;RUNX3;EML2;WDR81;EWSR1;PARD3;ANTXRL;FDX1;ORAI1;JTB;TRIM14;PRKCQ;SIK1;SIK2;RIN1;AURKAIP1;LINS1;ASF1B;L3MBTL3;SLC35D1;EPB41;BAZ2A;PRDM13;TMTC4;NHLH2;CYB5R3;PTPMT1;KCNMB4;ATP6V0A1;EXPH5;NAA50;B3GALNT2;CDK17;EGR1;GPR17;FIS1;PRPF38B;XBP1;ZRANB1;SIVA1;BCL11B;ST…
FLI1_26923725_Chip-Seq_HEMOGENIC-ENDOTHELIUM_Mouse	337/2000	0.789582	1	0	0	0.964235	0.227801	APP;RPL32;ZFP609;GDE1;D430042O09RIK;CYB5D2;ZC3H12C;RNF112;HTR7;C3AR1;GJA8;MPV17;CCDC92;CEP97;ATXN7L3;GOLGA7;CDK5RAP3;SEC63;GABARAPL2;MED1;CUBN;MEF2B;SERPINF1;NGDN;BOLA1;CD3EAP;FRS2;PRKAB1;RUNX3;MIF4GD;SCAMP2;TIAM1;4930402H24RIK;FNDC4;CRISPLD2;FLYWCH2;RBCK1;TTLL12;KCTD17;NEIL1;VPS25;GGNBP1;POM121;RETSAT;GATA5;1700069L16RIK;LYPD5;NLK;ZBTB4;OAZ2;ATP5L;FXR2;RIC8B;HLCS;ADAMTS18;SEC14L4;PDGFC;WBP2NL;PP…
PU1_27457419_Chip-Seq_LIVER_Mouse	337/2000	0.789582	1	0	0	0.964235	0.227801	SLC23A3;MAPKBP1;LPGAT1;WDSUB1;ARPC5L;EHMT1;IKZF2;DCAF6;GPR176;PSMD5;SOX18;RESP18;EPC2;IL12A;HMCN1;PDK1;ACVR1;PAQR8;PDHX;ENDOG;GIN1;IL1R2;SLC35C2;YOD1;BCS1L;GAPVD1;RFX8;ZC3H11A;PRKCQ;C4BP;RD3;TMEM87B;SLC45A3;MAPKAP1;PDE1A;TWIST2;MIR124A-2;PRDM14;LYPD6;ACMSD;COMMD9;NPBWR1;NHLH1;INPP5E;RRS1;TRPM7;CHST14;CDK18;STK11IP;PBX3;INO80;AIF1L;SETX;MARCO;CDAN1;SLCO6C1;LYPD6B;NMT2;PKIG;XKR4;CDK15;ITM2C;PHF3;BT…
NANOG_18555785_ChIP-Seq_MESCs_Mouse	88/542	0.794921	1	0	0	0.929108	0.213242	SLC25A1;TOP2A;RYR2;MTMR12;ZBTB24;FBXO27;CCDC124;SNX10;NUCKS1;PKD2L2;LRRC2;SHF;TATDN2;LRRTM3;CHEK2;KIF1B;MYBL2;GPR139;ZFPL1;A4GALT;RAB8A;PDK1;TLE4;CCDC39;NUP133;ZFP219;SLC2A13;ECH1;SARS;FBXO15;TYK2;IL17RD;SLC39A14;SDHB;DDOST;TOX4;KCTD9;PLSCR1;RCN1;LMBRD1;DBF4;RAP2B;MTHFD1;EIF4E1B;MSH5;ZFP42;KIFC3;IL6ST;CRELD2;DTL;KCTD15;ASF1B;FKBP5;LAMA5;ZFP148;AU040320;NDRG3;UHRF2;DCTN2;CDCA5;WRB;RPE;CSTF3;AW5498…
SETDB1_19884255_ChIP-Seq_MESCs_Mouse	340/2020	0.797368	1	0	0	0.963186	0.218103	VEZT;APP;IFITM1;WDSUB1;ARL6IP1;EHMT2;D16ERTD472E;LST1;ZDHHC5;EHMT1;PKD2L2;LIPE;PPP4R2;GPBP1;KIF21A;SEPHS2;GOLGA7;CDK5RAP3;SEC63;DYNC2H1;PAQR8;MCCC2;GRCC10;PAQR6;PRKCH;NPFF;KCNK13;RSAD1;ALG2;FRS2;GTPBP2;OVOL1;MIF4GD;SCAMP2;DKK4;4930402H24RIK;DAAM1;DDIT3;TMEM79;BOLA2;ACOT2;PFN4;RIN3;VDAC1;KIF20A;KCTD17;ATP6V0D1;ALG10B;KCTD15;GGNBP1;SDC4;EPHA10;EPAS1;PADI6;AIRE;SHMT1;BAZ2A;GATA2;TMTC4;PGS1;BRIP1;SEC…
CDX2_19796622_ChIP-Seq_MESCs_Mouse	53/334	0.801873	1	0	0	0.908055	0.200503	APP;SLC44A1;FGF2;RAB22A;HOXA10;EDNRA;ZFP385B;PHACTR2;SPEG;ZFP641;USP47;ADIPOQ;KRT8;TAAR2;RCN2;DAAM1;NAV3;DCT;DPPA1;SPARCL1;ZFP7;PDZRN3;WDFY4;LRRC15;RTN1;SATB1;SDC2;TULP4;CST9;PLD1;MLLT3;PLA2G7;THBS1;OAS1G;APH1C;STK33;CLMN;IGF2BP3;MSX1;A2M;JAM3;UBE2H;PBX3;PDE4DIP;GPR137B;MYO1D;BHMT;NIN;DNMBP;SCCPDH;NAT1;TSPAN18;CAMK1
BCL3_23251550_ChIP-Seq_MUSCLE_Mouse	141/858	0.806425	1	0	0	0.940404	0.202322	ISCA1;CLSTN3;SCX;DCAF6;PPP1CB;RAB43;RPH3A;LAPTM4A;FAM162A;FTH1;ZFP560;DPF2;MPV17;CLCC1;ATXN7L2;SLC25A47;TSPYL2;MCCC2;ATG3;PDHX;CEP135;FBXW9;ECH1;RSAD1;BOLA1;DYRK1B;TXLNA;STIM2;JTB;TXNIP;SNRNP27;ATF7;ELMO3;ATP6V0D1;KCTD15;DAP3;IPPK;ANAPC13;ZFP346;SDC4;GPR119;PSEN1;DNAJC27;FOXO1;TOR1AIP1;BCL2L13;ATP5B;HLCS;ZSCAN12;NAE1;RHBDL1;EIF2B4;FIS1;PLK5;TMEM184B;UBE2B;HSPA5;FUS;IDH1;SLC4A10;CDAN1;DNMBP;ADCK1;…
CEBPB_20176806_ChIP-Seq_MACROPHAGES_Mouse	336/2000	0.807196	1	0	0	0.961373	0.205915	MAPKBP1;ANKLE2;NPFFR1;WDSUB1;AQP3;BACH2;ZC3H12C;LGALS3;GPR176;KAT5;PSMD5;FTH1;MPV17;CCDC92;ZFPL1;SKP2;GABARAPL1;ENTPD1;ALG9;PAQR7;RSAD1;SCRIB;AP1AR;FNDC7;GBGT1;JMJD6;NISCH;CLPS;HMBS;FLYWCH2;KIF20A;TRIB1;ASF1B;RD3;POM121;EPAS1;TXK;1700069L16RIK;NEDD4L;LYPD3;RNASET2B;ADH4;NHLH2;APH1C;LARP1;CYB5R3;GJA10;DND1;INPP5E;APOF;LTA4H;S100A14;DECR2;ATP6V1C1;RHBDL1;ABCA1;CDK17;XBP1;TMEM184B;BTBD17;MCAM;IL31RA…
OCT4_18555785_Chip-Seq_ESCs_Mouse	336/2000	0.807196	1	0	0	0.961373	0.205915	SLC23A3;MAPKBP1;LPGAT1;EHMT1;IKZF2;FNBP1L;DCAF6;GPR176;EPC2;HMCN1;B2M;VPS39;ACVR1;PAQR8;PDHX;CUBN;GIN1;IL1R2;SLC35C2;YOD1;GAPVD1;PDYN;RFX8;4930402H24RIK;ZC3H11A;PRKCQ;C4BP;RD3;TMEM87B;SLC45A3;PCDH10;CSTF3;MAPKAP1;TWIST2;PRDM14;ACMSD;NHLH2;COMMD9;NPBWR1;NHLH1;RRS1;TRPM7;PSMF1;CHST14;PROM2;CDK18;IFI44;CGN;INO80;5330417C22RIK;AIF1L;SETX;MARCO;CDAN1;SLCO6C1;LYPD6B;PKIG;XKR4;CDK15;ITM2C;PHF3;BTG2;SLC4…
ESRRB_18555785_Chip-Seq_ESCs_Mouse	336/2000	0.807196	1	0	0	0.961373	0.205915	MAPKBP1;LPGAT1;EHMT1;IKZF2;FNBP1L;DCAF6;GPR176;RESP18;EPC2;IL12A;HMCN1;VPS39;ACVR1;PAQR8;PDHX;CUBN;GIN1;IL1R2;SLC35C2;YOD1;GAPVD1;PDYN;RUNX3;GBGT1;RFX8;4930402H24RIK;ZC3H11A;PRKCQ;C4BP;RD3;TMEM87B;SLC45A3;SDC4;SLC35D1;CSTF3;TWIST2;GATA5;PRDM14;ACMSD;ADH4;NHLH2;ADAMTS13;COMMD9;NPBWR1;NHLH1;RRS1;TRPM7;PSMF1;CHST14;CDK18;STK11IP;PBX3;INO80;SETX;MARCO;GRIN3A;CDAN1;PKIG;XKR4;CDK15;ITM2C;PHF3;BTG2;SLC4…
SUZ12_18555785_Chip-Seq_ESCs_Mouse	336/2000	0.807196	1	0	0	0.961373	0.205915	LPGAT1;WDSUB1;EHMT1;IKZF2;FNBP1L;DCAF6;GPR176;RESP18;EPC2;HMCN1;ACVR1;PAQR8;PDHX;CUBN;GIN1;IL1R2;YOD1;GAPVD1;PDYN;RFX8;4930402H24RIK;ZC3H11A;PRKCQ;C4BP;RD3;TMEM87B;SLC45A3;SLC35D1;CSTF3;MAPKAP1;PDE1A;TWIST2;MIR124A-2;PRDM14;LYPD6;ACMSD;COMMD9;NPBWR1;NHLH1;PDGFC;RRS1;TRPM7;PSMF1;CHST14;CDK18;IFI44;INO80;SETX;MARCO;CDAN1;SLCO6C1;LYPD6B;NMT2;XKR4;CDK15;ITM2C;IL21;PHF3;INTS12;BTG2;GPR25;IL20;FASTKD2;…
CDX2_21402776_ChIP-Seq_INTESTINAL-VILLUS_Mouse	336/2000	0.807196	1	0	0	0.961373	0.205915	SLC23A3;VEZT;NPFFR1;PANK3;LPGAT1;PREP;PRF1;ADARB1;IKZF2;ABCA13;DCAF6;HERC4;ZFYVE26;ZMIZ2;GM4922;RESP18;MYB;HMCN1;SEC63;PAQR8;PRKCH;GIN1;IL1R2;FRS2;DICER1;BCS1L;ARMC2;THEG;RFX8;DAAM1;RFX6;ZC3H11A;RIN3;1700016K19RIK;TRIB2;ASF1A;C4BP;RD3;L3MBTL3;SLC45A3;COL13A1;TWIST2;IL20RA;TMTC3;PRDM14;BAZ2A;IQGAP2;ACMSD;ADAMTS14;LARP1;RIC8B;NPBWR1;NHLH1;RRS1;KCNMB4;LTA4H;CDK17;CDK18;CDK19;HACE1;STK11IP;GREB1;RAB3…
SOX6_21985497_ChIP-Seq_MYOTUBES_Mouse	336/2000	0.807196	1	0	0	0.961373	0.205915	ITSN2;SLC23A3;VEZT;SMARCB1;NPFFR1;LPGAT1;PREP;PRF1;ADARB1;IKZF2;DCAF6;HERC4;GM4922;RESP18;MYB;HMCN1;SEC63;PAQR8;GIN1;IL1R2;KCNK13;KRTAP17-1;FRS2;TAAR2;YOD1;BCS1L;DHX40;ARMC2;RFX8;ZC3H11A;ASF1A;C4BP;SLC22A4;RD3;L3MBTL3;SLC45A3;COL13A1;AIRE;FLII;TWIST2;IL20RA;PRDM14;PTTG1IP;ACMSD;ATP5B;ADAMTS14;BRIP1;RIC8B;NPBWR1;NHLH1;RRS1;KCNMB4;LTA4H;RHBDL3;CDK17;CDK18;XBP1;CDK19;PLK5;HACE1;FZD2;STK11IP;RAB3IP;Z…
SOX2_22085726_ChIP-Seq_NPCs_Mouse	336/2000	0.807196	1	0	0	0.961373	0.205915	IFITM1;HPSE2;ARPC5L;AQP6;EHMT1;TMEM97;PTPDC1;LGALS3;HTR7;PPP2R1B;PSMD5;FTH1;MYB;TNFSF10;LONP1;MPV17;ATXN7L2;BTRC;B2M;IAH1;IL1R2;SERPINF1;KCNK13;ECH1;RSAD1;MIF4GD;GBGT1;DKK4;4930402H24RIK;CDC34;TMEM79;TXNIP;SPARCL1;SIK2;KIF20A;ASF1A;GGNBP1;TXK;MAPKAP1;PRDM14;CLCNKA;FPR3;WDR62;ADH5;ADAMTS13;CYB5R3;ATRIP;ABCA1;NGFR;HACE1;FZD2;JUP;EGR4;FZD4;ABCA3;TMEM50B;IL31RA;ABCA9;CP;ELL3;MRPL22;CS;GKAP1;LYPD6B;CC…
FOXA1_26769127_Chip-Seq_PDAC-Cell_line_Human	336/2000	0.807196	1	0	0	0.961373	0.205915	TCERG1;MAPKBP1;PANK3;LDLRAD1;ZDHHC5;GDE1;HNRNPR;KLHDC7A;PKD2L2;ADARB2;FNBP1L;DCAF6;NYNRIN;ZC3H12C;LGALS3;GPR176;HTR7;GOLGA5;PPP2R1B;KIF21A;GJA8;HMCN1;BTRC;IER2;PDK1;NHLRC3;ARRDC2;BOLA1;CD3EAP;ACSL5;YOD1;PRKAB1;CLPX;ZC3H11A;PARD3;RBP1;FDX1;ORAI1;TXNIP;RIN3;CYP2E1;RIN1;TRIB1;TMEM87B;SLC45A3;SLC35D1;EPAS1;NOLC1;PTTG1IP;PRDM10;RPAP3;ACMSD;ATP5L;PLAC8;ADAMTS14;EPB41L1;BLOC1S2;ZNHIT6;PTPMT1;LTA4H;ATP6V…
PRDM5_23873026_ChIP-Seq_MEFs_Mouse	170/1029	0.807211	1	0	0	0.945402	0.202477	FAM49B;ISCA1;EHMT2;ARPC5L;EHMT1;ZC3HAV1L;AQP3;FNTA;PSMD5;HOXA2;SLC25A43;SLC39A7;MAP3K7;GOLGA7;TMEM14A;AGFG2;UNC13B;TSPYL2;MCCC2;CPA2;DAXX;ENDOG;CDKL5;DAPK1;ALG2;ATP11C;EPDR1;PRPF4B;WRNIP1;GAPVD1;GTPBP2;PHKA2;THAP1;KCTD7;RINT1;KCTD9;CEP57L1;VOPP1;TRIM14;ASF1A;CUTA;POM121;NOTCH1;SDC2;MAPKAP1;MEPCE;SLC1A1;UBR2;IQGAP2;STK31;PTDSS1;RNF216;PODXL;STK38;ATP6V1H;VARS2;ATP6V1C1;UBE2H;CDK19;HSPA5;SMURF1;PBX…
PDX1_19855005_ChIP-ChIP_MIN6_Mouse	109/669	0.807348	1	0	0	0.932359	0.199525	CLSTN3;ZFP207;NUCKS1;TMEM97;CDH7;EEF1B2;CHCHD5;ABHD11;CDC26;CHEK2;TSPYL2;GABARAPL2;MYLIP;GABARAPL1;FKBPL;ALG14;CD3EAP;VRK3;CPT1C;KCTD7;KCTD9;MTHFD1;PARD3;PRPF3;MSH5;DNAJB11;ATF7;KIF20A;NEIL1;ATP6V0D1;VPS25;ASF1B;SLBP;UQCRB;NOLC1;ZBTB5;APH1C;PTDSS1;AFMID;ARSK;RHPN1;HACL1;DECR2;GSTM4;MPST;EIF2B4;OPN3;FUS;MCAM;IDH1;SLC4A10;CIDEA;PAICS;ZWINT;CS;CCPG1;TRP53;0610009B22RIK;RANBP10;DHX29;ACY1;PCSK9;ADAR;…
GATA1_26923725_Chip-Seq_HPCs_Mouse	35/226	0.809374	1	0	0	0.886222	0.187431	INO80B;PDE1B;ODC1;ZDHHC24;NLK;STK31;LIMA1;TRP53I11;1700025G04RIK;LONP1;DNMT3B;GPR137;PHACTR1;CSK;RHBDL3;ATP6V1C1;CD55;CAR4;SNCA;HGSNAT;CDK19;PTGIS;MMGT2;RNF24;IL15;NCOA3;UBE2G1;CDC42BPB;SORCS2;YWHAZ;PRPF18;IFNG;ATP6V1B2;TADA1;PHPT1
FLI1_20887958_ChIP-Seq_HPC-7_Mouse	341/2030	0.80974	1	0	0	0.961261	0.202867	SLC35B4;ARL6IP1;PRF1;ZFP609;PKD2L2;NUBP2;DCAF6;SCAMP5;PNN;GOLGA3;FTH1;LUC7L;IL12A;RTTN;BTRC;IER2;ALG8;GIN1;NGDN;KRT8;DNTTIP1;BOLA1;CD3EAP;FRS2;DLEC1;BCS1L;1700010I14RIK;MRPS18C;DYNC1LI1;IFT88;FNDC4;RFX7;DDIT3;TXNIP;RIN3;PRKD2;VDAC1;AURKAIP1;GGNBP1;ANAPC13;TMEM161B;TWF2;1700069L16RIK;NOLC1;PTTG1IP;NLK;RNASET2B;PTDSS1;ADAMTS13;SEC14L1;RIC8B;ZNHIT6;AFMID;ZSCAN12;CEP192;ATRIP;RAB11FIP3;ATP6V0A1;NAA50…
IRF1_19129219_ChIP-ChIP_H3396_Human	30/196	0.814438	1	0	0	0.875887	0.179781	VEZT;CCNT2;WRB;SLC2A2;ILK;CTDSPL2;ZBTB5;PEPD;FBXO43;CYB5D2;TOR1AIP1;ATP5L;BRIP1;FXR2;NFATC2IP;RGS20;AASS;DCC;HEG1;GLYCTK;FBXL18;RAB11A;STXBP5L;RAB11B;KCTD7;TUBB2A;GFOD1;TMEM119;DOCK2;FXN
YAP1_20516196_ChIP-Seq_MESCs_Mouse	392/2329	0.815517	1	0	0	0.963162	0.196421	IPO11;ANKLE1;FRMPD4;D16ERTD472E;ADARB2;ABCA13;BACH2;ALKBH8;GPBP1;MYB;UBASH3A;DLEU7;UNC13B;MED1;GRCC10;DAPK1;FRS2;1700010I14RIK;RFX7;DDIT3;PARD3;SPARCL1;PRKCQ;PRKD2;FAR2;ENPEP;SHMT1;GATA2;PLAC8;CYB5R3;RIC8B;RNF216;HLCS;ADAMTS18;AFMID;GSG1L;RHBDL3;B3GALNT2;NDFIP2;HACE1;FZD2;JUP;H3F3B;STARD10;LARP7;NR1D1;SLC6A5;PKIA;HNRNPD;XKR5;PHF3;BTG1;NRSN1;EFCAB6;AACS;OSBPL10;SMG6;EEA1;FCRLA;SHH;MED10;RBPMS2;SPI…
CEBPD_21427703_ChIP-Seq_3T3-L1_Mouse	290/1735	0.817177	1	0	0	0.956492	0.193115	SLC35B4;EHMT2;PRF1;RNF115;EDNRA;FTH1;PDK4;HOXA2;THSD7A;ACAD10;IER2;CUBN;NHLRC3;DAPK1;IL1R2;ARRDC2;FRS2;CH25H;ARMC2;DAAM1;DDIT3;AKR1C14;VOPP1;TXNIP;NOBOX;TRIB2;KCTD15;ADCYAP1R1;PCDH10;PDE1A;CRABP1;ACTL7B;TWIST2;LPAR4;ATP5O;PLA2G7;PPL;RPAP3;ATP5L;TMTC4;PGS1;PLAC8;BRIP1;RNF216;PDGFC;ERI3;PSMF1;ATP6V1C1;ATP6V0A1;B3GALNT2;ABCA1;XBP1;NDFIP2;FZD2;BCL11B;GRTP1;SLC10A2;BTBD16;RAB3IP;LNPEP;CDC7;PARP16;CP;G…
RNF2_18974828_ChIP-Seq_MESCs_Mouse	216/1302	0.817617	1	0	0	0.949348	0.191162	NPFFR2;APP;OXTR;LPGAT1;CPNE7;BACH2;RXFP3;GPR176;SOX18;MYB;HOXA2;LRAT;EPHA5;PRKCH;KCNK13;CACNA2D3;OVOL1;HPCAL4;RRAGD;TRIB2;L3MBTL3;RETSAT;COL13A1;EPHA10;PCDH10;CRABP1;TWIST2;GATA5;PRDM14;PRDM13;GATA2;ADAMTS15;NHLH2;APOF;RHBDL3;WNT10B;FZD2;EGR4;BCL11B;FZD4;ABCA3;MCAM;PBX3;NR2F1;FZD8;PARP12;SLC6A5;WNK2;TMCC3;RGL3;PTPRU;NRP1;RYR2;KCNC2;CITED4;PRKAG2;PTPRM;HOXC12;BMI1;HOXC11;PANX2;SHH;RSPO1;DLGAP2;CHS…
EZH2_18974828_ChIP-Seq_MESCs_Mouse	216/1302	0.817617	1	0	0	0.949348	0.191162	NPFFR2;APP;OXTR;LPGAT1;CPNE7;BACH2;RXFP3;GPR176;SOX18;MYB;HOXA2;LRAT;EPHA5;PRKCH;KCNK13;CACNA2D3;OVOL1;HPCAL4;RRAGD;TRIB2;L3MBTL3;RETSAT;COL13A1;EPHA10;PCDH10;CRABP1;TWIST2;GATA5;PRDM14;PRDM13;GATA2;ADAMTS15;NHLH2;APOF;RHBDL3;WNT10B;FZD2;EGR4;BCL11B;FZD4;ABCA3;MCAM;PBX3;NR2F1;FZD8;PARP12;SLC6A5;WNK2;TMCC3;RGL3;PTPRU;NRP1;RYR2;KCNC2;CITED4;PRKAG2;PTPRM;HOXC12;BMI1;HOXC11;PANX2;SHH;RSPO1;DLGAP2;CHS…
GF1_26923725_Chip-Seq_HPCs_Mouse	238/1432	0.821009	1	0	0	0.951079	0.187573	IPO11;WDSUB1;FRMPD1;ABCA17;KLHDC7A;IKZF2;D430042O09RIK;BACH2;HTR7;TNFSF10;LONP1;IL12A;GJA8;DLEU7;PTGDR;MCCC2;ARRDC2;MYO7B;RUNX3;TIAM1;CRISPLD2;CD109;GPR160;RRAGD;SIK1;FAR2;SIK2;TTLL12;KCTD17;TRIB2;GGNBP1;CASZ1;TMEM161B;EPAS1;PCDH10;PDE1B;CDCA5;TXK;TWIST2;PRDM14;NLK;RPAP3;LARP1;RIC8B;PDGFC;ERI3;RHBDL3;RIMKLB;ATP6V1C1;ATP6V0A1;ABCA1;CDK19;HACE1;GRTP1;PRG2;PRG3;UNC119;PSMG1;DDR1;HERPUD2;SYNM;SLC44A3…
MAF_26560356_Chip-Seq_TH2_Human	335/2000	0.82389	1	0	0	0.958512	0.185682	SLC23A3;APP;IFITM1;SLC46A1;ANKLE1;ARL6IP1;LST1;ZDHHC5;DIXDC1;HNRNPR;RBPJ;FNBP1L;ALKBH6;HERC4;IL4I1;KAT5;FTH1;ATXN7L2;ATXN7L3;SEPHS2;GABARAPL2;MED1;PAQR6;IAH1;RSAD1;BOLA1;ACSL5;GTPBP2;CPT1C;RUNX3;RFX7;DDIT3;ETHE1;PSME1;ULK3;JTB;TXNIP;PRKCQ;NEIL1;AURKAIP1;ASF1A;ACOT4;SLC35D1;FICD;EPB41;TWF2;BAZ2A;LYPD3;NLK;TMTC4;APH1A;PGBD1;ZNHIT6;KCNMB4;FADD;ATRIP;RHBDL1;PRPF38B;SNAPIN;PRRT2;TMEM86B;SLC35E2;FUCA1;…
KLF6_26769127_Chip-Seq_PDAC-Cell_line_Human	335/2000	0.82389	1	0	0	0.958512	0.185682	TDRKH;IFITM1;LPGAT1;LDLRAD1;HNRNPR;KLHDC7A;RBPJ;FNBP1L;ZC3H12C;HERC4;LGALS3;GPR176;FTH1;KIF21A;MPV17;ATXN7L3;IER2;MFSD2A;PDK1;ALG8;ALG6;LIMCH1;KRT8;ACSL5;DICER1;GTPBP2;PRKAB1;EML2;PARD3;ANTXRL;HMBS;HSBP1L1;RBP1;ACOT2;JTB;TXNIP;RIN3;PRKD2;SIK2;RBCK1;CYP2E1;AURKAIP1;TRIB2;SLC45A3;COL13A1;SLC35D1;EPAS1;EPB41;CDCA5;CSTF3;TWF2;LYPD3;ZBTB4;GJC1;BRIP1;SEC14L1;PTPMT1;S100A14;RHBDL2;RAB11FIP5;GSTM4;B3GALN…
SUZ12_27294783_Chip-Seq_NPCs_Mouse	144/880	0.824382	1	0	0	0.936403	0.180839	CD84;STEAP3;CCNT2;OLFML2B;CHPF;NDUFA10;IKZF2;BZW1;DCAF6;CDH7;RGS5;CAPN8;IL18RAP;CNTNAP5A;PPIP5K2;RESP18;HMCN1;TMEM14A;PAQR8;GIN1;IL1R2;ANKRD45;SHISA4;RFX8;MAPKAPK2;TIPRL;COL4A3;SCG2;ZFP451;INO80D;SLC45A3;TWIST2;PRDM14;TOR1AIP1;WNT6;ESPNL;NPBWR1;TPR;RRS1;ATP6V1H;CACNA1S;UBE2F;CDK18;1700019D03RIK;STK11IP;IDH1;NEK7;UBE2W;MARCO;SCCPDH;CPS1;SLCO6C1;TADA1;XKR4;CDK15;ITM2C;PHF3;DPP10;GPR25;BTG2;1500015O…
TP53_23651856_ChIP-Seq_MEFs_Mouse	540/3193	0.826089	1	0	0	0.967782	0.184898	ITSN2;MAPKBP1;FRMPD4;SCX;ABCA17;D430042O09RIK;BACH2;LACTB;GPR176;HTR7;PPP4R2;ALKBH1;PRSS2;DLEU7;CUBN;PRKCH;9530077C05RIK;DAPK1;SERPINF1;CACNA2D3;CD3EAP;GAPVD1;NISCH;DYNC1LI1;MTHFD1;RFX7;ZC3H11A;ETHE1;HMBS;VOPP1;TXNIP;PRKD2;RBCK1;VPS25;POM121;MAPKAP1;NEDD4L;IL20RB;CLCNKA;SDSL;IQGAP2;LYPD6;ADAMTS14;ADAMTS13;RNF216;EPB41L1;BLOC1S2;PDGFC;AFMID;PIP5K1C;CHST14;B3GALNT2;NGFR;HACE1;PRRT2;JUP;SIVA1;H3F3B;…
JARID2_20064375_ChIP-Seq_MESCs_Mouse	184/1117	0.82834	1	0	0	0.942643	0.177529	APP;OXTR;CRTC3;CD83;CLSTN2;CPNE7;FGF3;HOXA10;GPR176;CDH4;HTR7;DACH1;FGF8;FGF9;SOX18;ADORA1;HOXA2;SLC39A8;PITX2;CCDC92;CAR7;EPHA5;EOMES;GHSR;WNT5B;MSX3;ATG9B;KCNK13;CACNA2D3;TRP73;KCTD1;TBR1;OVOL1;RUNX3;LOR;SIDT1;HHIPL1;PHPT1;RTN4R;L3MBTL3;ADCYAP1R1;PCDH10;CRABP1;NPR3;TWIST2;GATA5;PRDM13;GATA2;FBXO41;CACNA1I;WNT6;NHLH2;GSG1L;RHBDL3;WNT1;RAB11FIP4;WNT10B;FZD2;EGR4;BCL11B;WSCD1;WSCD2;IQSEC3;RAB3IP;N…
CIITA_18437201_ChIP-ChIP_Raji_B_and_iDC_Human	1959-08-01	0.832385	1	0	0	0.775927	0.142352	MARCO;NIN;GORASP1;TNFRSF9;PLOD3;LRRC51;CACYBP;FOS
CEBPB_23403033_ChIP-Seq_LIVER_Mouse	60/382	0.838119	1	0	0	0.898816	0.158727	GPAA1;IFT172;DUSP18;PIK3C2A;ZFYVE26;APMAP;CES2E;SNAPC2;NARS2;COTL1;SMARCAD1;RIOK2;MAP3K8;BBS5;CNPPD1;AASS;NUDT13;TPRN;TSPYL2;ZFP219;KCNK13;ELMOD3;JMJD8;TTI2;TNFRSF1A;NISCH;NRN1L;HNRNPH1;HMBS;IGFALS;LCP1;ACOT4;SLBP;ITIH4;BECN1;SYNPO2;AKR1D1;IGHMBP2;UBR4;PRKX;ACAT2;C3;CCDC85B;C9;ZNHIT6;ZFP420;ENKD1;RANBP2;RNF20;0610010K14RIK;SERPINA3K;NR1H3;EIF2S2;ZZEF1;TMCO6;CES1D;SNX15;TAF8;NUP35;ESYT2
DCP1A_22483619_ChIP-Seq_HELA_Human	123/759	0.838311	1	0	0	0.927355	0.163554	ARL6IP1;GTF2B;NDUFA10;CYB5D2;NUBP2;TOMM22;EFTUD2;EIF4ENIF1;GOLGA5;CDC27;RTTN;CDK5RAP3;DAXX;NHLRC3;GIN1;VPS33A;RSAD1;SCRIB;DHX40;RINT1;PYGO2;PRR15L;DDIT3;EEF1A2;FSCN1;ANAPC4;PFN4;RBCK1;VPS25;SLC22A4;SLBP;CNP;UQCRB;NOLC1;WDR62;ZBTB5;ZBTB4;ADIPOR2;TOR1AIP1;ATP5L;GJC1;PTDSS1;RNF216;GRK5;DPP9;AFMID;ATP6V1H;TRPM7;DMAP1;CEP76;EIF2B4;H3F3B;SLC35E2;TIPARP;FUS;BOD1;CHCHD10;MEMO1;MRPL22;RPS26;TBCK;TMEM116;P…
E2F7_22180533_ChIP-Seq_HELA_Human	1946-06-01	0.838334	1	0	0	0.746408	0.131621	SLBP;RBL1;GOLT1B;NOLC1;RAD54L;DTL
RUNX1_27457419_Chip-Seq_LIVER_Mouse	334/2000	0.839649	1	0	0	0.955651	0.167021	SLC23A3;MAPKBP1;LPGAT1;WDSUB1;ARPC5L;EHMT1;IKZF2;DCAF6;RNF115;PSMD5;RESP18;EPC2;IL12A;HMCN1;VPS39;PDK1;ACVR1;PAQR8;PDHX;CUBN;ENDOG;GIN1;ARRDC1;IL1R2;ENTPD8;YOD1;BCS1L;PDYN;GBGT1;RFX8;ZC3H11A;GPR160;PRKCQ;C4BP;RD3;TMEM87B;SLC45A3;SDC4;CSTF3;MAPKAP1;PDE1A;TWIST2;GATA5;PRDM14;ACMSD;COMMD9;NPBWR1;PTPMT1;NHLH1;RRS1;TRPM7;PSMF1;CHST14;PROM2;CDK18;STK11IP;PBX3;PRG3;AIF1L;SETX;MARCO;SLCO6C1;LYPD6B;NMT2;P…
NFE2L2_22581777_ChIP-Seq_LYMPHOBLASTOID_Human	84/527	0.841133	1	0	0	0.912119	0.157801	ITSN2;FAM49B;ANKLE2;CDKN1A;SLC44A3;HIBADH;LRRK1;TNFAIP2;CWC27;BICD1;BACH2;SMG6;LGALS3;DNMT3L;PPP4R1;AKAP11;KAT5;FTH1;EFCAB2;NEK1;TLK1;ITGB8;IL12A;TLE4;GABARAPL1;SPINK2;CEP135;ZGPAT;IL1R2;SLC35C2;UBE2E2;SLC35G1;YWHAZ;ARID1B;DUSP22;FRMD5;WDR81;COL8A1;ALPK2;ALDOA;MICU1;RD3;BLK;KHDRBS3;ATL3;ZBTB46;MAPKAP1;AKR1D1;COPS7A;FBXO43;NR2C2;GTF2E2;STK3;COMMD9;G3BP1;FAM120A;SH3BP5;KIF3C;MPDZ;PMS1;EXPH5;CDK17;P…
VDR_24763502_ChIP-Seq_THP-1_Human	212/1288	0.848609	1	0	0	0.941896	0.154618	TDRKH;SPI1;MYB;THSD7A;DLEU7;AGFG2;PRKCH;IL1R2;MFSD10;ARMC2;WDR81;CRISPLD2;DDIT3;GPR160;ATF7;PRKCQ;PRKD2;ASF1A;RD3;SLBP;SLC45A3;COL13A1;PDE1B;TWIST2;ZBTB5;MTMR7;TRPM1;PPP4C;PGBD5;PDGFC;CDK19;PRRT2;H3F3B;PBX3;PHC3;MARCO;HNRNPD;SSPN;GALNTL5;SFXN4;LGMN;CPEB4;PCSK1;CDKN1A;SETD6;PRKAG2;SRA1;BMI1;LYST;AACS;SHH;C1QTNF7;EFCAB2;TSPO;EMB;SEC61B;NEFH;GABPA;RAB8A;DENND2D;PACRG;FCER1G;ANXA3;RHOH;TMEM171;BAZ1A;…
FOXP2_23625967_ChIP-Seq_PFSK-1_AND_SK-N-MC_Human	140/863	0.850166	1	0	0	0.928325	0.150689	SCARB1;APP;CHIC2;ALDH1L1;CHPF;ANKRD35;TONSL;HSF2BP;ADARB1;RBPJ;BACH2;CCDC28A;PPP1CC;FNTA;FTH1;PDK4;NEK1;MAP3K8;EIF2D;EPC2;PDK1;PDGFRB;CPA1;SKIDA1;RSAD1;PDGFRL;FOXP1;TFR2;RPL7L1;ORAI1;ADAM8;FLYWCH1;PHPT1;FKBP5;RAI14;SLC22A4;EPAS1;PPP1R35;CRABP1;MEPCE;SPATA2;PPP4C;SPAST;PDGFC;STK38;RPRD1A;GAS2L1;ABCA1;KLHDC2;FIS1;NDFIP2;EIF2B3;JUP;UBE2B;TMEM50B;IL31RA;NR2F1;LNPEP;MEMO1;NR1D1;CP;ZZEF1;CXCL12;FUBP1;B…
KLF4_18358816_ChIP-ChIP_MESCs_Mouse	282/1700	0.85093	1	0	0	0.949255	0.153234	IFITM1;HDAC10;ARL6IP1;DIXDC1;TMEM97;LGALS3;IER2;EIF2A;PDK1;GABARAPL2;ALG9;ARRDC2;ECH1;CACNA2D3;GTPBP6;KRT8;TIAM1;4930402H24RIK;EWSR1;CD109;BOLA2;TXNIP;TRIM14;PADI2;ZFP7;KIF20A;SLBP;ANAPC13;CDCA5;NOLC1;IQGAP1;PPL;ADH5;BRIP1;SEC14L1;EPB41L1;AFMID;PIP5K1C;EGR1;NGFR;XBP1;JUP;GRTP1;STK11IP;TMEM50B;RDX;NFATC3;LNPEP;CDC7;PARP16;ZWINT;NFATC4;SOX30;RPS26;FBXL8;GJB4;FXYD7;EZH1;BTG2;CDKN1A;ROBO4;SLC44A4;PTP…
TCF3_18692474_ChIP-Seq_MEFs_Mouse	120/745	0.85364	1	0	0	0.921739	0.145862	DGKE;IFITM1;SLC35B4;ATN1;PREP;AQP3;ABHD11;NFATC2IP;SMARCAD1;KIF21A;OSTF1;PITX2;SKP2;NUDT13;ACVR1;EOMES;GRCC10;ZFP219;UBE2E1;FBXO15;VRK1;ZC3H11A;RRAGD;FSCN1;IL6ST;PEF1;PDE1B;PDE1A;ITPR1;TWF2;SLC1A3;HOXB13;ADIPOR2;TRPM1;PODXL;PDGFC;DECR2;1700019D03RIK;UBE2H;FZD2;RDX;CIDEA;LARP7;FZD8;RPS26;GJB4;GJB3;PTK7;TRP53;SP5;NES;EZH1;FGFR1;SLC25A1;BTG1;ABCD3;HSPB1;HOXC12;BMI1;ALDH2;SPIN1;DNMT3B;ARIH2;REV3L;MYB…
JUN_26020271_ChIP-Seq_SMOOTH_MUSCLE_Human	333/2000	0.854466	1	0	0	0.95279	0.149853	CNTF;CPNE7;HSF2BP;RBPJ;PTPDC1;CYB5D2;ZDHHC3;BACH2;ALKBH8;ZC3H12C;LACTB;GPR176;HTR7;GOLGA5;ZMIZ2;EPC2;HMCN1;MPV17;BTRC;AGFG2;PDK1;MCCC2;GABARAPL1;NPFF;ENTPD8;AP1AR;FNDC7;NEIL2;TEP1;CD109;RBP1;RIN3;RIN1;TRIB1;TRIB2;TMEM87B;SDC4;SLC35D1;LPAR1;KLK4;FPR3;PPL;TMTC4;GJC1;TRPM1;NHLH2;RIC8B;RNF216;HLCS;LTA4H;FADD;RHBDL3;PROM2;B3GALNT2;NGFR;FZD2;STARD10;IL31RA;RASSF8;FZD8;NR1D2;PARP16;NR1D1;PHC3;ICK;GRIN3B…
CTCF_18555785_Chip-Seq_ESCs_Mouse	333/2000	0.854466	1	0	0	0.95279	0.149853	MAPKBP1;LPGAT1;WDSUB1;EHMT1;IKZF2;FNBP1L;DEFB20;DCAF6;GPR176;RESP18;HMCN1;VPS39;PDK1;PAQR8;PDHX;CUBN;GIN1;IL1R2;SLC35C2;YOD1;PDYN;FNDC7;RFX8;ZC3H11A;GPR160;PRKCQ;RBCK1;C4BP;RD3;TMEM87B;SLC45A3;CSTF3;TWIST2;PRDM14;ADH5;ACMSD;NHLH2;COMMD9;NPBWR1;NHLH1;RRS1;TRPM7;PSMF1;CHST14;PROM2;CDK18;INO80;SETX;1700037H04RIK;MARCO;CDAN1;SLCO6C1;PKIG;XKR4;CDK15;ITM2C;PHF3;BTG2;GPR25;IL20;FASTKD2;IL24;CITED4;AP4E1…
LUZP1_20508642_ChIP-Seq_ESCs_Mouse	333/2000	0.854466	1	0	0	0.95279	0.149853	VEZT;SMARCB1;NPFFR1;PANK3;PREP;PRF1;ADARB1;SMC6;TMEM97;ABCA13;CYB5D2;CYB5D1;HERC4;RNF112;ZMIZ2;GM4922;CDC27;MYB;PIP4K2C;CDK5RAP3;SEC63;PRKCH;IAH1;KCNK13;FRS2;TAAR2;DHX40;ARMC2;THEG;CDC34;RFX6;EWSR1;DDIT3;SARNP;RIN3;VDAC1;1700016K19RIK;TRIB2;ASF1A;LLGL2;SLC22A4;L3MBTL3;COL13A1;AIRE;SHMT1;IL20RA;TMTC3;BAZ2A;PTTG1IP;NLK;ZBTB4;GJC1;ADAMTS14;BRIP1;LARP1;SEC14L1;RIC8B;SEC14L4;APOF;KCNMB4;LTA4H;PIP5K1C;…
SA1_22415368_ChIP-Seq_MEFs_Mouse	333/2000	0.854466	1	0	0	0.95279	0.149853	MAPKBP1;APP;OXTR;ZFP609;IKZF2;CLDN1;RXFP3;EDNRA;THSD7A;ATXN7L3;CDK5RAP3;PAQR8;GABARAPL1;IAH1;9530077C05RIK;NPFF;NGDN;EML2;NEIL2;PDE12;GPR160;FDX1;ULK3;ACOT2;SIK1;FLYWCH1;SIK2;RIN1;TRIB1;AURKAIP1;TRIB2;KCTD15;TELO2;L3MBTL3;POM121;COL13A1;RETSAT;PADI6;SDC2;LPAR1;MIR124A-2;NEDD4L;BAZ2A;COPS7A;PGS1;TRPM1;PGBD1;ADAMTS14;NPBWR1;PDGFC;AFMID;RRS1;PIP5K1C;PSMF1;S100A14;FADD;DECR2;ABCA1;EGR1;NGFR;CDK18;PRP…
FLI1_26923725_Chip-Seq_MACROPHAGESS_Mouse	333/2000	0.854466	1	0	0	0.95279	0.149853	SLC46A3;WDSUB1;ACSM2;D16ERTD472E;DIXDC1;HNRNPR;AQP3;CLDN1;D430042O09RIK;CYB5D2;LACTB;BAIAP2L2;KAT5;ZMIZ2;SPATA24;C3AR1;LONP1;GJA8;CCDC92;CDK5RAP3;AGFG2;SEC63;ARL10;CUBN;DAXX;ALG9;NGDN;CACNA2D4;DICER1;MIF4GD;CH25H;4930402H24RIK;EWSR1;GPR160;TRIM14;NOBOX;ATF7;SUCLG1;ALPK2;KCTD17;CFB;LLGL2;COL13A1;AIRE;GATA5;PRDM14;1700069L16RIK;COPS7A;ABCB9;ZBTB5;IQGAP2;ZBTB4;OAZ2;PGBD1;OTOA;PGBD5;HLCS;WBP2NL;TRPM7…
VDR_23401126_ChIP-Seq_LCL-AND-THP1_Human	36/239	0.859281	1	0	0	0.861961	0.130724	RPL12;PTAFR;LPAR1;PLAT;ACVR1B;PHF8;BAG3;IRAK2;CLMN;RAC2;IGFBP7;ME3;THSD7A;NEFH;TLE4;PRKCH;NEGR1;RNLS;MID1IP1;IQSEC3;DNAJB12;PDE4DIP;NMNAT2;AIG1;SORCS2;SSH1;AGBL4;PPFIBP2;WDR81;TBC1D5;RFT1;CD248;P4HB;ALDOA;ITM2C;GAS7
FLI1_27457419_Chip-Seq_LIVER_Mouse	61/393	0.864393	1	0	0	0.888219	0.129438	PHF3;FASTKD2;1500015O10RIK;SLC40A1;IKZF2;BZW1;IL18RAP;DNER;VWC2L;CNGA3;TMEM14A;PAQR8;LYPLA1;DST;IL1R2;STRADB;MARS2;TBC1D8;PARD3B;PTP4A1;RFX8;LMBRD1;B3GNT7;COL4A3;USP40;NDUFS1;SCG2;ZFP451;INO80D;RPE;SATB2;ICA1L;PRDM14;COX5B;TMEM70;TRAK2;IL1RL1;NPBWR1;RAB23;ADAM23;RRS1;ATP6V1H;RGS20;PMS1;1700019D03RIK;EYA1;STAT1;KCNB2;IDH1;GPR1;WDR12;GDAP1;PRSS40;KLF7;UBE2W;ABI2;CPS1;ERCC5;XKR4;CDK15;ITM2C
STAT3_18555785_Chip-Seq_ESCs_Mouse	332/2000	0.868344	1	0	0	0.949928	0.134099	MAPKBP1;LPGAT1;WDSUB1;EHMT1;IKZF2;DCAF6;GPR176;PSMD5;RESP18;HMCN1;VPS39;PAQR8;PDHX;CUBN;ENDOG;GIN1;IL1R2;SLC35C2;YOD1;PDYN;RFX8;4930402H24RIK;ZC3H11A;PRKCQ;C4BP;RD3;TMEM87B;SLC45A3;CSTF3;MAPKAP1;PDE1A;TWIST2;PRDM14;LYPD6;ACMSD;COMMD9;NPBWR1;NHLH1;ERI3;RRS1;TRPM7;PSMF1;PROM2;CDK18;TIPARP;PBX3;CGN;INO80;PARP12;SETX;MARCO;CDAN1;SLCO6C1;NMT2;PKIG;XKR4;CDK15;ITM2C;PHF3;BTG2;GPR25;IL20;FASTKD2;IL24;AP4…
YY1_23942234_ChIP-Seq_MYOBLASTS_AND_MYOTUBES_Mouse	241/1466	0.869125	1	0	0	0.940732	0.131955	APP;TCERG1;SMARCB1;ZFP961;HPSE2;ADARB2;CYB5D2;ALKBH8;ZFYVE26;HTR7;KAT5;CDC26;GPBP1;LIPN;LONP1;DPF2;MED1;GRCC10;PDHX;DAXX;ALG8;NGDN;ECH1;YOD1;ALG1;ATG13;GABRG3;THAP1;MRPS18C;DAAM1;EWSR1;ZC3H11A;SARNP;PARD3;SUCLG2;KIF20A;UNC119B;L3MBTL3;SLC45A3;MRPL18;CSTF3;ATP5L;DHX30;ADAMTS14;BRIP1;COMMD9;ERI3;ATP6V0A1;PRPF38B;UPF3B;LNPEP;MRPL22;RPS26;HNRNPM;FUBP1;RANBP10;NMT2;HNRNPC;CPEB4;PIGU;ARF2;FASTKD2;CCDC1…
HIF1A_21447827_ChIP-Seq_MCF-7_Human	49/321	0.870787	1	0	0	0.873522	0.120858	SCARB1;MTCH2;PTPRM;ZC3HAV1L;PLOD2;BZW1;PPP1CB;FNTB;LONP1;PDK1;GPR135;OXSM;NCOA3;UBE2E1;DYRK1B;VRK1;FOS;ARID1B;RSBN1;SUMF1;DNM2;DAAM1;ELF3;CTDSP1;PXDN;SLC9A9;VDAC1;ALDOC;EVL;DNASE1;ALDOA;KCTD15;RAI14;PFKFB4;KRT80;PFKFB3;AHNAK;TM2D3;NT5DC1;UBC;N4BP3;ATP9A;IRX1;EGLN3;GDF15;SPAG4;TPCN2;BMP4;CCNG2
NANOG_21062744_ChIP-ChIP_HESCs_Human	135/840	0.873659	1	0	0	0.919681	0.124217	CHIC2;SLC35B4;FBXO27;ATN1;DIXDC1;NUCKS1;ZFYVE1;RXFP3;TOMM22;FGF8;CDC27;NFATC2IP;PMPCB;SEC63;DAXX;DAPK1;APLP2;ALG14;FRS2;CDKAL1;1700010I14RIK;TANC1;4930402H24RIK;TMEM136;TBL1XR1;TMEM138;DDIT3;EIF4E1B;SLC9A9;RAB39;FKBP5;SLBP;TMEM87B;PEF1;PDE1A;SLC1A3;SLC41A1;BAZ2A;ZFP60;ZBTB5;NLK;OAZ2;APH1A;BRIP1;RRAS;PODXL;TRPM7;ZFP189;RAB11FIP5;MCTS1;FZD2;TMEM184B;UBE2B;RAB3IP;FZD8;LNPEP;CNOT10;PHKB;ARHGAP26;EIF2…
TP63_19390658_ChIP-ChIP_HaCaT_Human	26/179	0.875051	1	0	0	0.831195	0.110942	SMARCD2;NOTCH1;ELOF1;PRDM4;SATB2;PRDM2;RORA;CHD4;ZBTB5;PHF6;MLLT6;ING4;PNN;CHRAC1;NFIL3;SNAPC2;ERC1;EOMES;NR1H3;BAZ1A;REXO4;NFATC4;DNM2;NR6A1;IRF3;RAB13
NACC1_18358816_ChIP-ChIP_MESCs_Mouse	123/769	0.875775	1	0	0	0.915296	0.12141	DGKE;IFITM1;STEAP3;DIXDC1;STK16;PMPCB;SIRPA;PDK1;NSF;GABARAPL2;KCNH3;PHYH;ZFP459;FBXO15;LIFR;DPM2;TBL1XR1;AKR1C14;RPL7L1;ZFP42;FSCN1;IL6ST;ABCG2;RAI14;EPHA10;EPAS1;NOLC1;ADIPOR1;ADIPOR2;OAZ2;ADH5;DPP4;SEC14L1;PDGFC;ANKRD10;WNT1;ZFP189;ZBED4;1700019D03RIK;JUP;H3F3B;IDH1;CDC7;AI467606;PAICS;NFATC4;BMP4;CDK6;GJB4;GJB3;COL18A1;BTG2;CDKN1A;ARF2;RBM26;NRSN1;ABCD3;SLC44A1;KCNC2;SLC44A2;SNX10;ADAR;LRRC2;…
ZFP281_18358816_ChIP-ChIP_MESCs_Mouse	91/578	0.879443	1	0	0	0.900941	0.115741	PTPRU;SLC25A3;ZMYND19;KCNC2;HOXC12;LRRC2;CDH7;SCAMP5;ALAD;DNMT3L;UCHL1;PPP3CC;4933430I17RIK;MYBL2;EMB;SKP2;CTSD;PRKG1;GABPA;PHYH;GPX1;DST;FBXO16;DNMT3A;KCNK13;DNAJB12;HUNK;FBXO15;AHSA1;PAX5;DUSP27;MMP9;CREB3;BRMS1;EWSR1;TBL1XR1;DPYD;RAB35;EEF1A2;FSCN1;SLC25A10;HRASLS5;KIFC3;DTL;PTMA;ABCG2;DAP3;SDC4;AIRE;ABHD8;PPM1J;HOXB13;ADH5;MLLT6;RIC8B;APOM;CHN1;BNIP1;MSX1;RHBDL3;ECT2;MPZL1;MCTS1;YARS;FZD3;170…
PU,1_20176806_ChIP-Seq_MACROPHAGES_Mouse	331/2000	0.881288	1	0	0	0.947067	0.119681	ANKLE2;OXTR;HDAC10;ABCA17;AQP3;LGALS4;GPR176;KAT5;SPATA22;SOX18;ZMIZ2;MYB;HMCN1;MPV17;CCDC92;AGFG2;GABARAPL1;DAXX;ENDOG;ARRDC1;DNTTIP1;ENTPD8;BCS1L;GTPBP2;RUNX3;MIF4GD;FNDC7;CLPX;GBGT1;MFSD10;DHX40;RFX8;RFX7;FDX1;ULK3;ALPK2;TRIB1;VPS25;UNC119B;POM121;AIRE;SHMT1;TXK;1700069L16RIK;CLCNKA;BAZ2A;PLA2G7;ACMSD;ADH4;GJC3;APH1C;ADAMTS13;FXR2;CYB5R3;GJA10;NHLH1;LTA4H;ATRIP;ABCA1;SDR42E1;TMEM184B;BCL11B;IL…
RUNX1_27514584_Chip-Seq_MCF-7_Human	331/2000	0.881288	1	0	0	0.947067	0.119681	APP;RPL32;CPNE7;LDLRAD1;PTPDC1;CYB5D1;ZMIZ2;MYB;HMCN1;ATXN7L2;BTRC;IER2;MFSD2A;MCCC2;ALG8;PRKCH;ECH1;KRT8;ENTPD8;DICER1;GAPVD1;PHKA2;EML2;CDC34;SNTN;CRISPLD2;MYL2;VOPP1;TRIM14;SIK1;FLYWCH1;CYP2E1;TTLL12;TRIB1;AURKAIP1;ACOT4;LLGL2;CASZ1;TMEM87B;SDC4;PADI6;GATA5;BAZ2A;LYPD3;ABCB9;IQGAP2;PPL;PGS1;APH1A;PTDSS1;SEC14L1;FADD;N4BP3;B3GALNT2;ABCA1;CDK17;BRAP;XBP1;SLC35E2;SIVA1;TIPARP;GREB1;STARD10;LNPEP;…
GATA2_21571218_ChIP-Seq_MEGAKARYOCYTES_Human	180/1111	0.883798	1	0	0	0.927131	0.114526	ANKLE2;OXTR;CRTC3;HPSE2;CHRM4;NCF4;SMC5;KLHDC7A;ADARB1;HTR4;CLU;IPO7;BACH2;CDC14A;EIF4ENIF1;GOLGA3;CHCHD5;ALKBH1;CDC27;TNFSF10;COTL1;HMGN2;PTGDR;PAQR8;ADAM11;DNAJB12;HPCAL4;RNASE1;RUNDC3A;RUNX3;ENKUR;PRPF6;ULK3;TXNIP;CMPK2;NOBOX;PRKCQ;FAR2;CYP2E1;TRIB1;CASZ1;TMED10;EPHA10;PSMD14;BRI3;ACTL7B;ITPR1;GATA5;ABHD6;CSF2RB;GATA2;SOCS1;SEC14L1;NPBWR1;UBC;RHPN1;MARK4;RAB6B;FIS1;SDF2L1;BOD1;IFI44;RAB27B;ARH…
HNF4A_19822575_ChIP-Seq_HepG2_Human	1034/6083	0.883933	1	0	0	0.972715	0.120008	MAPKBP1;IFT172;EHMT2;EHMT1;HTR4;RBPJ;ZFYVE1;CLDN1;ALKBH8;LIPE;ZFYVE26;PPP4R1;PPP4R2;ALKBH1;NGDN;DNTTIP1;CACNA2D4;GAPVD1;SCAMP2;RBP4;RFX6;TFR2;RFX7;ETHE1;PSME1;SPARCL1;RBCK1;CYP2E1;COL13A1;CDCA5;MRPL18;IL20RB;COPS7A;IQGAP1;IQGAP2;LYPD6;PLA2G7;MTMR7;C3;ADAMTS14;LARP1;CYB5R3;RNF216;HLCS;EPB41L1;PIP5K1C;PSMF1;RHBDL3;RHBDL2;ABCA1;HACE1;PRRT2;JUP;TIPARP;BTBD16;PMM2;IL31RA;NR2F1;ABCA9;CP;DHFR;SETX;CS;TR…
RCOR3_21632747_ChIP-Seq_MESCs_Mouse	476/2851	0.887165	1	0	0	0.955416	0.114387	ITSN2;MAPKBP1;EHMT1;RBPJ;SCAMP5;RNF112;HTR7;PPP4R1;SOX18;GPBP1;MYB;LRAT;NGDN;CACNA2D4;PDYN;EML2;EID2;RFX8;CLPS;MYL2;ALG10B;ASF1B;RD3;UNC119B;COL13A1;FICD;PRDM14;1700069L16RIK;NEDD4L;COPS7A;LYPD5;ADAMTS14;LARP1;EPB41L1;AFMID;RRS1;PSMF1;RHBDL3;PROM2;NGFR;FZD2;ACE;JUP;STARD10;RAB3IP;IL31RA;PBX3;NR1D1;5330417C22RIK;NFATC4;SOX30;SETX;SLC6A5;PPFIBP2;GJB3;HNRNPD;XKR4;CDK15;CDKN1A;MTMR12;KCNC3;SNX10;EFCA…
WT1_20215353_ChIP-ChIP_NEPHRON_PROGENITOR_Mouse	273/1663	0.889593	1	0	0	0.939406	0.109902	TDRKH;APP;CHIC2;ARPC5L;SCX;IKZF2;ZFYVE1;BACH2;GPR176;HOXA2;CCDC92;IER2;GRCC10;GABARAPL1;PRKCH;NGDN;MYO7B;GTPBP6;OVOL1;PHKA2;HPCAL4;MIF4GD;4930402H24RIK;DDIT3;RBP1;PADI2;VDAC1;VPS25;KCTD15;ENPEP;SLC45A3;COL13A1;EPAS1;ADAMTS15;RIC8B;ADAMTS18;PDGFC;PIP5K1C;RAB11FIP5;B3GALNT2;EGR1;TRAP1;JUP;SIVA1;GRTP1;FZD4;MCAM;NR2F1;FZD8;LNPEP;NFATC4;PUM2;PTK7;GKAP1;DHX29;DDR1;ARF3;COL18A1;BTG2;CDKN1A;ARHGAP8;HIBAD…
LMO2_20887958_ChIP-Seq_HPC-7_Mouse	286/1741	0.892704	1	0	0	0.940048	0.106695	ITSN2;OXTR;SLC35B4;PANK3;CPNE5;LST1;ZFP609;PKD2L2;FNBP1L;RRP8;DCAF6;SCAMP5;KAT5;CHEK2;C3AR1;IL12A;SEPHS2;IER2;MCCC2;PAQR7;COG3;DNTTIP1;SCRIB;AP1AR;GTPBP2;PDYN;4931406C07RIK;SCAMP2;EWSR1;ETHE1;VOPP1;TXNIP;PRKD2;SIK1;ACOT4;GPLD1;TELO2;IL20RA;FPR1;TWF2;GATA5;1700069L16RIK;ABCB9;PTTG1IP;GATA2;SDSL;IQGAP2;SEC14L1;FXR2;COMMD9;RNF216;EGR1;HACE1;FUCA1;STARD10;EAF1;RAB3IP;CIDEA;UPF3A;PARP16;CGN;HSPBAP1;EL…
CEBPB_20176806_ChIP-Seq_THIOMACROPHAGE_Mouse	260/1588	0.893141	1	0	0	0.936927	0.105883	APP;WDSUB1;ZDHHC5;ABCA17;FNBP1L;AQP3;MYB;LUC7L;PDHX;GRCC10;GABARAPL1;DAXX;PAQR7;LMAN1L;CACNA2D3;JMJD8;MIF4GD;GBGT1;JMJD6;CLPS;EWSR1;DDIT3;VOPP1;TRIM14;ZFP174;FLYWCH1;MXRA7;TRIB1;RD3;POM121;EPAS1;CDCA5;TWF2;GATA5;IL20RB;CLCNKA;ADH4;NHLH2;LARP1;GJA10;NHLH1;APOF;LTA4H;PIP5K1C;ATP6V1C1;RHBDL1;CDK17;SDR42E1;XBP1;BTBD17;MCAM;5330417C22RIK;CS;GRIN3B;MC1R;TMCC3;CPEB4;PCSK1;ACY1;TCF25;PCSK9;GPT;LYST;PTMS;…
RARB_24833708_ChIP-Seq_LIVER_Mouse	330/2000	0.893315	1	0	0	0.944206	0.106521	ZFP609;ABCA17;D430042O09RIK;CYB5D2;ZC3H12C;RNF112;KAT5;PPP2R1B;ZMIZ2;SPATA24;DPF1;C3AR1;LONP1;PDK4;ARFIP2;GJA8;MPV17;ATXN7L2;ATXN7L3;CDK5RAP3;SEC63;PTGDR;MCCC2;IAH1;ALG6;9530077C05RIK;LMAN1L;COG3;NGDN;ENTPD8;ACSL5;FRS2;SCRIB;ALG1;4930402H24RIK;AKR1C14;MYL2;TMEM79;ULK3;TXNIP;ZFP7;RIN1;CFB;FLII;TWIST2;GATA5;AKR1C19;1700069L16RIK;NOLC1;COPS7A;ATP5O;AARD;NLK;ZBTB4;RNASET2B;PGS1;ZSCAN12;TRPM7;PIP5K1C;…
NCOR1_26117541_ChIP-Seq_K562_Human	330/2000	0.893315	1	0	0	0.944206	0.106521	ANKLE2;SLC35B4;ARPC5L;AQP6;PRF1;DIXDC1;HNRNPR;RBPJ;AQP3;ZDHHC3;LGALS4;NYNRIN;HERC4;PNN;PPP4R1;FTH1;CDC27;KIF21A;UBASH3A;CCDC92;ATXN7L3;B2M;IER2;PDK1;PDHX;GABARAPL2;PAQR7;IAH1;DAPK1;ARRDC2;ECH1;RSAD1;CD3EAP;PRKAB1;EML2;MFSD10;EWSR1;DDIT3;FLYWCH2;SIK1;VDAC1;VPS25;ASF1A;LINS1;ASF1B;TMEM87B;COL13A1;TMEM63B;SLC35D1;EPAS1;EPB41;MEPCE;BAZ2A;COPS7A;PTTG1IP;ZBTB4;OAZ2;ADAMTS14;SPAST;ZSCAN12;CEP192;CHST14;…
CEBPB_20513432_ChIP-Seq_MACROPHAGES_Mouse	330/2000	0.893315	1	0	0	0.944206	0.106521	SLC46A3;CNTF;OXTR;NPFFR1;ACSM2;PKD2L2;ABCA13;SCAMP5;ZC3H12C;HERC4;PSMD5;ZMIZ2;MYB;C3AR1;CCDC92;DAXX;ENTPD1;ENDOG;ALG9;NPFF;JMJD8;MIF4GD;GBGT1;DHX40;DYNC1LI1;RFX8;CLPS;CYP2U1;TRIM14;ZFP174;ATF7;SIK2;MXRA7;ALPK2;TRIB1;VPS25;RD3;AIRE;TWF2;1700069L16RIK;NEDD4L;ACMSD;APH1A;ADH4;FXR2;CYB5R3;GJA10;DND1;RRS1;KCNMB4;LTA4H;PIP5K1C;DECR2;ATP6V1C1;RHBDL1;ABCA1;CDK17;XBP1;TMEM184B;IL31RA;A1CF;GNG13;CS;GRIN3B;…
CRX_20693478_ChIP-Seq_RETINA_Mouse	330/2000	0.893315	1	0	0	0.944206	0.106521	SLC23A3;NPFFR1;LPGAT1;PREP;PRF1;ADARB1;IKZF2;DCAF6;HERC4;ZFYVE26;GM4922;RESP18;MYB;HMCN1;PIP4K2C;SEC63;PAQR8;IAH1;GIN1;IL1R2;FRS2;BCS1L;ARMC2;RFX8;RFX6;ZC3H11A;SARNP;ASF1A;C4BP;SLC22A4;RD3;L3MBTL3;SLC45A3;COL13A1;SHMT1;TWIST2;IL20RA;TMTC3;PRDM14;BAZ2A;NLK;ACMSD;ADAMTS14;RIC8B;NPBWR1;NHLH1;RRS1;KCNMB4;LTA4H;RHBDL3;RAB11FIP4;ATP6V0A1;NGFR;CDK18;XBP1;CDK19;HACE1;FZD2;STK11IP;ZWINT;MARCO;SLCO6C1;REL;…
GATA3_27048872_Chip-Seq_THYMUS_Human	330/2000	0.893315	1	0	0	0.944206	0.106521	ITSN2;TDRKH;OXTR;WDSUB1;ARL6IP1;RGSL1;DIXDC1;SMC5;ADARB1;SMC6;IKZF2;AQP1;SCAMP5;GOLGA5;ALKBH1;FTH1;GPBP1;MYB;TNFSF10;UBASH3A;BTRC;ACAD10;B2M;CDK5RAP3;DYNC2H1;MCCC2;ECH1;RSAD1;ALG2;KRT8;OVOL1;RUNX3;TIAM1;NEIL2;CRISPLD2;VOPP1;ORAI1;TXNIP;RIN3;PRKCQ;FAR2;TRIB1;TRIB2;SLC35D1;EPB41;PTTG1IP;GATA2;IQGAP2;NLK;C9ORF72;PLAC8;ATP5B;BRIP1;FXR2;RIC8B;C9;NHLH1;LTA4H;B3GALNT2;GPR17;WNT10B;FIS1;PRPF38B;SIVA1;H3F…
KDM6A_18722178_ChIP-ChIP_U937_AND_SAOS2_Human	74/479	0.89442	1	0	0	0.884054	0.0986423	FASTKD2;GFM2;PAK1IP1;SRA1;ASH2L;CTDSPL2;DDX41;PEPD;KIF15;TOMM22;ING4;ALKBH1;CHEK2;STK16;MPV17;SLC39A7;SEC61B;MAP3K7;ATG3;ALG8;MEF2B;ALG2;SDHC;CDKAL1;ASH1L;ALG11;BCS1L;MRPL44;MRPS18C;DHDDS;MRPL51;KARS;POLR1A;MTF1;TMEM79;ATG4C;KIF2C;DTL;LINS1;ITGB3BP;ASF1B;NUFIP1;TMED10;GOSR2;STX18;IGHMBP2;ZBTB5;FOXRED1;RAD51AP1;PCNP;EMG1;HIRIP3;COMMD9;PTPMT1;TPR;ATP6V1H;CEP76;ATP6V1D;ATP6V1C1;PRPF38B;HSPA5;CCDC59;…
IRF1_21803131_ChIP-Seq_MONOCYTES_Human	52/345	0.897352	1	0	0	0.862516	0.0934167	PHF3;RBM25;MS4A3;HIBADH;C2CD2;DCAF6;AQP1;IL18BP;CNDP2;PANX1;IL4I1;C1QTNF7;MDK;NUP62;TIMP3;B2M;PDGFRB;ENTPD1;WARS;IL15;ZBTB32;ACSL5;TAP1;LMO7;TBC1D1;PSME1;FASTKD5;PRKD2;HNRNPH2;RBCK1;L3MBTL4;FKBP6;ARL9;RNF31;TRIM50;SDC2;ABHD6;PSEN1;IFT74;SOCS1;NRAP;IL12RB1;CLVS1;PLA2G2D;MMAA;LGI4;IFI44;NR1H3;UBOX5;MAB21L2;TARDBP;FGFR4
POU5F1_26923725_Chip-Seq_MESODERM_Mouse	87/559	0.898149	1	0	0	0.890616	0.0956696	DPP10;CD83;CLSTN2;RNF13;LRRK1;ABCA13;AACS;MYOM2;HAPLN1;EEA1;MAEA;PPP2R1B;ZFP385B;CNTNAP5A;FNTB;DNMT3B;PMEPA1;GPR139;CLCC1;SEC61B;GPR135;OXGR1;TLE4;UNC5CL;EDN2;FBXW13;TTC32;GLRX3;KCTD1;FRS2;TIMM22;GAPVD1;PRKAB1;SRP9;TIAM1;TBC1D1;CRISPLD2;TBL1XR1;SLC9A9;ATP6V1B2;RIN3;SIK2;TRIB1;RAF1;TMEM161B;AU040320;SATB1;TM2D1;HAAO;AKAP7;GRAMD3;ATP5B;ZFP14;COMMD9;SEC14L1;DNAJB5;HRH4;1110017D15RIK;RALY;CACNG2;TBC1…
TEAD4_26923725_Chip-Seq_HEMANGIOBLAST_Mouse	87/559	0.898149	1	0	0	0.890616	0.0956696	DPP10;CD83;CLSTN2;RNF13;LRRK1;ABCA13;AACS;MYOM2;HAPLN1;EEA1;MAEA;PPP2R1B;ZFP385B;CNTNAP5A;FNTB;DNMT3B;PMEPA1;GPR139;CLCC1;SEC61B;GPR135;OXGR1;TLE4;UNC5CL;EDN2;FBXW13;TTC32;GLRX3;KCTD1;FRS2;TIMM22;GAPVD1;PRKAB1;SRP9;TIAM1;TBC1D1;CRISPLD2;TBL1XR1;SLC9A9;ATP6V1B2;RIN3;SIK2;TRIB1;RAF1;TMEM161B;AU040320;SATB1;TM2D1;HAAO;AKAP7;GRAMD3;ATP5B;ZFP14;COMMD9;SEC14L1;DNAJB5;HRH4;1110017D15RIK;RALY;CACNG2;TBC1…
KLF4_19030024_ChIP-ChIP_MESCs_Mouse	245/1502	0.898682	1	0	0	0.933424	0.0997144	IFITM1;ZDHHC5;ARPC5L;HERC4;SOX18;FTH1;GPBP1;MYB;HOXA2;LRAT;IER2;GABARAPL2;GRCC10;ALG8;PRKCH;KCNK13;ECH1;BOLA1;YOD1;PRKAB1;ZSCAN21;TXNIP;ATP6V0D1;KCTD15;SLC22A4;ANAPC13;CASZ1;AIRE;PCDH10;PDE1A;CSTF3;CRABP1;GATA2;ZBTB5;ADH5;PPP4C;EPB41L1;ADAMTS18;PDGFC;S100A14;FZD2;IQSEC3;NR2F1;KTI12;LNPEP;HSPBAP1;5330417C22RIK;PAICS;NFATC4;GJB3;FUBP1;MYO5C;NMT2;SFXN4;GPR19;SCN2B;COL18A1;SLC44A1;KCNC3;SETD6;INTS10;…
SUZ12_18692474_ChIP-Seq_MESCs_Mouse	314/1909	0.899227	1	0	0	0.941253	0.0999795	NPFFR2;VEZT;APP;OXTR;CPNE5;CPNE7;FOXI2;ADARB1;ADARB2;BACH2;RXFP3;LGALS3;GPR176;HTR7;SOX18;HOXA2;LRAT;PTGDR;EPHA5;UNC13B;PRKCH;KCNK13;CACNA2D3;OVOL1;GABRG3;CH25H;RBP4;CD109;RIN3;PRKCQ;TRIB2;ADCYAP1R1;COL13A1;EPHA10;EPAS1;PCDH10;CRABP1;TWIST2;IL20RA;GATA5;PRDM14;PRDM13;GATA2;AARD;PPL;ADAMTS15;NHLH2;ADAMTS18;KCNMB4;RHBDL3;PROM2;ABCA1;NGFR;WNT10B;FZD3;FZD2;ACE;EGR4;BCL11B;FZD4;IQSEC3;PBX3;NR2F1;CIDEA…
MYCN_19997598_ChIP-ChIP_NEUROBLASTOMA_Human	34/234	0.902053	1	0	0	0.831469	0.0857093	DDR1;RAB5B;TNXB;SMARCD3;COL11A2;SRA1;ZDHHC24;ATP1A3;NRXN2;TMEM97;PCDH12;GPR84;SGSH;GHRHR;NHLH1;BLOC1S2;NUP62;ADORA1;MYO18A;GPSM3;EPHA5;ZHX3;PPP2R5D;TUFM;MAS1;IL3;KCNS2;GORASP1;RIN3;TRIP13;SPRR1A;ARHGEF5;SCN2B;FAM72A
ZIC3_20872845_ChIP-ChIP_MESCs_Mouse	55/365	0.903585	1	0	0	0.862289	0.0874233	GALNT12;ARL6IP1;PRDM4;EHMT2;CHD1;CLYBL;EPB41L4A;LRRTM3;EMB;DLAT;NDEL1;FOXD4;TLE4;DENND2C;DAXX;ABCA8B;ALG14;FRS2;VRK1;IL17RD;SLC39A14;DUSP27;CD109;CASQ2;LTA;TXNIP;IL6ST;CUEDC1;UHRF2;PEF1;LAMA1;HOXB13;MLLT6;RMND5B;SOCS1;THPO;PDGFC;PDPN;ANKRD10;JUP;H3F3B;RDX;CIDEA;FZD8;PYCR1;GAD2;FBXL15;USP29;P2RX5;BAMBI;CCPG1;TRP53;KLF9;AQP11;CD248
CTCF_21964334_Chip-Seq_Bcells_Human	329/2000	0.904445	1	0	0	0.941345	0.0945433	SLC23A3;MAPKBP1;ANKLE1;HDAC10;IFT172;HNRNPR;IKZF2;ALKBH8;AQP1;RXFP3;ZFYVE26;PPP4R1;PPP2R1B;PPP4R2;MYB;MS4A12;CDK5RAP3;IER2;HERC6;GABARAPL1;ARRDC2;NPFF;NGDN;RSAD1;YOD1;PRKAB1;GABRG3;RUNX3;GBGT1;MFSD10;CDC34;RFX7;TEP1;KCTD13;ULK3;ORAI1;TXNIP;TRIM14;SIK2;KIF20A;TTLL12;TRIB1;AURKAIP1;TRIB2;ASF1A;ASF1B;UNC119B;L3MBTL3;COL13A1;EPB41;PADI6;PCDH10;BAZ2A;PTTG1IP;GJC1;TRPM1;DHX30;PPY;S100A14;RAB11FIP4;ABCA…
NCOR_22465074_ChIP-Seq_MACROPHAGES_Mouse	329/2000	0.904445	1	0	0	0.941345	0.0945433	ITSN2;APP;SLC46A1;LPGAT1;D16ERTD472E;LST1;PREP;ZDHHC5;ABCA17;LGALS3;RNF115;PSMD5;ATXN7L3;B2M;PDK1;SEC63;DAXX;PAQR7;KCNK13;FRS2;BCS1L;GTPBP2;EML2;GBGT1;JMJD6;NISCH;ZC3H11A;DDIT3;ACOT2;ORAI1;ATF7;RIN3;VDAC1;ASF1A;SLC22A4;TMEM87B;TMEM161B;COL13A1;EPAS1;FPR1;BAZ2A;IQGAP2;ZBTB4;PLAC8;APH1A;ATP5B;APH1C;LARP1;SEC14L1;CYB5R3;PDGFC;ATP6V0A1;NAA50;CDK17;CDK18;XBP1;TMEM184B;BTBD17;JUP;EGR4;H3F3B;STK11IP;ABC…
CREB1_20920259_ChIP-Seq_GC1-SPG_Mouse	509/3057	0.90881	1	0	0	0.952807	0.0911065	IPO11;RPL32;IFT172;SCX;TMEM97;RBPJ;ZFYVE1;D430042O09RIK;PTPDC1;BACH2;LIPE;PPP4R2;GPBP1;LIPN;MPV17;CDK5RAP3;IER2;DAXX;9530077C05RIK;DNTTIP1;SCRIB;GTPBP2;PRKAB1;CH25H;DDIT3;ZSCAN21;HMBS;ORAI1;ATF7;VPS25;ALG10B;SLBP;POM121;COL13A1;FICD;SHMT1;MRPL18;MEPCE;CLCNKA;NOLC1;ABCB9;SDSL;IQGAP2;RNASET2B;C3;CYB5R3;PPP4C;RIC8B;RNF216;PTPMT1;RRS1;ATRIP;PRPF38B;WDR59;JUP;H3F3B;LARP7;SETX;1700037H04RIK;HNRNPM;TRIP…
ELF1_17652178_ChIP-ChIP_JURKAT_Human	18/133	0.909375	1	0	0	0.774468	0.0735724	SLBP;GSK3A;GOLT1B;RPL32;MRPL18;YWHAZ;APTX;ING4;RBM3;RBL2;BRMS1;NAT1;PES1;NBR1;ATG4C;RBMS1;RALY;ERCC5
RUNX1_26923725_Chip-Seq_HPCs_Mouse	136/859	0.911425	1	0	0	0.906001	0.084028	SCARB1;MTCH2;ACSM2;ABCA17;FNBP1L;MPO;RPH3A;RNF112;CHCHD5;MAEA;RIMS3;CNTNAP5A;TNFSF10;GJA8;DLEU7;CAR4;MYLIP;MMGT2;GM572;UBE2E2;LIFR;SRCIN1;MIF4GD;LPCAT2B;THAP1;TIAM1;SLC9A9;SUCLG1;BLK;POM121;TMEM161B;NOTCH1;PDE1B;PRDM14;PTTG1IP;AEBP1;LYPD5;GATA2;FBXO41;STK31;PGS1;DHX30;HLCS;SEC14L4;ZNHIT6;TRPM7;CLSPN;PRODH;RAB11FIP3;CEP76;RAB11FIP5;HHATL;TRAP1;GRTP1;WSCD2;TNK1;HIGD2A;GNG13;ARHGAP23;NAT1;BAMBI;HNRN…
TCFCP2L1_18555785_ChIP-Seq_MESCs_Mouse	326/1987	0.912636	1	0	0	0.938864	0.0858295	NPFFR2;CHIC2;D16ERTD472E;DIXDC1;ADARB1;SMC6;AQP3;NUBP2;GPBP1;MYB;KIF21A;ZFPL1;SEPHS2;EIF2A;PDK1;PDHX;GABARAPL1;PAQR6;PRKCH;IAH1;ARRDC1;SLC35C2;BOLA1;DICER1;PRKAB1;NEIL2;MTHFD1;DAAM1;RIN1;ATP6V0D1;GGNBP1;CUTA;CASZ1;TMEM161B;SDC4;CSTF3;MRPL18;CRABP1;TMTC3;NEDD4L;BAZ2A;COPS7A;PTDSS1;SEC14L1;PDGFC;RAB11FIP4;ZBED4;ATP6V0A1;TRAP1;EGR4;MCAM;TMEM50B;LNPEP;NR1D2;HSPBAP1;ACADSB;ELL3;PARP12;PPFIBP2;GJB3;FUB…
SOX2_18555785_ChIP-Seq_MESCs_Mouse	76/497	0.914512	1	0	0	0.875064	0.0781995	SLC25A1;GSK3A;MTMR12;HSPB6;ZFP207;SNX10;AQP3;LRRC2;SHF;EPB41L4A;CCKAR;LRRTM3;MDK;ZFP560;SACS;SLC39A8;AP3S1;ZFPL1;LEFTY1;ALG8;GPX4;KCNH8;TOP3A;FOS;IL17RD;SLC39A14;RSBN1;DHX40;PLSCR1;DBF4;CD109;AKR1C14;CASQ2;PRKCQ;KIFC3;IL6ST;PTMA;STEAP2;PFKFB3;NOTCH1;UHRF2;LAMA1;CDCA5;CSTF3;HMMR;HOXB13;TTL;ADIPOR2;STK38;SPP1;ECT2;JAM2;SASH1;1700019D03RIK;FZD2;RRM2;EYA1;FBXL19;YLPM1;GAD2;CNOT10;APTX;FBXL12;SETX;RPS…
NELFA_20434984_ChIP-Seq_ESCs_Mouse	328/2000	0.914702	1	0	0	0.938484	0.0836725	HDAC10;ARPC5L;ZDHHC5;EHMT1;TMEM97;PNN;PPP2R1B;PSMD5;ALKBH1;CDC26;FTH1;DPF2;LUC7L;CCDC92;SEPHS2;ACAD10;GOLGA7;VPS39;IER2;ZFP612;PDHX;GRCC10;ALG6;ARRDC1;ARRDC2;ALG2;BOLA1;ALG1;DICER1;MIF4GD;DYNC1LI1;CDC34;KARS;DDIT3;JTB;TXNIP;ATF7;ZFP7;VDAC1;AURKAIP1;VPS25;ASF1B;SLBP;TMEM87B;SDC4;MRPL18;IQGAP1;PTTG1IP;ADH5;MTMR7;ATP5B;BRIP1;CYB5R3;PPP4C;APOF;PIP5K1C;CEP76;ZBED4;ATP6V0A1;TOE1;B3GALNT2;TRAP1;PRPF38B;…
OCT4_21477851_ChIP-Seq_ESCs_Mouse	328/2000	0.914702	1	0	0	0.938484	0.0836725	SLC23A3;VEZT;NPFFR1;PANK3;LPGAT1;PREP;PRF1;ADARB1;IKZF2;ZFYVE1;ABCA13;DCAF6;HERC4;RNF112;ZMIZ2;RESP18;MYB;HMCN1;SEC63;PAQR8;GIN1;IL1R2;FRS2;BCS1L;ARMC2;RFX8;RFX6;ZC3H11A;VDAC1;1700016K19RIK;ASF1A;LLGL2;C4BP;RD3;L3MBTL3;SLC45A3;COL13A1;TWIST2;IL20RA;TMTC3;PRDM14;BAZ2A;PTTG1IP;NLK;ACMSD;ATP5B;ADAMTS14;LARP1;RIC8B;NPBWR1;SEC14L4;NHLH1;RRS1;KCNMB4;LTA4H;RHBDL3;CDK17;CDK18;XBP1;CDK19;HACE1;STK11IP;RAB…
KAP1_27257070_Chip-Seq_ESCs_Mouse	328/2000	0.914702	1	0	0	0.938484	0.0836725	SLC46A3;ANKLE2;IFITM1;OXTR;FRMPD1;LST1;PREP;EHMT1;TMEM97;NYNRIN;LGALS3;EDNRA;RESP18;SPATA24;SEPHS2;IER2;PDK1;UNC13B;DAXX;ENDOG;MEF2B;FBXO2;ARRDC2;KCNK13;NGDN;MYO7B;ALG2;GTPBP6;PDYN;MFSD10;CLPS;ZSCAN21;MTHFD2L;JTB;ZFP174;ZFP7;AURKAIP1;KCTD15;ACOT4;TMEM87B;COL13A1;SDC4;EPAS1;IL20RA;TWF2;KLK4;BAZ2A;LYPD3;SDSL;MTMR7;ATP5L;GJC1;C3;FXR2;RIC8B;GJA10;NHLH1;TRPM7;DECR2;RAB11FIP5;NGFR;CDK18;PRPF38B;ZRANB1;…
EZH2_27294783_Chip-Seq_ESCs_Mouse	328/2000	0.914702	1	0	0	0.938484	0.0836725	OXTR;CPNE5;HPSE2;AQP6;BACH2;RXFP3;HTR7;MYB;HOXA2;KIF21A;PRSS2;KCNK13;CACNA2D3;PDYN;RUNX3;RFX8;RFX6;RBP1;RRAGD;TRIM14;RIN3;PRKCQ;TRIB2;KCTD15;SLC22A4;RD3;CASZ1;L3MBTL3;SLC45A3;COL13A1;EPHA10;EPAS1;PCDH10;TWIST2;MIR124A-2;LYPD3;PRDM13;GATA2;ATP5O;NHLH2;NPBWR1;RRS1;KCNMB4;RHBDL3;RIMKLB;RAB11FIP4;WNT10B;FZD3;PLK5;FZD2;ACE;BTBD17;BCL11B;NR2F1;CGN;SOX30;SLC6A5;GRIN3B;WNK2;REL;RGL3;FBXL2;XKR4;DDR1;NRP1;…
SMAD4_19686287_ChIP-ChIP_HaCaT_Human	61/405	0.914807	1	0	0	0.861901	0.0767454	PTPRU;BTG2;CDKN1A;BTG1;CLSTN1;HNRNPR;PTPRK;RBPJ;ATP5G2;PCSK5;ZDHHC3;CYB5D1;NPTN;PMEPA1;RIOK1;MAP3K7;ARHGEF10;SERPINB2;DST;GGPS1;ARRDC1;VPS13C;ITGA2;DNTTIP1;CD3EAP;EMP1;NUTF2;TIMM22;PJA1;RAP2B;RAPGEF1;RBMS1;DSG2;CYP2E1;IVL;TMEM87B;TOMM40;MRPL18;FURIN;LTBP2;THADA;NALCN;THBS1;TOR1AIP1;DNAJB2;BLOC1S2;UBC;ECT2;CD55;LAMB3;NFATC3;DSTN;AP2B1;KRT17;CLCF1;TBCE;SNAI2;F2RL1;TUBGCP4;SPRR1B;RAD9A
HCFC1_20581084_ChIP-Seq_MESCs_Mouse	45/306	0.915676	1	0	0	0.841538	0.0741334	ARF3;CREBZF;CNTF;DBR1;GSK3A;SLC35B4;CANT1;PRIM1;GDI2;UBE2D3;UBR2;ZFYVE1;STYXL1;ALKBH8;NUBP2;BCL2L12;RIC8B;TMEM43;SNX27;ARSK;TMEM129;PSMF1;LTA4H;BTRC;FBXO8;ZFP189;NUDT13;CNTD1;MRPS25;ZFP219;GPR108;FBXL19;TIMM22;VRK1;POLRMT;TMCO3;RAB11A;REXO4;NDUFS7;IRF3;NBR1;SUCLG1;KIF2C;VPS25;MMACHC
HOXA2_22223247_ChIP-Seq_E11,5_EMBRYO_Mouse	1938-04-01	0.918568	1	0	0	0.602364	0.0511646	ABCA8B;NGDN;HMMR;RSBN1
TCF4_23295773_ChIP-Seq_U87_Human	637/3812	0.920525	1	0	0	0.956245	0.0791883	ITSN2;TDRKH;PRSS1;IPO11;ANKLE2;RPL32;FRMPD4;FRMPD1;EHMT1;RBPJ;ADARB2;ALKBH6;ZFYVE1;ABCA13;BACH2;ZC3H12C;ZMIZ2;GPBP1;MYB;RTTN;CEP97;PRKCH;MEF2B;DAPK1;CACNA2D3;FRS2;DICER1;GAPVD1;GABRG3;ARMC2;RBP4;DAAM1;IFT81;RFX7;ZC3H11A;PRKCQ;FAR2;ANAPC13;POM121;COL13A1;SHMT1;FLII;MAPKAP1;GATA5;IL20RB;LYPD3;ABCB9;IQGAP2;LYPD6;PLA2G7;ACMSD;GJC1;GHRHR;ADAMTS14;C7;ADAMTS18;PDGFC;GSG1L;RHBDL3;FZD3;PBX3;IL31RA;INO80;G…
JARID2_20075857_ChIP-Seq_MESCs_Mouse	202/1258	0.921275	1	0	0	0.918869	0.0753441	OXTR;HPSE2;FOXI2;PREP;SOX18;ZMIZ2;MYB;HOXA2;LRAT;KIF21A;MFSD2A;EPHA5;PRKCH;KCNK13;CACNA2D3;CPT1C;OVOL1;CH25H;VOPP1;ATP6V0D1;CASZ1;EPHA10;EPAS1;PCDH10;PDE1B;CRABP1;TWIST2;GATA5;PRDM13;GATA2;PPL;NHLH2;NPBWR1;KCNMB4;GSG1L;RAB11FIP4;WNT10B;PLK5;FZD2;EGR4;BCL11B;PBX3;NR2F1;FZD8;SOX30;FBXL8;GRIN3A;WNK2;RGL3;PTPRU;NRP1;GPR25;PTPRS;TMEM151B;KCNC2;PRKAG2;PTPRM;HOXC12;BMI1;HOXC11;PCSK5;SLC6A2;SHH;RSPO1;DLG…
SPI1_23127762_ChIP-Seq_K562_Human	224/1389	0.921521	1	0	0	0.922845	0.075424	ITSN2;IPO11;FRMPD1;GDE1;EHMT1;ZDHHC3;BACH2;ALKBH8;GOLGA3;CDC26;MYB;RTTN;MPV17;HMCN1;CDK5RAP3;AGFG2;PRKCH;DAPK1;DNTTIP1;MYO7B;ALG1;GBGT1;KRT9;BOLA2;PRKCQ;KIF20A;AURKAIP1;VPS25;LINS1;LLGL2;L3MBTL3;IQGAP1;IQGAP2;OAZ2;TRPM1;ADAMTS14;RNF216;EPB41L1;RAB11FIP4;STK11IP;GP6;PHC3;DHFR;PPFIBP2;GKAP1;PKIG;FERMT3;SPAG17;MYOM1;RYR2;BTG1;AP4E1;ICA1;PRKAG2;SNX10;ASH2L;OSBPL11;FARS2;SMG6;GABRR2;ING2;ADAMTSL4;RAC2…
SUZ12_18974828_ChIP-Seq_MESCs_Mouse	316/1934	0.922365	1	0	0	0.935004	0.0755619	APP;OXTR;CPNE7;FOXI2;ADARB1;ADARB2;CLDN1;BACH2;RXFP3;GPR176;HTR7;SOX18;RESP18;MYB;HOXA2;LRAT;B2M;EPHA5;PRKCH;KCNK13;CACNA2D3;OVOL1;HPCAL4;CH25H;RBP4;PRKCQ;1700016K19RIK;TRIB2;SLC22A4;ADCYAP1R1;CASZ1;L3MBTL3;COL13A1;EPAS1;PCDH10;CRABP1;TWIST2;IL20RA;GATA5;PRDM14;PRDM13;ABCB9;GATA2;ZBTB4;GJC1;ADAMTS15;NHLH2;ADAMTS18;KCNMB4;TRPM7;RHBDL3;PROM2;EGR1;WNT10B;FZD2;ACE;EGR4;BCL11B;FZD4;PBX3;NR2F1;FZD8;RAB…
TAL1_21186366_ChIP-Seq_BM-HSCs_Mouse	327/2000	0.924118	1	0	0	0.935622	0.0738354	ITSN2;VEZT;SMARCB1;NPFFR1;PANK3;PREP;PRF1;ADARB1;SMC6;TMEM97;ADARB2;ABCA13;CYB5D2;HERC4;ZMIZ2;GM4922;GPBP1;CDC27;MYB;DLEU7;SEC63;PRKCH;DAPK1;SERPINF1;KCNK13;CACNA2D3;FRS2;TAAR2;DICER1;DHX40;ARMC2;THEG;SNTN;DAAM1;RFX6;SARNP;RIN3;TRIB1;TRIB2;ASF1A;LLGL2;L3MBTL3;TMEM161B;COL13A1;AIRE;IL20RA;TMTC3;BAZ2A;PTTG1IP;IQGAP2;NLK;PGS1;ADAMTS14;BRIP1;LARP1;SEC14L1;RIC8B;SEC14L4;KCNMB4;LTA4H;PIP5K1C;B3GALNT2;C…
SMAD4_21741376_ChIP-Seq_EPCs_Human	327/2000	0.924118	1	0	0	0.935622	0.0738354	ITSN2;NPFFR2;APP;PRSS1;SLC46A1;OXTR;RGSL1;FOXI2;LDLRAD1;PRF1;KLHDC7A;FNBP1L;ISM2;BACH2;TDO2;CCDC92;SCAPER;GOLGA7;PTGDR;ARL10;PDHX;CUBN;ALG8;SLC35C2;FRS2;PDYN;GABRG3;RUNX3;TIAM1;NEIL2;SNTN;RFX7;PARD3;FDX1;RIN3;PRKCQ;VDAC1;TRIB1;EIF1B;RD3;TMEM63B;EPHA10;MAPKAP1;PDE1A;FPR1;IQGAP1;IQGAP2;OAZ2;TRPM1;BRIP1;COMMD9;RIC8B;PGBD5;SEC14L4;GJA10;PTPMT1;ERI3;DECR2;ABCA1;SDR42E1;FIS1;CDK19;BCL11B;GRTP1;RAB3IP;F…
AR_25329375_ChIP-Seq_VCAP_Human	311/1906	0.924715	1	0	0	0.933728	0.0730822	ITSN2;VEZT;APP;PRSS1;ISCA1;FRMPD1;HNRNPR;KLHDC7A;ABCA13;BACH2;ZC3H12C;LGALS3;EDNRA;FTH1;PDK4;CCDC92;SCAPER;EPHA5;UNC13B;CACNA2D3;OVOL1;PRKAB1;DAAM1;RFX6;ETHE1;MTHFD2L;FDX1;SPARCL1;FAR2;TRIB1;ALG10B;L3MBTL3;POM121;TMEM161B;FICD;AIRE;CDCA5;TXK;ACTL7B;BAZ2A;FPR3;IQGAP1;PTTG1IP;OAZ2;C7;HLCS;GJA10;LTA4H;EGR1;FIS1;CDK19;FZD4;FUCA1;PCDH20;RDX;PBX3;PRG2;RASSF8;IFI44;FZD8;CDC7;CP;PAICS;ZWINT;DHFR;MARCO;PP…
SCL_19346495_ChIP-Seq_HPC-7_Human	36/252	0.925888	1	0	0	0.817494	0.0629486	CRISP2;CD83;SDC4;HAAO;ODC1;IL20RA;TULP4;SNX10;GATA2;GRAMD3;LYST;EIF4ENIF1;MYB;RAC2;UBASH3A;RAB11FIP3;CDRT4;ENTPD1;EGLN3;PAQR7;TMEM86B;SEMA4D;IL10RA;TRMT1;ACVR2A;KCTD7;VAMP8;P2RX7;TOX2;INF2;SLC7A8;GFOD1;PSMG1;KIFC3;CUEDC1;RAI14
FOXM1_25889361_ChIP-Seq_OE33_AND_U2OS_Human	147/932	0.927291	1	0	0	0.902577	0.0681333	TCERG1;IPO11;ARL6IP1;LRR1;ZDHHC5;NUCKS1;IKZF2;RGS5;MAEA;ABHD11;CHEK2;FTH1;NEK2;KPNA2;ZFPL1;AGFG2;TBCCD1;GIN1;FAM24B;SARS;CD3EAP;GTPBP2;ATG13;KNSTRN;KCTD9;BRMS1;TMX2;TBL1XR1;SARNP;MSH5;DNAJB11;TXNIP;KIF20A;TRIB1;ASF1B;COX19;ANAPC13;PARPBP;CDCA5;PPP1R35;MEPCE;ARHGAP19;SPATA2;COPS7A;GSTT1;WDR62;HMMR;GATA2;SPATA5;ZBTB5;TOR1AIP1;SKA2;BRIP1;DPP9;AFMID;TMEM129;HACL1;CEP192;H1FX;FADD;ECT2;CEP76;EXPH5;MPS…
REST_21632747_ChIP-Seq_MESCs_Mouse	384/2339	0.928962	1	0	0	0.939472	0.0692271	ITSN2;SLC23A3;ANKLE2;FOXI2;ABCA16;EHMT1;KLHDC7A;ABAT;ADARB2;FNBP1L;ZFYVE1;ABCA13;RXFP3;SCAMP5;LGALS3;HTR7;RESP18;DPF2;EPC2;EPHA5;GABARAPL2;RBFOX1;DAPK1;LMAN1L;SLC35C2;NGDN;CACNA2D4;PDYN;PRKAB1;1700010I14RIK;ARMC2;EID2;RFX8;MYL2;RRAGD;COL8A1;SUCLG1;SIK1;SIK2;GPLD1;ADCYAP1R1;BEX2;EPHA10;FICD;MAPKAP1;TWIST2;IL20RA;PRDM14;NEDD4L;PRDM13;WDR62;LYPD5;GATA2;SDSL;ATP5L;OTOA;SEC14L1;PPP3R2;PGBD5;GJA10;WBP2…
MYCN_21190229_ChIP-Seq_SHEP-21N_Human	55/373	0.931719	1	0	0	0.843794	0.0596764	KCNC2;ZWILCH;CLYBL;HDDC3;EPB41L4B;EME1;SENP8;SACS;PITX2;NEFH;PPFIA3;IQCB1;FBXO16;ELMOD1;NME2;TEX2;CCNB1IP1;STIM2;MSH5;RFT1;SGK2;DTL;GPLD1;DCP2;ITGB3BP;BLK;DCTN6;KHDRBS3;NUFIP1;PTGER2;STX18;CABP1;GATA2;IQGAP2;FOXRED1;CLN6;RAD51AP1;EMG1;JAM2;FARP1;CDRT4;FZD3;UBE2C;NFATC3;CDC7;KLHL3;MLH1;ELL3;SH3RF2;PHF5A;NR6A1;CHPT1;PIK3AP1;MMACHC;CPEB4
JARID1A_20064375_ChIP-Seq_MESCs_Mouse	355/2171	0.932645	1	0	0	0.935732	0.0652489	ANKLE2;IPO11;HDAC10;IFT172;ARPC5L;CYB5D2;ZDHHC3;HERC4;GOLGA3;ZFYVE26;RNF115;KAT5;PSMD5;ALKBH1;LONP1;LUC7L;MPV17;ZFPL1;GOLGA7;EIF2A;MED1;ALG8;GTPBP6;DNTTIP1;SCRIB;ALG1;BCS1L;JMJD8;THAP1;MRPS18C;DHX40;IFT88;FNDC4;KARS;BOLA2;RBCK1;KIF20A;ATP6V0D1;AURKAIP1;VPS25;POM121;CDCA5;MRPL18;COPS7A;ZBTB5;PGS1;DHX30;COMMD9;PPP4C;ARSK;RRS1;ZSCAN12;PSMF1;ATP6V1C1;ATP6V0A1;MCTS1;TRAP1;FIS1;NMB;PRRT2;STK11IP;PMM2;E…
TFEB_21752829_ChIP-Seq_HELA_Human	126/808	0.932761	1	0	0	0.892364	0.0621145	FAM49B;MTCH2;CCNT2;FAM13B;PRDM4;GTF2B;TOMM20;PTPDC1;ZFYVE26;IPO8;FNTA;KAT5;LONP1;PIP4K2C;MTPAP;BTRC;GABARAPL1;TRAPPC2L;VPS33A;DNAJB12;BOLA1;DYRK1B;SDHC;ALG1;DHDDS;MRPS18C;PLA2G16;WDR81;ZC3H11A;DDIT3;S100A6;ORAI1;TXNIP;ATP6V0D1;EIF1B;CCDC151;FKBP5;CUTA;TMED10;CUL5;SHMT1;COPS7A;GJC3;COMMD9;ZNHIT6;ARSK;CLCA1;ATP6V1H;RIMKLB;ATP6V1C1;UBE2B;ASPSCR1;DOLK;NR1D1;CGN;HSPBAP1;PHC3;DNAJC16;CS;BMP4;HNRNPM;RCA…
STAT3_19079543_ChIP-ChIP_MESCs_Mouse	149/948	0.935174	1	0	0	0.899416	0.0602811	NPFFR2;CPNE5;ZBTB24;NDUFA10;RORA;ADARB2;ABCA13;TOMM22;HOXA10;EIF4ENIF1;LAPTM4B;RGS5;MAEA;C1RL;ADORA1;SLC39A5;MPV17;PITX2;4931406P16RIK;ACVR1;EOMES;CPA1;POSTN;ZFP219;MSX3;ABCA8B;ZFP459;CACNA2D3;GTPBP6;ALG14;FBXO15;RUNX3;RAB32;ARMC2;KARS;RPL7L1;FDX1;COL4A3;SUCLG2;IL6ST;1700016K19RIK;SCG2;PFKFB4;KHDRBS3;PCDH10;LYPD2;ZFP60;GATA2;CACNA1F;HOXB13;PLD1;ADIPOR2;STK3;WNT6;CYB5R3;THPO;NACC1;PIP5K1C;PRODH;GA…
MYC_19079543_ChIP-ChIP_MESCs_Mouse	234/1458	0.937453	1	0	0	0.91842	0.0593196	CPNE5;RPL32;EHMT2;D16ERTD472E;ARPC5L;TMEM97;ZFYVE1;ALKBH6;ZDHHC3;NUBP2;CDC26;LUC7L;PRSS8;ZFPL1;GOLGA7;IER2;GRCC10;DAXX;DNTTIP1;DICER1;GTPBP2;DYNC1LI1;ARMC2;4930402H24RIK;EWSR1;TMEM79;KCTD13;TXNIP;ATF7;VDAC1;KIF20A;TRIB1;NEIL1;ATP6V0D1;SLBP;ANAPC13;SLC35D1;PCDH10;SHMT1;CSTF3;NOLC1;COPS7A;ZBTB5;ATP5L;ATP5B;NHLH2;PTDSS1;SEC14L1;ARSK;PIP5K1C;RAB11FIP4;ZBED4;XBP1;NMB;GRTP1;HSPBAP1;PAICS;NFATC4;RPS26;P…
SREBP1_19666523_ChIP-Seq_LIVER_Mouse	114/738	0.938435	1	0	0	0.883957	0.0561686	SCARB1;SLC35B4;ZDHHC5;RORA;BZW1;TOMM20;ALKBH8;ABHD11;FNTB;KPNA2;BTRC;SKP2;NUDT13;PSKH1;PDK1;CTNNBIP1;CD3EAP;SCRIB;PRPF4B;GTPBP2;TEX2;POLRMT;CLPX;ERF;ANAPC1;RTN1;EPAS1;ITPR1;TMTC3;NEDD4L;UBR2;SEZ6L2;TOR1AIP1;APH1A;COMMD9;PODXL;GJA10;TPR;CASKIN1;TMEM129;UBC;DECR2;ATP6V1D;FGF22;B3GALNT2;UBE2F;NGFR;WNT10B;EIF2B4;H3F3B;NEK7;ASPSCR1;RAB39B;MT1;ICK;COQ2;ADCK2;CILP;HPSE;MON1A;HERPUD2;GSK3A;LRRK1;SNAP23;H…
ZNF652_21678463_ChIP-ChIP_ZR75-1_Human	14/112	0.940332	1	0	0	0.715308	0.0440075	TOE1;CRISP2;USP47;TBCCD1;HSPB1;ADCY6;FOXP1;TNFRSF1A;IGSF11;NT5DC1;CENPE;IGFALS;CSMD3;LDLR
TP53_22127205_ChIP-Seq_IMR90_Human	153/975	0.940458	1	0	0	0.897986	0.0551261	STEAP3;SMARCB1;UBXN2A;TUSC3;CHRM4;NAB2;ATN1;HSF2BP;RBPJ;CLDN1;EDC3;LACTB;NRBP2;PPP4R1;SACS;SLC39A7;SLC16A3;ATXN7L3;MFSD2A;CPA2;CPA1;RSAD1;SARS;SCRIB;RUNX3;ACAP1;TMEM136;RRAGD;FSCN1;VOPP1;PHPT1;DGKH;NOTCH3;NOTCH1;COL13A1;ANKRD11;ABCB9;LYPD5;ADIPOR1;TRPM1;NHLH2;SCIN;BLOC1S2;PDGFC;EIF4EBP3;PRODH;ATRIP;ZBED4;TOE1;NEK7;PTK6;ARHGAP26;PARP12;ACSF2;ARHGAP23;TBCK;STAG3;PTPRA;CSPG4;SCN2B;FGFR1;BTG2;CDKN1A;…
GATA2_22383799_ChIP-Seq_G1ME_Mouse	325/2000	0.940565	1	0	0	0.9299	0.0569794	LPGAT1;CPNE5;D16ERTD472E;LST1;ZDHHC5;SMC5;PKD2L2;IKZF2;ZFYVE1;ZDHHC3;KAT5;PSMD5;MYB;DPF2;CEP97;AGFG2;PAQR7;ARRDC1;IL1R2;GTPBP2;FNDC7;SCAMP2;WDR81;DAAM1;ZC3H11A;HMBS;MTHFD2L;VOPP1;NEIL1;ATP6V0D1;AURKAIP1;CUTA;POM121;RETSAT;MRPL18;TWF2;PTTG1IP;NLK;PGS1;APH1A;ADAMTS14;BRIP1;LARP1;RRAS;FADD;NAA50;CDK17;CDK18;TRAP1;TMEM184B;HACE1;TMEM86B;JUP;PMM2;EAF1;NFATC3;IRGM2;LNPEP;RAB27B;NR1D2;5330417C22RIK;ACAD…
CEBPB_26923725_Chip-Seq_MACROPHAGESS_Mouse	325/2000	0.940565	1	0	0	0.9299	0.0569794	MAPKBP1;ANKLE2;CPNE5;RPL32;ACSM2;D16ERTD472E;ZFP609;CLDN1;ZC3H12C;RNF112;GOLGA3;KAT5;FTH1;MYB;TNFSF10;LONP1;HOXA2;PRSS8;UBASH3A;MPV17;ATXN7L2;ATXN7L3;SEC63;PTGDR;ACVR1;CUBN;NHLRC3;LMAN1L;NGDN;ALG1;DICER1;PDYN;HPCAL4;RUNX3;4931406C07RIK;MFSD10;CLPS;WDR81;SARNP;TMEM79;ACOT2;ZFP7;TTLL12;KCTD17;TRIB1;VPS25;CFB;ACOT4;TMEM161B;AIRE;TXK;FLII;CLCNKA;NOLC1;COPS7A;ZBTB4;PPL;OAZ2;PGS1;PGBD1;ADAMTS14;APH1C;P…
TCF4_18268006_ChIP-ChIP_LS174T_Human	70/470	0.942074	1	0	0	0.852281	0.0508567	DPP10;BMP10;COL16A1;WNT2B;GTF2B;TCF23;CLSTN1;IL24;SLC40A1;PRDM2;RND3;LRRC2;CDC14A;HMGB4;IL18RAP;B3GALT2;EFHD1;NEK2;CNGA3;HMCN1;LRRFIP1;PDCD6IP;OXSM;ARHGEF16;CACNA2D3;CTDSPL;YOD1;MYRIP;IL17RD;SRP9;PIGC;EDAR;TANC1;MYO3B;POLR1A;PXDN;COL4A3;TXNIP;PKP4;SCG2;ANAPC1;FAM72A;CASZ1;RETSAT;EPAS1;SATB2;TRAK2;DPP4;HRH1;ACVR1C;RPS6KC1;ANKRD53;DMAP1;KIF3C;ZSWIM5;MPZL1;RANBP2;PLA2G2E;NEGR1;FOXJ3;MBOAT2;NMNAT2;ET…
ELK1_19687146_ChIP-ChIP_HELA_Human	143/916	0.942785	1	0	0	0.893354	0.052634	CHIC2;DBR1;IPO11;RPL32;TUSC3;ZWILCH;GTF2B;UBE2D3;NUCKS1;SMC6;ALKBH6;TOMM20;ALKBH8;EEF1B2;CHCHD5;HTR7;EME1;PLAU;CDC27;SMARCAD1;MAP3K7;IER2;EIF2A;SEC63;EPHA5;GABARAPL2;PDHX;CTNNBIP1;ECH1;ALG14;PRPF4B;CDKAL1;PRKAB1;FBXO11;RPL7L1;PRPF3;HMBS;TIPRL;ATF7;SUCLG1;VPS25;TMEM87B;TMED10;TSG101;EPB41;PCDH10;MRPL18;ANKRD11;CSTF3;LRRC51;IQGAP1;BCL2L12;BCL2L13;BRIP1;EMG1;APOM;TBC1D16;MCTS1;UBE2B;STK11IP;IDH1;EAF…
CEBPB_26923725_Chip-Seq_MESODERM_Mouse	170/1079	0.943278	1	0	0	0.901593	0.0526479	TCERG1;CD83;FAM13B;PRF1;LOXL4;LOXL1;MYLK4;RPH3A;RNF115;CDH4;DACH1;PPP4R2;FNTA;CNTNAP5A;SMARCAD1;ARFIP2;MAP3K8;SLC39A8;NRCAM;CLCC1;4931406P16RIK;PPFIA2;TLE4;MYLIP;GHSR;IAH1;CEP135;PPTC7;APLP2;GM572;UBE2E1;ALG1;TEX2;RAB32;DYNC1LI1;DPM2;CRISPLD2;DOK5;TBL1XR1;MYL2;CD109;RBP1;FDX1;RRAGD;FAR2;ALPK2;TTLL12;TRIB1;KCTD15;NOTCH3;COL13A1;ANKRD11;TWIST2;CLCNKA;SLC1A3;GATA2;PPL;FOXO1;RPAP3;TMTC4;CYB5R2;TRP53I…
CRX_20693478_ChIP-Seq_ADULT_RETINA_Mouse	102/668	0.944699	1	0	0	0.873789	0.0497093	TDRKH;APP;TCERG1;DGKE;OLFML2B;MORC2A;APEH;CYB5D1;HERC4;RNF115;TAS2R119;CHEK2;CAR13;SLC25A46;CDKL5;FBXO2;CTNNBIP1;CD3EAP;DHX40;ETHE1;PRPF3;SNRNP27;DAP3;GRIA1;INO80B;PFKFB4;CASZ1;CACNA1F;ZBTB4;APH1A;DHX30;FXR2;G3BP1;ATRIP;RAI2;EGR1;XBP1;SNAPIN;ZFP235;TRAPPC1;UBE2B;PLK1;4933427D14RIK;RAB39B;ARHGAP26;MRPL22;TRP53;0610009B22RIK;AAK1;CSPG4;CLPTM1L;ACY1;USP32;LPCAT1;ADAR;PTPN23;SLC6A3;LRRC2;CYB561D2;PHF…
SOX3_22085726_ChIP-Seq_MUSCLE_Mouse	324/2000	0.947674	1	0	0	0.927039	0.0498239	CPNE5;HDAC10;IFT172;CPNE7;DIXDC1;SMC5;PKD2L2;AQP1;NUBP2;ZC3H12C;ENDOU;KAT5;PPP4R2;SPATA22;TNFSF10;LONP1;DPF2;GJA8;B2M;PDK1;DAXX;IAH1;NHLRC3;SLC35C2;SERPINF1;ECH1;ENTPD8;CD3EAP;ACSL5;RNASE1;RUNX3;CLPX;SCAMP2;MRPS18C;JMJD6;FNDC4;DAAM1;RFX7;PDE12;JTB;SPARCL1;NOBOX;ATF7;RIN1;ASF1A;ANAPC13;TMEM87B;TMEM161B;SDC4;PCDH10;PDE1B;IL20RA;TWF2;IQGAP2;PPL;ATP5L;LARP1;COMMD9;RNF216;PGBD5;ZNHIT6;ATRIP;TOE1;WNT10…
TOP2B_26459242_ChIP-Seq_MCF-7_Human	324/2000	0.947674	1	0	0	0.927039	0.0498239	NPFFR2;SLC35B4;WDSUB1;ARPC5L;KLHDC7A;SMC6;ISM2;ABCA13;BACH2;DCAF6;THSD7A;HMCN1;PIP4K2C;FBXO8;GOLGA7;DLEU7;SEC63;DYNC2H1;EPHA5;PAQR8;GABARAPL2;PRKCH;LIMCH1;COG3;GAPVD1;IFT88;RFX6;PARD3;CD109;ZSCAN21;SUCLG2;NOBOX;PRKCQ;FAR2;TRIB1;ASF1A;EPAS1;TMTC3;IL20RB;GATA2;ATP5O;PPL;ADH5;LARP1;FXR2;COMMD9;RIC8B;PGBD5;HLCS;ADAMTS18;GSG1L;KCNMB4;TRPM7;LTA4H;FADD;RAB11FIP3;NAA50;NGFR;HACE1;BCL11B;ABCA9;PARP12;NFAT…
CDX2_20551321_ChIP-Seq_CACO-2_Human	75/504	0.948878	1	0	0	0.851557	0.0446858	TCERG1;SCARB1;DOCK9;SNAP23;HOXC11;FGF3;ACTG1;EEA1;MRPL3;EPB41L4B;SHH;CDH4;LAPTM4A;ACOXL;EFEMP1;ABHD11;AUH;HNF4A;EFCAB2;PHACTR2;PHACTR1;DNM1L;RBM34;CDK5RAP3;CGNL1;GPR39;USP3;KRT8;ARHGEF18;TMC7;AXIN2;KLF14;SRP9;FOXP1;THAP1;PTP4A1;RBL1;ELF3;TBL1XR1;BOLA2;IRF8;RIN3;VDAC1;IL6ST;RTN4R;COL13A1;SDC4;SATB2;HAAO;USP12;GATA5;COPS7A;UBR2;GPR84;ACVR1B;DPP4;ADAMTS14;PDE6A;PRODH;ATP9A;AASDHPPT;TBC1D16;BCL11B;ID…
SALL4_18804426_ChIP-ChIP_XEN_Mouse	157/1005	0.949976	1	0	0	0.893957	0.045877	ITSN2;CHIC2;CCNT2;PLAT;BACH2;FGF3;LGALS3;C3AR1;ARFIP2;KIF21A;SLC39A8;PITX2;CAR4;ACVR1;CPA2;USP3;APLP2;KCNK13;FBXO15;ACSL5;TBR1;TEX2;KCTD9;4930402H24RIK;FCGR3;TMEM136;TBL1XR1;PARD3;MSH5;HMBS;ZFP42;FSCN1;SUCLG2;IL6ST;TRIB1;PHLDB2;SLBP;L3MBTL3;ENPEP;PFKFB3;SDC4;PDE1B;AKR1C19;AARD;STK3;DPP4;SEC14L1;PODXL;C9;LTA4H;ECT2;NADK;RAB11FIP5;ATP6V0A1;UBE2H;FZD3;TMEM86B;PMM2;NEK7;DSTN;KTI12;NKG7;PTK6;CDC7;PARP…
PPARG_20176806_ChIP-Seq_MACROPHAGES_Mouse	224/1408	0.950858	1	0	0	0.910391	0.0458747	MAPKBP1;WDSUB1;ABCA16;FNBP1L;D430042O09RIK;SPATA22;FTH1;HMCN1;CDK5RAP3;UNC13B;PRKCH;DAPK1;GBGT1;ARMC2;PARD3;SPATA13;TRIM14;FLYWCH1;ALPK2;TRIB1;EPAS1;MAPKAP1;BAZ2A;LYPD3;ATP5O;RPAP3;APH1C;RNF216;GJA10;PDGFC;LTA4H;ATRIP;ATP6V1C1;ABCA1;CDK17;CDK19;BCL11B;MCAM;XRCC3;RASSF8;GP9;BHMT;POLA2;MC1R;SSPN;TMCC3;XKR4;BAP1;PTPRU;CDKN1A;PTPRS;BTG1;HIBADH;SLC44A1;INTS10;SLC7A13;SNX10;EEA1;FCRLA;AUH;DNER;TIMP3;EM…
PADI4_21655091_ChIP-ChIP_MCF-7_Human	162/1037	0.952619	1	0	0	0.893962	0.0433933	RAB3C;VEZT;IFT172;EHMT2;UBE2D3;ZDHHC5;PLOD3;NUCKS1;ZFYVE1;BZW1;CYB5D1;PNN;LAPTM4A;GOLGA5;LONP1;NEK1;OSTF1;HMGN2;SKP2;ENPP5;SLC25A46;EIF2A;ATG3;NHLRC3;APLP2;CD3EAP;FTSJ1;EWSR1;DOK5;DDIT3;RPL7L1;DNAJB11;ATF7;ALG10B;LINS1;INO80B;PFKFB1;ANAPC13;RETSAT;UQCRB;PEF1;CCDC146;TMTC3;NEDD4L;BAZ2A;COPS7A;UBR2;HMMR;ATP5O;PLD1;ZBTB4;ATP5L;BCL2L12;RAD51AP1;BRIP1;PTDSS1;EPB41L1;ARSK;RRS1;HACL1;TRPM7;LTA4H;ATRIP;N…
RELA_24523406_ChIP-Seq_FIBROSARCOMA_Human	186/1182	0.953187	1	0	0	0.900489	0.0431732	ITSN2;APP;FCGBP;ANKLE2;OXTR;SPI1;LPGAT1;CD83;PDCD5;NAB2;PRF1;IL4I1;LGALS3;BAIAP2L2;FGF8;PLAU;ZMIZ2;FTH1;GPBP1;MYB;ADORA1;NFATC2IP;TNFSF10;COTL1;MAP3K8;IL12A;NRCAM;SKP2;B2M;IER2;HMGN1;PRKCH;PPTC7;TAP1;VRK1;DICER1;PDYN;SRCIN1;ATG13;MID2;TBL1XR1;PARD3;MTHFD2L;PSME1;S100A6;FSCN1;ERF;CYP2E1;PHLDB2;CFB;TSG101;CALCB;NNMT;SDC4;USP54;DTX2;ABCB9;PTTG1IP;PSEN1;C3;DPP4;GRK5;G3BP1;NLRP2;ECT2;RAB11FIP5;ABCA1;C…
LDB1_21186366_ChIP-Seq_BM-HSCs_Mouse	323/2000	0.954094	1	0	0	0.924177	0.0434297	SLC23A3;PANK3;LPGAT1;ACSM2;EHMT2;PREP;SMC6;IKZF2;AQP1;LACTB;LIPE;GOLGA3;KAT5;ZMIZ2;FTH1;SPATA24;PDK4;IL12A;SKP2;ATXN7L3;B2M;GOLGA7;SEC63;PTGDR;GABARAPL1;ENTPD1;PRKCH;ECH1;NGDN;BOLA1;PRKAB1;PHKA2;1700010I14RIK;MIF4GD;JMJD6;RFX8;4930402H24RIK;IFT88;WDR81;KARS;ZC3H11A;HMBS;TMEM79;FDX1;RRAGD;ULK3;SPARCL1;MXRA7;RIN1;ALG10B;RD3;ADCYAP1R1;SLC35D1;PDE1A;PRDM14;LYPD3;ABCB9;PTTG1IP;PPL;DHX30;NHLH2;ADAMTS13…
SMC3_22415368_ChIP-Seq_MEFs_Mouse	323/2000	0.954094	1	0	0	0.924177	0.0434297	MAPKBP1;APP;AQP6;EHMT1;IKZF2;CYB5D1;RXFP3;EDNRA;DPF1;ATXN7L3;CDK5RAP3;IAH1;ARRDC2;NGDN;RSAD1;EML2;DAAM1;CYP2U1;RFX7;ULK3;ORAI1;PADI2;SIK1;RIN1;TRIB1;EIF1B;TRIB2;GGNBP1;L3MBTL3;RETSAT;FICD;PCDH10;CSTF3;NEDD4L;BAZ2A;PCDH12;IQGAP2;ATP5O;TRPM1;ADAMTS14;SEC14L1;AFMID;PPY;PIP5K1C;FADD;CDK17;EGR1;NGFR;PRPF38B;BCL11B;TIPARP;PCDH20;BTBD16;GREB1;RAB3IP;NR2F1;FZD8;RAB27B;NFATC4;CS;1700037H04RIK;POLA2;CCDC88…
CSB_26484114_Chip-Seq_FIBROBLAST_Human	323/2000	0.954094	1	0	0	0.924177	0.0434297	ISCA1;FRMPD1;EHMT1;PKD2L2;RBPJ;AQP3;RXFP3;NYNRIN;LGALS3;RNF112;EDNRA;PPP4R2;ZMIZ2;FTH1;DPF2;ZFPL1;ALG8;GABARAPL1;FBXO2;MOGS;CACNA2D4;GTPBP2;NEIL2;TRIM14;SUCLG2;TRIB1;TMEM63B;EPAS1;PADI6;SHMT1;SDC2;MAPKAP1;CLCNKA;GJC1;GJC3;SEC14L1;PDGFC;ERI3;LTA4H;RHBDL3;ATP6V1C1;RAB11FIP4;EXPH5;NGFR;NMB;TMEM184B;FZD2;CDSN;ABCA6;FUCA1;NR1D1;CGN;PRG3;UBAC2;RPS26;GP9;CDAN1;ADCK2;GPR183;PKIG;MON1A;SPRR1B;CDK15;XKR5;F…
OCT1_27270436_Chip-Seq_PROSTATE_Human	323/2000	0.954094	1	0	0	0.924177	0.0434297	SLC46A3;IPO11;SLC46A1;OXTR;PREP;HNRNPR;KLHDC7A;ADARB2;PTPDC1;AQP1;HERC4;LACTB;PPP4R2;ZMIZ2;CDC27;DPF2;EPC2;ZFPL1;DLEU7;ACVR1;ARRDC2;FRS2;OVOL1;ARMC2;TEP1;PDE12;SIK1;FAR2;KCTD17;TRIB1;ASF1A;GPLD1;LLGL2;CASZ1;TMEM87B;TMEM161B;FICD;CDCA5;TXK;NOLC1;PRDM13;LYPD5;ZBTB5;ATP5O;RPAP3;ACMSD;GJC3;LARP1;SEC14L1;C7;PGBD5;HLCS;NPBWR1;SEC14L4;GJA10;CEP192;N4BP3;ATP6V1C1;ATP6V0A1;BCL11B;TMEM50B;PBX3;RASSF8;FZD8;…
E2F4_21247883_ChIP-Seq_LYMPHOBLASTOID_Human	492/2998	0.955207	1	0	0	0.93911	0.043037	TDRKH;MAPKBP1;ANKLE2;HNRNPR;TMEM97;ADARB2;FNBP1L;ALKBH8;SCAMP5;ZC3H12C;RNF115;LUC7L;PIP4K2C;GABARAPL2;PRKCH;NHLRC3;NGDN;DICER1;PRKAB1;CH25H;MTHFD1;HMBS;TMEM79;FDX1;ORAI1;ALG10B;ACOT4;FICD;CDCA5;SHMT1;FLII;NOLC1;COPS7A;ABCB9;PRDM10;OAZ2;CYB5R2;RIC8A;BLOC1S2;PTPMT1;KCNMB4;EXPH5;TOE1;B3GALNT2;WNT10B;PRPF38B;NDFIP2;WDR59;SNAPIN;SIVA1;MCAM;ABCA3;PLK1;STARD10;RAB3IP;RDX;UPF3A;CDC7;ELL3;SLC6A5;PPFIBP2;S…
SCL_21571218_ChIP-Seq_MEGAKARYOCYTES_Human	286/1784	0.957903	1	0	0	0.91739	0.0394553	MAPKBP1;PRSS1;ISCA1;OXTR;SPI1;ANKLE1;CPNE5;HPSE2;IFT172;PRF1;ADARB2;FNBP1L;ABCA13;ZC3H12C;FTH1;GPBP1;MYB;TNFSF10;RTTN;THSD7A;PRSS2;PTGDR;ACVR1;CUBN;DAPK1;IL1R2;NGDN;SCRIB;GAPVD1;PRKAB1;GABRG3;RNASE1;RUNX3;NEIL2;PDE12;PARD3;CD109;SUCLG2;RIN3;PRKCQ;NEIL1;ASF1B;ADCYAP1R1;SLC45A3;SDC4;EPB41;PDE1A;FPR3;ABCB9;PTTG1IP;IQGAP2;NLK;PLAC8;ADAMTS15;GHRHR;ADAMTS14;SEC14L1;RNF216;EPB41L1;TRPM7;RAB11FIP3;ATP6V1…
ARNT_22903824_ChIP-Seq_MCF-7_Human	160/1029	0.958128	1	0	0	0.88979	0.0380596	ALDH1L1;CLSTN2;WDSUB1;LDLRAD1;HSF2BP;TMEM97;RBPJ;FBXO21;FGF3;EDC3;CDH4;HTR7;EFEMP1;KIF5C;MYB;COTL1;NRCAM;MAP3K7;PTGDR;TLE4;CDKL4;PRKCH;FBXW8;USP3;IL1R2;CDKAL1;LMO7;DICER1;GAPVD1;SHISA7;FOXP1;DYNC1LI1;RFX8;FRMD5;CRISPLD2;DOK5;TBL1XR1;SARNP;SIDT1;VOPP1;TRIB2;WDFY4;RAI14;L3MBTL3;TMEM161B;EPAS1;MAPKAP1;SLC1A3;THADA;LYPD5;PGS1;ADAMTS15;HLCS;UBC;RRS1;N4BP3;MPDZ;BOD1;RASSF8;CP;ZWINT;ARHGAP24;FBXO31;IL6;…
CEBPB_26923725_Chip-Seq_HEMANGIOBLAST_Mouse	98/652	0.959607	1	0	0	0.860124	0.0354645	TUSC3;PRF1;SMC5;FNBP1L;MAP3K8;CLCC1;GHSR;CEP135;APLP2;COG3;FOXP1;THAP1;RAB32;TBL1XR1;DOK5;MYL2;CD109;FDX1;ALPK2;TRIB1;VPS25;KCTD15;BLK;NOTCH3;TWIST2;SLC1A3;GATA2;RPAP3;CYB5R2;TRP53I11;BRIP1;OTOA;CYB5R3;PRODH;TBC1D16;NDFIP2;BTBD17;TNK1;PHKB;PARP16;ARHGAP26;EIF2S2;ARHGAP24;SYT7;GNG13;IGSF11;TMEM114;SSPN;NMUR1;PKIG;ACBD3;TRIM71;KDM5A;WNT2B;SPO11;SLC6A20B;WFDC1;ITGAE;PTPRK;ELFN1;G6PD2;RND3;AKR1B8;HAP…
KLF4_18555785_ChIP-Seq_MESCs_Mouse	397/2444	0.959837	1	0	0	0.929549	0.0381041	ARPC5L;RBPJ;FNBP1L;ZFYVE1;MYB;IER2;GRCC10;GTPBP6;CD3EAP;SCRIB;GTPBP2;PRKAB1;MTHFD1;TEP1;PARD3;ETHE1;TXNIP;SLBP;RETSAT;MRPL18;FLII;CRABP1;PRDM14;ADH5;OAZ2;RIC8B;EPB41L1;AFMID;ZFP189;TOE1;B3GALNT2;NGFR;FZD2;SIVA1;TIPARP;ABCA3;RDX;NFATC3;LNPEP;1700037H04RIK;NMT2;UNC119;ARF4;CDKN1A;MTMR12;SETD6;SNX10;AACS;1110032A03RIK;EEA1;ING2;TMEM43;FASTK;TRIM3;RBPMS2;SPIN1;TSPO;GPR137;RIOK2;RIOK1;CHST8;3110082I17…
MNX1_26342078_ChIP-Seq_MIN6-4N_Mouse	322/2000	0.95987	1	0	0	0.921316	0.0377347	SLC23A3;SLC46A3;IPO11;SMARCB1;LPGAT1;D16ERTD472E;ZDHHC5;IKZF2;ZFYVE1;ABCA13;PTPDC1;ENDOU;GOLGA5;KAT5;GPBP1;SPATA24;MYB;KIF21A;UBASH3A;CEP97;SEC63;ENDOG;PAQR7;NHLRC3;DAPK1;SERPINF1;COG3;CACNA2D3;DNTTIP1;FRS2;YOD1;DICER1;GAPVD1;OVOL1;EML2;THEG;RFX8;CYP2U1;SPARCL1;NOBOX;TRIB2;ALG10B;ASF1A;GPLD1;SLC22A4;SLC45A3;COL13A1;PADI6;AIRE;SHMT1;TWIST2;LYPD2;PRDM14;PTTG1IP;IQGAP2;LYPD6;ZBTB4;ADAMTS15;ADH4;ADAM…
OCT4_19829295_ChIP-Seq_ESCs_Human	322/2000	0.95987	1	0	0	0.921316	0.0377347	SLC23A3;ANKLE1;ABAT;SMC6;RRP8;RNF112;GPR173;TDO2;CHEK2;RESP18;DPF2;EPC2;BTRC;SCAPER;SEPHS2;CDK5RAP3;TSPYL2;PDHX;PAQR7;NGDN;CACNA2D4;GAPVD1;OVOL1;RUNX3;CDC34;NEIL2;CYP2U1;CRISPLD2;ZC3H11A;PARD3;MYL2;ETHE1;MTHFD2L;RBP1;RRAGD;KCTD13;PADI2;ALPK2;TTLL12;TRIB1;EIF1B;SLBP;GCDH;TMEM161B;PADI6;MAPKAP1;FPR1;GATA5;LYPD5;IQGAP2;C9ORF72;ATP5L;C3;DHX30;BRIP1;APOM;COMMD9;RIC8B;EPB41L1;PIP5K1C;PSMF1;ATRIP;ATP6V1…
KDM2B_26808549_Chip-Seq_DND41_Human	322/2000	0.95987	1	0	0	0.921316	0.0377347	TDRKH;IFITM1;LPGAT1;HDAC10;ARL6IP1;RBPJ;FNBP1L;ENDOU;HERC4;RNF115;SOX18;PRSS8;ATXN7L2;CCDC92;ATXN7L3;IER2;MFSD2A;RUNX3;EML2;CDC34;WDR81;DAAM1;ANTXRL;FDX1;SUCLG2;PRKCQ;PRKD2;SIK1;FLYWCH1;AURKAIP1;TRIB2;SLC35D1;EPAS1;EPB41;FLII;BAZ2A;LYPD3;PRDM13;PTTG1IP;CYB5R3;HLCS;PTPMT1;DECR2;N4BP3;RIMKLB;B3GALNT2;WNT10B;PRPF38B;CDSN;EGR4;BCL11B;MCAM;STARD10;NR2F1;NFATC3;KTI12;LNPEP;PTK6;PARP16;CGN;PARP12;PUM2;F…
SUZ12_27294783_Chip-Seq_ESCs_Mouse	322/2000	0.95987	1	0	0	0.921316	0.0377347	APP;NPFFR1;CPNE5;HPSE2;CPNE7;AQP6;SCX;ADARB1;HTR4;BACH2;MYB;HOXA2;HMCN1;PTGDR;EPHA5;PAQR8;PRKCH;KCNK13;CACNA2D3;OVOL1;RFX8;RFX6;CRISPLD2;RBP1;RRAGD;FLYWCH2;1700016K19RIK;TRIB2;KCTD15;RD3;CUTA;CASZ1;L3MBTL3;EPHA10;EPAS1;PCDH10;PDE1B;CRABP1;TWIST2;IL20RA;LYPD3;PRDM13;GATA2;ADAMTS14;NPBWR1;NHLH1;RRS1;RHBDL3;WNT10B;FZD3;FZD2;ACE;BTBD17;BCL11B;FZD4;PCDH20;GREB1;RAB3IP;NR2F1;GDF2;CGN;NFATC4;SOX30;RPS26…
RING1B_27294783_Chip-Seq_NPCs_Mouse	322/2000	0.95987	1	0	0	0.921316	0.0377347	ITSN2;PANK3;LPGAT1;HPSE2;PREP;ABAT;HSF2BP;ADARB1;TMEM97;IKZF2;PTPDC1;SOX18;ZMIZ2;MYB;HOXA2;KIF21A;HMCN1;CDK5RAP3;ARL10;EPHA5;GIN1;FBXO2;IL1R2;KCNK13;CACNA2D3;DICER1;GBGT1;TIAM1;RBP4;RFX6;SUCLG2;SPARCL1;RIN3;VDAC1;TRIB1;CASZ1;L3MBTL3;SLC45A3;EPHA10;PCDH10;CRABP1;TMTC3;MIR124A-2;PRDM14;PRDM13;GATA2;PLA2G7;ATP5L;GJC1;NHLH2;LARP1;AFMID;KCNMB4;DECR2;NGFR;WNT10B;PLK5;FZD2;ACE;H3F3B;BCL11B;GREB1;IL31RA;…
ERA_27197147_Chip-Seq_ENDOMETRIOID-ADENOCARCINOMA_Human	167/1073	0.960201	1	0	0	0.890635	0.0361707	ITSN2;SCARB1;FCGBP;DBR1;OLFML2B;LPGAT1;CD83;CSF3R;PKD2L2;FGF3;LGALS4;LAPTM4B;PPP4R2;MYB;NUDT19;ADORA1;NEK2;IL12A;OSTF1;HMCN1;TGM3;DYNC2H1;KCNH3;PDHX;LMAN1L;SARS;UBE2E2;FRS2;PRKAB1;DPM2;NEIL2;DAAM1;CRISPLD2;TBL1XR1;MAPKAPK2;DOK7;ACOT2;ANAPC4;ALG10B;SCG2;KCTD15;RD3;IPPK;SLC22A4;CASZ1;INO80D;PFKFB3;NNMT;EPAS1;EPB41;UBR4;ABHD6;GTF2E2;MTMR7;TMTC4;SOCS1;SEC14L1;PPP4C;PGBD5;DPP9;GJA10;PDGFC;PIP5K1C;FADD…
NR0B1_18358816_ChIP-ChIP_MESCs_Mouse	270/1691	0.960204	1	0	0	0.913699	0.0371046	IFITM1;DIXDC1;KLHDC7A;AQP3;HOXA2;ATXN7L2;SEPHS2;PDK1;FBXO2;RSAD1;MYO7B;FRS2;TAAR2;4930402H24RIK;CDC34;CLPS;CRISPLD2;DDIT3;AKR1C14;PADI2;VDAC1;TMEM161B;RETSAT;EPHA10;SHMT1;NOLC1;BAZ2A;PTTG1IP;ATP5O;AARD;OAZ2;ATP5L;ATP5B;PDGFC;AFMID;PIP5K1C;A2M;TRAP1;BCL11B;TIPARP;GRTP1;RDX;NFATC3;CDC7;PARP16;PAICS;ELL3;NFATC4;SOX30;RPS26;PPFIBP2;GJB4;GJB3;PKIA;NMT2;EZH1;NRP1;RYR2;BTG2;CDKN1A;SLC44A3;NRSN1;SLC44A4;…
CHD1_19587682_ChIP-ChIP_MESCs_Mouse	129/843	0.961103	1	0	0	0.875679	0.0347414	CNTF;RPL32;ZBTB24;ZWILCH;ZDHHC5;ALKBH6;CDC14A;PPP1CB;EIF4ENIF1;PSMD5;CDC26;CHEK2;FNTB;NFATC2IP;DPF2;RTTN;PRSS8;KPNA2;SKP2;IER2;TLE4;MED1;GRCC10;ALG8;ZFP219;NGDN;ALG14;PRPF4B;ALG11;FTSJ1;MIF4GD;CLPX;DPM2;TBL1XR1;PRPF3;TXNIP;ANAPC4;KIF20A;ATP6V0D1;GCDH;ANAPC13;IDI1;TMEM161B;TMED10;CSTF3;PSEN1;ZFP60;ATP5L;APH1A;RAD51AP1;RRS1;ATP6V0A1;TOE1;MPST;PRPF38B;RAB4B;TRAPPC1;OPN3;UBE2B;GPR108;NEK7;NFATC3;ZWIN…
SOX2_19030024_ChIP-ChIP_MESCs_Mouse	132/863	0.963288	1	0	0	0.875278	0.0327382	IFITM1;CCNT2;UBP1;GPR61;IKZF2;ABHD13;ABHD11;CHCHD7;NEK2;KPNA2;CCDC92;IL13RA2;GOLGA7;TMEM14A;ALG9;ARRDC2;FBXW9;ALG2;FBXO15;RSBN1;4930402H24RIK;DGKQ;FSCN1;JTB;VDAC1;IL6ST;TRIB1;TRIB2;ASF1B;PFKFB1;DDX6;CDCA5;CSTF3;ZFP61;UBR2;ZBTB5;NLK;ADIPOR2;RRAS;G3BP1;NACC1;TMEM129;ANKRD10;RAI2;EGR1;NMB;OPN3;HSPA5;PBX3;NFATC3;ASPSCR1;LARP7;CNOT10;PARP12;NFATC4;IGSF11;BMP4;CDK9;UBE2W;CDK8;CXCL12;PKIA;MYO5C;GPSM2;HI…
FUS_26573619_Chip-Seq_HEK293_Human	80/543	0.963298	1	0	0	0.843088	0.031525	UBP1;ADARB2;IPO7;CXCL2;CHD1;HTR7;B3GALT2;NARS2;PABPC4L;ITGB8;TEAD1;MAP3K7;SCAPER;HMGN1;TLE4;DYNC2H1;FOXD4;PACRG;KLF12;SLC36A2;NUP133;DAPK1;KCND3;PAWR;TMEM171;CDKAL1;DUSP27;GREM2;EID2;MYO3B;RASA1;EXOC4;USP40;PTMA;DSC3;L3MBTL3;TMEM161B;KHDRBS3;PCDH10;RPE;PDE1A;YTHDC2;NRXN1;ATL2;GRAMD3;FSTL1;CYB5R2;GPNMB;SLITRK1;PTPMT1;NPBWR1;ABI3BP;CSMD3;MICALCL;RPRD1A;CLSPN;ECT2;RNF133;SASH1;GDF11;PCDH9;EYA1;ABCA6…
PKCTHETA_26484144_Chip-Seq_BREAST_Human	74/506	0.963924	1	0	0	0.836882	0.0307498	BTG2;GABRB1;ECM1;CCNT2;TCF25;GPAA1;CLSTN1;MPV17L2;UBP1;SLC7A13;SLC2A2;PRDM2;CHD1;AACS;TMEM43;DPF2;RIOK2;NEK2;PPFIA2;PRKCH;PDCD6IP;FAM24B;ALG2;SARS;UBE2E2;RHOH;ARHGEF18;FRS2;ASH1L;AXIN2;RUNX3;RAP2B;HNRNPH1;TBL1XR1;DOK5;ERF;FAM20C;KIF2C;FLYWCH1;TRIB1;CHMP7;NLK;BRIP1;FXR2;SEC14L1;SPAST;PTCHD1;DDRGK1;UBC;AP2S1;SPOP;TNNI1;PCGF1;GC;CD55;FIS1;HSPA5;NEGR1;UBE2C;MCRS1;NEK7;PARP16;BAIAP2;TBX4;GATAD2B;OTOL1…
SPI1_23547873_ChIP-Seq_NB4_Human	524/3198	0.964421	1	0	0	0.937639	0.0339682	ANKLE2;SPI1;ANKLE1;SMC5;HTR4;RBPJ;ZFYVE1;ALKBH8;SCAMP5;LACTB;ZFYVE26;RTTN;VPS39;CDK5RAP3;IER2;MED1;NGDN;DNTTIP1;CD3EAP;GAPVD1;PDYN;PRKAB1;EML2;IFT88;RFX8;WDR81;TEP1;ZC3H11A;SARNP;GPR160;TXNIP;PADI2;PRKD2;CYP2E1;ADPRM;POM121;ANAPC15;CDCA5;FLII;MEPCE;COPS7A;IQGAP1;GATA2;IQGAP2;RIC8A;GJC3;PPP4C;OCSTAMP;LTA4H;CHST14;MCTS1;NGFR;WNT10B;NDFIP2;CDK19;JUP;H3F3B;MCAM;FUCA1;PLK1;NR1D2;UPF3A;CGN;GPR137B;NFAT…
SMAD1_18555785_Chip-Seq_ESCs_Mouse	321/2000	0.965044	1	0	0	0.918455	0.0326797	MAPKBP1;LPGAT1;ZDHHC5;IKZF2;DCAF6;GPR176;RESP18;HMCN1;VPS39;EIF2A;PDK1;PAQR8;PDHX;CUBN;GIN1;IL1R2;SLC35C2;YOD1;BCS1L;GAPVD1;PDYN;RFX8;4930402H24RIK;ZC3H11A;TXNIP;PRKCQ;C4BP;RD3;TMEM87B;SLC45A3;SDC4;SLC35D1;CSTF3;TWIST2;GATA5;PRDM14;ACMSD;COMMD9;NPBWR1;NHLH1;TRPM7;CHST14;CDK18;STK11IP;PBX3;INO80;PHC3;ELL3;SETX;MARCO;CDAN1;SLCO6C1;LYPD6B;XKR4;CDK15;ITM2C;PHF3;BTG2;GPR25;IL20;FASTKD2;IL24;AP4E1;SLC7…
SMC1_22415368_ChIP-Seq_MEFs_Mouse	321/2000	0.965044	1	0	0	0.918455	0.0326797	HDAC10;IKZF2;RBPJ;RXFP3;ZC3H12C;EPC2;THSD7A;ATXN7L3;CDK5RAP3;PAQR8;GRCC10;IAH1;9530077C05RIK;DAPK1;ARRDC2;ECH1;NGDN;DICER1;CH25H;NEIL2;WDR81;DAAM1;SIK1;RIN1;TRIB1;1700016K19RIK;TRIB2;VPS25;L3MBTL3;PCDH10;LPAR1;NEDD4L;BAZ2A;PCDH12;PGS1;ADAMTS14;SEC14L1;PDGFC;PPY;PIP5K1C;DECR2;RHBDL3;NAA50;CDK17;EGR1;NGFR;XBP1;CDK19;FZD2;BCL11B;BTBD16;RAB3IP;NR2F1;ABCA9;MEMO1;NR1D1;NFATC4;RPS26;CS;1700037H04RIK;POL…
TAL1_20887958_ChIP-Seq_HPC-7_Mouse	332/2067	0.966356	1	0	0	0.919137	0.0314558	SLC35B4;LPGAT1;LST1;ARPC5L;DIXDC1;SMC6;D430042O09RIK;SCAMP5;PNN;FTH1;CHEK2;LONP1;LUC7L;UBASH3A;SEPHS2;ACAD10;B2M;IER2;EIF2A;PAQR8;PAQR7;GIN1;CCDC78;BOLA1;MOGS;YOD1;ALG1;GTPBP2;RUNX3;4931406C07RIK;SCAMP2;THAP1;NISCH;NEIL2;EWSR1;DDIT3;JTB;VDAC1;ACOT4;CUTA;ANAPC13;GATA2;OAZ2;ATP5B;PTDSS1;FXR2;COMMD9;PIP5K1C;FADD;RAB11FIP3;ATP6V1C1;RHBDL1;ZBED4;CDK17;EGR1;SNAPIN;SLC35E2;H3F3B;EAF1;BC049715;UPF3A;MEMO…
OCT4_18692474_ChIP-Seq_MEFs_Mouse	319/1992	0.968131	1	0	0	0.916398	0.0296806	OXTR;D16ERTD472E;PREP;AQP3;SCAMP5;HERC4;KIF21A;BTRC;SKP2;GOLGA7;IER2;GRCC10;ENTPD1;MEF2B;BCS1L;PDYN;PRKAB1;FNDC4;TEP1;DDIT3;RRAGD;JTB;TXNIP;SPARCL1;VDAC1;ATP6V0D1;VPS25;CFB;SDC4;EPAS1;AIRE;PDE1B;PDE1A;TWF2;IQGAP1;TRPM1;ATP5B;APOM;RRAS;PDGFC;PIP5K1C;NGFR;FZD3;JUP;H3F3B;BCL11B;GRTP1;PBX3;CIDEA;LARP7;FZD8;PAICS;ZWINT;GNG13;RPS26;PPFIBP2;MC1R;GJB4;STAG3;GJB3;PKIA;TRIP6;NMU;EZH1;CD22;LGMN;GPR19;CDKN1A…
PPARG_20176806_ChIP-Seq_THIOMACROPHAGE_Mouse	127/837	0.968668	1	0	0	0.868283	0.0276404	MAPKBP1;APP;WDSUB1;TOMM20;ACTG2;HPGDS;RIMS3;TATDN2;SPATA22;SACS;MAP3K8;SLC39A7;MTPAP;ENPP5;UNC13B;MYLIP;MED1;PRKCH;WNT5B;DAPK1;CTNNBIP1;MIF4GD;PDIA6;GBGT1;KARS;PRR15L;TBL1XR1;FLYWCH1;FKBP6;NOTCH1;EPAS1;1700069L16RIK;BAZ2A;LYPD3;ATP5O;RPAP3;MUSTN1;GJA10;STK38;HRH4;APOF;LTA4H;CACNA1S;ATP6V1C1;TMEM86B;WDR59;XRCC3;RASSF8;DNAJC15;GP9;POLA2;MC1R;BAP1;CDKN1A;PODXL2;LRRK1;INTS10;SNX10;DUSP15;OPLAH;FCRLA;…
ELF5_23300383_ChIP-Seq_T47D_Human	168/1087	0.968869	1	0	0	0.884428	0.0279708	APP;CRTC3;RPL32;ANKRD35;PREP;ZDHHC5;ARPC5L;HDDC3;RPH3A;ZC3H12C;PPP1CC;PNN;CHCHD5;IPO8;FNTA;GPBP1;C3AR1;TNFSF10;LUC7L;IER2;EOMES;RAB2A;UNC5CL;PRKCH;FBXW8;USP3;KRT8;UBE2E2;LIFR;THAP1;TMEM136;PRPF6;PDE12;TBL1XR1;DDIT3;ACOT2;ATF7;VDAC1;CYP2E1;ATP6V0D1;EIF1B;VPS25;ASF1A;ACOT4;RAI14;COPB2;PFKFB3;NOTCH1;SLC1A1;ARHGAP19;BAZ2A;RASAL1;GPR84;CABP1;ADIPOR2;CYB5R2;PLAC8;COMMD9;DPP9;G3BP1;RRS1;ATP6V1H;PSMF1;FA…
KLF4_18555785_Chip-Seq_ESCs_Mouse	320/2000	0.969661	1	0	0	0.915594	0.0282082	MAPKBP1;LPGAT1;EHMT1;IKZF2;DCAF6;GPR176;RESP18;EPC2;HMCN1;ACVR1;PAQR8;PDHX;CUBN;GIN1;NHLRC3;IL1R2;SLC35C2;YOD1;PDYN;RFX8;4930402H24RIK;CYP2U1;ZC3H11A;PRKCQ;C4BP;RD3;TMEM87B;SLC45A3;CSTF3;TWIST2;PRDM14;ACMSD;NHLH2;COMMD9;NPBWR1;NHLH1;TRPM7;PSMF1;CHST14;CDK18;STK11IP;PBX3;INO80;5330417C22RIK;AIF1L;SETX;1700037H04RIK;MARCO;CDAN1;SLCO6C1;PKIG;XKR4;CDK15;ITM2C;PHF3;INTS12;BTG2;GPR25;IL20;FASTKD2;IL24;…
FLI1_21867929_ChIP-Seq_CD8_Mouse	320/2000	0.969661	1	0	0	0.915594	0.0282082	VEZT;CNTF;NPFFR1;CPNE5;HDAC10;CPNE7;ZDHHC5;DIXDC1;SMC5;SMC6;PKD2L2;DEFB20;GPR176;EDNRA;DPF2;LUC7L;GJA8;MPV17;ATXN7L2;PRSS2;DYNC2H1;UNC13B;DAXX;ENTPD1;ENDOG;PRKCH;MEF2B;PAQR7;ALG6;FBXO2;SERPINF1;DNTTIP1;ACSL5;MOGS;HPCAL4;4931406C07RIK;DKK4;CLPS;MTHFD1;EWSR1;RBP1;SPATA13;ULK3;RBCK1;RIN1;ANAPC13;FICD;PCDH10;PDE1B;LYPD3;COPS7A;PLA2G7;HLCS;PDGFC;LCN10;RHBDL3;RIMKLB;SLC35E2;BCL11B;PLK1;IRGM2;GDF2;PARP1…
CTCF_26484167_Chip-Seq_Bcells_Mouse	320/2000	0.969661	1	0	0	0.915594	0.0282082	MAPKBP1;SMARCB1;RPL32;IKZF2;ALKBH6;CDC26;CHEK2;MYB;DPF1;ATXN7L3;CDK5RAP3;ALG8;IAH1;9530077C05RIK;ARRDC2;NPFF;KCNK13;NGDN;RSAD1;MIF4GD;EML2;DKK4;NEIL2;PDE12;TMEM79;GPR160;FDX1;ORAI1;FLYWCH1;RIN1;1700016K19RIK;TRIB2;ALG10B;KCTD15;ASF1B;L3MBTL3;TMEM87B;POM121;COL13A1;RETSAT;PADI6;AIRE;KLK4;BAZ2A;FPR3;PCDH12;ATP5B;SEC14L1;FXR2;ADAMTS18;AFMID;PPY;PIP5K1C;S100A14;FADD;DECR2;PROM2;ABCA1;CDK17;EGR1;NGFR;…
KDM2B_26808549_Chip-Seq_SIL-ALL_Human	320/2000	0.969661	1	0	0	0.915594	0.0282082	TDRKH;IFITM1;ANKLE1;ZDHHC5;HNRNPR;ADARB1;RBPJ;CYB5D1;HERC4;SOX18;FTH1;CDC27;MYB;DPF2;ATXN7L3;SEPHS2;IER2;GABARAPL1;ENTPD1;PAQR6;CCDC78;ARRDC2;RUNX3;EML2;FNDC7;ARMC2;WDR81;DAAM1;ANTXRL;SPATA13;FDX1;ORAI1;JTB;FLYWCH2;PRKCQ;FLYWCH1;RBCK1;TRIB1;AURKAIP1;KCTD15;SLC35D1;EPB41;BAZ2A;GATA2;IQGAP2;CYB5R3;PTPMT1;PSMF1;FADD;ZBED4;B3GALNT2;CDK17;EGR1;XBP1;EGR4;SIVA1;BCL11B;MCAM;RDX;KTI12;PTK6;MEMO1;CGN;NFATC…
LMO2_26923725_Chip-Seq_HEMANGIOBLAST_Mouse	290/1822	0.970264	1	0	0	0.91082	0.0274948	ANKLE2;IPO11;CHIC2;FRMPD1;FOXI2;LDLRAD1;PREP;KLHDC7A;IKZF2;ADARB2;ABCA13;RRP8;BACH2;EDNRA;HTR7;LONP1;RTTN;HMCN1;BTRC;PDK1;CUBN;DAPK1;TIAM1;RFX8;WDR81;CRISPLD2;RFX7;CD109;COL8A1;NOBOX;ATF7;TRIB2;KCTD15;CASZ1;TMEM161B;PDE1B;TXK;LPAR1;GATA2;RPAP3;OTOA;LARP1;RIC8B;HLCS;ERI3;RRS1;ATP6V1C1;ATP6V0A1;ABCA1;NDFIP2;CDK19;FZD2;RAB3IP;NFATC3;PRG2;ZWINT;RAET1C;GRIN3A;SSPN;PIGO;KCNC2;PTPRM;SNX10;GPT;SLC7A11;AA…
POU5F1_18358816_ChIP-ChIP_MESCs_Mouse	113/753	0.970852	1	0	0	0.858749	0.0254031	IFITM1;GTF2B;FBXO27;UBE2D3;NUCKS1;HOXA10;EEF1B2;STK16;PMPCB;SIRPA;NEK2;EPC2;OSTF1;MAP3K7;TLE4;KCNH3;ENTPD1;ALG8;PPTC7;DAPK1;ZFP219;FBXO15;FTSJ1;SDHB;DHX40;DPM2;KCTD9;MTHFD1;ZFP42;TIPRL;VDAC1;IL6ST;PHPT1;ZFP451;RAI14;SLBP;ZFP346;NOTCH1;PEF1;CDCA5;ZFP60;ADIPOR1;HOXB13;ADIPOR2;RIC8B;PDGFC;TMEM129;ANKRD10;WNT1;BC055324;1700019D03RIK;RAB4B;MT1;ZWINT;GJB3;MKRN3;PTPRU;SLC25A3;NRSN1;ACY1;LRRC2;KIF15;ALAD…
TTF2_22483619_ChIP-Seq_HELA_Human	238/1512	0.971251	1	0	0	0.900758	0.0262754	VEZT;IPO11;SLC35B4;RPL32;ARL6IP1;DIXDC1;RBPJ;RRP8;CYB5D1;SCAMP5;IL4I1;CDC26;LONP1;RTTN;SEPHS2;ALG8;NHLRC3;OXSM;CD3EAP;JMJD8;DHX40;NISCH;TMEM79;HMBS;TXNIP;ATF7;AURKAIP1;EIF1B;ALG10B;SLC22A4;CASZ1;MEPCE;NOLC1;ZBTB4;PRDM10;APH1A;CYB5R3;RIC8B;SPAST;RNF216;PTPMT1;RRS1;LTA4H;TOE1;H3F3B;SLC35E2;STK11IP;PMM2;IQSEC3;EAF1;LARP7;FZD8;LNPEP;UPF3A;PARP16;AIF1L;ADCK2;PKIA;FUBP1;RANBP10;HNRNPD;PAF1;CDK12;CPEB4;…
DACH1_20351289_ChIP-Seq_MDA-MB-231_Human	269/1698	0.97139	1	0	0	0.906562	0.0263148	MAPKBP1;PANK3;ARL6IP1;ARPC5L;CLDN1;RRP8;ZDHHC3;SCAMP5;IL4I1;GOLGA3;PPP4R1;GPBP1;DPF2;ARFIP2;KIF21A;RTTN;CCDC92;ZFPL1;SKP2;ACAD10;PDK1;MEF2B;ARRDC2;OXSM;ECH1;RSAD1;DNTTIP1;BOLA1;SCRIB;PRKAB1;MIF4GD;JMJD6;DYNC1LI1;CDC34;WDR81;ETHE1;KCTD13;TXNIP;PFN4;PRKCQ;TRIB1;AURKAIP1;TRIB2;ASF1B;SLC22A4;SLBP;SDC4;EPAS1;CDCA5;MEPCE;TMTC3;WDR62;ABCB9;ZBTB5;ZBTB4;PRDM10;RPAP3;APOM;SEC14L1;RIC8B;RRAS;KCNMB4;TRPM7;FA…
TCFAP2C_20176728_ChIP-ChIP_TROPHOBLAST_STEM_CELLS_Mouse	432/2667	0.971574	1	0	0	0.926923	0.0267303	EHMT2;SMC5;TMEM97;ALKBH6;LIPE;ZMIZ2;MYB;LUC7L;HOXA2;GABARAPL2;GABARAPL1;DAXX;DAPK1;CACNA2D3;DNTTIP1;FRS2;GTPBP2;PRKAB1;HPCAL4;NISCH;EID2;RBP4;4930402H24RIK;EWSR1;IFT81;ZC3H11A;PARD3;MYL2;ETHE1;HMBS;ATF7;SLBP;SHMT1;BAZ2A;IQGAP1;OAZ2;CYB5R3;EPB41L1;AFMID;KCNMB4;B3GALNT2;NDFIP2;JUP;GRTP1;FUCA1;STARD10;PMM2;RDX;LARP7;LNPEP;CDC7;5330417C22RIK;CS;GJB4;GJB3;REL;LGMN;ARHGAP8;BTG1;NRSN1;WDR45;SMG6;MED11;N…
[truncated: 274 more rows]
