# Supplementary material for: Extensive identification of genes involved in congenital and structural heart disorders and cardiomyopathy
Source: Nat Cardiovasc Res. 2022 Feb 17;1(2):157–73. doi: 10.1038/s44161-022-00018-8 (PMC11358025; doi:10.1038/s44161-022-00018-8)
Supplement: Supplementary file 7 — Comprehensive information on the UK Biobank query: association testing was carried out on the resulting 13,193,809 variants using step 2 of REGENIE version 2.2 and suggestively significant variants (log10 (P > 5)). a, Comprehensive information on ECG parameter-association testing based on extracted data from precomputed summary statistics on the pan-ancestry UK Biobank dataset. b, Extended sequence analysis (gene ± 500 kb). c, Mouse–human ECG phenotype comparison. d, Comprehensive information on TTE parameter-association testing based on extracted data from the UK Biobank dataset. e, Three of five are 3′ and 5′ untranslated region variants for DNAJC18. f, Mouse–human ECG phenotype comparison. [file 44161_2022_18_MOESM7_ESM.xlsx]

## Sheet: ECG-Panel_A
a
	Phenotype	Flanking region	Gene Most significant variant (pvalue) [number of variants in region p<5x10-6]
	Ventricular rate	0	Arhgap24 4:86553020_G_C (1.166e-06) [1]
	Ventricular rate	500000	Arhgap24 4:86553020_G_C (1.166e-06) [1]
	P duration	0	Smarcb1 22:24171305_A_G (4.035e-07) [130]
	P duration	500000	Aspa 17:3296489_G_A (4.712e-07) [3]
	QRS duration	0	Fam53b 10:126393079_T_C (2.614e-06) [1]
	QRS duration	500000	Abhd17b 9:74606796_T_C (1.888e-06) [1]

## Sheet: ECG-Panel_B
b
	Phenotype	Flanking region
	Ventricular rate	0	BC055324 1:169703924_C_T (1.813e-06) [3]	Fndc3b 3:171760427_T_C (4.104e-06) [1]	Kntc1 12:123041031_C_CT (1.686e-07) [1]	Pou2f3 11:120169556_C_T (2.245e-06) [2]
	Ventricular rate	500000	BC055324 1:169703924_C_T (1.813e-06) [3]	Cox6b1 19:36610785_G_A (4.217e-06) [1]	Evl 14:100027094_C_T (2.321e-06) [1]	Fbxo24 7:100472380_C_T (2.322e-06) [7]	Fndc3b 3:171760427_T_C (4.104e-06) [1]	Gnb2 7:100472380_C_T (2.322e-06) [7]	Hdac1 1:32410482_G_T (4.222e-06) [1]	Il31 12:123041031_C_CT (1.686e-07) [1]	Iqca 2:237860468_G_A (1.864e-06) [2]	Kntc1 12:123041031_C_CT (1.686e-07) [1]	Pou2f3 11:120169556_C_T (2.245e-06) [2]	Pttg1 8:67990040_A_T (1.767e-06) [1]	Sbno1 12:123867846_CT_C (1.964e-06) [1]	Septin3 22:42205583_G_A (3.892e-07) [1]	Setd3 14:100027094_C_T (2.321e-06) [1]	Slc13a5 17:6203151_C_T (4.153e-06) [1]	Tyms 18:396082_T_C (4.395e-06) [1]	Vgf 7:100472380_C_T (2.322e-06) [7]
	P duration	0
	P duration	500000	Bbs5 2:170475062_G_A (4.817e-07) [3]	Fndc3b 3:172397081_G_A (1.494e-06) [1]	Hnrnpab 5:177414179_C_T (4.049e-06) [3]	Ldb3 10:88571340_G_A (3.806e-06) [1]	Nav2 11:20204838_C_T (2.365e-06) [1]	Prmt6 1:107612226_T_C (2.906e-07) [9]	Rsbn1 1:113877912_A_G (1.543e-06) [1]	Smarcb1 22:24171305_A_G (4.035e-07) [139]	Spata16 3:172397081_G_A (1.494e-06) [1]
	QRS duration	0	Kansl1 17:44191002_T_TA (4.589e-06) [1]	Setbp1 18:42424594_C_T (6.393e-17) [108]	Vti1a 10:114505465_G_A (1.770e-13) [94]
	QRS duration	500000	Ascc2 22:30620891_G_A (1.583e-06) [6]	Cd300e 17:73053464_C_T (2.349e-06) [15]	Cyb561 17:61728055_A_T (1.443e-06) [2]	Defb47 8:11445841_A_G (1.399e-06) [3]	Fam53b 10:126393079_T_C (2.614e-06) [1]	Fblim1 1:15611375_A_G (4.217e-06) [1]	Kansl1 17:44358487_TTC_T (2.330e-06) [3]	Pcyox1l 5:149165478_C_CT (3.479e-08) [6]	Pnmt 17:37745676_C_T (2.013e-06) [1]	Prag1 8:8501230_A_G (7.572e-09) [97]	Setbp1 18:42424594_C_T (6.393e-17) [108]	Sirt1 10:69334998_G_T (3.447e-07) [1]	Tbkbp1 17:45290078_T_G (3.376e-08) [4]	Tex2 17:61728055_A_T (1.443e-06) [2]	Vti1a 10:114505465_G_A (1.770e-13) [94]	Zfp595 19:20167239_A_G (3.682e-06) [1]	Zfp930 19:20167239_A_G (3.682e-06) [1]

## Sheet: ECG-Panel_C
c
	IMPC mouse data			UK Biobank data
	Aspa	Cardiac Output ↑	both	ASPA	P duration
	Bbs5	LVIDd,End-Diastolic Diameter ↓	females only	BBS5	P duration
	Fndc3b	HR ↓	males only	FNDC3B	P duration
	Hnrnpab	QTc Dispersion ↓,QTc Dispersion ↑	females and males	HNRNPAB	P duration
	Ldb3	QRS ↑	females only	LDB3	P duration
	Nav2	QTc ↑	both	NAV2	P duration
	Prmt6	LVAWd, LVPWd ↓	both	PRMT6	P duration
	Rsbn1	rMSSD ↑	males only	RSBN1	P duration
	Smarcb1	HR_Echo ↑	males only	SMARCB1	P duration
	Spata16	LVAWd, LVAWs ↓	both	SPATA16	P duration
	Abhd17b	PR ↑ PR ↓	both	ABHD17B	QRS duration
	Ascc2	LVAWd↓	males only	ASCC2	QRS duration
	Cd300e	QRS ↓	females only	CD300E	QRS duration
	Cyb561	Stroke Volume ↑	females only	CYB561	QRS duration
	Defb47	ST ↓	females only	DEFB47	QRS duration
	Fam53b	CV,rMSSD,HRV,LVIDd,StrokeVolume,LVPWs ↑	females and both	FAM53B	QRS duration
	Kansl1	LVIDd,LVIDs ↑	males only	KANSL1	QRS duration
	Pcyox1l	CV ↑,CV ↓,rMSSD,HRV ↑,HRV ↓	females and males	PCYOX1l	QRS duration
	Prag1	QTc ↓	both	PRAG1	QRS duration
	Setbp1	Fractional Shortening ↓	males only	SETBP1	QRS duration
	Vti1a	HR ↑,RR ↓	both	VTI1a	QRS duration
	Arhgap24	LVAWd ↑	both	ARHGAP24	Ventricular rate - surrogate for heart rate
	Cox6b1	rMSSD ↑	females only	COX6B1	Ventricular rate - surrogate for heart rate
	Evl	HRV ↓	both	EVL	Ventricular rate - surrogate for heart rate
	Fbxo24	HR_Echo ↑	both	FBXO24	Ventricular rate - surrogate for heart rate
	Fndc3b	HR ↓	males only	FNDC3B	Ventricular rate - surrogate for heart rate
	Gnb2	PQ,ST,RR,PR ↓	both	GNB2	Ventricular rate - surrogate for heart rate
	Hdac1	rMSSD ↓	both	HDAC1	Ventricular rate - surrogate for heart rate
	Il31	HR ↑,RR ↓	both	IL31	Ventricular rate - surrogate for heart rate
	Iqca	PQ,PR ↓	males only	IQCA	Ventricular rate - surrogate for heart rate
	Kntc1	ST ↑	both	KNTC1	Ventricular rate - surrogate for heart rate
	Kntc1	ST ↑	both	KNTC1	Ventricular rate - surrogate for heart rate
	Pou2f3	HR ↓,RR ↑	both	POU2F3	Ventricular rate - surrogate for heart rate
	Pttg1	ST,QTc ↓	both	PTTG1	Ventricular rate - surrogate for heart rate
	Sbno1	RR ↑	females only	SBNO1	Ventricular rate - surrogate for heart rate
	Septin3	HR_Echo ↑	both	SEPTIN3	Ventricular rate - surrogate for heart rate
	Setd3	ST, QRS ↓	both	SETD3	Ventricular rate - surrogate for heart rate
	Slc13a5	QTc Dispersion ↑,QTc,PR ↓	both	SLC13A5	Ventricular rate - surrogate for heart rate
	Tyms	QRS ↑	both	TYMS	Ventricular rate - surrogate for heart rate
	Vgf	HR ↓,RR ↑	males and both	VGF	Ventricular rate - surrogate for heart rate

## Sheet: TTE-Panel_D
d
	ensid.human	trait	symbol	num.var	directions	prop.direction	smallest.p	ensid.mouse
	ENSG00000075420	lvesv	FNDC3B	68	1	0.941176	1.3793e-08	ENSMUSG00000039286
	ENSG00000099956	lvedv	SMARCB1	4887	1	1	1.09355e-08	ENSMUSG00000000902
	ENSG00000099956	lvesv	SMARCB1	5127	1	1	3.17541e-16	ENSMUSG00000000902
	ENSG00000135245	lvesv	HILPDA	2	1	1	1.31271e-08	ENSMUSG00000043421
	ENSG00000136383	lvesv	ALPK3	1075	1	1	3.51399e-11	ENSMUSG00000038763
	ENSG00000162458	lvesv	FBLIM1	1	1	1	5.14624e-10	ENSMUSG00000006219
	ENSG00000204539	sv	CDSN	1	-1	1	2.22895e-08	ENSMUSG00000039518
	ENSG00000022840	lvesv	RNF10	2	-1	1	6.66807e-06	ENSMUSG00000041740
	ENSG00000065243	lvesv	PKN2	14	-1	1	4.49087e-06	ENSMUSG00000004591
	ENSG00000066230	svi	SLC9A3	33	-1	1	6.78672e-06	ENSMUSG00000036123
	ENSG00000075420	lvedv	FNDC3B	18	1	0.777778	1.55493e-07	ENSMUSG00000039286
	ENSG00000110786	lvesv	PTPN5	3	-1	1	2.02764e-06	ENSMUSG00000030854
	ENSG00000117877	lvesv	CD3EAP	136	1	1	8.59112e-08	ENSMUSG00000047649
	ENSG00000117877	lvedv	CD3EAP	130	1	1	7.70957e-08	ENSMUSG00000047649
	ENSG00000119042	lvesv	SATB2	22	1	1	1.50314e-06	ENSMUSG00000038331
	ENSG00000120071	lvedv	KANSL1	118	-1	1	1.40249e-07	ENSMUSG00000018412
	ENSG00000120071	lvesv	KANSL1	74	-1	1	5.83284e-08	ENSMUSG00000018412
	ENSG00000123096	lvesv	SSPN	24	-1	1	3.3191e-06	ENSMUSG00000030255
	ENSG00000136383	lvedv	ALPK3	627	1	1	6.89303e-08	ENSMUSG00000038763
	ENSG00000137310	sv	TCF19	108	-1	1	6.26801e-07	ENSMUSG00000050410
	ENSG00000137310	co	TCF19	182	-1	1	1.04706e-06	ENSMUSG00000050410
	ENSG00000137310	lvedv	TCF19	28	-1	1	5.10858e-07	ENSMUSG00000050410
	ENSG00000137310	ci	TCF19	20	-1	1	7.54345e-06	ENSMUSG00000050410
	ENSG00000140945	lvesv	CDH13	1	-1	1	2.67405e-06	ENSMUSG00000031841
	ENSG00000141744	lvedv	PNMT	4	-1	1	8.91538e-06	ENSMUSG00000038216
	ENSG00000141744	svi	PNMT	4	-1	1	5.50541e-06	ENSMUSG00000038216
	ENSG00000145817	lvesv	YIPF5	48	-1	1	9.39031e-07	ENSMUSG00000024487
	ENSG00000145817	ci	YIPF5	6	-1	1	2.87925e-06	ENSMUSG00000024487
	ENSG00000145882	lvedv	PCYOX1L	121	-1	1	3.48265e-06	ENSMUSG00000024579
	ENSG00000146223	ci	RPL7L1	1	1	1	6.66577e-07	ENSMUSG00000063888
	ENSG00000146223	co	RPL7L1	1	1	1	7.49981e-07	ENSMUSG00000063888
	ENSG00000146223	sv	RPL7L1	1	1	1	2.16965e-06	ENSMUSG00000063888
	ENSG00000162458	svi	FBLIM1	1	-1	1	2.81624e-07	ENSMUSG00000006219
	ENSG00000166833	lvesv	NAV2	1	-1	1	1.79077e-06	ENSMUSG00000052512
	ENSG00000170464	lvesv	DNAJC18	1650	-1	1	1.29408e-07	ENSMUSG00000024350
	ENSG00000170464	svi	DNAJC18	919	1	1	1.38201e-06	ENSMUSG00000024350
	ENSG00000172113	lvesv	NME6	1	1	1	3.7005e-06	ENSMUSG00000032478
	ENSG00000172354	lvedv	GNB2	4	1	1	8.92771e-06	ENSMUSG00000029713
	ENSG00000174527	svi	MYO1H	1	-1	1	5.04115e-06	ENSMUSG00000066952
	ENSG00000178104	svi	PDE4DIP	1	1	1	3.1413e-06	ENSMUSG00000038170
	ENSG00000197429	lvedv	IPP	63	1	1	1.37309e-07	ENSMUSG00000028696
	ENSG00000197429	lvesv	IPP	53	1	1	7.0479e-08	ENSMUSG00000028696
	ENSG00000198933	lvedv	TBKBP1	1	1	1	3.42634e-06	ENSMUSG00000038517
	ENSG00000204310	sv	AGPAT1	119	1	1	5.80898e-07	ENSMUSG00000034254
	ENSG00000204310	svi	AGPAT1	51	1	1	1.44009e-06	ENSMUSG00000034254
	ENSG00000204310	lvesv	AGPAT1	3	-1	1	2.98731e-07	ENSMUSG00000034254
	ENSG00000204539	lvedv	CDSN	7	-1	1	2.32568e-06	ENSMUSG00000039518

## Sheet: TTE-Panel_E
e
	trait	chromosome	position (b37)	rsID	reference	alternate(effect)	frequency	N	effect	effect s.e.	log-P value	gene	consequence	human.ensid	mouse.ensid
	lvesv	1	16111720	rs10803399_C_T	T	C	0.245429	38400	0.00822707	19.9937	5.10959	FBLIM1	3_prime_UTR_variant	ENSG00000162458	ENSMUSG00000006219
	lvesv	5	138746334	rs11242464_C_G	G	C	0.701378	38400	0.00775279	23.6486	5.93693	DNAJC18	3_prime_UTR_variant	ENSG00000170464	ENSMUSG00000024350
	svi	5	138746334	rs11242464_C_G	G	C	0.701416	38381	0.00781362	19.8613	5.07951	DNAJC18	3_prime_UTR_variant	ENSG00000170464	ENSMUSG00000024350
	lvesv	5	138747460	rs11477_C_T	T	C	0.70343	38400	0.00776877	24.2172	6.06519	DNAJC18	3_prime_UTR_variant	ENSG00000170464	ENSMUSG00000024350
	svi	5	138747460	rs11477_C_T	T	C	0.703469	38381	0.00782975	20.0642	5.12561	DNAJC18	3_prime_UTR_variant	ENSG00000170464	ENSMUSG00000024350
	lvesv	5	138775173	rs3923059_C_T	T	C	0.730967	38400	0.00796573	24.1646	6.05334	DNAJC18	5_prime_UTR_variant	ENSG00000170464	ENSMUSG00000024350
	lvesv	1	89271574	rs786906_C_T	T	C	0.545508	38400	0.00712186	24.1555	6.05127	PKN2	missense_variant,splice_region_variant	ENSG00000065243	ENSMUSG00000004591

## Sheet: TTE-Panel_F
f
	IMPC mouse data			UK Biobank data
	Fblim1	PQ, PR ↓	both	FBLIM1	LVesv
	Dnajc18	LVIDd,Stroke Volume,Cardiac Output ↑	both and males	DNAJC18	Lvesv, SVi
	Pkn2	QTc ↓	females only	PKN2	LVesv
	Cdsn	Fractional Shortening ↑	both	CDSN	LVedv
	Agpat1	HR ↓,CV,rMSSD,RR,HRV ↑	females and both	AGPAT1	SV, Svi, LVesv
	Tbkbp1	LVAWd ↓	females only	TBKBP1	LVedv
	Ipp	HR ↓	both	IPP	LVedv, LVesv
	Pde4dip	LVIDd ↓,Fractional Shortening ↑LVIDs,End-Diastolic Diameter,HR_Echo ↓	both, males and females	PDE4DIP	SVi
	Myo1h	ST ,QTc ↓	both	MYO1H	SVi
	Gnb2	PQ,ST,RR,PR ↓	both	GNB2	LVedv
	Nme6	ST ↓	both	NME6	LVesv
	Nav2	QTc ↑	both	NAV2	LVesv
	Fblim1	PQ, PR ↓	both	FBLIM1	SVi
	Rpl7l1	Ejection Fraction ↓	females only	RPL7L1	SV, CO, Ci
	Pcyox1l	CV ↑,CV ↓,rMSSD,HRV ↑,HRV ↓	females and males	PCYOX1L	LVedv
	Yipf5	LVPWd ↑	males only	YIPF5	Ci, LVesv
	Pnmt	QTc Dispersion,rMSSD ↑	males only	PNMT	LVedv
	Cdh13	ST,QTc,PR ↑	females only	CDH13	LVesv
	Tcf19	rMSSD ↑	males only	TCF19	SV, CO, Ci, Lvedv
	Alpk3	LVIDd ↑,Ejection Fraction,Fractional Shortening ↓,LVIDs,LVAWd,End-Systolic Diameter,End-Diastolic Diameter,LVPWd,HR_Echo ↑	females only	ALPK3	Lvedv, LVesv
	Fndc3b	HR ↓	males only	FNDC3B	LVesv
	Smarcb1	HR_Echo ↑	males only	SMARCB1	LVedv, LVesv
	Hilpda	Ejection Fraction Fractional Shortening ↓,LVIDs, ↑LVPWs,LVPWd ↓	both	HILPDA	LVesv
	Cdsn	Fractional Shortening ↑	both	CDSN	SV
	Rnf10	CV ↑,ST ↓,QRS ↑,ST,QTc,HR_Echo ↓	males, both and females	RNF10	LVesv
	Fblim1	PQ, PR ↓	both	FBLIM1	LVesv
	Pkn2	QTc ↓	females only	PKN2	LVesv
	Slc9a3	rMSSD ↑	males only	SLC9A3	SVi
	Fndc3b	HR ↓	males only	FNDC3B	LVedv
	Ptpn5	QTc Dispersion ↑	females only	PTPN5	LVesv
	Cd3eap	LVIDd,LVIDd ↓	both	CD3EAP	LVedv, LVesv
	Satb2	ST ,QTc ↓	both	SATB2	LVesv
	Kansl1	LVIDd,LVIDs ↑	males only	KANSL1	LVedv, LVesv
	Sspn	Fractional Shortening ↑, LVIDs ↓	both	SSPN	LVesv
